# Supplementary material for: A Meta-Analysis of Brain DNA Methylation Across Sex, Age, and Alzheimer's Disease Points for Accelerated Epigenetic Aging in Neurodegeneration
Source: Front Aging Neurosci. 2021 Mar 11;13:639428. doi: 10.3389/fnagi.2021.639428 (PMC8006465; doi:10.3389/fnagi.2021.639428)
Supplement: Supplementary File 1 — Significant sDMPs in the four brain regions. The tables report the lists of sDMPs for each brain region (FC, TC, ERC, and CRB). Probes resulting from the analysis of cross-region and region-specific sDMPs are indicated by a cross, together with the probes that are in common with aDMPs or AD-DMPs found in the same region. [file Table_1.XLSX]

## Sheet: Frontal_Sex_sign
ID_REF	CHR	MAPINFO	Effect	StdErr	Direction	P.value	pValues_BH	Probe_SNPs	Probe_SNPs_10	UCSC_REFGENE_NAME	UCSC_REFGENE_ACCESSION	UCSC_REFGENE_GROUP	UCSC_CPG_ISLANDS_NAME	RELATION_TO_UCSC_CPG_ISLAND		Cross-region sDMP	Region Specific sDMP	aDMP in this region	LOAD-DMP in this region
cg04672450	1	860185	0.0855	0.0168	++++++	3.564e-07	8.11808e-05			SAMD11	NM_152486	TSS1500	chr1:858970-861632	Island
cg05527507	1	861265	0.0943	0.0252	++++++	0.0001847	0.00907784			SAMD11	NM_152486	5'UTR	chr1:858970-861632	Island
cg10176463	1	940782	0.1093	0.0279	++++++	9.039e-05	0.00561155						chr1:933387-937410	S_Shelf
cg21139076	1	999826	0.1532	0.0395	++++++	0.0001047	0.00619152						chr1:999678-999911	Island
cg07549208	1	999888	0.1073	0.0288	++++++	0.0001982	0.00952147						chr1:999678-999911	Island
cg23400617	1	1137099	0.1034	0.0181	++++++	1.069e-08	3.97893e-06						chr1:1136360-1137156	Island				X
cg07671976	1	1142215	0.169	0.0309	++++++	4.689e-08	1.46537e-05			TNFRSF18;TNFRSF18;TNFRSF18	NM_148902;NM_004195;NM_148901	TSS200;TSS200;TSS200	chr1:1141670-1142150	S_Shore
cg19945840	1	1168036	0.065	0.0128	++++++	3.621e-07	8.22534e-05			SDF4;SDF4;B3GALT6	NM_016547;NM_016176;NM_080605	TSS1500;TSS1500;1stExon	chr1:1167001-1168985	Island
cg13924635	1	1168432	0.2073	0.0496	++++++	2.889e-05	0.0025078			SDF4;SDF4;B3GALT6	NM_016547;NM_016176;NM_080605	TSS1500;TSS1500;1stExon	chr1:1167001-1168985	Island				X
cg04098194	1	1241087	0.123	0.0303	++++++	4.847e-05	0.00365476			ACAP3	NM_030649	Body	chr1:1242400-1245185	N_Shore				X
cg14488957	1	1244644	0.0842	0.0211	++++++	6.877e-05	0.00463531			ACAP3;PUSL1	NM_030649;NM_153339	TSS1500;Body	chr1:1242400-1245185	Island
cg12625874	1	1284440	0.0789	0.019	++++++	3.439e-05	0.00284991			DVL1	NM_004421	1stExon	chr1:1283933-1285345	Island
cg12909536	1	1408104	0.1348	0.0326	++++++	3.595e-05	0.00294625			ATAD3B	NM_031921	Body	chr1:1406844-1407821	S_Shore
cg13897348	1	1549699	0.1203	0.0264	++++++	5.244e-06	0.000697544	rs72634815		MIB2;MIB2;MIB2;MIB2;MIB2	NM_001170687;NM_001170688;NM_080875;NR_033183;NM_001170686	TSS1500;TSS1500;TSS1500;TSS1500;TSS1500	chr1:1550453-1552015	N_Shore
cg24535439	1	1566351	0.1019	0.0238	++++++	1.863e-05	0.00181923			MMP23B	NM_006983	TSS1500	chr1:1564421-1570006	Island
cg09182189	1	1709203	0.0766	0.0204	++++++	0.0001666	0.00847634			NADK	NM_023018	5'UTR	chr1:1709394-1710582	N_Shore
cg02577049	1	1851347	0.1177	0.0244	++++++	1.412e-06	0.000247258			TMEM52	NM_178545	TSS1500	chr1:1850098-1851391	Island
cg18397998	1	2125243	-0.0785	0.0207	------	0.0001479	0.00783917			C1orf86;LOC100128003;C1orf86	NM_001146310;NR_024445;NM_182533	Body;TSS1500;Body	chr1:2126048-2126642	N_Shore				X
cg00502932	1	2160666	0.0781	0.0188	++++++	3.202e-05	0.00271477			SKI	NM_003036	1stExon	chr1:2158212-2161173	Island
cg05603985	1	2161049	0.0959	0.0243	++++++	8.116e-05	0.00520339			SKI	NM_003036	1stExon	chr1:2158212-2161173	Island
cg15564619	1	2163437	0.1071	0.0266	++++++	5.871e-05	0.00415936			SKI	NM_003036	Body	chr1:2158212-2161173	S_Shelf				X
cg06784691	1	2245988	0.0822	0.0203	++++++	5.239e-05	0.00384894						chr1:2245714-2247086	Island
cg21822905	1	2341337	-0.0687	0.0178	------	0.0001158	0.00662331			PEX10;PEX10	NM_002617;NM_153818	Body;Body	chr1:2339876-2340246	S_Shore
cg14373988	1	2345333	-0.1707	0.0308	------	2.919e-08	9.63746e-06			PEX10;PEX10	NM_002617;NM_153818	TSS1500;TSS1500	chr1:2345891-2346156	N_Shore
cg23629166	1	2345368	-0.2248	0.0255	------	1.228e-18	2.31654e-15			PEX10;PEX10	NM_002617;NM_153818	TSS1500;TSS1500	chr1:2345891-2346156	N_Shore
cg24439334	1	2345374	-0.1672	0.025	------	2.278e-11	1.49117e-08			PEX10;PEX10	NM_002617;NM_153818	TSS1500;TSS1500	chr1:2345891-2346156	N_Shore
cg23626733	1	2345398	-0.2446	0.0258	------	2.851e-21	6.83935e-18			PEX10;PEX10	NM_002617;NM_153818	TSS1500;TSS1500	chr1:2345891-2346156	N_Shore				X
cg20136951	1	2345400	-0.1107	0.0166	------	2.96e-11	1.89283e-08			PEX10;PEX10	NM_002617;NM_153818	TSS1500;TSS1500	chr1:2345891-2346156	N_Shore
cg06513673	1	2357638	-0.0694	0.0151	------	4.244e-06	0.000594841						chr1:2359926-2360167	N_Shelf
cg05031204	1	2375690	0.0879	0.0203	++++++	1.48e-05	0.00153479						chr1:2374818-2375814	Island
cg16578609	1	2399051	0.1091	0.0291	++++++	0.0001763	0.00880047						chr1:2398825-2399055	Island
cg09828310	1	2452844	-0.172	0.0339	------	3.844e-07	8.68909e-05			PANK4	NM_018216	Body	chr1:2452795-2453007	Island
cg03345120	1	2477805	0.3214	0.0538	++++++	2.365e-09	1.02776e-06						chr1:2477563-2478363	Island
cg03529908	1	2478089	0.2071	0.0324	++++++	1.697e-10	9.5173e-08		rs75310665				chr1:2477563-2478363	Island
cg04364517	1	2478362	0.2011	0.0286	++++++	2.1e-12	1.67281e-09						chr1:2477563-2478363	Island
cg05392440	1	2478653	0.1	0.0173	++++++	7.839e-09	3.02633e-06						chr1:2477563-2478363	S_Shore
cg09808235	1	2542588	0.0968	0.0255	++++++	0.0001512	0.00795213			MMEL1	NM_033467	Body
cg12750103	1	2559320	0.0961	0.0226	++++++	2.159e-05	0.00202765			MMEL1	NM_033467	Body	chr1:2559892-2561055	N_Shore
cg03709938	1	2560950	0.0743	0.0179	++++++	3.496e-05	0.00288907			MMEL1	NM_033467	5'UTR	chr1:2559892-2561055	Island
cg04995493	1	2572909	-0.1709	0.0299	------	1.137e-08	4.19815e-06						chr1:2574030-2574864	N_Shore
cg01908338	1	2984525	0.079	0.0196	++++++	5.617e-05	0.00403242			FLJ42875;PRDM16;PRDM16;FLJ42875	NR_015440;NM_199454;NM_022114;NR_024371	TSS1500;TSS1500;TSS1500;TSS1500	chr1:2983925-2987962	Island				X
cg23738647	1	3319509	-0.1427	0.0354	------	5.452e-05	0.00395986	rs12049194		PRDM16;PRDM16	NM_022114;NM_199454	Body;Body	chr1:3321269-3322310	N_Shore
cg05563388	1	3371107	0.0806	0.0199	++++++	4.914e-05	0.00369052			ARHGEF16	NM_014448	TSS200	chr1:3370905-3371683	Island
cg02784350	1	3447721	0.109	0.0194	++++++	1.844e-08	6.43448e-06			MEGF6	NM_001409	Body	chr1:3447449-3447950	Island
cg10013316	1	3527627	0.0977	0.0201	++++++	1.187e-06	0.000215213			MEGF6	NM_001409	Body	chr1:3527619-3528078	Island
cg22783358	1	3528060	0.082	0.0176	++++++	3.27e-06	0.000487114	rs10797403		MEGF6	NM_001409	TSS200	chr1:3527619-3528078	Island
cg18786125	1	3528467	0.1015	0.0246	++++++	3.627e-05	0.00296253			MEGF6	NM_001409	TSS1500	chr1:3528333-3528683	Island
cg21012455	1	3567109	0.1334	0.0321	++++++	3.233e-05	0.00273212			WDR8	NM_017818	TSS1500	chr1:3566445-3569636	Island
cg04392488	1	3644226	-0.1609	0.0346	------	3.384e-06	0.000501723			TP73;TP73;TP73;TP73	NM_001126240;NM_005427;NM_001126242;NM_001126241	Body;Body;Body;Body
cg24699985	1	4093600	0.0787	0.0186	++++++	2.308e-05	0.0021262
cg12699274	1	4161496	0.1602	0.0291	++++++	3.639e-08	1.17437e-05
cg04094178	1	4195569	0.1044	0.0253	++++++	3.657e-05	0.00298116						chr1:4192633-4193243	S_Shelf
cg11735846	1	4770935	0.1181	0.0273	++++++	1.466e-05	0.00152791	rs242055		AJAP1;AJAP1	NM_018836;NM_001042478	Body;Body	chr1:4771652-4772545	N_Shore
cg12065138	1	4771201	0.137	0.0226	++++++	1.269e-09	5.85822e-07			AJAP1;AJAP1	NM_018836;NM_001042478	Body;Body	chr1:4771652-4772545	N_Shore
cg02837536	1	4771682	0.1118	0.0242	++++++	4.008e-06	0.000570041			AJAP1;AJAP1	NM_018836;NM_001042478	Body;Body	chr1:4771652-4772545	Island
cg12278474	1	5221357	0.0869	0.0229	++++++	0.0001524	0.00799498
ch.1.5400413R	1	5477826	0.0878	0.0221	++++++	7.143e-05	0.00474759
cg20806172	1	5953106	-0.0788	0.021	------	0.0001826	0.00900984			NPHP4	NM_015102	Body	chr1:5950824-5951029	S_Shelf
cg01934408	1	6085799	0.1504	0.0232	++++++	8.397e-11	5.03596e-08			KCNAB2;KCNAB2	NM_003636;NM_172130	TSS1500;TSS1500	chr1:6086244-6086494	N_Shore
cg13614083	1	6085872	0.1769	0.0341	++++++	2.177e-07	5.40214e-05	rs76852674		KCNAB2;KCNAB2	NM_003636;NM_172130	TSS1500;TSS1500	chr1:6086244-6086494	N_Shore
cg18192083	1	6086254	0.1053	0.0263	++++++	6.405e-05	0.00441919			KCNAB2;KCNAB2	NM_003636;NM_172130	TSS200;TSS200	chr1:6086244-6086494	Island
cg03400374	1	6086275	0.0875	0.0219	++++++	6.619e-05	0.00451287			KCNAB2;KCNAB2	NM_003636;NM_172130	TSS200;TSS200	chr1:6086244-6086494	Island
cg19694465	1	6267579	-0.3015	0.0384	------	3.941e-15	4.88231e-12			RNF207	NM_207396	Body	chr1:6268820-6269588	N_Shore
cg05133314	1	6321684	0.1201	0.024	++++++	5.856e-07	0.000121882			GPR153	NM_207370	TSS1500	chr1:6320137-6320942	S_Shore
cg02568911	1	6453807	0.0599	0.0155	++++++	0.0001162	0.00663795			ACOT7;ACOT7	NM_007274;NM_007274	1stExon;5'UTR	chr1:6452814-6454185	Island
cg09549827	1	6484616	0.103	0.0222	++++++	3.632e-06	0.000528889			ESPN	NM_031475	TSS1500	chr1:6484503-6485327	Island
cg05836788	1	6551105	0.1022	0.0187	++++++	4.62e-08	1.44707e-05		rs2094433	PLEKHG5;PLEKHG5;PLEKHG5;PLEKHG5	NM_020631;NM_198681;NM_001042663;NM_001042664	5'UTR;Body;Body;TSS1500	chr1:6550083-6551115	Island
cg04342483	1	7259290	0.127	0.0283	++++++	7.277e-06	0.000904482	rs4908606		CAMTA1	NM_015215	Body
cg07911171	1	7340656	0.1119	0.0255	++++++	1.19e-05	0.00131383			CAMTA1	NM_015215	Body
cg14204433	1	7844775	-0.1137	0.0304	------	0.0001891	0.00922961			PER3;PER3	NM_016831;NM_016831	5'UTR;1stExon	chr1:7843915-7845104	Island
cg10059324	1	7884824	0.3606	0.0375	++++++	6.299e-22	1.64414e-18			PER3	NM_016831	Body	chr1:7887198-7887476	N_Shelf
cg17328665	1	7887199	-0.1911	0.0466	------	4.17e-05	0.00328265			PER3	NM_016831	Body	chr1:7887198-7887476	Island
cg04725166	1	7887271	-0.143	0.0344	------	3.181e-05	0.00270027			PER3	NM_016831	Body	chr1:7887198-7887476	Island
cg08926642	1	7887455	-0.2067	0.0373	------	2.929e-08	9.65511e-06	rs228696		PER3	NM_016831	Body	chr1:7887198-7887476	Island
cg09168692	1	7887560	-0.2116	0.0372	------	1.327e-08	4.80925e-06			PER3	NM_016831	Body	chr1:7887198-7887476	S_Shore
cg02737782	1	8014393	-0.3157	0.0559	------	1.606e-08	5.6967e-06						chr1:8013993-8014651	Island
cg08341978	1	8878227	0.1025	0.0232	++++++	9.602e-06	0.00111499			RERE;RERE	NM_012102;NM_001042681	TSS1500;TSS1500	chr1:8877012-8877283	S_Shore
cg16348112	1	9258798	0.1538	0.0383	++++++	6.088e-05	0.00426935						chr1:9258565-9258956	Island
cg18284427	1	9713284	-0.0791	0.0206	------	0.0001273	0.00705642			C1orf200;PIK3CD	NR_027045;NM_005026	Body;5'UTR	chr1:9711780-9713001	S_Shore
cg07427436	1	9749296	0.0814	0.0189	++++++	1.639e-05	0.00165582			PIK3CD	NM_005026	5'UTR	chr1:9749295-9750228	Island
cg13333265	1	10714675	0.1011	0.0224	++++++	6.391e-06	0.000816362			CASZ1;CASZ1	NM_017766;NM_001079843	Body;Body	chr1:10714401-10714708	Island
cg14280409	1	11333535	0.0638	0.0167	++++++	0.0001313	0.0072031		rs72856992	UBIAD1;UBIAD1	NM_013319;NM_013319	1stExon;5'UTR	chr1:11333259-11333547	Island
cg24718367	1	11740508	0.0992	0.0217	++++++	4.673e-06	0.000639843			MAD2L2;MAD2L2	NM_006341;NM_001127325	Body;Body	chr1:11740828-11741717	N_Shore				X
cg23811540	1	11741690	-0.1987	0.0293	------	1.17e-11	8.1063e-09	rs2233007	rs2233008	MAD2L2;MAD2L2	NM_006341;NM_001127325	TSS1500;5'UTR	chr1:11740828-11741717	Island
cg25467652	1	11795976	0.11	0.0248	++++++	9.288e-06	0.00108551			AGTRAP;AGTRAP;AGTRAP;AGTRAP;AGTRAP	NM_001040194;NM_001040195;NM_001040197;NM_020350;NM_001040196	TSS200;TSS200;TSS200;TSS200;TSS200	chr1:11795975-11796263	Island
cg25550184	1	11796573	0.1116	0.0242	++++++	4.091e-06	0.000580057			AGTRAP;AGTRAP;AGTRAP;AGTRAP;AGTRAP	NM_001040197;NM_001040194;NM_020350;NM_001040195;NM_001040196	Body;Body;Body;Body;Body	chr1:11795975-11796263	S_Shore
cg14506552	1	11918954	0.0918	0.0218	++++++	2.514e-05	0.00226618		rs63748992	NPPB;NPPB	NM_002521;NM_002521	1stExon;5'UTR	chr1:11919115-11919555	N_Shore
cg13885623	1	11919095	0.0653	0.0176	++++++	0.0002057	0.00975529			NPPB	NM_002521	TSS200	chr1:11919115-11919555	N_Shore
cg27432085	1	11958572	0.1721	0.0333	++++++	2.336e-07	5.71196e-05											X
cg23286660	1	11995090	0.1139	0.0239	++++++	1.94e-06	0.000319623			PLOD1	NM_000302	Body	chr1:11994694-11994969	S_Shore
cg13389460	1	12080011	0.0855	0.0212	++++++	5.633e-05	0.00403971			MIIP	NM_021933	5'UTR	chr1:12079251-12079903	S_Shore
cg09126203	1	12661455	0.1103	0.0279	++++++	7.595e-05	0.00496449			DHRS3	NM_004753	Body
cg06299537	1	12677661	0.1212	0.0265	++++++	4.961e-06	0.000669558			DHRS3;DHRS3	NM_004753;NM_004753	5'UTR;1stExon	chr1:12676983-12678642	Island
cg02330214	1	14026216	-0.1283	0.0285	------	6.698e-06	0.000847749			PRDM2	NM_001135610	TSS1500	chr1:14026481-14027200	N_Shore
cg13472584	1	14056972	0.087	0.0196	++++++	9.096e-06	0.00107061	rs74428582		PRDM2;PRDM2;PRDM2	NM_012231;NM_015866;NM_001135610	Body;Body;Body
cg02887997	1	14220177	0.0863	0.0196	++++++	1.04e-05	0.00118283						chr1:14219350-14219737	S_Shore
cg00979634	1	16011290	0.0745	0.0197	++++++	0.0001574	0.00816338			PLEKHM2	NM_015164	Body	chr1:16011266-16011502	Island
cg15146752	1	16482767	0.0681	0.0162	++++++	2.621e-05	0.00234026			EPHA2	NM_004431	TSS1500	chr1:16481484-16482782	Island
cg09178261	1	16482818	0.0645	0.0168	++++++	0.000127	0.00704826	rs77857335		EPHA2	NM_004431	TSS1500	chr1:16481484-16482782	S_Shore				X
cg10454529	1	16544210	0.0704	0.0184	++++++	0.0001257	0.00700139						chr1:16543683-16544307	Island
cg01978368	1	16563189	0.1118	0.025	++++++	7.755e-06	0.000950795			C1orf89	NM_030907	1stExon	chr1:16563544-16563799	N_Shore
cg03920729	1	16768195	0.0765	0.0203	++++++	0.0001634	0.00836274			NECAP2;NECAP2;NECAP2	NM_018090;NM_001145277;NM_001145278	Body;Body;Body	chr1:16766998-16767803	S_Shore
cg26519403	1	17338581	0.092	0.0223	++++++	3.662e-05	0.00298465		rs78362712	ATP13A2;ATP13A2;ATP13A2	NM_001141974;NM_022089;NM_001141973	TSS200;TSS200;TSS200	chr1:17337829-17338590	Island
cg08538976	1	19229774	0.1096	0.023	++++++	1.879e-06	0.000311676			ALDH4A1;ALDH4A1	NM_003748;NM_170726	TSS1500;TSS1500	chr1:19228828-19229634	S_Shore
cg03884082	1	19971709	0.1199	0.0282	++++++	2.1e-05	0.00198798			NBL1;NBL1	NM_182744;NM_005380	Body;5'UTR	chr1:19970255-19971923	Island
cg00002028	1	20960010	-0.193	0.0377	------	2.974e-07	6.98503e-05			PINK1;PINK1	NM_032409;NM_032409	1stExon;5'UTR	chr1:20960045-20960551	N_Shore
cg12446953	1	20960867	0.1424	0.0291	++++++	9.876e-07	0.00018521			PINK1	NM_032409	Body	chr1:20960045-20960551	S_Shore
cg05704196	1	21059189	0.0761	0.0164	++++++	3.465e-06	0.000511321			SH2D5;SH2D5	NM_001103161;NM_001103160	TSS200;TSS200	chr1:21058006-21059366	Island
cg07717763	1	21059365	0.0864	0.019	++++++	5.194e-06	0.000692892	rs35106171		SH2D5;SH2D5	NM_001103161;NM_001103160	TSS1500;TSS1500	chr1:21058006-21059366	Island				X
cg23992472	1	21503364	0.0999	0.0186	++++++	7.504e-08	2.19779e-05			EIF4G3	NM_003760	TSS200	chr1:21503115-21503836	Island
cg15086279	1	22352348	0.1022	0.0253	++++++	5.291e-05	0.00387753			HSPC157;HSPC157	NR_023918;NR_023919	Body;Body	chr1:22351917-22352194	S_Shore
cg07118078	1	23345725	0.1062	0.0279	++++++	0.0001369	0.00740654			KDM1A;KDM1A	NM_015013;NM_001009999	TSS1500;TSS1500	chr1:23345814-23346677	N_Shore
cg04553810	1	23495527	0.2284	0.0384	++++++	2.866e-09	1.21743e-06			LUZP1;LUZP1	NM_033631;NM_001142546	TSS200;TSS200						X
cg25610515	1	23495577	0.192	0.0316	++++++	1.262e-09	5.84541e-07			LUZP1;LUZP1	NM_033631;NM_001142546	TSS1500;TSS1500						X
cg01788438	1	23670892	0.0748	0.0152	++++++	8.39e-07	0.000162938			HNRNPR;HNRNPR;HNRNPR;HNRNPR	NM_005826;NM_001102397;NM_001102398;NM_001102399	TSS200;TSS200;TSS200;TSS200	chr1:23670245-23671363	Island
cg12090388	1	24018356	0.0629	0.0169	++++++	0.0001936	0.00936553			RPL11	NM_000975	Body	chr1:24018355-24018567	Island
cg26835312	1	24513473	0.1675	0.0278	++++++	1.581e-09	7.15527e-07	rs12090104		IL28RA;IL28RA;IL28RA	NM_170743;NM_173064;NM_173065	Body;Body;Body	chr1:24513540-24514477	N_Shore
cg08700651	1	24513482	0.1259	0.019	++++++	3.373e-11	2.14371e-08			IL28RA;IL28RA;IL28RA	NM_170743;NM_173064;NM_173065	Body;Body;Body	chr1:24513540-24514477	N_Shore
cg04552500	1	24645917	0.0965	0.0216	++++++	7.868e-06	0.000961242			GRHL3;GRHL3	NM_198173;NM_198173	1stExon;5'UTR	chr1:24648202-24648985	N_Shelf
cg21269758	1	25870003	-0.226	0.0315	------	7.602e-13	6.5728e-10			LDLRAP1	NM_015627	TSS200	chr1:25869893-25871042	Island
cg20490126	1	25870007	-0.2105	0.0333	------	2.69e-10	1.44236e-07			LDLRAP1	NM_015627	TSS200	chr1:25869893-25871042	Island
cg09796501	1	26233435	-0.1691	0.0437	------	0.000109	0.00635792			STMN1;STMN1;STMN1;STMN1	NM_005563;NM_203401;NM_001145454;NM_203399	TSS1500;TSS1500;TSS1500;TSS200	chr1:26231950-26233624	Island
cg24519413	1	26490540	-0.1939	0.0352	------	3.495e-08	1.13585e-05						chr1:26490522-26491015	Island
cg22945302	1	26606601	-0.1283	0.0345	------	0.0001997	0.00957248			SH3BGRL3;SH3BGRL3	NM_031286;NM_031286	5'UTR;1stExon	chr1:26606362-26606913	Island
cg20385686	1	27024451	-0.1442	0.0257	------	2.115e-08	7.23625e-06			ARID1A;ARID1A	NM_006015;NM_139135	Body;Body	chr1:27021833-27024101	S_Shore
cg13867915	1	27050039	0.1383	0.0352	++++++	8.474e-05	0.00536348		rs74062525	ARID1A;ARID1A	NM_006015;NM_139135	Body;Body
cg04354805	1	27152792	0.1027	0.0241	++++++	2.075e-05	0.00197061			ZDHHC18	NM_032283	TSS1500	chr1:27153033-27153243	N_Shore
cg21680178	1	27226860	0.0738	0.0198	++++++	0.0001984	0.00952887			GPATCH3	NM_022078	1stExon	chr1:27226492-27227009	Island
cg08830553	1	27339657	0.1049	0.025	++++++	2.674e-05	0.00237481	rs76533775		FAM46B	NM_052943	TSS1500	chr1:27338879-27339441	S_Shore				X
cg25098478	1	27464538	0.0655	0.016	++++++	4.039e-05	0.00320997			SLC9A1	NM_003047	Body
cg09725874	1	27480106	0.0908	0.0166	++++++	4.492e-08	1.41124e-05			SLC9A1	NM_003047	Body	chr1:27481345-27481742	N_Shore
cg01396034	1	27623367	0.1402	0.0359	++++++	9.312e-05	0.00571351			WDTC1	NM_015023	Body
cg20651453	1	27693398	0.0809	0.0206	++++++	8.543e-05	0.00539217			MAP3K6	NM_004672	TSS200	chr1:27692412-27693243	S_Shore
cg04212092	1	27889261	0.0712	0.0189	++++++	0.0001594	0.00822803			AHDC1	NM_001029882	5'UTR
cg27543538	1	27902687	0.0884	0.0156	++++++	1.391e-08	5.01988e-06			AHDC1	NM_001029882	5'UTR	chr1:27901660-27902688	Island
cg15072832	1	27902739	0.0911	0.0183	++++++	6.691e-07	0.00013659			AHDC1	NM_001029882	5'UTR	chr1:27901660-27902688	S_Shore
cg01198591	1	28909005	-0.1392	0.0351	------	7.283e-05	0.00481759			SNORA16A;SNHG12	NR_003035;NR_024127	TSS1500;TSS1500	chr1:28908069-28908799	S_Shore
cg27444383	1	29064149	0.0747	0.0188	++++++	7.168e-05	0.00475953			YTHDF2	NM_016258	Body	chr1:29063066-29064315	Island
cg18883836	1	29240705	0.1332	0.0254	++++++	1.508e-07	3.94853e-05			EPB41;EPB41;EPB41;EPB41;EPB41;EPB41	NM_203342;NM_203343;NM_004437;NM_001166006;NM_001166007;NM_001166005	5'UTR;5'UTR;5'UTR;TSS1500;5'UTR;5'UTR	chr1:29240768-29241969	N_Shore
cg09264065	1	29460936	-0.2132	0.0465	------	4.444e-06	0.000614366						chr1:29460810-29461172	Island
cg00107241	1	29461070	-0.1912	0.0442	------	1.517e-05	0.00156728						chr1:29460810-29461172	Island
cg22015284	1	31538649	0.073	0.0184	++++++	7.596e-05	0.00496449			PUM1;PUM1	NM_001020658;NM_014676	TSS200;TSS200	chr1:31538412-31538938	Island
cg24710886	1	31538937	0.0987	0.0227	++++++	1.369e-05	0.00145457			PUM1;PUM1	NM_001020658;NM_014676	TSS1500;TSS1500	chr1:31538412-31538938	Island				X
ch.1.1026209F	1	31638974	0.1061	0.0286	++++++	0.0002063	0.0097737	rs7514039
cg00541683	1	32041933	0.0882	0.0238	++++++	0.0002037	0.00969701	rs80306731		TINAGL1	NM_022164	TSS200
cg03351724	1	32110422	0.0756	0.0176	++++++	1.794e-05	0.00177271	rs55959462		PEF1	NM_012392	Body	chr1:32110210-32110961	Island
cg26917754	1	32644779	-0.0659	0.0171	------	0.0001156	0.00661369			TXLNA	NM_175852	TSS1500	chr1:32645154-32645814	N_Shore
cg03523740	1	32645027	-0.0502	0.0134	------	0.0001773	0.00883233			TXLNA	NM_175852	TSS1500	chr1:32645154-32645814	N_Shore
cg13704271	1	32666264	0.0717	0.0183	++++++	8.951e-05	0.00557443	rs11543060		CCDC28B;CCDC28B	NM_024296;NM_024296	1stExon;5'UTR	chr1:32666231-32666460	Island
cg19508561	1	32740758	-0.0937	0.0243	------	0.0001151	0.00659145	rs11576028		LCK;LCK	NM_005356;NM_001042771	Body;Body	chr1:32740710-32741544	Island				X
cg10994944	1	32741152	-0.1402	0.0302	------	3.55e-06	0.000520234		rs11576030	LCK;LCK	NM_005356;NM_001042771	Body;Body	chr1:32740710-32741544	Island
cg10837783	1	32741454	-0.2278	0.0248	------	4.491e-20	9.2728e-17			LCK;LCK	NM_005356;NM_001042771	Body;Body	chr1:32740710-32741544	Island
cg07376381	1	32741518	-0.3177	0.0389	------	3.384e-16	4.74463e-13			LCK;LCK	NM_005356;NM_001042771	Body;Body	chr1:32740710-32741544	Island
cg03243362	1	32741543	-0.2532	0.0358	------	1.454e-12	1.19729e-09		rs1042519	LCK;LCK	NM_005356;NM_001042771	Body;Body	chr1:32740710-32741544	Island
cg15116327	1	32741619	-0.1941	0.0318	------	1.077e-09	5.085e-07			LCK;LCK	NM_005356;NM_001042771	Body;Body	chr1:32740710-32741544	S_Shore
cg04967775	1	32757493	0.1162	0.0267	++++++	1.366e-05	0.00145324			HDAC1	NM_004964	TSS1500	chr1:32757414-32758034	Island
cg21604358	1	33351761	0.108	0.0244	++++++	9.686e-06	0.00112317			HPCA	NM_002143	TSS1500	chr1:33351686-33352397	Island
cg09665311	1	33429393	0.11	0.0275	++++++	6.254e-05	0.0043446		rs75208804	RNF19B;RNF19B	NM_153341;NM_001127361	Body;Body	chr1:33429531-33430513	N_Shore
cg08128087	1	33593457	0.1735	0.0348	++++++	6.034e-07	0.000124815	rs7549943					chr1:33592891-33593155	S_Shore
cg18964375	1	33772147	0.1013	0.026	++++++	9.817e-05	0.00592181						chr1:33772146-33773104	Island
cg06901094	1	34090711	0.1278	0.0278	++++++	4.431e-06	0.000612773			CSMD2	NM_052896	Body	chr1:34090605-34090854	Island
cg26898039	1	34101256	0.0835	0.0178	++++++	2.597e-06	0.000405342			CSMD2	NM_052896	Body	chr1:34098896-34099119	S_Shelf
cg05695384	1	34625206	0.1208	0.0321	++++++	0.0001694	0.00857256			CSMD2	NM_052896	Body	chr1:34628783-34630976	N_Shelf
cg24018609	1	34630796	0.1472	0.02	++++++	1.85e-13	1.80196e-10			CSMD2	NM_052896	Body	chr1:34628783-34630976	Island
cg13263483	1	35247084	0.0895	0.0212	++++++	2.526e-05	0.00227354			GJB3;GJB3;GJB3	NM_024009;NM_001005752;NM_024009	1stExon;TSS1500;5'UTR	chr1:35246876-35247599	Island
cg13709618	1	35350879	0.0883	0.0184	++++++	1.528e-06	0.000263458			DLGAP3	NM_001080418	Body	chr1:35350878-35351854	Island
cg23686365	1	35544887	0.1458	0.0342	++++++	2.015e-05	0.0019273	rs77618958		ZMYM1	NM_024772	TSS200	chr1:35544927-35545303	N_Shore
cg13798679	1	36617570	0.0729	0.0193	++++++	0.0001608	0.00827047						chr1:36621451-36622310	N_Shelf
cg03954991	1	36916605	-0.123	0.028	------	1.155e-05	0.00128441			OSCP1;OSCP1	NM_145047;NM_206837	TSS1500;TSS1500	chr1:36915796-36916324	S_Shore				X
cg09514174	1	36916681	-0.1613	0.0333	------	1.267e-06	0.000225772			OSCP1;OSCP1	NM_145047;NM_206837	TSS1500;TSS1500	chr1:36915796-36916324	S_Shore
cg11596009	1	36916744	-0.186	0.0293	------	2.331e-10	1.26789e-07			OSCP1;OSCP1	NM_145047;NM_206837	TSS1500;TSS1500	chr1:36915796-36916324	S_Shore
cg06165395	1	37500790	0.0896	0.0212	++++++	2.455e-05	0.00222994			GRIK3	NM_000831	TSS1500	chr1:37498377-37500624	S_Shore
ch.1.1189675R	1	37559148	0.0935	0.025	++++++	0.0001848	0.0090806	rs72653571
cg13363982	1	37721104	0.1459	0.0341	++++++	1.846e-05	0.00180859
cg12729160	1	37875985	0.1211	0.0231	++++++	1.674e-07	4.31781e-05											X
cg14280964	1	37940281	-0.1414	0.0372	------	0.0001469	0.00779314			ZC3H12A	NM_025079	5'UTR	chr1:37939723-37940650	Island
cg10122079	1	38232225	0.1999	0.0369	++++++	5.886e-08	1.77657e-05			EPHA10;EPHA10	NM_001099439;NM_173641	TSS1500;TSS1500	chr1:38229838-38230888	S_Shore
cg19895474	1	38325407	0.0716	0.0179	++++++	6.058e-05	0.00425408			MTF1	NM_005955	TSS200	chr1:38325150-38325999	Island
cg27018070	1	38470578	0.1281	0.0274	++++++	3.035e-06	0.000457345			FHL3	NM_004468	5'UTR	chr1:38470617-38471396	N_Shore
cg06546406	1	39269756	-0.1587	0.038	------	2.929e-05	0.00253404						chr1:39269729-39270251	Island
cg24142464	1	40040489	0.0971	0.0167	++++++	6.357e-09	2.49598e-06			PABPC4;PABPC4;PABPC4	NM_001135654;NM_003819;NM_001135653	Body;Body;Body	chr1:40041317-40042667	N_Shore
cg01775082	1	40157480	0.0853	0.0199	++++++	1.751e-05	0.00174058			HPCAL4	NM_016257	TSS1500	chr1:40156930-40158514	Island
cg13438961	1	41250071	0.1893	0.0396	++++++	1.754e-06	0.000294521	rs79364948		KCNQ4;KCNQ4	NM_004700;NM_172163	1stExon;1stExon	chr1:41249090-41250161	Island
cg15867428	1	41267920	0.1064	0.0212	++++++	4.964e-07	0.000107411			KCNQ4;KCNQ4	NM_004700;NM_172163	Body;Body	chr1:41267919-41268398	Island
cg13150171	1	41326892	0.0903	0.0244	++++++	0.0002126	0.00999345		rs12044255	CITED4;CITED4	NM_133467;NM_133467	3'UTR;1stExon	chr1:41326949-41328285	N_Shore
cg13472192	1	41350014	-0.2424	0.06	------	5.415e-05	0.00394126						chr1:41349740-41350293	Island
cg16523490	1	42115829	0.1062	0.0273	++++++	9.869e-05	0.00594626			HIVEP3;HIVEP3	NM_024503;NM_001127714	5'UTR;5'UTR						X
cg18153322	1	43534145	0.1275	0.0283	++++++	6.593e-06	0.000836499						chr1:43533890-43534334	Island
cg17213946	1	43997516	-0.144	0.035	------	3.834e-05	0.00309025	rs6703614		PTPRF;PTPRF	NM_002840;NM_130440	5'UTR;5'UTR	chr1:43996724-43997592	Island
ch.1.1359032F	1	44068818	0.1574	0.0419	++++++	0.0001721	0.00865851			PTPRF;PTPRF	NM_002840;NM_130440	Body;Body	chr1:44070892-44071142	N_Shelf
cg20276103	1	44398868	0.0983	0.0237	++++++	3.269e-05	0.00275162			ARTN;ARTN;ARTN	NM_057090;NM_001136215;NM_057091	TSS200;TSS200;TSS200	chr1:44399068-44399535	N_Shore
cg22930187	1	44398959	0.0668	0.0161	++++++	3.32e-05	0.00277736			ARTN;ARTN;ARTN	NM_057090;NM_001136215;NM_057091	TSS200;TSS200;TSS200	chr1:44399068-44399535	N_Shore
cg06207804	1	44398998	0.0704	0.015	++++++	2.898e-06	0.000442499			ARTN;ARTN;ARTN;ARTN;ARTN;ARTN	NM_057091;NM_057090;NM_057090;NM_001136215;NM_001136215;NM_057091	1stExon;1stExon;5'UTR;1stExon;5'UTR;5'UTR	chr1:44399068-44399535	N_Shore
cg20452714	1	44399069	0.1707	0.041	++++++	3.091e-05	0.00264116			ARTN;ARTN;ARTN;ARTN;ARTN;ARTN	NM_057091;NM_057090;NM_057090;NM_001136215;NM_001136215;NM_057091	1stExon;1stExon;5'UTR;1stExon;5'UTR;5'UTR	chr1:44399068-44399535	Island
cg06526872	1	44399363	0.1231	0.0259	++++++	1.915e-06	0.000316635			ARTN;ARTN;ARTN;ARTN;ARTN;ARTN	NM_057091;NM_057090;NM_057090;NM_001136215;NM_001136215;NM_057091	1stExon;1stExon;5'UTR;1stExon;5'UTR;5'UTR	chr1:44399068-44399535	Island
cg23001650	1	44444603	0.087	0.0204	++++++	2.013e-05	0.00192672			B4GALT2	NM_003780	TSS1500	chr1:44444635-44445622	N_Shore
cg25387812	1	44554657	0.0981	0.0205	++++++	1.799e-06	0.000300932											X
cg01604592	1	44679056	-0.2741	0.0459	------	2.323e-09	1.01057e-06			DMAP1;DMAP1;DMAP1	NM_001034024;NM_019100;NM_001034023	TSS200;TSS200;TSS200	chr1:44679003-44679465	Island
cg16547629	1	44884131	-0.4119	0.0293	------	5.39e-45	4.97096e-41			RNF220	NM_018150	Body	chr1:44883136-44884272	Island
cg03984347	1	45190262	-0.2568	0.0448	------	1.007e-08	3.76844e-06			C1orf228	NM_001145636	Body	chr1:45189705-45190558	Island
cg06745753	1	45190297	-0.2322	0.0399	------	5.629e-09	2.23981e-06			C1orf228	NM_001145636	Body	chr1:45189705-45190558	Island
cg07173823	1	45190519	-0.2419	0.0403	------	1.942e-09	8.60148e-07			C1orf228	NM_001145636	Body	chr1:45189705-45190558	Island
cg13985198	1	45242073	0.1175	0.0268	++++++	1.13e-05	0.00126304			SNORD46;RPS8;SNORD38A	NR_000024;NM_001012;NR_001456	TSS200;Body;TSS1500	chr1:45241013-45241900	S_Shore
cg16604218	1	45452605	-0.1915	0.033	------	6.186e-09	2.43344e-06			EIF2B3;EIF2B3	NM_020365;NM_001166588	TSS1500;TSS1500	chr1:45452037-45452444	S_Shore
cg05966837	1	45476303	0.0836	0.0221	++++++	0.000156	0.00811714			HECTD3	NM_024602	Body	chr1:45476225-45477022	Island
cg13951491	1	45793032	0.0811	0.0194	++++++	2.834e-05	0.00247559			HPDL	NM_032756	1stExon	chr1:45792419-45793301	Island
cg15457731	1	45805982	0.0803	0.021	++++++	0.0001323	0.00723692	rs28372898		MUTYH;MUTYH;MUTYH;MUTYH;MUTYH;TOE1;MUTYH;MUTYH;MUTYH;MUTYH	NM_001048173;NM_001048171;NM_001048171;NM_001048174;NM_001128425;NM_025077;NM_012222;NM_012222;NM_001048172;NM_001128425	TSS200;5'UTR;1stExon;TSS1500;5'UTR;Body;5'UTR;1stExon;TSS200;1stExon	chr1:45805564-45805983	Island
cg04745201	1	45965797	0.1214	0.0301	++++++	5.572e-05	0.00401539			CCDC163P;MMACHC	NM_001102601;NM_015506	TSS200;TSS200	chr1:45965586-45966049	Island
cg09131901	1	45980096	0.0897	0.023	++++++	9.853e-05	0.00593834			PRDX1;PRDX1;PRDX1	NM_181696;NM_181697;NM_002574	Body;Body;Body
cg27171835	1	46144754	0.2031	0.0378	++++++	7.868e-08	2.28505e-05	rs7544856		GPBP1L1	NM_021639	5'UTR
cg00128877	1	47070178	0.0797	0.0192	++++++	3.303e-05	0.00276816			MKNK1;MKNK1;MKNK1;MKNK1;MKNK1	NM_198973;NR_024176;NR_024174;NM_003684;NM_001135553	TSS1500;TSS1500;TSS1500;TSS1500;TSS1500	chr1:47069615-47070179	Island				X
cg17163737	1	47644999	0.0697	0.017	++++++	4.18e-05	0.00328803
cg23654174	1	47779667	0.1044	0.0268	++++++	9.69e-05	0.00587483	rs13376465		STIL;STIL	NM_003035;NM_001048166	5'UTR;5'UTR	chr1:47779707-47780211	N_Shore				X
cg02486904	1	47999051	0.0878	0.0211	++++++	3.235e-05	0.0027327						chr1:47998899-47999517	Island
cg14977066	1	50891195	0.1038	0.0279	++++++	0.0001965	0.009476						chr1:50884228-50891471	Island
cg21807522	1	50893984	0.0945	0.0219	++++++	1.566e-05	0.00160393						chr1:50892437-50893243	S_Shore
cg06327150	1	52195686	0.0747	0.0201	++++++	0.0002058	0.00975781			OSBPL9;OSBPL9;OSBPL9;OSBPL9;OSBPL9;OSBPL9;OSBPL9;OSBPL9;OSBPL9	NM_148905;NM_148907;NM_148908;NM_148906;NM_024586;NM_148909;NM_148905;NM_148904;NM_148904	5'UTR;Body;Body;5'UTR;Body;Body;1stExon;1stExon;5'UTR	chr1:52195028-52195821	Island
cg03649284	1	52345292	-0.1194	0.0315	------	0.0001537	0.00804402			NRD1;NRD1	NM_002525;NM_001101662	TSS1500;TSS1500	chr1:52344178-52344939	S_Shore
cg04080270	1	52456551	0.1002	0.0242	++++++	3.377e-05	0.00281032			RAB3B	NM_002867	TSS1500	chr1:52455970-52456453	S_Shore
cg04971341	1	52607910	0.0725	0.0175	++++++	3.407e-05	0.00282904			ZFYVE9;ZFYVE9;ZFYVE9	NM_007324;NM_007323;NM_004799	TSS200;TSS200;TSS200	chr1:52607400-52608504	Island
cg03947026	1	52832320	0.1609	0.0223	++++++	4.838e-13	4.29945e-10			CC2D1B	NM_032449	TSS1500	chr1:52834139-52834528	N_Shore				X
cg23272399	1	53068579	0.1259	0.0332	++++++	0.0001489	0.0078811			GPX7	NM_015696	Body	chr1:53067880-53068608	Island				X
cg17852744	1	53809725	0.1181	0.0319	++++++	0.0002082	0.00984012
cg24373187	1	54666401	0.0974	0.0228	++++++	1.874e-05	0.00182782			CYB5RL;MRPL37	NM_001031672;NM_016491	TSS1500;Body	chr1:54665821-54666259	S_Shore
cg21159128	1	54693933	0.1364	0.0277	++++++	8.152e-07	0.000159284			SSBP3;SSBP3;SSBP3	NM_001009955;NM_018070;NM_145716	Body;Body;Body
cg24327307	1	54753071	0.1047	0.0265	++++++	7.612e-05	0.00497026			SSBP3;SSBP3;SSBP3	NM_001009955;NM_018070;NM_145716	Body;Body;Body
cg00172603	1	54822031	0.0542	0.0146	++++++	0.0002004	0.00959163			SSBP3;SSBP3;SSBP3	NM_001009955;NM_018070;NM_145716	Body;Body;Body	chr1:54821990-54822333	Island
cg02832224	1	54825291	0.1408	0.033	++++++	2.015e-05	0.0019273			SSBP3;SSBP3;SSBP3	NM_001009955;NM_018070;NM_145716	Body;Body;Body	chr1:54821990-54822333	S_Shelf
cg17001034	1	55008516	0.0819	0.0204	++++++	6.018e-05	0.00423602						chr1:55007704-55008448	S_Shore
cg16021159	1	57142074	0.2799	0.036	++++++	8.273e-15	9.64444e-12			PRKAA2	NM_006252	Body				X
cg24946133	1	59249665	0.0671	0.0167	++++++	6.118e-05	0.00428245			JUN;JUN	NM_002228;NM_002228	5'UTR;1stExon	chr1:59247461-59250940	Island
cg06510397	1	61523012	0.1024	0.0238	++++++	1.668e-05	0.00167898						chr1:61519352-61519971	S_Shelf
cg26262482	1	64937345	0.121	0.0266	++++++	5.238e-06	0.00069697			CACHD1	NM_020925	Body	chr1:64935554-64936614	S_Shore
cg23617193	1	64971761	0.0696	0.0147	++++++	2.076e-06	0.000337342			CACHD1	NM_020925	Body	chr1:64971358-64971604	S_Shore				X
cg00600454	1	65468017	0.107	0.0205	++++++	1.784e-07	4.55063e-05						chr1:65468272-65468828	N_Shore				X
cg10482024	1	65613042	0.0802	0.0178	++++++	6.384e-06	0.00081597			AK3L1;AK3L1;AK3L1	NM_013410;NM_203464;NM_001005353	TSS1500;TSS200;TSS1500	chr1:65613041-65614898	Island				X
cg27462969	1	67896192	0.0686	0.017	++++++	5.575e-05	0.00401616			SERBP1;SERBP1;SERBP1;SERBP1	NM_015640;NM_001018068;NM_001018069;NM_001018067	TSS200;TSS200;TSS200;TSS200	chr1:67895135-67896826	Island
cg02639608	1	68150326	0.1034	0.0219	++++++	2.416e-06	0.000382847			GADD45A	NM_001924	TSS1500	chr1:68150913-68152270	N_Shore
cg01490102	1	68698453	0.1196	0.0271	++++++	1.004e-05	0.0011539			GPR177;GPR177	NM_024911;NM_001002292	TSS1500;TSS1500	chr1:68696639-68697628	S_Shore
cg05767561	1	70820607	0.1263	0.0246	++++++	2.78e-07	6.60035e-05			HHLA3;ANKRD13C;HHLA3;HHLA3;HHLA3;HHLA3;HHLA3;HHLA3	NM_001031693;NM_030816;NM_001031693;NM_001036646;NM_001036646;NM_001036645;NR_027404;NM_001036645	5'UTR;TSS200;1stExon;1stExon;5'UTR;1stExon;Body;5'UTR	chr1:70819733-70820719	Island
cg23823908	1	71512485	-0.1745	0.0294	------	2.992e-09	1.26707e-06			PTGER3;PTGER3;PTGER3;PTGER3;PTGER3;PTGER3;PTGER3;PTGER3;PTGER3;PTGER3	NM_198718;NR_028294;NM_198714;NR_028293;NM_198716;NM_198717;NR_028292;NM_001126044;NM_198719;NM_198715	1stExon;Body;1stExon;Body;1stExon;1stExon;Body;1stExon;1stExon;1stExon	chr1:71512224-71513804	Island
cg01077724	1	75590483	-0.1623	0.0225	------	5.416e-13	4.75205e-10						chr1:75590817-75591354	N_Shore
cg02297043	1	75590912	-0.4076	0.0404	------	6.465e-24	1.94426e-20						chr1:75590817-75591354	Island		X
cg01540595	1	75590960	-0.4049	0.0422	------	8.049e-22	2.06201e-18						chr1:75590817-75591354	Island
cg01066472	1	75591029	-0.4102	0.0514	------	1.477e-15	1.9398e-12						chr1:75590817-75591354	Island
cg00325531	1	75591353	-0.8136	0.094	------	4.789e-18	8.3861e-15						chr1:75590817-75591354	Island
cg01005080	1	75592950	-0.2344	0.0312	------	5.583e-14	5.73522e-11			LHX8	NM_001001933	TSS1500	chr1:75590817-75591354	S_Shore
cg00419321	1	75593476	-0.4316	0.0567	------	2.65e-14	2.88659e-11			LHX8	NM_001001933	TSS1500	chr1:75595813-75596162	N_Shelf
cg21009965	1	75593596	-0.2347	0.047	------	5.884e-07	0.000122158			LHX8	NM_001001933	TSS1500	chr1:75595813-75596162	N_Shelf				X
cg10249828	1	75594261	-0.1377	0.0232	------	2.923e-09	1.24038e-06			LHX8;LHX8	NM_001001933;NM_001001933	1stExon;5'UTR	chr1:75595813-75596162	N_Shore
cg01259156	1	75594592	-0.0955	0.0233	------	4.284e-05	0.00334322			LHX8	NM_001001933	5'UTR	chr1:75595813-75596162	N_Shore
cg16427752	1	76262302	-0.2056	0.0369	------	2.489e-08	8.36415e-06			MSH4	NM_002440	TSS1500	chr1:76262536-76262903	N_Shore
cg02161115	1	76262373	-0.1601	0.035	------	4.817e-06	0.000653794			MSH4	NM_002440	TSS1500	chr1:76262536-76262903	N_Shore
cg14200364	1	76262594	-0.4153	0.0643	------	1.06e-10	6.24881e-08			MSH4	NM_002440	TSS200	chr1:76262536-76262903	Island
cg22035229	1	76262648	-0.6032	0.0887	------	1.059e-11	7.37418e-09			MSH4;MSH4	NM_002440;NM_002440	1stExon;5'UTR	chr1:76262536-76262903	Island
cg17028301	1	76262711	-0.4704	0.069	------	9.38e-12	6.57574e-09			MSH4	NM_002440	1stExon	chr1:76262536-76262903	Island
cg23237611	1	76262857	-0.4175	0.0605	------	5.017e-12	3.69106e-09			MSH4	NM_002440	1stExon	chr1:76262536-76262903	Island
cg20785560	1	78511235	-0.1318	0.0273	------	1.423e-06	0.000248555			GIPC2	NM_017655	TSS1500	chr1:78511577-78512161	N_Shore
cg19766489	1	78511344	-0.1222	0.0243	------	5.232e-07	0.000111651			GIPC2	NM_017655	TSS1500	chr1:78511577-78512161	N_Shore
cg14090374	1	85667233	0.0791	0.0188	++++++	2.696e-05	0.0023872			SYDE2	NM_032184	TSS1500	chr1:85665818-85667650	Island
cg11973602	1	86861439	0.1011	0.0239	++++++	2.28e-05	0.00210696			ODF2L;ODF2L	NM_020729;NM_001007022	5'UTR;5'UTR	chr1:86861566-86862083	N_Shore				X
cg13228636	1	87989964	0.0919	0.0213	++++++	1.612e-05	0.00163771
cg04122329	1	89149714	0.1232	0.0302	++++++	4.473e-05	0.00345049			PKN2	NM_006256	TSS1500	chr1:89149594-89150658	Island
cg04567738	1	91171013	-0.1788	0.0322	------	2.718e-08	9.06761e-06						chr1:91172102-91172771	N_Shore
cg26833936	1	91303028	-0.1843	0.0305	------	1.488e-09	6.77873e-07						chr1:91300979-91301891	S_Shore
cg26052357	1	91303544	-0.3552	0.0342	------	2.608e-25	9.25093e-22						chr1:91300979-91301891	S_Shore
cg05527459	1	92012148	-0.2027	0.0323	------	3.256e-10	1.7192e-07						chr1:92012336-92012656	N_Shore
cg12403142	1	92012408	-0.2586	0.0334	------	9.899e-15	1.14118e-11						chr1:92012336-92012656	Island
cg21854759	1	92012499	-0.2177	0.0338	------	1.212e-10	7.05467e-08						chr1:92012336-92012656	Island
cg02896835	1	92012615	-0.3196	0.0604	------	1.201e-07	3.26841e-05						chr1:92012336-92012656	Island
cg25838465	1	92012736	-0.3158	0.0826	------	0.0001323	0.00723692						chr1:92011829-92012062	S_Shore
cg21382567	1	92263858	0.0737	0.0188	++++++	8.737e-05	0.00547732			TGFBR3	NM_003243	Body						X
ch.1.93237475F	1	93464887	0.1146	0.0295	++++++	0.0001016	0.00606175	rs35946695
cg15062711	1	93646010	0.0786	0.0181	++++++	1.357e-05	0.00144696			TMED5;CCDC18;TMED5;TMED5;CCDC18;TMED5;TMED5	NM_001167830;NM_206886;NR_030761;NM_016040;NM_206886;NM_001167830;NM_016040	1stExon;1stExon;Body;1stExon;5'UTR;5'UTR;5'UTR	chr1:93645432-93646471	Island
cg17470347	1	93646398	-0.1875	0.0311	------	1.586e-09	7.17008e-07			CCDC18;TMED5;TMED5;TMED5	NM_206886;NM_001167830;NR_030761;NM_016040	1stExon;TSS200;TSS200;TSS200	chr1:93645432-93646471	Island
cg16394260	1	93811744	-0.1498	0.0379	------	7.548e-05	0.0049478			DR1;DR1	NM_001938;NM_001938	5'UTR;1stExon	chr1:93811218-93811940	Island
cg23257569	1	94703343	0.1066	0.02	++++++	9.174e-08	2.5971e-05			ARHGAP29	NM_004815	TSS200	chr1:94702690-94703344	Island				X
cg14097568	1	94792942	0.1324	0.0273	++++++	1.275e-06	0.000226906
cg17511195	1	95007541	0.1141	0.0274	++++++	3.057e-05	0.00262128			F3	NM_001993	TSS200	chr1:95006837-95008051	Island
cg21436544	1	95249289	0.0585	0.0156	++++++	0.0001755	0.0087732
cg16731488	1	97186897	0.1241	0.0262	++++++	2.075e-06	0.000337311			PTBP2	NM_021190	TSS1500	chr1:97187102-97187606	N_Shore
cg11952714	1	99126623	0.141	0.0313	++++++	6.614e-06	0.000838396			SNX7;SNX7	NM_015976;NM_152238	TSS1500;TSS1500	chr1:99126872-99127711	N_Shore
cg18270280	1	100504403	0.0866	0.0223	++++++	0.0001055	0.0062158	rs78361605		HIAT1	NM_033055	Body	chr1:100503482-100504404	Island
cg08139499	1	100816943	0.1161	0.0251	++++++	3.639e-06	0.000529537			CDC14A;CDC14A;CDC14A	NM_003672;NM_033313;NM_033312	TSS1500;TSS1500;TSS1500	chr1:100817709-100818899	N_Shore				X
cg06752594	1	109825964	-0.1345	0.0306	------	1.127e-05	0.00126105			PSRC1;PSRC1;PSRC1;PSRC1	NM_001032291;NM_001032290;NM_032636;NM_001005290	TSS200;TSS200;TSS200;TSS200	chr1:109825710-109826207	Island
ch.1.2582316R	1	109957975	0.1325	0.0293	++++++	6.005e-06	0.000776617	rs12562673		PSMA5	NM_002790	Body
cg02155184	1	110087241	0.0525	0.0138	++++++	0.0001373	0.00741851			GPR61	NM_031936	3'UTR	chr1:110091039-110091590	N_Shelf
cg20885089	1	110162701	0.0577	0.015	++++++	0.0001168	0.00666397			AMPD2;AMPD2;AMPD2	NM_139156;NM_004037;NM_139156	1stExon;TSS1500;5'UTR	chr1:110162464-110162716	Island
cg15617137	1	110527798	0.113	0.0279	++++++	5.287e-05	0.00387528			AHCYL1	NM_006621	Body	chr1:110527248-110528026	Island
cg26569469	1	110753895	0.1108	0.0229	++++++	1.263e-06	0.000225447			KCNC4;KCNC4;KCNC4	NM_153763;NM_001039574;NM_004978	TSS200;TSS200;TSS200	chr1:110752256-110754794	Island				X
cg19942256	1	111216332	-0.0888	0.0215	------	3.51e-05	0.00289718			KCNA3	NM_002232	1stExon	chr1:111216244-111217937	Island
cg24016844	1	111506641	0.4915	0.0217	++++++	2e-113	6.38485e-109	rs60940275		C1orf103;C1orf103	NM_001006945;NM_018372	TSS200;TSS200	chr1:111505881-111507007	Island		X
cg15566506	1	111507004	0.1361	0.031	++++++	1.113e-05	0.00124909			C1orf103;C1orf103	NM_018372;NM_001006945	TSS1500;TSS1500	chr1:111505881-111507007	Island				X
cg02605776	1	111507160	0.1349	0.0306	++++++	1.053e-05	0.00119402			C1orf103;C1orf103	NM_018372;NM_001006945	TSS1500;TSS1500	chr1:111505881-111507007	S_Shore				X
cg10702191	1	112297855	0.0974	0.0231	++++++	2.535e-05	0.00228065	rs197389		C1orf183;DDX20	NM_198926;NM_007204	Body;TSS1500	chr1:112298041-112298992	N_Shore
cg26213873	1	112939056	-0.2748	0.0251	------	6.777e-28	3.02425e-24			CTTNBP2NL	NM_018704	5'UTR	chr1:112938495-112939113	Island
cg22429776	1	113162371	-0.4172	0.0322	------	1.826e-38	1.51563e-34			ST7L;ST7L;CAPZA1;ST7L;ST7L;CAPZA1	NM_138728;NM_138727;NM_006135;NM_138729;NM_017744;NM_006135	TSS1500;TSS1500;1stExon;TSS1500;TSS1500;5'UTR	chr1:113161591-113162571	Island
cg05708536	1	113285118	-0.2705	0.0424	------	1.799e-10	1.00351e-07						chr1:113286332-113287172	N_Shore
cg20614262	1	113498438	0.061	0.0148	++++++	4.048e-05	0.00321589	rs41283090		SLC16A1;SLC16A1;SLC16A1	NM_001166496;NM_003051;NM_001166496	5'UTR;5'UTR;1stExon	chr1:113498366-113499312	Island
cg07176692	1	113500329	0.1594	0.0373	++++++	1.97e-05	0.00189694	rs41283092	rs79527611	SLC16A1	NM_003051	TSS1500	chr1:113498366-113499312	S_Shore
cg11395799	1	115213248	0.0724	0.0185	++++++	9.174e-05	0.00566064			DENND2C	NM_198459	TSS1500	chr1:115212239-115212985	S_Shore				X
cg13906069	1	115213259	0.0894	0.0214	++++++	2.915e-05	0.00252614			DENND2C	NM_198459	TSS1500	chr1:115212239-115212985	S_Shore				X
cg07724623	1	115397409	-0.183	0.0306	------	2.295e-09	9.99868e-07			SYCP1	NM_003176	TSS200	chr1:115397448-115397942	N_Shore
cg10440578	1	115397857	-0.1992	0.0437	------	5.157e-06	0.00068973			SYCP1	NM_003176	5'UTR	chr1:115397448-115397942	Island
cg25102417	1	115632693	0.0749	0.0174	++++++	1.614e-05	0.00163814			TSPAN2	NM_005725	TSS1500	chr1:115631850-115632584	S_Shore
cg17873750	1	116382984	-0.167	0.0286	------	5.242e-09	2.09789e-06			NHLH2;NHLH2;NHLH2	NM_001111061;NM_001111061;NM_005599	5'UTR;1stExon;5'UTR	chr1:116380359-116382364	S_Shore				X
cg08846011	1	117318133	-0.1926	0.0471	------	4.329e-05	0.00336947
cg19582647	1	117637084	0.1233	0.0325	++++++	0.0001479	0.00783917			MIR942;TTF2	NR_030640;NM_003594	TSS200;Body
cg05363616	1	119529219	0.0993	0.0245	++++++	5.204e-05	0.00383204			TBX15	NM_152380	5'UTR	chr1:119529819-119530712	N_Shore				X
cg25216580	1	120173989	0.1381	0.0318	++++++	1.386e-05	0.00146737			ZNF697	NM_001080470	5'UTR
cg19496978	1	120174149	0.1312	0.0272	++++++	1.441e-06	0.000251382			ZNF697	NM_001080470	5'UTR
cg07600998	1	147146108	0.0826	0.0179	++++++	4.148e-06	0.000585621						chr1:147141842-147142918	S_Shelf
cg18140268	1	147781827	-0.1277	0.0298	------	1.833e-05	0.00179797						chr1:147782066-147782473	N_Shore				X
cg17149103	1	147789480	-0.213	0.0295	------	5.587e-13	4.87119e-10	rs72704317					chr1:147789652-147790094	N_Shore
cg23989012	1	147791203	-0.1308	0.0301	------	1.391e-05	0.00147154						chr1:147789652-147790094	S_Shore
cg25001930	1	147801789	-0.1517	0.0365	------	3.217e-05	0.00272444
cg00780971	1	149193965	-0.3498	0.0493	------	1.362e-12	1.13732e-09
cg18388270	1	149212246	0.2522	0.0625	++++++	5.407e-05	0.00393889	rs72477356	rs33916123
cg02088197	1	149212475	0.2777	0.0636	++++++	1.255e-05	0.00136347	rs6686649
cg11228113	1	149815218	0.1438	0.033	++++++	1.275e-05	0.0013787	rs78229984		HIST2H2AA3;HIST2H2AA4	NM_003516;NM_001040874	TSS1500;TSS1500	chr1:149811754-149815044	S_Shore
cg14261868	1	149815294	0.1247	0.0212	++++++	4.2e-09	1.72923e-06	rs3738319		HIST2H2AA3;HIST2H2AA4	NM_003516;NM_001040874	TSS1500;TSS1500	chr1:149811754-149815044	S_Shore
cg09045105	1	149871945	-0.2766	0.0277	------	1.525e-23	4.42586e-20			BOLA1	NM_016074	Body	chr1:149871079-149871946	Island		X
cg25066665	1	150335507	-0.3571	0.0504	------	1.451e-12	1.19719e-09			RPRD2	NM_015203	TSS1500	chr1:150336831-150337289	N_Shore
cg22604218	1	151810589	0.08	0.0193	++++++	3.278e-05	0.002755			LOC100132111;C2CD4D	NR_024237;NM_001136003	TSS1500;Body	chr1:151810460-151811684	Island
cg04296699	1	151810904	0.0913	0.0239	++++++	0.0001295	0.00713643			C2CD4D;LOC100132111	NM_001136003;NR_024237	Body;TSS200	chr1:151810460-151811684	Island				X
cg12749132	1	151811364	0.2839	0.0517	++++++	3.903e-08	1.24792e-05			LOC100132111;C2CD4D	NR_024237;NM_001136003	Body;Body	chr1:151810460-151811684	Island				X
cg24000437	1	152538857	0.1106	0.0244	++++++	5.824e-06	0.000756509			LCE3E	NM_178435	5'UTR
cg23413307	1	152747472	0.1452	0.0356	++++++	4.63e-05	0.00353285			LCE1F	NM_178354	TSS1500
cg13575682	1	152850698	0.1696	0.0343	++++++	7.738e-07	0.000153215			SMCP	NM_030663	TSS200						X
cg02060465	1	152941727	0.0958	0.024	++++++	6.525e-05	0.00447229			SPRR4	NM_173080	TSS1500
cg09902062	1	152944334	0.1477	0.0287	++++++	2.777e-07	6.597e-05			SPRR4	NM_173080	5'UTR
cg25856811	1	152973957	0.1112	0.0299	++++++	0.0002056	0.00975278			SPRR3;SPRR3	NM_001097589;NM_005416	TSS1500;TSS1500
cg24884084	1	153003198	0.143	0.0308	++++++	3.538e-06	0.000519209			SPRR1B	NM_003125	TSS1500						X
cg03943115	1	153014367	0.1556	0.0328	++++++	2.097e-06	0.000340221			SPRR2D	NM_006945	TSS1500						X
cg26059632	1	153030751	0.0896	0.0238	++++++	0.0001703	0.00859923			SPRR2A	NM_005988	TSS1500
cg11267802	1	153123593	0.1161	0.0277	++++++	2.796e-05	0.00244961			SPRR2G	NM_001014291	TSS200
cg18140889	1	153177577	0.0897	0.0239	++++++	0.0001756	0.00877609			LELP1	NM_001010857	3'UTR
cg11534293	1	153234342	0.4644	0.085	++++++	4.612e-08	1.44566e-05			LOR	NM_000427	Body
cg10228283	1	153234387	0.1665	0.036	++++++	3.645e-06	0.000530038	rs79199655		LOR	NM_000427	3'UTR
cg13997435	1	153538406	-0.0874	0.02	------	1.293e-05	0.00139344			S100A2	NM_005978	TSS200						X
cg22708508	1	154325248	0.1661	0.0421	++++++	8.089e-05	0.00518945
cg20388123	1	154531393	0.1273	0.0297	++++++	1.79e-05	0.00177044			UBE2Q1	NM_017582	TSS1500	chr1:154531054-154531565	Island
cg01963297	1	154841980	0.1624	0.0327	++++++	6.55e-07	0.000134367			KCNN3	NM_002249	1stExon
cg22608655	1	154933512	0.0667	0.0173	++++++	0.0001168	0.00666397			PYGO2	NM_138300	Body	chr1:154933928-154934735	N_Shore
cg17222196	1	155057324	0.0703	0.0184	++++++	0.0001333	0.0072734	rs72702272		EFNA3	NM_004952	Body	chr1:155057187-155058056	Island
cg27538026	1	155164351	0.1023	0.0222	++++++	3.959e-06	0.000564711			MIR92B	NR_030281	TSS1500	chr1:155164199-155165160	Island
cg04897644	1	155264372	-0.2529	0.0394	------	1.365e-10	7.82452e-08			PKLR;PKLR	NM_000298;NM_181871	Body;Body	chr1:155264318-155265536	Island
cg03314840	1	155264662	-0.1587	0.0291	------	5.189e-08	1.60232e-05			PKLR;PKLR	NM_000298;NM_181871	Body;Body	chr1:155264318-155265536	Island				X
cg09134497	1	155973286	0.107	0.0275	++++++	9.784e-05	0.00591023											X
cg06208270	1	156046344	0.0923	0.0186	++++++	7.222e-07	0.000146084		rs61813323	MEX3A	NM_001093725	3'UTR	chr1:156046343-156047384	Island
cg02951552	1	156051441	0.1287	0.0248	++++++	2.082e-07	5.1958e-05			MEX3A	NM_001093725	1stExon	chr1:156051239-156051461	Island
cg11580676	1	156211415	-0.109	0.0219	------	6.632e-07	0.000135585			BGLAP	NM_199173	TSS1500	chr1:156215368-156215899	N_Shelf				X
cg12036877	1	156211896	-0.1206	0.0263	------	4.753e-06	0.000646955			BGLAP	NM_199173	TSS200	chr1:156215368-156215899	N_Shelf				X
cg21786334	1	156265430	0.1224	0.0295	++++++	3.384e-05	0.00281445			C1orf85	NM_144580	1stExon
ch.1.3056292F	1	156280444	0.2008	0.0478	++++++	2.716e-05	0.00239928	rs76353961		CCT3;CCT3;CCT3	NM_001008800;NM_001008883;NM_005998	Body;Body;Body
cg02202305	1	156405368	0.1036	0.0276	++++++	0.0001786	0.00887685						chr1:156405160-156406350	Island
cg10323725	1	156405495	0.1704	0.0374	++++++	5.204e-06	0.000693335						chr1:156405160-156406350	Island				X
cg15719199	1	156470295	0.0851	0.0221	++++++	0.0001136	0.00653621			MEF2D;MEF2D	NM_005920;NM_005920	1stExon;5'UTR	chr1:156469617-156471060	Island
cg18142940	1	156594108	0.1145	0.0297	++++++	0.0001159	0.00662538			HAPLN2	NM_021817	Body	chr1:156593657-156595283	Island				X
cg10640435	1	156594688	0.1028	0.0219	++++++	2.625e-06	0.0004094			HAPLN2	NM_021817	Body	chr1:156593657-156595283	Island
cg24047377	1	156595178	0.1233	0.0287	++++++	1.716e-05	0.00171276			HAPLN2	NM_021817	3'UTR	chr1:156593657-156595283	Island
cg01079164	1	156595461	0.1197	0.0298	++++++	6.037e-05	0.00424652			HAPLN2	NM_021817	3'UTR	chr1:156593657-156595283	S_Shore
cg06355129	1	156646293	0.0577	0.0143	++++++	5.383e-05	0.00392692			NES	NM_006617	1stExon	chr1:156646292-156647260	Island				X
cg12636369	1	156646635	0.078	0.0207	++++++	0.0001627	0.00833617	rs4278369		NES	NM_006617	1stExon	chr1:156646292-156647260	Island
cg13470735	1	156678548	0.0666	0.0141	++++++	2.419e-06	0.00038303						chr1:156674858-156676654	S_Shore
cg05364122	1	156783791	0.1486	0.0389	++++++	0.0001348	0.00732635	rs11556220		SH2D2A;SH2D2A;SH2D2A;SH2D2A;SH2D2A	NM_001161443;NM_001161442;NM_003975;NM_001161441;NM_001161444	Body;Body;Body;Body;Body	chr1:156783523-156784037	Island
cg02312326	1	156783872	0.1496	0.0298	++++++	5.062e-07	0.00010885			SH2D2A;SH2D2A;SH2D2A;SH2D2A;SH2D2A	NM_001161443;NM_001161442;NM_003975;NM_001161441;NM_001161444	Body;Body;Body;Body;Body	chr1:156783523-156784037	Island
cg27660165	1	156784036	0.09	0.0237	++++++	0.0001406	0.00755256			SH2D2A;SH2D2A;SH2D2A;SH2D2A;SH2D2A	NM_001161443;NM_001161442;NM_003975;NM_001161441;NM_001161444	Body;Body;Body;Body;Body	chr1:156783523-156784037	Island				X
cg02332577	1	157106123	0.0604	0.0145	++++++	2.996e-05	0.00257536			ETV3;ETV3	NM_001145312;NM_005240	Body;Body	chr1:157107749-157108645	N_Shore
cg01612158	1	157567720	0.1098	0.0243	++++++	6.388e-06	0.00081623	rs1361889		FCRL4	NM_031282	1stExon
cg08933467	1	157776690	0.0719	0.0192	++++++	0.0001749	0.00875481			FCRL1;FCRL1;FCRL1	NM_001159398;NM_052938;NM_001159397	Body;Body;Body
cg12921481	1	158747277	0.1127	0.0252	++++++	7.706e-06	0.000946465			OR6N2	NM_001005278	1stExon
cg15015426	1	159506559	0.1383	0.0289	++++++	1.646e-06	0.000279965		rs77767332	OR10J5	NM_001004469	TSS1500
cg06251978	1	159507078	0.1086	0.0215	++++++	4.487e-07	9.87366e-05			OR10J5	NM_001004469	TSS1500
cg03856044	1	159557632	0.1157	0.0226	++++++	3.068e-07	7.17737e-05			APCS;APCS	NM_001639;NM_001639	5'UTR;1stExon
cg21571466	1	159895591	0.077	0.0208	++++++	0.000207	0.00979903			TAGLN2	NM_003564	TSS1500	chr1:159894329-159895398	S_Shore
cg04116858	1	159895664	0.1428	0.0271	++++++	1.409e-07	3.71746e-05			TAGLN2	NM_003564	TSS1500	chr1:159894329-159895398	S_Shore				X
cg23004625	1	160002365	0.1137	0.0275	++++++	3.472e-05	0.0028721			PIGM	NM_145167	TSS1500	chr1:160001295-160001989	S_Shore
cg26146390	1	160068471	-0.1471	0.0379	------	0.0001043	0.0061749			IGSF8	NM_052868	TSS200	chr1:160068040-160068430	S_Shore
cg19284575	1	160991224	0.1116	0.0274	++++++	4.726e-05	0.00358764			F11R	NM_016946	TSS200	chr1:160990718-160991225	Island
cg03441844	1	161368947	-0.2283	0.0446	------	3.039e-07	7.11354e-05						chr1:161368863-161369932	Island
cg01335180	1	161576580	-0.2201	0.0449	------	9.693e-07	0.000182355			HSPA7	NR_024151	Body	chr1:161575534-161576908	Island
ch.1.162207702R	1	163941078	0.1416	0.0331	++++++	1.85e-05	0.0018108
cg09550041	1	165513343	0.1338	0.0339	++++++	8.015e-05	0.00515712			LOC400794;LRRC52	NR_026744;NM_001005214	Body;TSS200
cg06121450	1	165798382	0.0809	0.0212	++++++	0.0001329	0.00726017	rs16851240		UCK2	NM_012474	Body	chr1:165796653-165797683	S_Shore
cg06088759	1	166890644	0.0872	0.0207	++++++	2.635e-05	0.00234973			ILDR2	NM_199351	Body	chr1:166889776-166890649	Island
cg27582007	1	167682788	0.109	0.0294	++++++	0.0002122	0.0099803	rs73035769					chr1:167683477-167683917	N_Shore
cg03192897	1	170115351	0.0922	0.0241	++++++	0.0001317	0.00721265			METTL11B	NM_001136107	1stExon
cg19402314	1	173362434	0.0957	0.0222	++++++	1.61e-05	0.00163688
cg17025683	1	173836220	0.0931	0.0205	++++++	5.286e-06	0.000701557			SNORD78;ZBTB37;SNORD75;ZBTB37;SNORD76;GAS5;SNORD77;SNORD44	NR_003944;NM_032522;NR_003941;NM_001122770;NR_003942;NR_002578;NR_003943;NR_002750	TSS1500;TSS1500;TSS200;TSS1500;TSS1500;Body;TSS1500;TSS1500	chr1:173837172-173837917	N_Shore				X
ch.1.173201044F	1	174934421	0.1494	0.0364	++++++	4.124e-05	0.00326004											X
cg15653033	1	174992430	0.0802	0.0214	++++++	0.0001779	0.00885266			MRPS14	NM_022100	Body	chr1:174992365-174992796	Island
cg16144864	1	177244231	0.0796	0.0209	++++++	0.000144	0.00768052		rs79756902	FAM5B	NM_021165	Body
cg02367655	1	178064623	0.1303	0.0271	++++++	1.55e-06	0.000266145	rs76102146		RASAL2;LOC100302401	NM_170692;NR_027982	Body;TSS1500	chr1:178062712-178063846	S_Shore
cg03743605	1	179050691	0.0921	0.0213	++++++	1.532e-05	0.00157885			TOR3A	NM_022371	TSS1500	chr1:179051075-179051948	N_Shore
cg11853788	1	179561347	-0.1508	0.032	------	2.421e-06	0.000383054			TDRD5	NM_173533	5'UTR	chr1:179560751-179561596	Island
ch.1.3532527F	1	180926373	0.1832	0.0398	++++++	4.142e-06	0.000585621						chr1:180922915-180923692	S_Shelf
cg18398753	1	180950955	0.1501	0.0395	++++++	0.0001472	0.00780506			STX6	NM_005819	Body
cg26612165	1	181059499	0.1163	0.027	++++++	1.662e-05	0.00167376			IER5;IER5	NM_016545;NM_016545	3'UTR;1stExon	chr1:181057503-181059176	S_Shore
cg21963643	1	181451911	0.1201	0.029	++++++	3.521e-05	0.0029051			CACNA1E	NM_000721	TSS1500	chr1:181451311-181452049	Island
cg17892328	1	182360794	0.1252	0.0276	++++++	5.911e-06	0.000766371			GLUL;GLUL;GLUL	NM_001033056;NM_001033044;NM_002065	TSS1500;5'UTR;5'UTR	chr1:182359697-182361563	Island
cg02710296	1	182921851	-0.1656	0.0351	------	2.417e-06	0.000382859			C1orf14	NM_030933	Body	chr1:182921819-182922644	Island
cg12639523	1	184724208	0.0606	0.0141	++++++	1.703e-05	0.00170265	rs77370655		EDEM3	NM_025191	TSS200	chr1:184723252-184724438	Island
cg03332597	1	185125704	-0.258	0.0297	------	3.417e-18	6.03449e-15			C1orf25;C1orf26;C1orf26	NM_030934;NM_017673;NM_001105518	1stExon;TSS1500;TSS1500	chr1:185125850-185126705	N_Shore
cg24461171	1	197745025	0.0772	0.0188	++++++	4.005e-05	0.00319028			DENND1B;DENND1B	NM_144977;NM_001142795	TSS1500;TSS1500	chr1:197743931-197744788	S_Shore
cg12750917	1	198204074	0.138	0.0351	++++++	8.443e-05	0.00535284	rs76941617		NEK7	NM_133494	Body						X
cg06644124	1	200379083	-0.2288	0.0276	------	1.015e-16	1.51525e-13			ZNF281;ZNF281	NM_012482;NM_012482	1stExon;5'UTR	chr1:200378899-200379365	Island
cg04983977	1	200842145	-0.1211	0.0282	------	1.742e-05	0.00173371			GPR25	NM_005298	TSS200	chr1:200842196-200843388	N_Shore				X
cg19940077	1	200842282	-0.1279	0.0215	------	2.556e-09	1.10039e-06			GPR25	NM_005298	1stExon	chr1:200842196-200843388	Island				X
cg26033504	1	201458737	-0.0823	0.0164	------	5.387e-07	0.000114283			CSRP1;CSRP1	NM_001144773;NM_004078	Body;Body						X
cg11963006	1	201507574	0.0761	0.0184	++++++	3.542e-05	0.00291663						chr1:201507779-201509317	N_Shore
cg08703808	1	201613458	0.0671	0.0178	++++++	0.000165	0.00842074						chr1:201617041-201619788	N_Shelf
cg09857259	1	201798166	0.091	0.0239	++++++	0.0001439	0.00767815			IPO9	NM_018085	TSS200	chr1:201798213-201798698	N_Shore
cg07097863	1	202162150	0.0844	0.0197	++++++	1.794e-05	0.00177271			LGR6	NM_001017403	TSS1500	chr1:202162958-202163390	N_Shore
cg22819964	1	202676197	0.0787	0.0192	++++++	4.27e-05	0.00333543			SYT2	NM_177402	5'UTR	chr1:202678881-202679769	N_Shelf				X
cg00571448	1	202776680	0.0759	0.0199	++++++	0.0001373	0.00741851			KDM5B	NM_006618	Body	chr1:202776003-202777727	Island
cg05460030	1	202927977	0.0969	0.0213	++++++	5.085e-06	0.000683183		rs79901146	ADIPOR1;ADIPOR1	NM_001127687;NM_015999	TSS1500;TSS1500	chr1:202926879-202927476	S_Shore
cg16731083	1	203086962	0.0804	0.021	++++++	0.000126	0.0070134
cg04420275	1	203241950	-0.0677	0.0174	------	9.649e-05	0.00586136						chr1:203242519-203242818	N_Shore
cg24337809	1	203274882	0.0615	0.0157	++++++	8.916e-05	0.00556014			BTG2	NM_006763	Body	chr1:203274305-203275338	Island
cg25143508	1	203449947	0.0657	0.0162	++++++	5.08e-05	0.00377827			PRELP;PRELP	NM_201348;NM_002725	5'UTR;5'UTR
cg21397588	1	203598954	0.0922	0.0245	++++++	0.0001725	0.00867338			ATP2B4;ATP2B4	NM_001001396;NM_001684	5'UTR;5'UTR	chr1:203598471-203598853	S_Shore
ch.1.3947147F	1	203693763	0.1704	0.0386	++++++	1.035e-05	0.00117844			ATP2B4;ATP2B4	NM_001001396;NM_001684	Body;Body
cg04662939	1	204380572	0.0769	0.019	++++++	5.149e-05	0.00380911			PPP1R15B;PPP1R15B	NM_032833;NM_032833	5'UTR;1stExon	chr1:204380313-204381159	Island
cg14514226	1	205197651	-0.1652	0.0239	------	4.733e-12	3.48893e-09			TMCC2	NM_014858	5'UTR	chr1:205197632-205197959	Island
cg01225317	1	205473878	-0.1719	0.0237	------	4.063e-13	3.6498e-10			CDK18;CDK18;CDK18;CDK18;CDK18;CDK18	NM_212502;NM_002596;NM_212503;NM_212503;NM_212502;NM_002596	1stExon;5'UTR;1stExon;5'UTR;5'UTR;1stExon	chr1:205473877-205474109	Island
cg01720722	1	205491541	-0.0939	0.0219	------	1.781e-05	0.0017649			CDK18;CDK18;CDK18	NM_002596;NM_212503;NM_212502	5'UTR;5'UTR;5'UTR						X
cg15364537	1	205538310	-0.1171	0.016	------	2.536e-13	2.3758e-10			MFSD4	NM_181644	1stExon	chr1:205537751-205538443	Island
cg12587213	1	206589868	0.1417	0.0265	++++++	8.472e-08	2.42986e-05			SRGAP2;SRGAP2;SRGAP2	NM_001170637;NM_015326;NM_001042758	Body;Body;Body						X
cg16032102	1	206680459	0.0938	0.0221	++++++	2.257e-05	0.00209222			RASSF5;RASSF5	NM_182664;NM_182663	TSS1500;TSS1500	chr1:206680236-206681444	Island
cg15057150	1	206680618	0.0924	0.0235	++++++	8.611e-05	0.00541962	rs12066369		RASSF5;RASSF5	NM_182664;NM_182663	TSS1500;TSS1500	chr1:206680236-206681444	Island
cg20944379	1	207069392	0.082	0.0217	++++++	0.0001583	0.00818857			IL24;IL24	NM_006850;NM_181339	TSS1500;TSS1500
cg11829608	1	207224549	0.4162	0.0444	++++++	7.46e-21	1.73933e-17			YOD1	NM_018566	TSS200	chr1:207226281-207226842	N_Shore
cg23921459	1	207224567	0.2811	0.0395	++++++	1.049e-12	8.93944e-10			YOD1	NM_018566	TSS200	chr1:207226281-207226842	N_Shore
cg05398095	1	207224740	0.1931	0.029	++++++	2.61e-11	1.69114e-08			YOD1	NM_018566	TSS1500	chr1:207226281-207226842	N_Shore
cg11953775	1	207597011	0.1836	0.0395	++++++	3.317e-06	0.00049323
cg05508558	1	207627372	0.0841	0.0221	++++++	0.0001455	0.00773865			CR2;CR2	NM_001006658;NM_001877	TSS1500;TSS1500	chr1:207627531-207628280	N_Shore
cg15817705	1	209406063	0.9265	0.03	++++++	6.26e-210	3.71142e-205						chr1:209404845-209405473	S_Shore		X
cg06616057	1	209848306	0.072	0.0162	++++++	8.945e-06	0.00105757			G0S2	NM_015714	TSS1500	chr1:209848443-209849428	N_Shore
cg09666230	1	209848402	0.0686	0.0172	++++++	6.577e-05	0.00449383			G0S2	NM_015714	TSS1500	chr1:209848443-209849428	N_Shore
cg26050864	1	209849445	0.1485	0.0262	++++++	1.416e-08	5.10566e-06		rs73087485	G0S2	NM_015714	3'UTR	chr1:209848443-209849428	S_Shore
cg26256011	1	209957618	0.0806	0.0203	++++++	7.102e-05	0.00472876			C1orf74	NM_152485	5'UTR	chr1:209957721-209958167	N_Shore
cg05968010	1	210000883	-0.1687	0.0431	------	9.071e-05	0.00562468	rs3834035		C1orf107	NM_014388	TSS1500	chr1:210001129-210001428	N_Shore
cg24060037	1	210406850	0.0561	0.0138	++++++	5.059e-05	0.00376806			SERTAD4;C1orf133	NM_019605;NR_024337	5'UTR;Body	chr1:210405952-210407250	Island
cg26187123	1	211496981	0.1428	0.0365	++++++	9.176e-05	0.00566103						chr1:211500151-211500636	N_Shelf
cg09139451	1	211499945	0.1188	0.0319	++++++	0.0001978	0.00951216			TRAF5;TRAF5	NM_004619;NM_001033910	TSS200;TSS1500	chr1:211500151-211500636	N_Shore
cg11131549	1	211500852	0.0789	0.0194	++++++	4.647e-05	0.00354192			TRAF5;TRAF5	NM_004619;NM_001033910	5'UTR;5'UTR	chr1:211500151-211500636	S_Shore
cg01421119	1	211555733	-0.2825	0.0565	------	5.8e-07	0.00012102			C1orf97	NR_026761	TSS1500	chr1:211555939-211556332	N_Shore
cg26223536	1	212820166	-0.684	0.0648	------	4.704e-26	1.75381e-22
cg17222685	1	212820194	-0.5611	0.0563	------	2.011e-23	5.75583e-20
cg22162870	1	212872426	0.0881	0.0237	++++++	0.0002029	0.00967335			BATF3	NM_018664	Body	chr1:212872460-212874048	N_Shore
cg25742246	1	214153460	-0.3697	0.0293	------	1.483e-36	1.13975e-32						chr1:214153214-214153668	Island
cg20683815	1	214725708	0.1088	0.0274	++++++	6.935e-05	0.0046601			PTPN14	NM_005401	TSS1500	chr1:214724104-214725056	S_Shore
cg10952190	1	214725873	0.1431	0.0333	++++++	1.735e-05	0.0017284			PTPN14	NM_005401	TSS1500	chr1:214724104-214725056	S_Shore
cg22719308	1	214725918	0.1293	0.0243	++++++	1.07e-07	2.97432e-05	rs71639532		PTPN14	NM_005401	TSS1500	chr1:214724104-214725056	S_Shore
cg11200222	1	215255110	0.1231	0.0309	++++++	6.838e-05	0.00462044			KCNK2;KCNK2;KCNK2	NM_014217;NM_001017425;NM_001017424	TSS1500;TSS1500;Body	chr1:215256051-215256636	N_Shore
cg01833485	1	216860692	0.1145	0.0231	++++++	7.425e-07	0.00014872			ESRRG;ESRRG;ESRRG;ESRRG;ESRRG	NM_206594;NM_001438;NM_206595;NM_001134285;NR_024099	5'UTR;Body;5'UTR;5'UTR;Body						X
cg21387604	1	218518468	0.1133	0.0299	++++++	0.0001538	0.00804402			TGFB2;TGFB2	NM_001135599;NM_003238	TSS1500;TSS1500	chr1:218519057-218519674	N_Shore
cg27508144	1	218520789	0.097	0.0222	++++++	1.222e-05	0.00134095			TGFB2;TGFB2	NM_003238;NM_001135599	Body;Body	chr1:218519057-218519674	S_Shore
cg27631248	1	220267790	0.1354	0.0271	++++++	5.761e-07	0.000120448			IARS2	NM_018060	1stExon	chr1:220267314-220267934	Island
ch.1.4297661F	1	220767462	0.1549	0.0387	++++++	6.234e-05	0.00433367			MARK1	NM_018650	Body
cg08119231	1	220921216	0.1153	0.0301	++++++	0.0001265	0.00703086			MOSC2	NM_017898	TSS1500	chr1:220921411-220922176	N_Shore
cg08906307	1	221065434	0.0764	0.0196	++++++	0.0001004	0.00601003						chr1:221064889-221065600	Island
cg10942056	1	223101848	0.1637	0.0311	++++++	1.464e-07	3.84546e-05			DISP1;DISP1	NM_032890;NM_032890	1stExon;5'UTR						X
cg12653788	1	223565102	0.1528	0.0322	++++++	2.011e-06	0.000328451						chr1:223566642-223567268	N_Shore
cg02825765	1	225614261	0.0777	0.0188	++++++	3.524e-05	0.002907			LBR;LBR	NM_194442;NM_002296	5'UTR;5'UTR	chr1:225614721-225616512	N_Shore
cg05605921	1	225998232	0.067	0.0174	++++++	0.0001136	0.00653621			EPHX1	NM_001136018	5'UTR	chr1:225997646-225998233	Island
cg06939851	1	226112534	-0.2582	0.0381	------	1.239e-11	8.54159e-09			PYCR2	NM_013328	TSS1500	chr1:226111642-226112552	Island				X
cg20747393	1	226496721	0.0734	0.0195	++++++	0.0001644	0.00840045			LIN9	NM_173083	Body	chr1:226496361-226497501	Island
cg04242667	1	226925751	0.0985	0.0214	++++++	4.214e-06	0.000591916			ITPKB	NM_002221	5'UTR	chr1:226924560-226926553	Island
cg02814998	1	226926791	0.0945	0.0251	++++++	0.0001644	0.00840045			ITPKB;ITPKB	NM_002221;NM_002221	1stExon;5'UTR	chr1:226924560-226926553	S_Shore
cg14016676	1	227182615	-0.0892	0.0214	------	2.98e-05	0.00256639			CDC42BPA;CDC42BPA	NM_014826;NM_003607	Body;Body
cg23019286	1	227728774	0.1455	0.0309	++++++	2.546e-06	0.000398878						chr1:227729515-227730492	N_Shore
cg00965168	1	227974541	0.0783	0.0206	++++++	0.0001385	0.00746682						chr1:227974428-227974827	Island
cg06928246	1	227974645	0.1527	0.0365	++++++	2.855e-05	0.0024887						chr1:227974428-227974827	Island
cg11651614	1	227974704	0.1243	0.0293	++++++	2.187e-05	0.00204285						chr1:227974428-227974827	Island
cg15720832	1	228291682	0.1292	0.032	++++++	5.526e-05	0.00399125			C1orf35	NM_024319	TSS1500	chr1:228289669-228291184	S_Shore
cg10518858	1	228594884	0.1148	0.0299	++++++	0.0001207	0.00680602			TRIM11	NM_145214	TSS1500	chr1:228593811-228594713	S_Shore
cg20411935	1	228653095	0.1657	0.0284	++++++	5.699e-09	2.26549e-06						chr1:228651447-228652529	S_Shore
cg20704450	1	228658371	0.1898	0.0449	++++++	2.415e-05	0.00220277						chr1:228658937-228659152	N_Shore
cg26823666	1	228658397	0.2324	0.0471	++++++	7.825e-07	0.000154574						chr1:228658937-228659152	N_Shore
cg11336382	1	228658646	0.2754	0.0462	++++++	2.564e-09	1.10269e-06						chr1:228658937-228659152	N_Shore
cg00815832	1	228658973	0.2726	0.0526	++++++	2.216e-07	5.47751e-05						chr1:228658937-228659152	Island
cg11801727	1	228659093	0.1843	0.0394	++++++	2.889e-06	0.00044145	rs6699055					chr1:228658937-228659152	Island
cg21808258	1	228659399	0.1373	0.0317	++++++	1.43e-05	0.00150322						chr1:228657327-228657561	S_Shore
cg09926178	1	229569101	-0.1023	0.0254	------	5.814e-05	0.00413238			ACTA1	NM_001100	5'UTR	chr1:229567206-229570684	Island
cg20014778	1	229761614	0.0968	0.0235	++++++	3.703e-05	0.00300862			URB2;TAF5L;TAF5L	NM_014777;NM_001025247;NM_014409	TSS1500;5'UTR;5'UTR	chr1:229761128-229762299	Island
cg06801857	1	230367682	0.095	0.022	++++++	1.579e-05	0.00161366			GALNT2	NM_004481	Body
cg13240017	1	230777744	0.0642	0.017	++++++	0.000152	0.00798207			COG2;COG2	NM_001145036;NM_007357	TSS1500;TSS1500	chr1:230778077-230778593	N_Shore
cg17137424	1	231299352	-0.1429	0.0256	------	2.236e-08	7.58768e-06			TRIM67	NM_001004342	1stExon	chr1:231297812-231299777	Island
ch.1.230766435F	1	232699812	0.1469	0.0308	++++++	1.911e-06	0.000316478
cg21690725	1	233086060	0.0962	0.0256	++++++	0.0001749	0.00875481			C1orf57	NM_032324	TSS1500	chr1:233086191-233086595	N_Shore
cg05051043	1	234040765	0.1351	0.0337	++++++	6.267e-05	0.0043493			SLC35F3;SLC35F3	NM_173508;NM_173508	1stExon;5'UTR	chr1:234040298-234041457	Island
cg11689622	1	234744328	0.0863	0.0219	++++++	7.988e-05	0.00514374			IRF2BP2;IRF2BP2	NM_182972;NM_001077397	1stExon;1stExon	chr1:234744276-234747024	Island
cg00265415	1	235667507	0.0877	0.0212	++++++	3.398e-05	0.00282327			B3GALNT2	NM_152490	1stExon	chr1:235667089-235668619	Island
cg18119735	1	236850308	-0.1949	0.0265	------	1.896e-13	1.83848e-10			ACTN2	NM_001103	Body	chr1:236849472-236850323	Island
cg10819259	1	236850361	-0.1969	0.0346	------	1.249e-08	4.57102e-06			ACTN2	NM_001103	Body	chr1:236849472-236850323	S_Shore
cg19764418	1	237205098	-0.0856	0.0219	------	9.084e-05	0.0056277			RYR2	NM_001035	TSS1500	chr1:237205126-237206644	N_Shore
cg24690236	1	237729917	0.1698	0.0418	++++++	4.946e-05	0.00370383			RYR2	NM_001035	Body
cg23012600	1	244088110	0.0876	0.0231	++++++	0.0001542	0.00805479
cg24809150	1	244211390	0.0841	0.0209	++++++	5.738e-05	0.00409027						chr1:244211034-244212088	Island
cg19313673	1	244313761	0.0938	0.024	++++++	9.463e-05	0.00578648
cg26694386	1	244868765	0.1017	0.023	++++++	1.018e-05	0.00116548			PPPDE1	NM_016076	Body
cg13600007	1	245133867	0.0863	0.0224	++++++	0.0001148	0.00658062			EFCAB2;EFCAB2;EFCAB2;EFCAB2;EFCAB2	NR_026587;NM_001143943;NR_026588;NM_032328;NR_026586	Body;Body;Body;Body;Body	chr1:245133028-245134711	Island
cg21740146	1	247171252	0.0792	0.021	++++++	0.0001647	0.00840957			ZNF695;ZNF695	NM_020394;NM_020394	1stExon;5'UTR	chr1:247170868-247171434	Island				X
cg16823976	1	247499595	0.126	0.0333	++++++	0.0001554	0.00809506						chr1:247494249-247495840	S_Shelf
cg26060667	1	247681242	-0.235	0.0443	------	1.138e-07	3.12773e-05						chr1:247681399-247681951	N_Shore
cg22374474	1	247681297	-0.1267	0.0272	------	3.172e-06	0.000475051						chr1:247681399-247681951	N_Shore
cg11166453	1	247681781	-0.3086	0.0515	------	2.04e-09	8.99714e-07	rs79898337					chr1:247681399-247681951	Island
cg14515364	2	636606	-0.3141	0.0365	------	6.948e-18	1.19005e-14						chr2:636121-637112	Island				X
cg14636804	2	636937	-0.261	0.0308	------	2.431e-17	3.91047e-14						chr2:636121-637112	Island				X
cg26277787	2	1425560	-0.1031	0.0259	------	6.754e-05	0.00457628			TPO;TPO;TPO;TPO	NM_175719;NM_000547;NM_175721;NM_175722	Body;Body;Body;Body
cg06571123	2	2893167	-0.1107	0.0288	------	0.0001227	0.00688047
cg03708463	2	3606331	0.08	0.0186	++++++	1.632e-05	0.00164995			RNASEH1	NM_002936	TSS1500	chr2:3605489-3606332	Island
cg13667638	2	5831147	0.0847	0.0218	++++++	9.789e-05	0.00591093						chr2:5831187-5831413	N_Shore				X
cg24935042	2	7006627	0.1098	0.0207	++++++	1.154e-07	3.16542e-05			CMPK2	NM_207315	TSS1500	chr2:7005163-7006340	S_Shore
cg18201077	2	7017787	0.1512	0.0386	++++++	8.939e-05	0.0055703		rs75460609	RSAD2	NM_080657	TSS200
cg16725094	2	7057153	0.112	0.0242	++++++	3.733e-06	0.000538495			RNF144A	NM_014746	TSS1500	chr2:7057530-7058433	N_Shore
cg25705900	2	7057402	0.087	0.0217	++++++	6.125e-05	0.00428445			RNF144A	NM_014746	TSS200	chr2:7057530-7058433	N_Shore
ch.2.7317635R	2	7400184	0.131	0.0321	++++++	4.521e-05	0.00347653
cg04525491	2	8823683	0.1317	0.0288	++++++	4.922e-06	0.000665593	rs55760294		ID2	NM_002166	3'UTR	chr2:8825106-8826188	N_Shore
cg01885559	2	8976797	0.1311	0.0293	++++++	7.749e-06	0.00095034			KIDINS220	NM_020738	5'UTR	chr2:8977373-8977789	N_Shore
cg08167066	2	10220455	-0.3236	0.0405	------	1.278e-15	1.69453e-12			CYS1;CYS1	NM_001037160;NM_001037160	1stExon;5'UTR	chr2:10219802-10221016	Island
cg14638209	2	10260280	0.0728	0.0191	++++++	0.0001448	0.00771427						chr2:10260279-10260931	Island				X
cg01381586	2	10587627	0.145	0.0315	++++++	4.147e-06	0.000585621			ODC1;SNORA80B	NM_002539;NR_028374	5'UTR;TSS1500	chr2:10587827-10589155	N_Shore
cg09346503	2	11968388	0.1131	0.0281	++++++	5.592e-05	0.00402142	rs60665865	rs77682726
cg21684828	2	12290476	-0.0911	0.0239	------	0.0001383	0.00745991
cg13221363	2	12859103	0.1357	0.0293	++++++	3.626e-06	0.000528201			TRIB2;TRIB2	NM_021643;NR_027303	Body;Body	chr2:12856625-12859019	S_Shore
ch.2.16021824F	2	16104375	0.1373	0.0353	++++++	0.0001011	0.00604147
cg07709606	2	17699243	0.1268	0.0331	++++++	0.0001266	0.00703547			RAD51AP2	NM_001099218	1stExon						X
cg26631984	2	17719375	0.099	0.0233	++++++	2.077e-05	0.00197206						chr2:17720155-17720417	N_Shore				X
cg15750303	2	18765848	-0.192	0.0371	------	2.232e-07	5.50394e-05			NT5C1B;NT5C1B	NM_033253;NM_001002006	Body;Body	chr2:18765745-18766180	Island
cg20702390	2	18766018	-0.2902	0.0517	------	2.027e-08	6.99863e-06			NT5C1B;NT5C1B	NM_033253;NM_001002006	Body;Body	chr2:18765745-18766180	Island
cg26580609	2	18766140	-0.2105	0.0392	------	7.774e-08	2.26092e-05			NT5C1B;NT5C1B	NM_033253;NM_001002006	Body;Body	chr2:18765745-18766180	Island
cg17314700	2	19548291	0.1163	0.0273	++++++	2.087e-05	0.00197884						chr2:19547482-19548292	Island
cg05127937	2	20424423	0.0884	0.0188	++++++	2.473e-06	0.000389796			SDC1;SDC1	NM_002997;NM_001006946	Body;Body	chr2:20423088-20425767	Island				X
cg04757002	2	20424804	-0.1654	0.0331	------	5.948e-07	0.000123302			SDC1;SDC1;SDC1	NM_001006946;NM_002997;NM_002997	5'UTR;5'UTR;1stExon	chr2:20423088-20425767	Island
cg01419675	2	20646880	0.0857	0.0211	++++++	5.081e-05	0.00377834			RHOB;RHOB	NM_004040;NM_004040	5'UTR;1stExon	chr2:20646428-20647988	Island
cg19428444	2	21023690	-0.1278	0.028	------	5.013e-06	0.000675039			C2orf43	NM_021925	TSS1500	chr2:21022564-21022934	S_Shore
ch.2.22557879F	2	22704374	0.1037	0.0254	++++++	4.383e-05	0.00339875	rs72785557
cg14377922	2	23840537	0.1353	0.0345	++++++	8.86e-05	0.0055352	rs80351465		KLHL29	NM_052920	Body
cg19273694	2	24233923	-0.1376	0.0338	------	4.753e-05	0.00360155			MFSD2B	NM_001080473	Body	chr2:24232680-24233260	S_Shore				X
cg03687700	2	24271844	-0.8271	0.0281	------	4.11e-190	2.13214e-185			FKBP1B;FKBP1B	NM_004116;NM_054033	TSS1500;TSS1500	chr2:24272582-24273313	N_Shore		X
cg01343041	2	24397787	-0.217	0.0326	------	2.661e-11	1.71879e-08			C2orf84	NM_001040710	TSS200	chr2:24397645-24398194	Island
cg17277199	2	24397845	-0.1716	0.0356	------	1.398e-06	0.000245428			C2orf84	NM_001040710	TSS200	chr2:24397645-24398194	Island
cg18527919	2	24398170	-0.241	0.0284	------	2.331e-17	3.77891e-14			C2orf84	NM_001040710	5'UTR	chr2:24397645-24398194	Island
cg25477928	2	24583610	0.1061	0.0215	++++++	8.066e-07	0.000158243			ITSN2;ITSN2;ITSN2	NM_006277;NM_147152;NM_019595	TSS1500;TSS1500;TSS1500	chr2:24582620-24583611	Island				X
cg02757179	2	25384809	-0.1862	0.0423	------	1.052e-05	0.00119321			POMC;POMC	NM_000939;NM_001035256	Body;Body	chr2:25383939-25384763	S_Shore
ch.2.25452096R	2	25598592	0.0942	0.024	++++++	8.464e-05	0.00536214						chr2:25599676-25599895	N_Shore
cg09850442	2	25896287	-0.3139	0.0358	------	1.856e-18	3.39325e-15			DTNB;DTNB;DTNB;DTNB;DTNB;DTNB;DTNB;DTNB;DTNB;DTNB	NM_183360;NM_033148;NM_183361;NM_021907;NM_033147;NM_183360;NM_033147;NM_033148;NM_021907;NM_183361	1stExon;1stExon;1stExon;5'UTR;5'UTR;5'UTR;1stExon;5'UTR;1stExon;5'UTR	chr2:25895902-25896856	Island
cg06583696	2	26101536	0.1544	0.0251	++++++	7.509e-10	3.6534e-07			ASXL2	NM_018263	TSS1500	chr2:26100513-26101653	Island
cg00397585	2	26570033	0.1023	0.0244	++++++	2.812e-05	0.00246207			GPR113;SELI	NM_153835;NM_033505	TSS1500;Body	chr2:26568408-26569366	S_Shore
cg20140363	2	26624458	-0.1024	0.02	------	2.892e-07	6.82721e-05			C2orf39	NM_145038	TSS1500	chr2:26624603-26625057	N_Shore
cg01643580	2	26916399	0.0699	0.0186	++++++	0.0001685	0.00854577			KCNK3	NM_002246	Body	chr2:26915603-26916551	Island
cg24127278	2	27009715	0.0895	0.0226	++++++	7.63e-05	0.00497496			CENPA;CENPA	NM_001809;NM_001042426	Body;Body	chr2:27008760-27009465	S_Shore
cg10357060	2	27124343	0.118	0.0291	++++++	4.946e-05	0.00370383			DPYSL5	NM_020134	Body
cg01706819	2	27487792	0.0822	0.0183	++++++	6.811e-06	0.000859954	rs76755654					chr2:27484873-27488189	Island
cg05113927	2	27531244	0.0846	0.0211	++++++	6.313e-05	0.00437394			UCN	NM_003353	TSS200	chr2:27529083-27531465	Island				X
cg03346875	2	27546116	0.1339	0.0344	++++++	9.951e-05	0.00597744	rs4665968		MPV17	NM_002437	TSS200
cg02059082	2	27604131	-0.0896	0.0208	------	1.644e-05	0.00165885			ZNF513;PPM1G;PPM1G	NM_144631;NM_177983;NM_002707	TSS1500;3'UTR;3'UTR	chr2:27603350-27604064	S_Shore
cg07628841	2	27851430	-0.3059	0.0132	------	1.96e-118	7.39481e-114			GPN1;CCDC121;GPN1;GPN1;CCDC121;CCDC121;GPN1;GPN1	NM_001145048;NM_001142683;NM_001145047;NR_026735;NM_024584;NM_001142682;NM_001145049;NM_007266	TSS200;1stExon;TSS200;TSS1500;5'UTR;1stExon;TSS200;TSS1500
cg13546935	2	29033780	-0.2657	0.0364	------	2.832e-13	2.62349e-10			SPDYA;SPDYA;SPDYA;SPDYA	NM_182756;NM_001142634;NM_001142634;NM_182756	5'UTR;1stExon;5'UTR;1stExon	chr2:29033351-29034011	Island				X
cg12740757	2	30144623	-0.2344	0.0253	------	1.863e-20	4.06933e-17			ALK	NM_004304	TSS200	chr2:30142831-30144624	Island
cg24134261	2	33661362	0.1066	0.0272	++++++	9.1e-05	0.00563341			RASGRP3	NM_170672	TSS200
cg01154283	2	36603543	0.1438	0.0281	++++++	2.986e-07	7.00133e-05			CRIM1	NM_016441	Body						X
cg02162897	2	38300537	-0.2833	0.0297	------	1.394e-21	3.46426e-18			CYP1B1	NM_000104	Body	chr2:38301276-38304518	N_Shore				X
cg20408276	2	38300586	-0.298	0.0297	------	1.24e-23	3.64978e-20			CYP1B1	NM_000104	Body	chr2:38301276-38304518	N_Shore				X
cg16248783	2	38304146	0.093	0.0224	++++++	3.197e-05	0.00271163			CYP1B1	NM_000104	TSS1500	chr2:38301276-38304518	Island
cg12802310	2	38304720	-0.1302	0.0172	------	3.837e-14	4.07267e-11			CYP1B1	NM_000104	TSS1500	chr2:38301276-38304518	S_Shore
cg21715189	2	38304802	-0.1475	0.0217	------	1.115e-11	7.75112e-09			CYP1B1	NM_000104	TSS1500	chr2:38301276-38304518	S_Shore				X
cg00004207	2	38977301	0.0841	0.0221	++++++	0.0001449	0.00771762			SFRS7	NM_001031684	Body	chr2:38977535-38978684	N_Shore
cg27117491	2	39186743	-0.1127	0.0263	------	1.818e-05	0.00178791			LOC375196;LOC100271715	NR_028386;NM_001145451	Body;Body	chr2:39186777-39187968	N_Shore
cg02826525	2	39186885	-0.348	0.034	------	1.33e-24	4.32848e-21			LOC375196;LOC100271715	NR_028386;NM_001145451	Body;Body	chr2:39186777-39187968	Island
cg09840623	2	42396402	0.255	0.0526	++++++	1.225e-06	0.000220945			EML4;EML4	NM_019063;NM_001145076	TSS200;TSS200	chr2:42396301-42396933	Island
ch.2.42579310F	2	42725806	0.1666	0.0313	++++++	9.926e-08	2.77217e-05						chr2:42719784-42722166	S_Shelf
cg10421194	2	43133914	0.0936	0.0245	++++++	0.0001307	0.00717778
cg00097536	2	43454476	0.0655	0.0168	++++++	9.982e-05	0.00598826	rs71707059		ZFP36L2;LOC100129726	NM_006887;NR_027251	TSS1500;Body	chr2:43451445-43454951	Island
cg23038392	2	43454950	0.0941	0.0232	++++++	5.051e-05	0.00376412			ZFP36L2;LOC100129726	NM_006887;NR_027251	TSS1500;Body	chr2:43451445-43454951	Island				X
cg27599376	2	44995908	0.1171	0.0258	++++++	5.62e-06	0.000736698			C2orf34	NM_024766	Body
cg05037556	2	44996068	0.1456	0.0351	++++++	3.298e-05	0.00276621			C2orf34	NM_024766	Body						X
cg14168530	2	45155991	0.204	0.0366	++++++	2.515e-08	8.43786e-06						chr2:45155195-45157049	Island
cg18969232	2	45156937	0.0823	0.0205	++++++	5.978e-05	0.00421572						chr2:45155195-45157049	Island
cg06391932	2	45159894	0.0743	0.0165	++++++	6.964e-06	0.000874218	rs4143308					chr2:45159893-45160112	Island
cg02272993	2	45159972	0.0739	0.0198	++++++	0.0001832	0.00902871						chr2:45159893-45160112	Island
cg13163729	2	45169447	0.0911	0.0234	++++++	9.902e-05	0.00595663			SIX3	NM_005413	1stExon	chr2:45169505-45171884	N_Shore
cg10476112	2	45241222	0.0844	0.0225	++++++	0.0001739	0.00872369						chr2:45240372-45241579	Island				X
cg19538885	2	45878667	0.1148	0.0298	++++++	0.0001148	0.00658062			PRKCE	NM_005400	TSS1500	chr2:45877178-45879685	Island
cg11253886	2	47039669	0.0748	0.0183	++++++	4.219e-05	0.00330992
ch.2.47844995F	2	47991493	0.1168	0.0306	++++++	0.0001327	0.00725115
cg00493304	2	48844908	-0.1802	0.0324	------	2.608e-08	8.72167e-06			GTF2A1L;STON1-GTF2A1L;GTF2A1L	NM_172196;NM_172311;NM_006872	TSS200;Body;TSS200	chr2:48844751-48844985	Island
cg02470697	2	48844916	-0.1938	0.0439	------	9.918e-06	0.00114368			GTF2A1L;STON1-GTF2A1L;GTF2A1L	NM_172196;NM_172311;NM_006872	TSS200;Body;TSS200	chr2:48844751-48844985	Island
cg26162813	2	48844984	-0.1764	0.0379	------	3.187e-06	0.00047646			GTF2A1L;STON1-GTF2A1L;GTF2A1L;GTF2A1L;GTF2A1L	NM_172196;NM_172311;NM_006872;NM_172196;NM_006872	1stExon;Body;5'UTR;5'UTR;1stExon	chr2:48844751-48844985	Island
cg01073668	2	49115406	0.1147	0.0266	++++++	1.659e-05	0.00167155	rs34973247
cg16279786	2	51255306	-0.1524	0.0303	------	4.957e-07	0.000107315		rs55640811	NRXN1;NRXN1	NM_004801;NM_001135659	Body;Body	chr2:51254522-51255498	Island
cg25954914	2	54785183	0.0785	0.0204	++++++	0.0001225	0.00687669			SPTBN1;SPTBN1	NM_178313;NM_003128	TSS1500;Body	chr2:54785026-54785969	Island
cg09588360	2	54785795	0.123	0.0234	++++++	1.392e-07	3.68197e-05			SPTBN1;SPTBN1;SPTBN1	NM_178313;NM_178313;NM_003128	5'UTR;1stExon;Body	chr2:54785026-54785969	Island
cg24130711	2	56412924	0.175	0.0266	++++++	4.853e-11	3.01959e-08			CCDC85A	NM_001080433	Body	chr2:56410865-56412539	S_Shore
cg17501259	2	56413069	0.0982	0.0252	++++++	9.451e-05	0.00578085			CCDC85A	NM_001080433	Body	chr2:56410865-56412539	S_Shore
cg16917058	2	59690787	0.1134	0.0269	++++++	2.44e-05	0.00221923											X
cg22001211	2	61766532	0.1145	0.0244	++++++	2.598e-06	0.000405342			XPO1	NM_003400	TSS1500	chr2:61765406-61766091	S_Shore
cg09927842	2	62684417	0.0707	0.0175	++++++	5.567e-05	0.00401248						chr2:62684122-62684552	Island
cg23116322	2	63276478	0.0918	0.0216	++++++	2.124e-05	0.00200567			OTX1	NM_014562	TSS1500	chr2:63274475-63279430	Island
cg13409575	2	63277708	-0.2284	0.0381	------	2.088e-09	9.17957e-07			OTX1	NM_014562	TSS1500	chr2:63274475-63279430	Island
cg10927449	2	63286621	0.1361	0.0214	++++++	1.936e-10	1.06987e-07						chr2:63285949-63287097	Island
cg15367453	2	63287288	0.1021	0.0263	++++++	0.0001056	0.00621992						chr2:63285949-63287097	S_Shore
cg12627844	2	64245000	0.1308	0.0269	++++++	1.181e-06	0.0002145			VPS54;VPS54	NM_016516;NM_001005739	5'UTR;5'UTR	chr2:64245934-64246893	N_Shore
cg11919558	2	64872351	0.0965	0.0233	++++++	3.552e-05	0.00292255			SERTAD2	NM_014755	5'UTR
cg04366104	2	64872418	0.1696	0.0364	++++++	3.246e-06	0.000483712			SERTAD2	NM_014755	5'UTR
cg21508541	2	64881291	0.0708	0.0185	++++++	0.0001276	0.00706738		rs1861401	SERTAD2	NM_014755	TSS1500	chr2:64880319-64881868	Island
cg11674355	2	65610261	0.123	0.0275	++++++	7.883e-06	0.000962224			SPRED2	NM_181784	Body
cg21992238	2	66659590	0.139	0.0355	++++++	9.022e-05	0.00560435						chr2:66660452-66660794	N_Shore
cg18847009	2	70175826	0.1108	0.0292	++++++	0.0001468	0.00779082											X
cg09725915	2	70369583	-0.5879	0.0388	------	7.724e-52	9.15879e-48						chr2:70369139-70370130	Island		X
cg22976360	2	70528671	0.1097	0.0274	++++++	6.163e-05	0.00430016		rs13025339	FAM136A	NM_032822	Body	chr2:70528608-70529337	Island
cg18867200	2	71116698	-0.0911	0.0199	------	4.766e-06	0.000647875						chr2:71114733-71115474	S_Shore				X
cg15294851	2	71679959	0.0784	0.0197	++++++	6.876e-05	0.00463531			DYSF;DYSF;DYSF;DYSF;DYSF;DYSF;DYSF	NM_001130980;NM_001130981;NM_001130976;NM_001130979;NM_001130977;NM_001130978;NM_003494	TSS1500;TSS1500;TSS1500;TSS1500;TSS1500;TSS1500;TSS1500	chr2:71680558-71681276	N_Shore				X
cg01171786	2	71787663	0.1674	0.0298	++++++	1.966e-08	6.82207e-06			DYSF;DYSF;DYSF;DYSF;DYSF;DYSF;DYSF;DYSF;DYSF;DYSF;DYSF;DYSF;DYSF;DYSF	NM_001130455;NM_001130979;NM_001130980;NM_001130982;NM_001130976;NM_001130987;NM_001130986;NM_001130981;NM_001130984;NM_001130983;NM_001130978;NM_001130985;NM_003494;NM_001130977	Body;Body;Body;Body;Body;Body;Body;Body;Body;Body;Body;Body;Body;Body	chr2:71787430-71787897	Island				X
cg09169255	2	73114256	0.1912	0.0401	++++++	1.86e-06	0.000308895			SPR	NM_003124	TSS1500	chr2:73114219-73114920	Island
cg04807855	2	73114341	0.1118	0.0288	++++++	0.0001055	0.0062158	rs1876487		SPR	NM_003124	TSS200	chr2:73114219-73114920	Island
cg05964953	2	73114371	0.1094	0.0223	++++++	8.891e-07	0.000170492			SPR	NM_003124	TSS200	chr2:73114219-73114920	Island
cg22539450	2	73152975	0.0827	0.0217	++++++	0.0001342	0.00730714			EMX1	NM_004097	Body	chr2:73151200-73152060	S_Shore
cg02571470	2	73294845	0.1481	0.0309	++++++	1.705e-06	0.000287994			SFXN5	NM_144579	Body	chr2:73297630-73299155	N_Shelf
cg15005526	2	73438142	0.1881	0.0378	++++++	6.381e-07	0.00013136			NOTO	NM_001134462	3'UTR	chr2:73441313-73441817	N_Shelf
cg13685329	2	73460476	0.0792	0.0204	++++++	0.0001026	0.00610124			CCT7;CCT7;CCT7;CCT7;C2orf7;CCT7;CCT7	NM_001166284;NR_029402;NM_001009570;NM_006429;NM_032319;NR_029403;NM_001166285	TSS1500;TSS1500;TSS1500;TSS1500;TSS200;TSS1500;TSS1500	chr2:73460085-73461867	Island
cg06642617	2	73461528	0.7346	0.0379	++++++	1.403e-83	2.91133e-79			CCT7;CCT7;CCT7;CCT7;CCT7;C2orf7;CCT7	NR_029402;NR_029403;NM_001009570;NM_006429;NM_001166284;NM_032319;NM_001166285	Body;Body;Body;Body;Body;TSS1500;5'UTR	chr2:73460085-73461867	Island
cg00762659	2	73964772	0.1628	0.0386	++++++	2.428e-05	0.00221165			TPRKB	NM_016058	TSS1500	chr2:73964318-73964677	S_Shore
cg10373645	2	74007265	0.1218	0.0322	++++++	0.0001574	0.00816338			DUSP11;DUSP11	NM_003584;NM_003584	1stExon;5'UTR	chr2:74006849-74007274	Island
cg24632014	2	74619290	0.1223	0.03	++++++	4.499e-05	0.00346423			LOC100189589	NR_024463	Body	chr2:74618753-74619291	Island
cg11286618	2	74685465	0.0705	0.0172	++++++	4.01e-05	0.00319242	rs79221260		WBP1	NM_012477	TSS200	chr2:74684565-74685789	Island
cg03742286	2	74725571	0.0762	0.0204	++++++	0.0001951	0.00942601	rs78158079		LBX2	NM_001009812	Body	chr2:74725039-74727038	Island				X
cg01181499	2	74739419	-0.2359	0.0255	------	1.977e-20	4.27336e-17						chr2:74740455-74743795	N_Shore		X
cg14877896	2	74743839	-0.1206	0.0202	------	2.584e-09	1.109e-06			TLX2	NM_016170	3'UTR	chr2:74740455-74743795	S_Shore
cg20914725	2	74776831	0.0691	0.0137	++++++	4.412e-07	9.75517e-05			LOXL3	NM_032603	Body	chr2:74776016-74776897	Island
cg00218409	2	74963008	0.0955	0.0247	++++++	0.000108	0.00631913
ch.2.1701371R	2	75108364	0.1396	0.0355	++++++	8.37e-05	0.00532573			HK2	NM_000189	Body
cg09987562	2	75427032	0.078	0.0196	++++++	6.843e-05	0.00462216			TACR1;TACR1	NM_015727;NM_001058	TSS1500;TSS1500	chr2:75426592-75428030	Island
cg08572315	2	85133831	0.1379	0.035	++++++	8.038e-05	0.00516856						chr2:85131950-85132234	S_Shore
cg23404877	2	85553759	0.1916	0.0321	++++++	2.388e-09	1.03559e-06	rs1044973		TGOLN2	NM_006464	Body	chr2:85554134-85555414	N_Shore
cg21513352	2	85553841	0.1702	0.0282	++++++	1.642e-09	7.37505e-07			TGOLN2	NM_006464	Body	chr2:85554134-85555414	N_Shore
cg20726804	2	85553966	0.1792	0.0278	++++++	1.218e-10	7.07967e-08			TGOLN2	NM_006464	Body	chr2:85554134-85555414	N_Shore
cg19905587	2	85554135	0.1801	0.0334	++++++	7.275e-08	2.1413e-05			TGOLN2	NM_006464	Body	chr2:85554134-85555414	Island
cg24341220	2	85581729	0.0669	0.0156	++++++	1.799e-05	0.00177722	rs28364653		RETSAT;ELMOD3;ELMOD3;RETSAT;ELMOD3;ELMOD3	NM_017750;NM_001135021;NM_001135023;NM_017750;NM_001135022;NM_032213	5'UTR;TSS200;TSS200;1stExon;TSS200;TSS200	chr2:85581618-85581963	Island
cg12505694	2	85830004	0.1247	0.0276	++++++	6.056e-06	0.000781751			TMEM150A;TMEM150A;TMEM150A	NR_033179;NM_001031738;NM_153342	TSS200;TSS200;TSS200	chr2:85829266-85830237	Island
cg03549739	2	86163631	0.0882	0.0219	++++++	5.72e-05	0.00408235	rs77777472
cg07052513	2	86668451	-0.2147	0.0293	------	2.33e-13	2.2027e-10			KDM3A;KDM3A;KDM3A	NM_018433;NM_001146688;NM_018433	5'UTR;TSS200;1stExon	chr2:86667815-86669447	Island
cg00916536	2	87017419	-0.1187	0.0268	------	9.584e-06	0.00111383			CD8A;CD8A;CD8A;CD8A	NM_001145873;NM_171827;NM_001768;NR_027353	Body;Body;Body;Body	chr2:87015974-87018182	Island
cg05354971	2	91936984	0.202	0.0398	++++++	3.838e-07	8.68026e-05	rs70962406					chr2:91936876-91937290	Island
cg07224914	2	95691647	0.0665	0.0176	++++++	0.0001614	0.0082849			MAL;MAL;MAL;MAL	NM_022440;NM_022438;NM_022439;NM_002371	Body;Body;Body;Body	chr2:95690857-95692431	Island
cg03302008	2	96012735	0.092	0.0191	++++++	1.464e-06	0.000255032			KCNIP3;KCNIP3	NM_001034914;NM_013434	TSS200;Body	chr2:96011132-96013197	Island
cg25073919	2	96012803	0.0681	0.017	++++++	6.414e-05	0.0044232			KCNIP3;KCNIP3	NM_001034914;NM_013434	1stExon;Body	chr2:96011132-96013197	Island
cg05225012	2	96055346	-0.2214	0.0378	------	4.86e-09	1.95823e-06						chr2:96054894-96055143	S_Shore
cg04140614	2	96068327	0.0773	0.0195	++++++	7.449e-05	0.00489851			FAHD2A	NM_016044	TSS200	chr2:96068303-96068840	Island
cg05261289	2	96874823	0.0976	0.0185	++++++	1.295e-07	3.46515e-05			STARD7	NM_020151	TSS1500	chr2:96873851-96874824	Island
cg11963409	2	96986954	0.0665	0.0166	++++++	6.16e-05	0.00429879						chr2:96987027-96987888	N_Shore
cg06341177	2	96991327	0.097	0.0252	++++++	0.0001173	0.00667598			ITPRIPL1;ITPRIPL1;ITPRIPL1;ITPRIPL1	NM_001163524;NM_001163523;NM_001008949;NM_178495	TSS1500;5'UTR;5'UTR;TSS1500	chr2:96990857-96991283	S_Shore
cg26051755	2	97198107	0.1361	0.0362	++++++	0.0001708	0.00861399	rs11894331
cg15241758	2	97426158	0.0891	0.0194	++++++	4.175e-06	0.000588549			CNNM4	NM_020184	TSS1500	chr2:97426335-97426554	N_Shore
cg00673006	2	97483133	0.0911	0.0215	++++++	2.335e-05	0.00214726			CNNM3;CNNM3	NM_199078;NM_017623	1stExon;1stExon	chr2:97481356-97483276	Island				X
cg07166409	2	97534057	0.147	0.0299	++++++	8.814e-07	0.000169428			SEMA4C	NM_017789	5'UTR	chr2:97534100-97536270	N_Shore
cg12198769	2	98262341	0.2716	0.0325	++++++	5.832e-17	8.93125e-14			COX5B	NM_001862	TSS200	chr2:98262362-98262924	N_Shore
cg21679524	2	98654289	0.0845	0.0214	++++++	8.059e-05	0.0051742
cg24275730	2	98703108	0.1071	0.0224	++++++	1.832e-06	0.000305836			VWA3B	NM_144992	TSS1500	chr2:98703354-98703889	N_Shore
cg08026735	2	98703888	0.0773	0.0171	++++++	6.558e-06	0.000832569	rs77705103		VWA3B	NM_144992	5'UTR	chr2:98703354-98703889	Island				X
cg19671120	2	98962974	0.0576	0.0154	++++++	0.0001792	0.00889708			CNGA3;CNGA3;CNGA3;CNGA3	NM_001298;NM_001079878;NM_001298;NM_001079878	1stExon;1stExon;5'UTR;5'UTR	chr2:98962873-98964187	Island				X
cg27446566	2	99952965	0.1089	0.0265	++++++	4.004e-05	0.00319028			EIF5B;TXNDC9	NM_015904;NM_005783	TSS1500;TSS200	chr2:99952488-99954400	Island
cg23907051	2	101730305	0.1468	0.0334	++++++	1.142e-05	0.00127337			TBC1D8	NM_001102426	Body
ch.2.2130426F	2	101879985	0.1314	0.0323	++++++	4.618e-05	0.00352564			C2orf29	NM_017546	Body
cg19754707	2	102758971	-0.1898	0.0262	------	4.26e-13	3.81027e-10						chr2:102758806-102759577	Island
cg20050113	2	103236861	-0.2341	0.0221	------	3.527e-26	1.3429e-22			SLC9A2	NM_003048	Body	chr2:103235376-103236554	S_Shore		X
cg07315234	2	105489264	0.088	0.0231	++++++	0.0001384	0.00746337	rs78493225					chr2:105488368-105489991	Island
cg20265528	2	105853269	-0.1796	0.0297	------	1.437e-09	6.58252e-07						chr2:105853131-105853340	Island				X
cg26874229	2	105853672	-0.2141	0.0474	------	6.421e-06	0.000819186	rs12995698					chr2:105853493-105853797	Island
cg18192325	2	105854051	-0.2572	0.0453	------	1.356e-08	4.90637e-06						chr2:105853131-105853340	S_Shore
cg10236239	2	108994514	0.1188	0.0276	++++++	1.654e-05	0.00166732		rs57548634	SULT1C4;SULT1C4	NM_006588;NM_006588	5'UTR;1stExon
cg24869232	2	109154811	0.1041	0.021	++++++	7.177e-07	0.000145367						chr2:109150330-109151301	S_Shelf
cg25308803	2	109746735	0.1481	0.0317	++++++	3.036e-06	0.000457345		rs6743394	LOC100287216;SH3RF3	NR_029193;NM_001099289	TSS200;Body	chr2:109744585-109746833	Island
cg03846641	2	109746751	0.0873	0.0229	++++++	0.0001371	0.00741349			LOC100287216;SH3RF3	NR_029193;NM_001099289	TSS200;Body	chr2:109744585-109746833	Island
cg04286823	2	109747003	0.1167	0.0211	++++++	3.277e-08	1.06835e-05			LOC100287216;SH3RF3	NR_029193;NM_001099289	TSS1500;Body	chr2:109744585-109746833	S_Shore
cg02169857	2	110969641	-0.4447	0.0718	------	5.723e-10	2.8513e-07			NCRNA00116	NR_027063	Body	chr2:110969852-110970222	N_Shore
cg08570243	2	110969853	-0.5577	0.0918	------	1.237e-09	5.74886e-07			NCRNA00116	NR_027063	Body	chr2:110969852-110970222	Island
cg03250220	2	110970097	-0.3894	0.0666	------	4.995e-09	2.00678e-06			NCRNA00116	NR_027063	Body	chr2:110969852-110970222	Island
cg10366439	2	110970249	-0.4275	0.0788	------	5.891e-08	1.77678e-05			NCRNA00116	NR_027063	Body	chr2:110969852-110970222	S_Shore
cg04655474	2	112642012	0.0916	0.0219	++++++	2.778e-05	0.00244096			ANAPC1	NM_022662	TSS1500	chr2:112641337-112641906	S_Shore
cg16336239	2	115052995	0.0817	0.0214	++++++	0.0001315	0.00720645		rs36059781									X
cg19211931	2	115419537	0.1547	0.0413	++++++	0.0001819	0.00898705		rs10192873	DPP10	NM_020868	Body	chr2:115419728-115420261	N_Shore
cg03288922	2	118616237	-0.3293	0.0595	------	3.11e-08	1.0179e-05						chr2:118616575-118618163	N_Shore
cg22762992	2	118616377	-0.4633	0.0697	------	2.916e-11	1.87045e-08						chr2:118616575-118618163	N_Shore
cg22545206	2	118617499	-0.2447	0.0564	------	1.451e-05	0.00151646	rs79558599					chr2:118616575-118618163	Island
cg08569850	2	118618054	-0.1984	0.0354	------	2.16e-08	7.36592e-06						chr2:118616575-118618163	Island
cg19263433	2	118618151	-0.3269	0.0428	------	2.243e-14	2.47574e-11						chr2:118616575-118618163	Island
cg07529575	2	119604270	0.0976	0.0262	++++++	0.0001981	0.00951997			EN1	NM_001426	1stExon	chr2:119602616-119604486	Island
cg16820739	2	119981253	0.0887	0.0221	++++++	6.167e-05	0.00430141			STEAP3;STEAP3;STEAP3	NM_182915;NM_001008410;NM_018234	TSS200;TSS200;TSS200	chr2:119981079-119981818	Island
cg27457925	2	121009855	0.082	0.0215	++++++	0.0001413	0.00758035			RALB	NM_002881	TSS1500	chr2:121009918-121011228	N_Shore
cg00067126	2	122493570	0.0905	0.0209	++++++	1.454e-05	0.00151845			MKI67IP	NM_032390	Body	chr2:122494108-122494494	N_Shore
cg15975865	2	127413831	0.1443	0.0375	++++++	0.0001199	0.00677656			GYPC;GYPC;GYPC;GYPC	NM_016815;NM_002101;NM_002101;NM_016815	5'UTR;1stExon;5'UTR;1stExon	chr2:127413696-127414171	Island
cg18335290	2	128438947	0.1114	0.0204	++++++	4.466e-08	1.4052e-05	rs73954701		LIMS2;LIMS2	NM_001161404;NM_001161404	1stExon;5'UTR
cg11823159	2	128611859	0.1249	0.0261	++++++	1.708e-06	0.000288266			POLR2D	NM_004805	Body	chr2:128615479-128616004	N_Shelf
cg05477165	2	129074982	0.127	0.0315	++++++	5.632e-05	0.00403971			HS6ST1	NM_004807	Body	chr2:129075197-129077639	N_Shore
cg01150918	2	130348025	0.0906	0.0228	++++++	6.905e-05	0.0046468						chr2:130345043-130345356	S_Shelf				X
cg17578196	2	130680686	0.1069	0.0249	++++++	1.811e-05	0.00178398			LOC389033	NR_026740	Body
cg09987596	2	131513705	-0.1188	0.027	------	1.091e-05	0.00122805			FAM123C;FAM123C;FAM123C;FAM123C	NM_152698;NM_001105195;NM_001105193;NM_001105194	5'UTR;TSS200;5'UTR;TSS200	chr2:131513363-131514183	Island
cg25486386	2	133014663	-0.2782	0.0301	------	2.33e-20	4.9589e-17	rs72869462		NCRNA00164;MIR663B	NR_027020;NR_031608	Body;TSS200	chr2:133013777-133015740	Island
cg19676227	2	133695582	0.1044	0.0238	++++++	1.109e-05	0.00124594			NCKAP5;NCKAP5	NM_207363;NM_207481	Body;Body
cg11446240	2	136633306	0.124	0.0314	++++++	7.985e-05	0.00514261	rs4988143		MCM6	NM_005915	Body	chr2:136633363-136634229	N_Shore
cg06679534	2	136877039	0.0955	0.0231	++++++	3.59e-05	0.00294506	rs3806501		CXCR4	NM_003467	TSS1500	chr2:136876711-136877051	Island
cg05353292	2	137267702	0.1277	0.033	++++++	0.0001098	0.00638932	rs76983951
cg14927712	2	140443019	0.1001	0.0256	++++++	9.004e-05	0.00559819
cg12611527	2	157257110	-0.42	0.0289	------	7.486e-48	8.1758e-44						chr2:157256808-157257111	Island		X
cg22939456	2	157450029	0.0945	0.0212	++++++	7.992e-06	0.000973811											X
cg07637365	2	160568836	0.0831	0.022	++++++	0.0001549	0.00807611				NM_022826	TSS200	chr2:160568776-160569679	Island
cg10112391	2	162930376	0.1023	0.0239	++++++	1.924e-05	0.00186432			DPP4	NM_001935	Body	chr2:162930233-162930879	Island
cg24885055	2	163175046	0.1152	0.0272	++++++	2.308e-05	0.0021262		rs35397905	IFIH1	NM_022168	TSS200
cg06372850	2	164205188	0.1155	0.0247	++++++	2.889e-06	0.00044145						chr2:164204740-164205039	S_Shore				X
cg24217704	2	166650930	0.1356	0.0355	++++++	0.0001331	0.00726631	rs77126788		GALNT3	NM_004482	TSS200	chr2:166649909-166650966	Island
cg13169065	2	166650947	0.1168	0.0253	++++++	3.843e-06	0.000550916	rs73017466		GALNT3	NM_004482	TSS200	chr2:166649909-166650966	Island
cg24789128	2	167232981	0.1051	0.0224	++++++	2.809e-06	0.00043145			SCN9A	NM_002977	TSS1500	chr2:167232388-167232711	S_Shore				X
cg22659356	2	169104591	0.1068	0.0255	++++++	2.709e-05	0.00239462			STK39	NM_013233	TSS1500	chr2:169102950-169104454	S_Shore
cg12334247	2	169312418	0.0873	0.0214	++++++	4.431e-05	0.00342828			LASS6	NM_203463	TSS1500	chr2:169312417-169313622	Island
cg24071726	2	171571151	-0.138	0.0257	------	7.64e-08	2.22663e-05			LOC440925;SP5	NR_027433;NM_001003845	TSS200;TSS1500	chr2:171569877-171573904	Island
cg15961225	2	171626884	0.0895	0.0221	++++++	5.25e-05	0.00385361		rs1106745				chr2:171627225-171628062	N_Shore
cg01089249	2	171676553	0.1453	0.0305	++++++	1.931e-06	0.000318519			GAD1;GAD1	NM_000817;NM_013445	Body;Body	chr2:171676552-171676980	Island
cg04105250	2	171679114	0.1144	0.0301	++++++	0.0001434	0.00765738			GAD1;GAD1	NM_000817;NM_013445	Body;Body	chr2:171678546-171680358	Island
cg20720918	2	171785124	0.1361	0.0302	++++++	6.852e-06	0.000863816			GORASP2	NM_015530	TSS1500	chr2:171785474-171786399	N_Shore
cg27293844	2	172291348	0.0987	0.0253	++++++	9.728e-05	0.00588952			DCAF17;DCAF17;DCAF17;METTL8	NM_001164821;NR_028482;NM_025000;NM_024770	Body;Body;Body;TSS200	chr2:172290364-172291201	S_Shore
ch.2.3493243F	2	172737063	0.1135	0.0301	++++++	0.000166	0.0084541			SLC25A12	NM_003705	Body
cg16934969	2	173607848	0.1233	0.0272	++++++	5.715e-06	0.000746322			RAPGEF4	NM_007023	Body						X
cg03608974	2	173940268	0.1061	0.0259	++++++	4.318e-05	0.0033628			ZAK;ZAK	NM_016653;NM_133646	TSS1500;TSS1500	chr2:173940414-173941271	N_Shore
cg19579160	2	173940277	0.0897	0.0221	++++++	4.913e-05	0.00369044			ZAK;ZAK	NM_016653;NM_133646	TSS1500;TSS1500	chr2:173940414-173941271	N_Shore
cg19565738	2	174083367	0.1555	0.0358	++++++	1.417e-05	0.00149372		rs73974109	ZAK;ZAK	NM_016653;NM_133646	Body;Body
cg01167615	2	174496001	0.1072	0.025	++++++	1.758e-05	0.0017467
cg07455975	2	175112849	0.1263	0.0276	++++++	4.814e-06	0.000653757			OLA1;OLA1	NM_013341;NM_001011708	5'UTR;5'UTR	chr2:175112926-175113743	N_Shore
cg14596623	2	175351897	-0.1667	0.0351	------	2.071e-06	0.000336793			GPR155;GPR155	NM_152529;NM_001033045	TSS200;TSS200	chr2:175351364-175352154	Island
cg17835961	2	176936808	0.0935	0.023	++++++	4.937e-05	0.00369976	rs847126					chr2:176936246-176936809	Island
cg11272491	2	176974934	0.1119	0.0231	++++++	1.217e-06	0.000219693						chr2:176973427-176973718	S_Shore
cg00679731	2	176979345	0.1566	0.0216	++++++	3.833e-13	3.4675e-10						chr2:176980765-176981423	N_Shore				X
cg13217260	2	176981469	0.1175	0.0259	++++++	5.704e-06	0.00074512			HOXD10	NM_002148	TSS200	chr2:176982107-176982402	N_Shore
cg23068499	2	176986026	0.0778	0.0206	++++++	0.0001608	0.00827047			HOXD9	NM_014213	TSS1500	chr2:176986424-176988291	N_Shore				X
cg01293179	2	176996285	0.1179	0.0252	++++++	2.99e-06	0.000452881			HOXD8	NM_019558	Body	chr2:176993479-176995557	S_Shore
cg07565551	2	179062870	0.1109	0.0263	++++++	2.442e-05	0.00222057			OSBPL6	NM_032523	5'UTR	chr2:179058611-179060144	S_Shelf				X
cg15658577	2	179319711	-0.1185	0.0319	------	0.000202	0.00964374			DFNB59;MIR548N	NM_001042702;NR_031666	Body;Body	chr2:179315214-179316573	S_Shelf
cg19403339	2	183580841	-0.0779	0.0204	------	0.0001302	0.00716074			DNAJC10	NM_018981	TSS200	chr2:183580693-183581202	Island
cg05157266	2	183901614	0.1294	0.0297	++++++	1.312e-05	0.00140843			NCKAP1;NCKAP1	NM_205842;NM_013436	Body;Body	chr2:183902402-183903625	N_Shore
cg20348746	2	188128809	0.1322	0.0355	++++++	0.0001998	0.00957285
cg22774472	2	190044636	0.1318	0.0332	++++++	7.27e-05	0.00481206			COL5A2	NM_000393	TSS200
cg01080713	2	190126396	0.1141	0.0308	++++++	0.0002094	0.00988108	rs79028939
cg17841615	2	190627496	0.1049	0.0227	++++++	3.732e-06	0.000538495			OSGEPL1;OSGEPL1	NM_022353;NM_022353	1stExon;5'UTR
cg21751145	2	190744274	-0.1074	0.0235	------	4.718e-06	0.000643881
cg14210694	2	191045632	0.0615	0.015	++++++	4.062e-05	0.00322428			C2orf88;C2orf88;C2orf88;C2orf88;C2orf88	NM_001042519;NM_001042521;NM_001042519;NM_001042520;NM_032321	5'UTR;5'UTR;1stExon;5'UTR;TSS200	chr2:191044979-191045829	Island
cg00676801	2	191876673	0.1613	0.031	++++++	1.975e-07	4.97062e-05			STAT1;STAT1	NM_139266;NM_007315	5'UTR;5'UTR	chr2:191878608-191879253	N_Shore
cg22356198	2	192015914	0.1241	0.0323	++++++	0.0001187	0.00672706			STAT4;STAT4	NM_003151;NM_003151	1stExon;5'UTR
cg03896661	2	197036775	0.0951	0.023	++++++	3.512e-05	0.00289826	rs1519603		STK17B	NM_004226	TSS1500	chr2:197035589-197036383	S_Shore
cg19160878	2	197665024	-0.3506	0.0337	------	2.045e-25	7.38005e-22			GTF3C3	NM_012086	TSS1500	chr2:197664212-197664572	S_Shore
cg07859439	2	197792757	0.1089	0.0268	++++++	4.909e-05	0.00368944			PGAP1	NM_024989	TSS1500	chr2:197791390-197791599	S_Shore
cg07588439	2	198571554	0.1516	0.0269	++++++	1.78e-08	6.25509e-06			MARS2	NM_138395	1stExon	chr2:198569911-198570948	S_Shore
cg06757775	2	201827671	0.1261	0.0251	++++++	5.144e-07	0.000110328			ORC2L	NM_006190	5'UTR	chr2:201828015-201828514	N_Shore
cg14787880	2	203244123	0.1453	0.0281	++++++	2.404e-07	5.84131e-05			BMPR2	NM_001204	Body	chr2:203239865-203242418	S_Shore				X
cg13372293	2	203878778	-0.1521	0.0385	------	7.931e-05	0.00511577			NBEAL1	NM_001114132	TSS1500	chr2:203879249-203879891	N_Shore
cg11841231	2	205543309	0.4961	0.035	++++++	1.006e-45	1.01831e-41			PARD3B;PARD3B;PARD3B	NM_152526;NM_057177;NM_205863	Body;Body;Body				X
cg00889363	2	206255841	0.0925	0.0236	++++++	8.783e-05	0.0054962			PARD3B;PARD3B;PARD3B	NM_152526;NM_057177;NM_205863	Body;Body;Body						X
cg25307915	2	207127226	-0.1169	0.0291	------	5.979e-05	0.00421572
cg00410106	2	207140303	0.0964	0.0216	++++++	8.125e-06	0.000987818			ZDBF2	NM_020923	5'UTR	chr2:207139336-207140031	S_Shore				X
cg17165841	2	207507001	0.1076	0.0248	++++++	1.457e-05	0.00152043			LOC200726	NM_001102659	TSS200	chr2:207506774-207507422	Island				X
cg11065518	2	207630263	-0.2683	0.0233	------	1.288e-30	7.2908e-27			MDH1B;FASTKD2;FASTKD2;FASTKD2;FASTKD2;FASTKD2;FASTKD2	NM_001039845;NM_001136193;NM_001136194;NM_001136194;NM_014929;NM_014929;NM_001136193	TSS1500;1stExon;1stExon;5'UTR;5'UTR;1stExon;5'UTR	chr2:207629878-207630160	S_Shore		X
cg06906032	2	208890341	0.1022	0.0241	++++++	2.184e-05	0.00204143	rs1037416		PLEKHM3	NM_001080475	TSS200	chr2:208890181-208890394	Island
cg24830471	2	209130825	0.061	0.0163	++++++	0.0001728	0.00868321			PIKFYVE;PIKFYVE	NM_152671;NM_015040	TSS200;TSS200	chr2:209130748-209131065	Island
cg16865291	2	213696794	-0.2359	0.024	------	9.806e-23	2.65989e-19						chr2:213696349-213698050	Island
cg22265452	2	213697031	-0.2959	0.0403	------	2.108e-13	2.00654e-10						chr2:213696349-213698050	Island
cg22533762	2	213697049	-0.3452	0.0372	------	1.669e-20	3.70406e-17						chr2:213696349-213698050	Island
cg08122831	2	213697579	-0.4425	0.0464	------	1.537e-21	3.77443e-18	rs34680833					chr2:213696349-213698050	Island
cg27329091	2	213698049	-0.5421	0.0582	------	1.209e-20	2.71218e-17						chr2:213696349-213698050	Island
cg20369299	2	213698158	-0.291	0.0411	------	1.398e-12	1.16038e-09						chr2:213696349-213698050	S_Shore
cg25588852	2	216877276	0.0918	0.0235	++++++	9.136e-05	0.00564727	rs3836042		MREG	NM_018000	Body	chr2:216877899-216878352	N_Shore
cg09924165	2	217559417	0.0877	0.0216	++++++	4.821e-05	0.00364309			IGFBP5	NM_000599	1stExon	chr2:217559039-217559484	Island
cg12309703	2	218621258	-0.0949	0.0231	------	3.879e-05	0.00311864		rs11690633	DIRC3	NR_026597	Body	chr2:218621279-218621498	N_Shore
cg16829809	2	219232875	0.1456	0.0259	++++++	1.923e-08	6.68404e-06						chr2:219232375-219232892	Island
cg12546562	2	219262936	0.0974	0.022	++++++	9.232e-06	0.00108133						chr2:219263098-219265556	N_Shore
cg04275194	2	219433691	0.1011	0.0215	++++++	2.581e-06	0.000403752	rs79829559		USP37;RQCD1	NM_020935;NM_005444	TSS1500;1stExon	chr2:219432767-219434061	Island
cg02985541	2	219472218	0.1308	0.0334	++++++	9.268e-05	0.00569593			PLCD4	NM_032726	TSS1500
cg25961684	2	219536870	0.1054	0.0278	++++++	0.0001509	0.00794441			STK36;STK36;RNF25	NM_015690;NM_015690;NM_022453	1stExon;5'UTR;TSS200	chr2:219536410-219536813	S_Shore
cg26449951	2	219754840	-0.1376	0.0311	------	9.302e-06	0.00108623			WNT10A	NM_025216	Body	chr2:219757458-219758001	N_Shelf				X
cg14831838	2	219824308	0.0798	0.0197	++++++	5.242e-05	0.0038491			CDK5R2	NM_003936	TSS200	chr2:219824151-219825864	Island
cg01920829	2	219824761	0.0824	0.0221	++++++	0.0001888	0.00922039			CDK5R2	NM_003936	1stExon	chr2:219824151-219825864	Island
cg07810806	2	219827866	0.0725	0.0194	++++++	0.0001899	0.00925124						chr2:219827659-219828205	Island
cg18367751	2	219849782	0.0921	0.0228	++++++	5.55e-05	0.0040058			FEV	NM_017521	1stExon	chr2:219848919-219850541	Island
cg20888386	2	219858260	0.0772	0.0204	++++++	0.0001551	0.00808247			CRYBA2;CRYBA2;CRYBA2	NM_005209;NM_057093;NM_057094	TSS200;TSS200;TSS200	chr2:219857682-219858917	Island				X
cg26058016	2	219858811	0.2054	0.051	++++++	5.608e-05	0.00402804	rs61178310		CRYBA2;CRYBA2;CRYBA2	NM_057094;NM_005209;NM_057093	TSS1500;TSS1500;TSS1500	chr2:219857682-219858917	Island
cg26394220	2	219867925	0.1056	0.0219	++++++	1.359e-06	0.000239771			MIR375;CCDC108	NR_029867;NM_194302	TSS1500;Body	chr2:219866131-219868054	Island				X
cg09297636	2	219923910	0.0947	0.023	++++++	3.866e-05	0.0031094			IHH	NM_002181	Body	chr2:219923669-219923911	Island
cg01072786	2	220107847	-0.1838	0.0332	------	3.045e-08	9.98989e-06			GLB1L	NM_024506	Body	chr2:220107844-220108348	Island
cg20314884	2	220108094	-0.1178	0.0231	------	3.448e-07	7.90178e-05			GLB1L	NM_024506	Body	chr2:220107844-220108348	Island
cg05155043	2	220196620	0.0948	0.0201	++++++	2.507e-06	0.000393958			RESP18	NM_001007089	Body	chr2:220196431-220196768	Island
cg15253243	2	220408791	0.0757	0.0204	++++++	0.0002054	0.00974552			TMEM198;CHPF;TMEM198	NM_001005209;NM_024536;NM_001005209	5'UTR;TSS1500;1stExon	chr2:220407698-220409048	Island
cg14535068	2	220416419	0.1371	0.0286	++++++	1.598e-06	0.00027309			OBSL1	NM_015311	Body	chr2:220416863-220417869	N_Shore
cg15021439	2	220416871	0.0993	0.0237	++++++	2.748e-05	0.00242033			OBSL1	NM_015311	Body	chr2:220416863-220417869	Island
cg11169461	2	224904347	0.0728	0.0196	++++++	0.0001971	0.0094884			SERPINE2;SERPINE2;SERPINE2	NM_001136528;NM_006216;NM_001136530	TSS1500;TSS1500;TSS1500	chr2:224903221-224904735	Island
cg01878708	2	227555410	0.118	0.0287	++++++	3.979e-05	0.00317811	rs75628088
cg04751089	2	227659636	0.0849	0.0209	++++++	4.885e-05	0.00367806			IRS1	NM_005544	3'UTR	chr2:227662082-227664912	N_Shelf
cg11059971	2	230367173	0.1147	0.0221	++++++	2.054e-07	5.14138e-05			DNER	NM_139072	Body
cg16819369	2	231729734	0.0663	0.0168	++++++	8.005e-05	0.00515229			ITM2C;ITM2C;ITM2C;ITM2C;ITM2C;ITM2C	NM_030926;NM_001012514;NM_030926;NM_001012514;NM_001012516;NM_001012516	5'UTR;1stExon;1stExon;5'UTR;1stExon;5'UTR	chr2:231729631-231730821	Island
cg03369671	2	232063176	0.0677	0.0169	++++++	6.106e-05	0.00427693	rs72983651		ARMC9	NM_025139	TSS200	chr2:232063173-232063616	Island
cg05868531	2	232348602	-0.2147	0.0306	------	2.261e-12	1.78393e-09						chr2:232348216-232348866	Island				X
cg11559198	2	232348794	-0.1514	0.0283	------	9.095e-08	2.58178e-05						chr2:232348216-232348866	Island				X
cg17471779	2	232826157	0.0769	0.0191	++++++	5.64e-05	0.00404054			DIS3L2	NM_152383	TSS200	chr2:232826077-232826836	Island
cg27241845	2	233250370	-0.2214	0.0322	------	6.114e-12	4.43602e-09						chr2:233251361-233253414	N_Shore				X
cg10313410	2	233286639	-0.1905	0.0352	------	6.117e-08	1.83561e-05	rs2853384					chr2:233283397-233285959	S_Shore
cg06283342	2	233740669	0.1273	0.0238	++++++	8.375e-08	2.4087e-05			C2orf82	NM_206895	Body	chr2:233740668-233741879	Island
cg02227331	2	234663937	-0.1715	0.0306	------	2.001e-08	6.93193e-06			UGT1A10;UGT1A6;UGT1A8;UGT1A4;UGT1A3;UGT1A6;UGT1A9;UGT1A7;UGT1A5	NM_019075;NM_205862;NM_019076;NM_007120;NM_019093;NM_001072;NM_021027;NM_019077;NM_019078	Body;Body;Body;Body;Body;Body;Body;Body;Body	chr2:234663595-234664071	Island
cg21133613	2	234762614	0.0975	0.0263	++++++	0.0002078	0.00982681			HJURP	NM_018410	Body	chr2:234762496-234763579	Island
cg22858394	2	237069779	-0.076	0.02	------	0.0001385	0.00746682						chr2:237068071-237068834	S_Shore
cg27104778	2	237542706	-0.1779	0.0456	------	9.71e-05	0.00588438
cg11508714	2	238343757	0.0524	0.0139	++++++	0.0001657	0.00844712
cg02105326	2	239149142	0.0929	0.0231	++++++	5.724e-05	0.0040838			HES6;HES6	NM_018645;NM_001142853	TSS1500;TSS1500	chr2:239147592-239149900	Island
cg10780517	2	239198818	0.0566	0.0151	++++++	0.00018	0.00892079						chr2:239196923-239197900	S_Shore				X
cg09841747	2	239336167	0.0825	0.0188	++++++	1.098e-05	0.00123492		rs79987491	ASB1	NM_001040445	Body	chr2:239335160-239336263	Island
cg23899779	2	241190395	-0.1182	0.0261	------	5.794e-06	0.00075332
cg18455650	2	241389208	0.0645	0.017	++++++	0.0001524	0.00799498			PP14571;GPC1	NR_024014;NM_002081	Body;Body	chr2:241391876-241393598	N_Shelf
cg13710037	2	241391930	0.0778	0.0209	++++++	0.0002021	0.00964629			PP14571;GPC1	NR_024014;NM_002081	Body;Body	chr2:241391876-241393598	Island
cg24086040	2	241458939	0.0949	0.0256	++++++	0.0002106	0.00992868			ANKMY1;ANKMY1	NM_017844;NM_016552	Body;Body	chr2:241459632-241460047	N_Shore				X
cg10334916	2	241508098	0.3104	0.0308	++++++	6.204e-24	1.90722e-20			RNPEPL1	NM_018226	TSS200	chr2:241508424-241508627	N_Shore
cg23460993	2	242089018	0.0691	0.0177	++++++	9.458e-05	0.00578428			PASK;PPP1R7	NM_015148;NM_002712	TSS200;TSS1500	chr2:242088415-242090330	Island
cg06749789	2	242549637	0.1534	0.0378	++++++	5.066e-05	0.00377124			THAP4;THAP4	NM_015963;NM_001164356	Body;Body	chr2:242549373-242549995	Island
cg00527440	2	242549864	0.1004	0.0235	++++++	2.012e-05	0.00192665			THAP4;THAP4	NM_015963;NM_001164356	Body;Body	chr2:242549373-242549995	Island
cg11012584	2	242549943	0.0888	0.0199	++++++	7.984e-06	0.000973122			THAP4;THAP4	NM_015963;NM_001164356	Body;Body	chr2:242549373-242549995	Island
cg23843398	2	242684072	-0.1177	0.0297	------	7.415e-05	0.00488234			D2HGDH	NM_152783	Body
cg00935887	2	242844000	0.2511	0.0489	++++++	2.858e-07	6.75848e-05						chr2:242843760-242844198	Island
cg18896979	2	242844174	0.2947	0.0576	++++++	3.16e-07	7.36355e-05	rs76445379					chr2:242843760-242844198	Island
cg15506703	2	242844601	0.2462	0.06	++++++	4.064e-05	0.00322428						chr2:242844583-242844944	Island
cg05875302	2	242844781	0.2082	0.0402	++++++	2.267e-07	5.56051e-05						chr2:242844583-242844944	Island
cg11685162	2	242844876	0.1839	0.0444	++++++	3.487e-05	0.00288278						chr2:242844583-242844944	Island
cg08826919	2	242953754	-0.1292	0.0317	------	4.639e-05	0.00353777						chr2:242948740-242952837	S_Shore
cg12136608	3	3840360	0.1066	0.0248	++++++	1.668e-05	0.00167898			LRRN1	NM_020873	TSS1500	chr3:3840513-3842772	N_Shore
cg14961031	3	4344921	0.0928	0.0233	++++++	6.982e-05	0.00468418	rs221109		SETMAR;SETMAR	NM_006515;NR_024022	TSS200;TSS1500	chr3:4345005-4345342	N_Shore
cg18847227	3	4509268	-0.1465	0.0262	------	2.217e-08	7.53553e-06			SUMF1;SUMF1;SUMF1	NM_001164674;NM_182760;NM_001164675	TSS1500;TSS1500;TSS1500	chr3:4508608-4508964	S_Shore
cg11108137	3	4509290	-0.1249	0.0222	------	1.722e-08	6.07701e-06			SUMF1;SUMF1;SUMF1	NM_001164674;NM_182760;NM_001164675	TSS1500;TSS1500;TSS1500	chr3:4508608-4508964	S_Shore
cg05795849	3	4794082	0.1032	0.0237	++++++	1.299e-05	0.00139773	rs1866997		ITPR1;ITPR1;ITPR1;EGOT	NM_002222;NM_001099952;NM_001168272;NR_004428	Body;Body;Body;TSS1500
cg02388709	3	4910253	-0.1581	0.0397	------	6.859e-05	0.0046301						chr3:4909962-4910537	Island
cg18471664	3	5028143	0.0816	0.0195	++++++	2.76e-05	0.00242987		rs78077169				chr3:5028409-5028903	N_Shore
cg00078085	3	8810592	-0.1575	0.0314	------	5.492e-07	0.000115934	rs73132856		OXTR	NM_000916	5'UTR	chr3:8808961-8811280	Island
cg13475822	3	9210116	0.1115	0.0273	++++++	4.47e-05	0.00344946			SRGAP3;SRGAP3	NM_001033117;NM_014850	Body;Body
cg06640776	3	9404684	-0.1477	0.0322	------	4.512e-06	0.000622109			THUMPD3;THUMPD3	NM_001114092;NM_015453	TSS200;TSS200	chr3:9404683-9404938	Island
cg23926649	3	9745850	0.0908	0.0223	++++++	4.762e-05	0.00360507			CPNE9	NM_153635	Body	chr3:9745499-9746782	Island
cg12684175	3	9807678	0.0678	0.0175	++++++	0.0001094	0.00637409			OGG1;CAMK1;OGG1;OGG1;OGG1;OGG1	NM_016826;NM_003656;NM_016827;NM_016821;NM_016828;NM_016829	Body;Body;3'UTR;Body;3'UTR;3'UTR	chr3:9811466-9811736	N_Shelf
cg02072018	3	9884995	0.1199	0.0322	++++++	0.0002002	0.00958869			RPUSD3;RPUSD3	NM_001142547;NM_173659	Body;Body	chr3:9885512-9885780	N_Shore
cg07285708	3	10291324	0.1276	0.025	++++++	3.42e-07	7.85474e-05			TATDN2	NM_014760	Body	chr3:10289897-10290410	S_Shore				X
cg10245988	3	12046420	-0.2745	0.0278	------	4.917e-23	1.35141e-19		rs2623878	SYN2;SYN2	NM_133625;NM_003178	Body;Body	chr3:12045652-12046627	Island
cg04908300	3	12330532	0.0774	0.017	++++++	5.188e-06	0.000692537	rs17036174		PPARG;PPARG;PPARG;PPARG	NM_005037;NM_138711;NM_138711;NM_138712	5'UTR;5'UTR;1stExon;5'UTR	chr3:12328994-12329227	S_Shore
cg00099295	3	12597720	-0.2618	0.037	------	1.576e-12	1.29007e-09			MKRN2	NM_014160	TSS1500	chr3:12598391-12599051	N_Shore
cg00088797	3	12976288	0.1223	0.0218	++++++	2.099e-08	7.18743e-06			IQSEC1;IQSEC1	NM_001134382;NM_014869	Body;Body	chr3:12976966-12978182	N_Shore
ch.3.13151741F	3	13176741	0.0758	0.0204	++++++	0.0001989	0.00954405
cg08634318	3	13323642	0.0668	0.0152	++++++	1.112e-05	0.00124864						chr3:13323438-13324929	Island
cg00384701	3	13974800	-0.13	0.0261	------	6.169e-07	0.000127185						chr3:13974400-13974867	Island
cg22254681	3	14444041	-0.1998	0.0354	------	1.659e-08	5.86465e-06	rs78128078		SLC6A6;SLC6A6;SLC6A6	NM_001134368;NM_003043;NM_001134367	TSS200;TSS200;TSS200	chr3:14443629-14444577	Island
cg05114861	3	15366034	0.1284	0.0339	++++++	0.0001531	0.00801954	rs9875649		SH3BP5;SH3BP5	NM_004844;NM_001018009	Body;5'UTR
cg17252884	3	15369681	0.1275	0.0339	++++++	0.0001725	0.00867338		rs76077478	SH3BP5;SH3BP5	NM_004844;NM_001018009	Body;5'UTR	chr3:15373314-15374209	N_Shelf				X
cg13279476	3	15372965	0.0963	0.0238	++++++	5.227e-05	0.00384216	rs78984649		SH3BP5;SH3BP5	NM_004844;NM_001018009	Body;5'UTR	chr3:15373314-15374209	N_Shore
ch.3.15909166F	3	15934162	0.1609	0.0367	++++++	1.134e-05	0.00126649
cg01740172	3	18485840	0.0906	0.0238	++++++	0.0001398	0.00751932						chr3:18485112-18487056	Island
cg00061264	3	23852775	0.1202	0.0241	++++++	6.125e-07	0.000126466			UBE2E1;UBE2E1	NM_003341;NM_182666	Body;Body	chr3:23851987-23852508	S_Shore
cg16542478	3	24870666	-0.1341	0.0352	------	0.0001407	0.00755598						chr3:24870674-24871369	N_Shore
cg06234584	3	28389645	0.1119	0.0294	++++++	0.0001381	0.00745106			AZI2;AZI2;AZI2	NM_022461;NM_001134432;NM_001134433	5'UTR;5'UTR;5'UTR	chr3:28389975-28390855	N_Shore
cg04370634	3	31721446	0.1345	0.0265	++++++	3.975e-07	8.94138e-05			OSBPL10	NM_017784	Body
cg04545136	3	33260732	0.0856	0.0214	++++++	6.546e-05	0.00448282			SUSD5	NM_015551	TSS200	chr3:33259919-33260763	Island
cg20684180	3	38080635	0.1038	0.0242	++++++	1.827e-05	0.00179506			DLEC1;DLEC1	NM_007337;NM_007335	TSS200;TSS200	chr3:38080628-38081187	Island
cg23881725	3	38080642	0.0772	0.0204	++++++	0.0001541	0.00805159			DLEC1;DLEC1	NM_007337;NM_007335	TSS200;TSS200	chr3:38080628-38081187	Island
cg02829783	3	38180432	0.1061	0.0251	++++++	2.434e-05	0.00221523			MYD88	NM_002468	1stExon	chr3:38179857-38180689	Island
cg15141371	3	39195098	-0.1747	0.0353	------	7.23e-07	0.000146084			CSRNP1;CSRNP1	NM_033027;NM_033027	1stExon;5'UTR	chr3:39194241-39195359	Island
cg00091569	3	40428383	0.0769	0.0181	++++++	2.153e-05	0.0020243			ENTPD3	NM_001248	TSS1500	chr3:40428651-40429015	N_Shore
cg13409248	3	40428643	0.196	0.0372	++++++	1.409e-07	3.71746e-05			ENTPD3	NM_001248	TSS200	chr3:40428651-40429015	N_Shore				X
cg10755058	3	40428713	0.1807	0.0434	++++++	3.191e-05	0.0027071			ENTPD3;ENTPD3	NM_001248;NM_001248	1stExon;5'UTR	chr3:40428651-40429015	Island				X
cg27366280	3	42221102	0.0743	0.0183	++++++	4.878e-05	0.00367346			TRAK1;TRAK1	NM_001042646;NM_014965	Body;Body
cg13732201	3	42305815	-0.1554	0.0278	------	2.196e-08	7.4764e-06			CCK	NM_000729	5'UTR	chr3:42306149-42307520	N_Shore
cg25516803	3	42307519	-0.2353	0.0319	------	1.521e-13	1.48877e-10			CCK	NM_000729	TSS1500	chr3:42306149-42307520	Island
cg18789547	3	42307799	-0.123	0.0239	------	2.756e-07	6.55462e-05	rs62259576		CCK	NM_000729	TSS1500	chr3:42306149-42307520	S_Shore
cg10778780	3	42307866	-0.0979	0.0211	------	3.505e-06	0.000515277	rs13069836		CCK	NM_000729	TSS1500	chr3:42306149-42307520	S_Shore
cg23003500	3	42543530	0.1305	0.0275	++++++	1.993e-06	0.000326282			VIPR1	NM_004624	TSS1500	chr3:42542820-42544524	Island
cg11639692	3	42543933	0.0878	0.0231	++++++	0.0001455	0.00773865			VIPR1	NM_004624	TSS200	chr3:42542820-42544524	Island
cg07905673	3	42695580	0.0835	0.0225	++++++	0.0002126	0.00999345			ZBTB47	NM_145166	5'UTR	chr3:42695528-42696575	Island
cg10361095	3	42727425	-0.142	0.0267	------	9.868e-08	2.76164e-05			KBTBD5	NM_152393	1stExon	chr3:42727084-42727916	Island
cg04474990	3	43020703	0.1219	0.0319	++++++	0.0001308	0.00718137			FAM198A	NM_001129908	TSS200	chr3:43020702-43021354	Island
cg03168896	3	44036098	-0.1878	0.019	------	4.092e-23	1.13976e-19						chr3:44036407-44041104	N_Shore		X
cg08483723	3	45267960	-0.1498	0.0371	------	5.479e-05	0.00397122			TMEM158	NM_015444	TSS200	chr3:45266477-45268039	Island
cg25127778	3	45348484	0.1794	0.0363	++++++	7.829e-07	0.000154574	rs9868308
cg08534342	3	45636060	0.1009	0.0237	++++++	2.085e-05	0.00197784			LIMD1	NM_014240	TSS1500	chr3:45635090-45635932	S_Shore
cg09608765	3	45636137	0.1046	0.0228	++++++	4.267e-06	0.000597056			LIMD1	NM_014240	TSS200	chr3:45635090-45635932	S_Shore
cg18779283	3	45636154	0.1291	0.0316	++++++	4.416e-05	0.00341987			LIMD1	NM_014240	TSS200	chr3:45635090-45635932	S_Shore
cg21379004	3	46735338	0.1233	0.0269	++++++	4.704e-06	0.000642815			ALS2CL	NM_147129	TSS200	chr3:46734731-46735717	Island
cg24392548	3	46854173	0.101	0.0235	++++++	1.695e-05	0.00169875						chr3:46853727-46854138	S_Shore				X
cg19468029	3	46854231	0.0955	0.0238	++++++	6.052e-05	0.00425274						chr3:46853727-46854138	S_Shore
cg16674467	3	46854311	0.0666	0.0156	++++++	2.013e-05	0.00192672						chr3:46853727-46854138	S_Shore
cg03082813	3	47554177	0.1118	0.0284	++++++	8.252e-05	0.00527202			C3orf75	NM_001031703	Body	chr3:47554805-47555404	N_Shore
cg05959577	3	48129425	0.078	0.0209	++++++	0.0001889	0.00922418			MAP4;MAP4;MAP4	NM_030885;NM_001134364;NM_002375	5'UTR;5'UTR;5'UTR	chr3:48129925-48130896	N_Shore
cg10598595	3	48230220	0.1476	0.0396	++++++	0.0001902	0.00926477	rs3731482		CDC25A;CDC25A	NM_201567;NM_001789	TSS1500;TSS1500	chr3:48229077-48230285	Island
cg26029248	3	48594205	0.0737	0.0183	++++++	5.633e-05	0.00403971			PFKFB4	NM_004567	1stExon	chr3:48594022-48594853	Island
cg11846236	3	48632568	0.2425	0.0502	++++++	1.376e-06	0.000242077			COL7A1	NM_000094	1stExon	chr3:48631882-48632901	Island
cg00158683	3	48632625	0.3151	0.076	++++++	3.362e-05	0.00280289			COL7A1	NM_000094	TSS200	chr3:48631882-48632901	Island
cg23328613	3	48633059	0.1183	0.0279	++++++	2.242e-05	0.00208018			COL7A1	NM_000094	TSS1500	chr3:48631882-48632901	S_Shore
cg20495332	3	48935933	0.091	0.0234	++++++	0.0001045	0.00618145			SLC25A20	NM_000387	Body	chr3:48936041-48936457	N_Shore
cg04878973	3	49057761	0.0681	0.0167	++++++	4.472e-05	0.00345036			NDUFAF3;DALRD3;MIR425;NDUFAF3;NDUFAF3;NDUFAF3	NM_199074;NM_018114;NR_029948;NM_199070;NM_199069;NM_199073	TSS200;5'UTR;TSS200;TSS1500;TSS1500;TSS1500	chr3:49058325-49059986	N_Shore
cg01142001	3	49057935	0.1355	0.0304	++++++	8.542e-06	0.00102104	rs11706445		DALRD3;NDUFAF3;NDUFAF3;MIR425;NDUFAF3;NDUFAF3;NDUFAF3	NM_018114;NM_199070;NM_199074;NR_029948;NM_199069;NM_199074;NM_199073	5'UTR;TSS1500;1stExon;TSS1500;TSS1500;5'UTR;TSS1500	chr3:49058325-49059986	N_Shore
cg19845926	3	49058251	0.1176	0.0296	++++++	7.094e-05	0.00472647			DALRD3;NDUFAF3;MIR425;NDUFAF3;NDUFAF3;MIR191;NDUFAF3	NM_018114;NM_199070;NR_029948;NM_199069;NM_199074;NR_029690;NM_199073	5'UTR;TSS1500;TSS1500;TSS1500;5'UTR;TSS200;TSS1500	chr3:49058325-49059986	N_Shore				X
cg14507891	3	49208514	0.0872	0.023	++++++	0.000148	0.00784347	rs79402535		KLHDC8B	NM_173546	TSS1500	chr3:49208629-49209196	N_Shore
cg14798641	3	49314920	0.0723	0.0194	++++++	0.0001898	0.00925072			USP4;USP4;C3orf62	NM_003363;NM_199443;NM_198562	3'UTR;3'UTR;TSS1500	chr3:49314437-49314815	S_Shore
cg11597332	3	49395923	0.1505	0.0365	++++++	3.751e-05	0.0030381			GPX1;GPX1	NM_000581;NM_201397	TSS200;TSS200	chr3:49394855-49395942	Island
cg19262573	3	49577663	0.0873	0.0222	++++++	8.101e-05	0.00519554						chr3:49577247-49577531	S_Shore
cg01626197	3	49761040	0.0943	0.0216	++++++	1.214e-05	0.00133535			GMPPB;GMPPB	NM_021971;NM_013334	1stExon;1stExon	chr3:49760863-49761895	Island
cg14519125	3	49893811	0.1161	0.0206	++++++	1.685e-08	5.95149e-06			TRAIP	NM_005879	1stExon	chr3:49893810-49894216	Island				X
cg19914607	3	50242505	0.1199	0.0252	++++++	2.041e-06	0.000332566			SLC38A3	NM_006841	TSS200	chr3:50242550-50243589	N_Shore				X
cg24019851	3	50314291	-0.1209	0.0215	------	1.828e-08	6.39669e-06	rs13336		SEMA3B;SEMA3B	NM_001005914;NM_004636	3'UTR;3'UTR	chr3:50312687-50314419	Island
cg08550065	3	50336684	0.0851	0.0197	++++++	1.59e-05	0.00162052			HYAL3;NAT6;NAT6;HYAL3	NM_003549;NM_012191;NM_012191;NM_003549	5'UTR;5'UTR;1stExon;1stExon	chr3:50336331-50336879	Island
cg11035216	3	50374929	0.0749	0.0177	++++++	2.362e-05	0.00216538			RASSF1;RASSF1;RASSF1;RASSF1	NM_170713;NM_170714;NM_007182;NM_170712	TSS200;Body;Body;5'UTR	chr3:50374264-50375629	Island
cg07105440	3	50648946	0.0834	0.0181	++++++	4.241e-06	0.000594621			CISH;CISH	NM_145071;NM_013324	Body;5'UTR	chr3:50648939-50649829	Island
cg08058672	3	51423212	0.093	0.0224	++++++	3.259e-05	0.00274515			MANF	NM_006010	Body	chr3:51421986-51423031	S_Shore
cg12593812	3	51990638	0.092	0.0217	++++++	2.171e-05	0.00203385		rs73082754	GPR62	NM_080865	1stExon	chr3:51989763-51990639	Island
cg07773769	3	52280329	0.056	0.0149	++++++	0.0001686	0.00854666			PPM1M;PPM1M;PPM1M;PPM1M	NM_001122870;NM_144641;NM_001122870;NM_144641	1stExon;5'UTR;5'UTR;1stExon	chr3:52279601-52280140	S_Shore
cg15991175	3	52313923	0.0907	0.0208	++++++	1.286e-05	0.0013877			WDR82	NM_025222	TSS1500	chr3:52312069-52313057	S_Shore
cg01456368	3	52351859	0.1244	0.0303	++++++	4.105e-05	0.00324935			DNAH1	NM_015512	5'UTR						X
cg22118465	3	52486691	-0.1005	0.0223	------	6.765e-06	0.000854926			TNNC1	NM_003280	Body	chr3:52489417-52490008	N_Shelf				X
cg22350305	3	54121898	0.0893	0.0225	++++++	7.003e-05	0.00469211						chr3:54121624-54122147	Island
cg25005894	3	56501352	0.0878	0.0228	++++++	0.0001183	0.00671356			ERC2	NM_015576	5'UTR	chr3:56501868-56502345	N_Shore
cg16771104	3	57233952	0.1084	0.0229	++++++	2.284e-06	0.000366407			HESX1;HESX1	NM_003865;NM_003865	1stExon;5'UTR						X
cg02981092	3	57543499	0.1527	0.0254	++++++	1.769e-09	7.86883e-07			PDE12	NM_177966	Body	chr3:57541931-57543244	S_Shore
cg03534375	3	57743163	0.1434	0.0309	++++++	3.558e-06	0.000521039			SLMAP	NM_007159	TSS200	chr3:57741925-57742990	S_Shore
cg06029308	3	57995069	0.0822	0.0201	++++++	4.545e-05	0.00349046			FLNB;FLNB;FLNB;FLNB	NM_001164319;NM_001164317;NM_001164318;NM_001457	Body;Body;Body;Body	chr3:57994921-57995218	Island
cg16687227	3	58477487	0.0948	0.0234	++++++	5.172e-05	0.00381932			KCTD6	NM_001128214	TSS1500	chr3:58477486-58478274	Island
cg03915638	3	62356042	-0.1537	0.0276	------	2.555e-08	8.55822e-06			FEZF2	NM_018008	Body	chr3:62356119-62356378	N_Shore
cg24255089	3	62364390	0.0851	0.0225	++++++	0.0001601	0.00825493						chr3:62362610-62363082	S_Shore
cg04421973	3	64670907	0.0946	0.025	++++++	0.0001538	0.00804402			ADAMTS9	NM_182920	Body	chr3:64671087-64673957	N_Shore
cg00676660	3	64672609	0.1684	0.0222	++++++	2.98e-14	3.22069e-11			ADAMTS9	NM_182920	Body	chr3:64671087-64673957	Island
cg20742234	3	71113603	0.0839	0.0219	++++++	0.0001283	0.00709101			FOXP1	NM_032682	Body	chr3:71113896-71114102	N_Shore
cg12431087	3	71355122	0.0951	0.022	++++++	1.564e-05	0.00160268			FOXP1;FOXP1	NM_032682;NM_001012505	5'UTR;5'UTR
cg20506347	3	71355161	0.1088	0.0271	++++++	5.863e-05	0.0041544			FOXP1;FOXP1	NM_032682;NM_001012505	5'UTR;5'UTR
cg09459774	3	71457237	0.1012	0.0269	++++++	0.0001707	0.00861209			FOXP1;FOXP1	NM_032682;NM_001012505	5'UTR;5'UTR						X
cg13049629	3	72898049	0.1477	0.0371	++++++	6.986e-05	0.00468611			SHQ1	NM_018130	TSS1500	chr3:72896940-72897793	S_Shore
cg12895977	3	73441232	-0.1327	0.0288	------	4.164e-06	0.000587198	rs75647674		PDZRN3	NM_015009	Body
cg05277096	3	73672998	0.1019	0.0241	++++++	2.272e-05	0.0021019		rs13321679	PDZRN3	NM_015009	Body	chr3:73673230-73674375	N_Shore
cg01906879	3	81811016	-0.2964	0.0205	------	2.016e-47	2.14531e-43			GBE1	NM_000158	TSS200	chr3:81810315-81810953	S_Shore		X
cg08939082	3	87101679	-0.1621	0.0396	------	4.307e-05	0.00335549	rs1126467					chr3:87101767-87102008	N_Shore
cg25438440	3	98241168	-0.4194	0.0302	------	9.551e-44	8.61697e-40			CLDND1;CLDND1;CLDND1;CLDND1;CLDND1;CLDND1	NM_019895;NM_001040182;NM_001040200;NM_001040199;NM_001040183;NM_001040181	5'UTR;Body;Body;5'UTR;5'UTR;5'UTR	chr3:98241409-98241711	N_Shore
cg17567125	3	98619870	0.1088	0.0238	++++++	4.987e-06	0.000672192			DCBLD2	NM_080927	Body	chr3:98620131-98620910	N_Shore
cg00186462	3	100401284	-0.5245	0.0545	------	5.918e-22	1.55447e-18			GPR128	NM_032787	Body
cg15028548	3	100712322	0.1313	0.03	++++++	1.196e-05	0.0013187			ABI3BP;ABI3BP	NM_015429;NM_015429	5'UTR;1stExon
cg16163419	3	100712326	0.1269	0.0297	++++++	1.93e-05	0.00186795			ABI3BP;ABI3BP	NM_015429;NM_015429	5'UTR;1stExon
cg12193622	3	101567865	0.096	0.025	++++++	0.0001244	0.00695231			NFKBIZ;NFKBIZ	NM_001005474;NM_031419	5'UTR;TSS1500	chr3:101568107-101569046	N_Shore
cg18992201	3	109035381	0.1143	0.0276	++++++	3.417e-05	0.00283508			DPPA2	NM_138815	TSS200
cg07741984	3	111805005	0.0757	0.0175	++++++	1.596e-05	0.00162503			C3orf52	NM_024616	TSS200	chr3:111804865-111805570	Island				X
cg06685282	3	112453648	0.1863	0.043	++++++	1.462e-05	0.00152489
cg18742893	3	112931202	0.0806	0.0214	++++++	0.000168	0.00852145			BOC	NM_033254	TSS200	chr3:112930437-112931506	Island
cg07190778	3	117604296	0.083	0.0223	++++++	0.0001963	0.00946855
cg06491249	3	118754097	0.0963	0.0235	++++++	4.11e-05	0.00325207			IGSF11;IGSF11	NM_001015887;NM_152538	TSS1500;Body	chr3:118753092-118753961	S_Shore
cg05894970	3	119041204	0.1115	0.0276	++++++	5.515e-05	0.00398539	rs75765892		CDGAP	NM_020754	Body	chr3:119041382-119042255	N_Shore
cg11024464	3	119188307	0.0619	0.0156	++++++	7.467e-05	0.00490723			KTELC1;KTELC1	NM_152305;NR_024265	Body;Body	chr3:119187747-119188308	Island
cg10589539	3	119514395	0.0617	0.015	++++++	4.098e-05	0.00324629			NR1I2;NR1I2;NR1I2	NM_003889;NM_022002;NM_033013	5'UTR;Body;5'UTR
cg04120839	3	122134933	0.1177	0.0309	++++++	0.000141	0.00756817			WDR5B	NM_019069	TSS200	chr3:122134685-122135084	Island
cg04741636	3	122283583	0.0677	0.0181	++++++	0.0001832	0.00902871			PARP9;PARP9;PARP9;PARP9;DTX3L;PARP9;PARP9	NM_001146104;NM_001146106;NM_031458;NM_001146102;NM_138287;NM_001146103;NM_001146105	TSS1500;TSS1500;TSS200;TSS1500;Body;TSS200;TSS1500	chr3:122283002-122283594	Island
cg11229284	3	122399506	0.072	0.0182	++++++	7.572e-05	0.00495661			PARP14	NM_017554	TSS200	chr3:122399655-122400190	N_Shore				X
cg02726018	3	122712717	0.0885	0.0175	++++++	4.031e-07	9.04773e-05			SEMA5B	NM_001031702	5'UTR
cg26105015	3	122745099	0.0728	0.0185	++++++	8.42e-05	0.00534234			SEMA5B	NM_001031702	5'UTR	chr3:122745183-122746986	N_Shore
cg22549268	3	122746013	0.0947	0.0209	++++++	5.584e-06	0.000732673			SEMA5B	NM_001031702	5'UTR	chr3:122745183-122746986	Island
cg15089217	3	123632556	0.4157	0.0381	++++++	1.191e-27	5.20298e-24			CCDC14	NM_022757	3'UTR
cg12662091	3	124931535	0.088	0.0237	++++++	0.0001995	0.0095651			SLC12A8	NM_024628	5'UTR	chr3:124931161-124931747	Island
cg15705999	3	125093863	0.0831	0.0211	++++++	8.003e-05	0.0051518			ZNF148	NM_021964	5'UTR	chr3:125093668-125094365	Island
cg06574139	3	126688629	0.1255	0.0338	++++++	0.0002053	0.00974189
cg23167178	3	126701687	0.0786	0.0208	++++++	0.0001582	0.00818646						chr3:126701372-126703284	Island
cg17552116	3	126721513	0.1004	0.0228	++++++	1.069e-05	0.00120853			PLXNA1	NM_032242	Body
cg09687947	3	127316944	0.1269	0.0229	++++++	2.981e-08	9.80317e-06			MCM2	NM_004526	TSS1500	chr3:127316984-127317531	N_Shore
cg18353563	3	127390935	0.1155	0.0199	++++++	5.936e-09	2.34399e-06			ABTB1;PODXL2;ABTB1;ABTB1	NM_032548;NM_015720;NM_172028;NM_172027	TSS1500;Body;TSS1500;TSS1500	chr3:127391011-127392434	N_Shore				X
cg05091260	3	127391221	0.1202	0.027	++++++	8.302e-06	0.00100154			ABTB1;PODXL2;ABTB1;ABTB1	NM_032548;NM_015720;NM_172028;NM_172027	TSS1500;Body;TSS1500;TSS1500	chr3:127391011-127392434	Island				X
cg17644827	3	127391844	0.2261	0.0588	++++++	0.000122	0.00686161			ABTB1;ABTB1;ABTB1;ABTB1;ABTB1;ABTB1	NM_172027;NM_172028;NM_032548;NM_032548;NM_172027;NM_172028	1stExon;1stExon;5'UTR;1stExon;5'UTR;5'UTR	chr3:127391011-127392434	Island
cg11133226	3	127504560	0.0844	0.0211	++++++	6.35e-05	0.00439078	rs35813578		MGLL;MGLL	NM_007283;NM_001003794	Body;Body
cg11839815	3	127539037	0.111	0.0299	++++++	0.0002089	0.00986422		rs77169725	MGLL;MGLL	NM_007283;NM_001003794	Body;Body	chr3:127541270-127542048	N_Shelf
cg20224885	3	127678993	0.0921	0.0237	++++++	0.0001023	0.00608951			KBTBD12	NM_207335	Body
cg12476242	3	127813395	0.0923	0.0184	++++++	5.488e-07	0.000115909			RUVBL1	NM_003707	Body
cg21283081	3	128152179	0.0711	0.0156	++++++	5.495e-06	0.000723971	rs62270913					chr3:128151656-128152180	Island
cg21850038	3	128327429	0.0843	0.0194	++++++	1.363e-05	0.00145117						chr3:128326937-128327507	Island
cg21378047	3	129034659	0.0843	0.0151	++++++	2.3e-08	7.78576e-06			H1FX;C3orf47	NM_006026;NR_026991	1stExon;TSS1500	chr3:129033540-129035646	Island
cg14779951	3	129147541	0.1216	0.0285	++++++	1.973e-05	0.0018985			C3orf25	NM_207307	TSS200	chr3:129147229-129147617	Island
cg02724127	3	129325706	-0.2567	0.0341	------	5.054e-14	5.25098e-11			PLXND1	NM_015103	TSS200	chr3:129323915-129325332	S_Shore
cg15081844	3	133117569	0.212	0.0288	++++++	1.937e-13	1.87386e-10			BFSP2	NM_003571	TSS1500
cg15486454	3	133191270	-0.1968	0.0371	------	1.129e-07	3.10917e-05			BFSP2	NM_003571	Body
cg04231050	3	133191297	-0.2661	0.0466	------	1.093e-08	4.06462e-06			BFSP2	NM_003571	Body
cg19115656	3	134204268	0.0996	0.0207	++++++	1.488e-06	0.000257954			ANAPC13;ANAPC13;CEP63;CEP63;CEP63;ANAPC13;CEP63	NM_015391;NR_024401;NM_001042384;NM_001042400;NM_001042383;NR_024400;NM_025180	5'UTR;Body;TSS1500;TSS1500;TSS1500;Body;TSS1500	chr3:134204520-134205439	N_Shore
cg22746584	3	136676672	0.1009	0.0238	++++++	2.272e-05	0.0021019	rs55871480		IL20RB	NM_144717	TSS200
cg08541880	3	137833983	-0.2768	0.0299	------	2.006e-20	4.31358e-17			DZIP1L	NM_173543	5'UTR	chr3:137833848-137834592	Island		X
cg09373148	3	138152837	-0.2249	0.0334	------	1.694e-11	1.12847e-08			ESYT3	NM_031913	TSS1500	chr3:138153269-138154621	N_Shore
cg11885357	3	138152902	-0.3501	0.0559	------	3.791e-10	1.96665e-07			ESYT3	NM_031913	TSS1500	chr3:138153269-138154621	N_Shore
cg11209249	3	138153127	-0.1837	0.0372	------	7.691e-07	0.000152503			ESYT3	NM_031913	TSS1500	chr3:138153269-138154621	N_Shore
cg22160121	3	138153168	-0.2478	0.0414	------	2.222e-09	9.70698e-07			ESYT3	NM_031913	TSS1500	chr3:138153269-138154621	N_Shore
cg21075829	3	138153170	-0.1105	0.0221	------	5.44e-07	0.000115188	rs1720830		ESYT3	NM_031913	TSS1500	chr3:138153269-138154621	N_Shore
cg09870568	3	138154278	0.125	0.0212	++++++	3.511e-09	1.47035e-06	rs78965816	rs77214151	ESYT3	NM_031913	Body	chr3:138153269-138154621	Island
cg05386493	3	138665654	0.1109	0.0268	++++++	3.576e-05	0.00293589			FOXL2;C3orf72;FOXL2	NM_023067;NM_001040061;NM_023067	1stExon;TSS1500;5'UTR	chr3:138663718-138666346	Island
cg01926813	3	138725204	-0.2757	0.0455	------	1.355e-09	6.22063e-07			PRR23A	NM_001134659	TSS200	chr3:138724325-138725446	Island
cg03772909	3	138725311	-0.1907	0.034	------	1.986e-08	6.88571e-06			PRR23A	NM_001134659	TSS1500	chr3:138724325-138725446	Island
cg24872425	3	138725335	-0.1515	0.0253	------	2.219e-09	9.70409e-07			PRR23A	NM_001134659	TSS1500	chr3:138724325-138725446	Island
cg10272954	3	138725425	-0.1365	0.0272	------	5.05e-07	0.000108705			PRR23A	NM_001134659	TSS1500	chr3:138724325-138725446	Island
cg20758219	3	138738597	-0.2244	0.0371	------	1.491e-09	6.78495e-07			PRR23B;PRR23B	NM_001013650;NM_001013650	1stExon;3'UTR	chr3:138738721-138739923	N_Shore
cg00662963	3	138739722	-0.166	0.0343	------	1.34e-06	0.000237253			PRR23B;PRR23B	NM_001013650;NM_001013650	1stExon;5'UTR	chr3:138738721-138739923	Island
cg02045971	3	138739874	-0.1549	0.0222	------	2.889e-12	2.21623e-09	rs35509575		PRR23B	NM_001013650	TSS200	chr3:138738721-138739923	Island
cg26115216	3	138739916	-0.1195	0.0226	------	1.231e-07	3.3239e-05			PRR23B	NM_001013650	TSS200	chr3:138738721-138739923	Island
cg21182694	3	139062771	0.1156	0.0214	++++++	6.148e-08	1.84225e-05			MRPS22	NM_020191	TSS200	chr3:139062920-139063146	N_Shore				X
cg17530058	3	140660503	0.0833	0.0212	++++++	8.467e-05	0.00536214			SLC25A36;SLC25A36	NM_001104647;NM_018155	TSS200;TSS200	chr3:140660334-140661602	Island
cg19941450	3	140950619	-0.234	0.0334	------	2.494e-12	1.94558e-09			ACPL2;ACPL2	NM_001037172;NM_152282	TSS200;TSS200	chr3:140949911-140950963	Island
cg25450333	3	141943895	0.1043	0.0233	++++++	7.338e-06	0.000910428			GK5	NM_001039547	Body	chr3:141943946-141944573	N_Shore
cg16969871	3	141944620	0.1007	0.0261	++++++	0.0001117	0.00646724			GK5	NM_001039547	TSS200	chr3:141943946-141944573	S_Shore				X
cg01228271	3	142663294	0.1583	0.0376	++++++	2.581e-05	0.00231401						chr3:142666198-142666544	N_Shelf
cg18986651	3	145860909	0.1756	0.0333	++++++	1.343e-07	3.57515e-05			PLOD2;PLOD2	NM_000935;NM_182943	Body;Body
cg11142389	3	147125765	0.1144	0.028	++++++	4.357e-05	0.00338301			ZIC4;ZIC1	NM_032153;NM_003412	TSS1500;TSS1500	chr3:147126988-147128999	N_Shore
cg08855449	3	147125962	0.1145	0.0242	++++++	2.302e-06	0.000368298			ZIC1	NM_003412	TSS1500	chr3:147126988-147128999	N_Shore
cg12419052	3	147126121	0.1128	0.023	++++++	8.962e-07	0.000171399			ZIC1	NM_003412	TSS1500	chr3:147126988-147128999	N_Shore				X
cg10107050	3	147126244	0.1819	0.0292	++++++	4.702e-10	2.4032e-07			ZIC1	NM_003412	TSS1500	chr3:147126988-147128999	N_Shore
cg06306198	3	147128998	0.1159	0.0215	++++++	6.541e-08	1.95015e-05			ZIC1	NM_003412	Body	chr3:147126988-147128999	Island
cg18549036	3	148804541	0.1153	0.0294	++++++	8.676e-05	0.00544958		rs73013127	HLTF;HLTF	NM_139048;NM_003071	TSS1500;TSS1500	chr3:148803904-148804557	Island				X
cg05555455	3	148804550	0.1215	0.0307	++++++	7.627e-05	0.00497379			HLTF;HLTF	NM_139048;NM_003071	TSS1500;TSS1500	chr3:148803904-148804557	Island				X
cg10726475	3	149375252	0.1607	0.0367	++++++	1.203e-05	0.00132501			WWTR1;WWTR1;WWTR1	NM_001168278;NM_015472;NM_001168280	5'UTR;5'UTR;5'UTR	chr3:149374709-149376300	Island
cg18630511	3	155462425	0.0896	0.0217	++++++	3.525e-05	0.00290725						chr3:155461917-155462561	Island
cg12335906	3	155572320	0.1061	0.0268	++++++	7.665e-05	0.00499073			SLC33A1	NM_004733	TSS200	chr3:155572358-155572604	N_Shore
cg14106308	3	157217286	0.1226	0.0289	++++++	2.159e-05	0.00202765			VEPH1;VEPH1;VEPH1;VEPH1;VEPH1;VEPH1	NM_001167911;NM_024621;NM_001167915;NM_024621;NM_001167916;NM_001167912	5'UTR;5'UTR;5'UTR;1stExon;5'UTR;5'UTR
cg18135855	3	157217331	0.1073	0.0258	++++++	3.19e-05	0.0027068			VEPH1;VEPH1;VEPH1;VEPH1;VEPH1;VEPH1	NM_001167911;NM_024621;NM_001167915;NM_024621;NM_001167916;NM_001167912	5'UTR;5'UTR;5'UTR;1stExon;5'UTR;5'UTR
cg25138715	3	157217414	0.1562	0.0343	++++++	5.302e-06	0.000703006			VEPH1;VEPH1;VEPH1;VEPH1;VEPH1;VEPH1	NM_001167911;NM_024621;NM_001167915;NM_024621;NM_001167916;NM_001167912	5'UTR;5'UTR;5'UTR;1stExon;5'UTR;5'UTR						X
cg25103417	3	157812018	-0.0941	0.0232	------	5.136e-05	0.00380498						chr3:157812053-157812764	N_Shore
cg10526277	3	157813363	-0.0925	0.0213	------	1.367e-05	0.00145394	rs34308953					chr3:157812053-157812764	S_Shore				X
cg20592884	3	158362477	0.0883	0.0193	++++++	4.525e-06	0.00062328	rs1864506		GFM1	NM_024996	1stExon	chr3:158362180-158362478	Island
cg01049417	3	159482683	0.0908	0.0215	++++++	2.471e-05	0.00224097			SCHIP1	NM_014575	Body	chr3:159480946-159483023	Island
cg15998779	3	159756690	0.1033	0.0204	++++++	4.182e-07	9.3563e-05						chr3:159756632-159756997	Island
cg01893100	3	167799377	0.1282	0.0341	++++++	0.0001716	0.00863964			GOLIM4	NM_014498	Body						X
cg24848349	3	168867474	0.0837	0.0224	++++++	0.000182	0.00899092			MECOM	NM_004991	Body	chr3:168867211-168867413	S_Shore
cg18475969	3	177077202	0.1043	0.0227	++++++	4.367e-06	0.00060777											X
cg17463277	3	179791243	0.1308	0.0186	++++++	2.253e-12	1.78101e-09
cg06785429	3	182699414	0.0721	0.0182	++++++	7.303e-05	0.00482379			DCUN1D1	NM_020640	TSS1500	chr3:182697749-182698731	S_Shore
cg07634101	3	182816873	0.123	0.0308	++++++	6.42e-05	0.00442591			MCCC1	NM_020166	Body	chr3:182816771-182817455	Island
cg04991337	3	182817223	0.2025	0.0519	++++++	9.576e-05	0.00583409	rs11540930		MCCC1	NM_020166	1stExon	chr3:182816771-182817455	Island
cg00161968	3	182817338	0.2183	0.0486	++++++	7.171e-06	0.000895059			MCCC1;MCCC1	NM_020166;NM_020166	1stExon;5'UTR	chr3:182816771-182817455	Island
cg05496383	3	182817381	0.236	0.0541	++++++	1.265e-05	0.00137074			MCCC1	NM_020166	TSS200	chr3:182816771-182817455	Island
cg19825758	3	182880692	0.0829	0.0205	++++++	5.19e-05	0.00382654	rs602646		LAMP3	NM_014398	TSS200	chr3:182880277-182880722	Island
cg07334977	3	182880768	0.1331	0.0297	++++++	7.311e-06	0.00090762			LAMP3	NM_014398	TSS200	chr3:182880277-182880722	S_Shore				X
cg26215406	3	182972625	0.0969	0.0223	++++++	1.443e-05	0.00151229			MCF2L2;B3GNT5	NM_015078;NM_032047	Body;5'UTR	chr3:182971429-182972635	Island
cg23655039	3	182972742	0.0798	0.0196	++++++	4.504e-05	0.00346538			MCF2L2;B3GNT5	NM_015078;NM_032047	Body;5'UTR	chr3:182971429-182972635	S_Shore
cg17338133	3	183888141	-0.1736	0.028	------	5.355e-10	2.68731e-07			DVL3	NM_004423	Body	chr3:183887815-183888478	Island
cg01370384	3	184053526	0.1092	0.0284	++++++	0.0001183	0.00671356			FAM131A	NM_001171093	TSS200	chr3:184053565-184054263	N_Shore				X
cg22984571	3	186490656	-0.1814	0.0454	------	6.479e-05	0.00445032						chr3:186490602-186490813	Island
cg16588163	3	190251464	0.0826	0.0214	++++++	0.0001126	0.0065003			IL1RAP;IL1RAP;IL1RAP;IL1RAP;IL1RAP;IL1RAP	NM_001167929;NM_001167931;NM_001167930;NM_001167928;NM_134470;NM_002182	5'UTR;5'UTR;5'UTR;5'UTR;5'UTR;5'UTR
cg04003850	3	192126165	0.0844	0.0224	++++++	0.0001635	0.00836579			FGF12;FGF12;FGF12	NM_021032;NM_021032;NM_004113	5'UTR;1stExon;Body	chr3:192125821-192127994	Island
cg22830694	3	192417927	0.0948	0.0245	++++++	0.0001087	0.00634935			FGF12	NM_004113	Body						X
cg14777903	3	192958565	0.0973	0.0258	++++++	0.0001624	0.00832696			HRASLS;MGC2889	NM_020386;NR_026877	TSS1500;TSS1500	chr3:192958709-192959373	N_Shore
cg08935223	3	193720874	0.1061	0.0254	++++++	2.948e-05	0.00254676						chr3:193720953-193721291	N_Shore
cg25598371	3	193854008	0.0897	0.0229	++++++	8.848e-05	0.00552937			HES1;HES1	NM_005524;NM_005524	5'UTR;1stExon	chr3:193854575-193856015	N_Shore
cg18105854	3	193855599	0.0753	0.0189	++++++	6.549e-05	0.00448282	rs76688672		HES1	NM_005524	Body	chr3:193854575-193856015	Island
cg03956042	3	194206497	0.1046	0.025	++++++	2.936e-05	0.00253957						chr3:194207385-194208785	N_Shore
cg00065726	3	194406929	0.0901	0.0199	++++++	5.698e-06	0.00074457	rs1773220		FAM43A;FAM43A	NM_153690;NM_153690	5'UTR;1stExon	chr3:194406440-194409045	Island				X
cg01300291	3	194980397	0.0983	0.0193	++++++	3.336e-07	7.69589e-05			C3orf21	NM_152531	Body	chr3:194980332-194981275	Island
cg20942198	3	196014751	0.0897	0.0239	++++++	0.0001792	0.00889708			PCYT1A	NM_005017	TSS200	chr3:196014248-196015104	Island
cg08424876	3	196669195	0.0748	0.0177	++++++	2.397e-05	0.00219069			NCBP2;LOC152217;NCBP2	NM_001042540;NR_024388;NM_007362	Body;TSS1500;Body	chr3:196668695-196670054	Island
cg16305746	3	197236368	-0.1238	0.0316	------	9.108e-05	0.00563584											X
cg23063647	4	206339	0.124	0.0332	++++++	0.0001887	0.00921767			ZNF876P	NR_027481	TSS200	chr4:206377-206892	N_Shore
cg11722587	4	571675	0.0759	0.0159	++++++	1.755e-06	0.000294521	rs79200725					chr4:570950-571768	Island
cg24126849	4	581937	0.3361	0.0427	++++++	3.456e-15	4.32016e-12						chr4:582171-582635	N_Shore		X
cg23880736	4	582172	0.3236	0.0366	++++++	9.718e-19	1.85005e-15						chr4:582171-582635	Island		X
cg26693817	4	640348	0.2001	0.0508	++++++	8.128e-05	0.00520884			PDE6B;PDE6B	NM_000283;NM_001145291	Body;Body
cg27149937	4	640594	0.162	0.0392	++++++	3.63e-05	0.00296381			PDE6B;PDE6B	NM_000283;NM_001145291	Body;Body
cg06672737	4	778827	-0.1151	0.0286	------	5.837e-05	0.00414234			CPLX1	NM_006651	3'UTR	chr4:778661-780592	Island
cg07079724	4	780591	-0.178	0.0328	------	5.735e-08	1.74106e-05			CPLX1	NM_006651	Body	chr4:778661-780592	Island
cg01321174	4	1041044	0.1283	0.0291	++++++	1.056e-05	0.00119644						chr4:1043387-1043645	N_Shelf
cg10825234	4	1041061	0.1591	0.0359	++++++	9.564e-06	0.00111244						chr4:1043387-1043645	N_Shelf
cg26830958	4	1041664	0.1688	0.0331	++++++	3.35e-07	7.70906e-05						chr4:1043387-1043645	N_Shore
cg06080250	4	1042018	0.1433	0.0382	++++++	0.0001793	0.00890098						chr4:1043387-1043645	N_Shore
cg20212775	4	1164681	-0.1053	0.024	------	1.116e-05	0.0012511			SPON2;SPON2	NM_001128325;NM_012445	Body;Body	chr4:1164515-1166582	Island
cg25726513	4	1340596	-0.6415	0.0352	------	4.655e-74	8.04956e-70			KIAA1530	NM_020894	TSS1500	chr4:1340107-1341471	Island		X
cg06660395	4	1396306	0.0996	0.0249	++++++	6.369e-05	0.00440172						chr4:1396291-1401730	Island
cg06894334	4	1398599	0.1317	0.0249	++++++	1.27e-07	3.40704e-05						chr4:1396291-1401730	Island
cg00752195	4	1399516	0.1017	0.0264	++++++	0.0001193	0.00675277						chr4:1396291-1401730	Island				X
cg26348902	4	1399938	0.1504	0.0287	++++++	1.674e-07	4.31781e-05						chr4:1396291-1401730	Island
cg14959580	4	1402198	0.1619	0.0349	++++++	3.467e-06	0.000511321						chr4:1402197-1402435	Island
cg21230162	4	1402820	0.1196	0.0277	++++++	1.621e-05	0.00164363						chr4:1404039-1404518	N_Shore
cg08683831	4	1404607	0.137	0.0265	++++++	2.371e-07	5.78824e-05						chr4:1404039-1404518	S_Shore
cg12069267	4	1407858	0.104	0.0198	++++++	1.586e-07	4.12675e-05						chr4:1407446-1408014	Island
cg21412973	4	1408557	0.1836	0.0381	++++++	1.447e-06	0.000252216						chr4:1408521-1409224	Island
cg26675664	4	1408936	0.1371	0.0314	++++++	1.259e-05	0.00136567						chr4:1408521-1409224	Island
cg20985560	4	1409174	0.1299	0.0289	++++++	6.926e-06	0.000869974						chr4:1408521-1409224	Island
cg11174255	4	1513259	0.5446	0.0612	++++++	5.957e-19	1.14988e-15						chr4:1514184-1514520	N_Shore		X
cg08835755	4	1514317	0.2725	0.0485	++++++	1.892e-08	6.5818e-06						chr4:1514184-1514520	Island
cg04021526	4	1514621	0.2505	0.0354	++++++	1.428e-12	1.18221e-09						chr4:1514858-1515210	N_Shore
cg16910251	4	1515209	0.1053	0.0201	++++++	1.613e-07	4.18387e-05						chr4:1514858-1515210	Island
cg18071071	4	1558451	0.251	0.0671	++++++	0.0001816	0.00897971						chr4:1557561-1557772	S_Shore
cg12293340	4	1750442	0.1221	0.0284	++++++	1.704e-05	0.00170283
cg03797398	4	2043053	0.0671	0.0178	++++++	0.0001645	0.00840246			C4orf48;C4orf48	NM_001168243;NM_001141936	TSS1500;TSS1500	chr4:2042115-2044581	Island
cg01441014	4	2278810	0.1276	0.0302	++++++	2.417e-05	0.00220411			ZFYVE28	NM_020972	Body	chr4:2277519-2277909	S_Shore
cg10078750	4	2421179	0.1075	0.0241	++++++	8.377e-06	0.00100683			ZFYVE28	NM_020972	TSS1500	chr4:2418310-2420894	S_Shore
cg07840318	4	2421411	0.0804	0.0202	++++++	6.824e-05	0.0046124			ZFYVE28	NM_020972	TSS1500	chr4:2418310-2420894	S_Shore
cg04862097	4	2795456	0.0964	0.0232	++++++	3.34e-05	0.00278847	rs28362586		SH3BP2	NM_001122681	5'UTR	chr4:2795139-2795467	Island
cg01710886	4	2819707	0.0815	0.02	++++++	4.463e-05	0.00344598	rs76283109		SH3BP2;SH3BP2;SH3BP2;SH3BP2	NM_003023;NM_001145855;NM_001145856;NM_001122681	TSS1500;Body;TSS1500;5'UTR	chr4:2819499-2820429	Island
cg10745272	4	2819770	0.0825	0.019	++++++	1.376e-05	0.00146014			SH3BP2;SH3BP2;SH3BP2;SH3BP2	NM_003023;NM_001145855;NM_001145856;NM_001122681	TSS1500;Body;TSS200;5'UTR	chr4:2819499-2820429	Island				X
cg23613051	4	2820428	0.1027	0.0205	++++++	5.197e-07	0.000111177			SH3BP2;SH3BP2;SH3BP2;SH3BP2	NM_001145855;NM_001145856;NM_001122681;NM_003023	Body;Body;5'UTR;TSS200	chr4:2819499-2820429	Island
cg27488503	4	2964223	0.124	0.0269	++++++	4.101e-06	0.000581276	rs35603717		GRK4;GRK4;GRK4;NOP14	NM_001004057;NM_182982;NM_001004056;NM_003703	TSS1500;TSS1500;TSS1500;Body	chr4:2964459-2966014	N_Shore
cg15593398	4	3076334	0.0669	0.0175	++++++	0.0001333	0.0072734			HTT	NM_002111	TSS200	chr4:3076186-3076558	Island
cg00005297	4	3465367	0.1618	0.0263	++++++	7.394e-10	3.61014e-07			DOK7;DOK7	NM_173660;NM_001164673	Body;Body	chr4:3464799-3465440	Island
cg00442112	4	5021113	0.307	0.064	++++++	1.621e-06	0.000276392			CYTL1	NM_018659	1stExon	chr4:5021003-5021329	Island
cg06007271	4	5021203	0.1881	0.0384	++++++	9.406e-07	0.000178167			CYTL1	NM_018659	TSS200	chr4:5021003-5021329	Island
cg13255282	4	5021236	0.1782	0.0408	++++++	1.253e-05	0.00136201			CYTL1	NM_018659	TSS200	chr4:5021003-5021329	Island
cg17563034	4	5021268	0.0816	0.0177	++++++	3.766e-06	0.000542125			CYTL1	NM_018659	TSS200	chr4:5021003-5021329	Island
cg04887807	4	5021311	0.1726	0.0329	++++++	1.589e-07	4.12936e-05			CYTL1	NM_018659	TSS200	chr4:5021003-5021329	Island
cg27153759	4	5054079	0.0648	0.0171	++++++	0.0001454	0.00773631	rs73088002		STK32B	NM_018401	Body	chr4:5053230-5054092	Island
cg25987564	4	6010075	0.1824	0.0345	++++++	1.259e-07	3.38409e-05						chr4:6009868-6010112	Island
cg25970575	4	6010164	0.1902	0.0343	++++++	2.802e-08	9.33284e-06	rs76084292					chr4:6009868-6010112	S_Shore
cg04865110	4	6202558	0.0983	0.0258	++++++	0.0001429	0.00763854			JAKMIP1;JAKMIP1	NM_001099433;NM_144720	TSS1500;TSS1500	chr4:6200912-6202724	Island				X
cg14339068	4	6311034	0.4041	0.059	++++++	7.295e-12	5.19303e-09	rs28722833
cg01061956	4	6404880	0.1067	0.0271	++++++	8.079e-05	0.00518544			PPP2R2C	NM_020416	Body
cg26064774	4	6666009	0.1921	0.0465	++++++	3.608e-05	0.00295165						chr4:6665671-6666089	Island
cg13439315	4	7197511	0.1658	0.0405	++++++	4.25e-05	0.00332356			SORCS2	NM_020777	Body	chr4:7194537-7195467	S_Shelf
cg23750206	4	7878384	0.1181	0.0282	++++++	2.888e-05	0.00250745			AFAP1;AFAP1	NM_198595;NM_001134647	5'UTR;5'UTR
cg18619267	4	7940375	0.1239	0.0304	++++++	4.576e-05	0.00350648			AFAP1;AFAP1	NM_198595;NM_001134647	5'UTR;5'UTR	chr4:7940563-7941853	N_Shore
cg20708173	4	7940426	0.1225	0.0312	++++++	8.771e-05	0.00549034			AFAP1;AFAP1	NM_198595;NM_001134647	5'UTR;5'UTR	chr4:7940563-7941853	N_Shore
cg11353748	4	8159729	0.0874	0.0226	++++++	0.0001136	0.00653621			ABLIM2;ABLIM2;ABLIM2;ABLIM2;ABLIM2;ABLIM2;ABLIM2	NM_032432;NM_001130083;NM_001130087;NM_001130088;NM_001130084;NM_001130085;NM_001130086	Body;Body;Body;Body;Body;Body;Body	chr4:8159728-8160893	Island
cg02577436	4	8271369	0.0672	0.0143	++++++	2.726e-06	0.000421352			HTRA3	NM_053044	TSS200	chr4:8271214-8272091	Island
cg08722675	4	8412549	0.0766	0.0197	++++++	0.0001046	0.00618649			ACOX3;ACOX3	NM_001101667;NM_003501	Body;Body
cg15407057	4	8581734	0.0835	0.0221	++++++	0.0001587	0.00820415			GPR78	NM_080819	TSS1500	chr4:8582036-8583364	N_Shore
cg15657936	4	8583363	0.1728	0.0315	++++++	3.944e-08	1.25812e-05			GPR78	NM_080819	1stExon	chr4:8582036-8583364	Island
cg22735601	4	13334645	0.309	0.0323	++++++	1.219e-21	3.06608e-18			HSP90AB2P	NR_003132	TSS1500
cg07333191	4	13526769	0.1098	0.0272	++++++	5.468e-05	0.00396731						chr4:13526553-13526770	Island				X
cg01106926	4	13539255	0.0716	0.0176	++++++	4.584e-05	0.0035109	rs79734100					chr4:13537646-13537973	S_Shore
cg17809748	4	13548336	0.0993	0.0216	++++++	4.45e-06	0.000614786			LOC285548	NR_015450	Body	chr4:13548570-13549956	N_Shore				X
cg21123203	4	15471301	0.1604	0.0416	++++++	0.0001169	0.00666418			CC2D2A;CC2D2A;CC2D2A	NM_001164720;NM_001080522;NM_020785	TSS200;TSS200;TSS200
cg24225360	4	15471699	0.1765	0.0462	++++++	0.0001335	0.00728049			CC2D2A;CC2D2A;CC2D2A	NM_001164720;NM_020785;NM_001080522	5'UTR;5'UTR;5'UTR
cg15175162	4	15657657	-0.167	0.0294	------	1.292e-08	4.7035e-06			FBXL5;FBXL5	NM_033535;NM_012161	TSS1500;TSS1500	chr4:15656364-15657739	Island
cg02630888	4	15657820	-0.1164	0.0255	------	4.867e-06	0.000659229			FBXL5;FBXL5	NM_033535;NM_012161	TSS1500;TSS1500	chr4:15656364-15657739	S_Shore
cg01884321	4	15683497	-0.1135	0.0207	------	4.101e-08	1.3052e-05			LOC285550;LOC285550	NM_001145191;NM_001145191	1stExon;5'UTR	chr4:15682921-15683601	Island
cg06482428	4	21950173	0.0883	0.0208	++++++	2.181e-05	0.00204			KCNIP4	NM_147182	5'UTR	chr4:21950085-21950346	Island
cg21528399	4	24771586	0.1067	0.0263	++++++	4.946e-05	0.00370383
cg10766585	4	24801110	-0.2742	0.027	------	3.082e-24	9.68997e-21			SOD3	NM_003102	5'UTR	chr4:24801109-24801902	Island				X
cg02891686	4	24801425	-0.2417	0.0334	------	4.349e-13	3.88151e-10			SOD3	NM_003102	Body	chr4:24801109-24801902	Island				X
cg27177983	4	25033126	0.142	0.0269	++++++	1.244e-07	3.35246e-05			LGI2	NM_018176	TSS1500	chr4:25032028-25032311	S_Shore
cg12714758	4	25235467	0.0892	0.0222	++++++	5.873e-05	0.00415936		rs6823613	PI4K2B	NM_018323	TSS200	chr4:25235458-25236246	Island
cg07941983	4	36245138	0.1085	0.0279	++++++	9.91e-05	0.00595971			ARAP2	NM_015230	5'UTR	chr4:36245631-36246389	N_Shore
cg08040012	4	37247586	-0.0915	0.0241	------	0.0001419	0.00760173			KIAA1239	NM_001144990	Body	chr4:37245250-37246979	S_Shore
cg15657686	4	37978666	0.0983	0.0255	++++++	0.0001183	0.00671356			TBC1D1	NM_015173	Body	chr4:37978702-37979595	N_Shore
cg09067967	4	39529342	-0.4629	0.0433	------	1.053e-26	4.32684e-23			UGDH	NM_003359	TSS200	chr4:39528728-39529723	Island
cg25368887	4	39935761	0.1059	0.0246	++++++	1.676e-05	0.00168499			PDS5A;PDS5A;PDS5A	NM_001100400;NM_001100399;NM_015200	Body;Body;Body
cg23233843	4	41878739	-0.1414	0.0286	------	7.992e-07	0.000157045						chr4:41880224-41880500	N_Shore
cg19929355	4	48272059	0.1106	0.0204	++++++	5.675e-08	1.72669e-05			TEC	NM_003215	TSS1500	chr4:48272026-48272298	Island				X
cg04961553	4	48908469	0.0991	0.0214	++++++	3.759e-06	0.000541305			OCIAD2;OCIAD2	NM_152398;NM_001014446	5'UTR;5'UTR	chr4:48908292-48908850	Island
cg08405119	4	53728999	0.1017	0.0215	++++++	2.131e-06	0.000345198			RASL11B	NM_023940	Body	chr4:53728037-53729000	Island
cg24783211	4	55093038	0.189	0.0414	++++++	5.124e-06	0.000686422						chr4:55092961-55093242	Island
cg09439010	4	55852467	0.1601	0.0264	++++++	1.342e-09	6.16778e-07
cg27410337	4	56501727	0.1183	0.0255	++++++	3.509e-06	0.0005155			NMU	NM_006681	Body	chr4:56501912-56502523	N_Shore
cg12780322	4	57334163	-0.1692	0.03	------	1.624e-08	5.74582e-06			SRP72	NM_006947	Body	chr4:57333461-57334195	Island
cg09357438	4	57688282	0.1962	0.0473	++++++	3.389e-05	0.00281748			SPINK2	NM_021114	TSS1500	chr4:57687610-57687906	S_Shore
cg07465031	4	71767871	0.0997	0.022	++++++	5.724e-06	0.000747027	rs1871049		MOBKL1A	NM_173468	TSS200	chr4:71767793-71768663	Island
cg17691657	4	72052120	0.1246	0.0266	++++++	2.794e-06	0.000429305			SLC4A4;SLC4A4	NM_001134742;NM_001098484	TSS1500;TSS1500	chr4:72052243-72053469	N_Shore
cg12986955	4	76439686	-0.2443	0.0391	------	4.101e-10	2.11952e-07	rs62318633		RCHY1;THAP6;THAP6;RCHY1;RCHY1	NM_015436;NM_144721;NM_144721;NM_001008925;NM_001009922	TSS200;1stExon;5'UTR;TSS200;TSS200	chr4:76439435-76440003	Island
cg03405128	4	77341841	-0.3494	0.0323	------	3.119e-27	1.30751e-23						chr4:77342010-77342707	N_Shore		X
cg19311244	4	77341912	-0.3465	0.0281	------	6.889e-35	5.01586e-31						chr4:77342010-77342707	N_Shore		X
cg02093808	4	77342011	-0.4463	0.0378	------	3.61e-32	2.20324e-28						chr4:77342010-77342707	Island		X
cg20432211	4	77342104	-0.6538	0.0595	------	4.488e-28	2.02455e-24						chr4:77342010-77342707	Island		X
cg04474085	4	77342550	-0.3074	0.042	------	2.673e-13	2.49289e-10	rs78535173					chr4:77342010-77342707	Island
cg08400124	4	77507102	0.0969	0.0183	++++++	1.126e-07	3.10297e-05			SHROOM3	NM_020859	Body	chr4:77507077-77507339	Island
cg18628449	4	77507411	0.0979	0.0198	++++++	7.298e-07	0.000146977			SHROOM3	NM_020859	Body	chr4:77507077-77507339	S_Shore
cg10291288	4	77610404	0.0881	0.0215	++++++	4.198e-05	0.00329906			SHROOM3	NM_020859	Body	chr4:77610324-77610943	Island
cg23891298	4	77818944	0.0899	0.0237	++++++	0.0001447	0.00771092			ANKRD56	NM_001029870	1stExon	chr4:77818015-77819600	Island
cg02026770	4	77871616	0.0801	0.0184	++++++	1.369e-05	0.00145457				NM_018243	Body	chr4:77869440-77872122	Island
cg01174264	4	80992999	0.0749	0.0196	++++++	0.0001371	0.00741349			ANTXR2;ANTXR2	NM_058172;NM_001145794	Body;Body	chr4:80993375-80994410	N_Shore
cg18937330	4	80994550	0.1301	0.0244	++++++	9.892e-08	2.76453e-05	rs79046851		ANTXR2;ANTXR2	NM_058172;NM_001145794	TSS200;TSS200	chr4:80993375-80994410	S_Shore
cg07462804	4	81105375	-0.3388	0.0331	------	1.456e-24	4.64817e-21			PRDM8	NM_020226	TSS1500	chr4:81104761-81105527	Island		X
cg08286012	4	81257041	0.1079	0.0243	++++++	9.263e-06	0.00108351			C4orf22	NM_152770	Body	chr4:81257040-81257270	Island				X
cg18147226	4	85887769	0.1114	0.0269	++++++	3.377e-05	0.00281032			WDFY3;C4orf12	NM_014991;NR_015359	TSS1500;TSS1500	chr4:85886808-85887777	Island
cg01418124	4	86396096	0.1454	0.0347	++++++	2.708e-05	0.00239425			ARHGAP24	NM_001025616	TSS200
cg05242526	4	86396103	0.133	0.0283	++++++	2.691e-06	0.000417341			ARHGAP24	NM_001025616	TSS200
cg24177697	4	86396157	0.1291	0.0343	++++++	0.0001693	0.00856854			ARHGAP24	NM_001025616	TSS200						X
cg14852227	4	86705640	-0.3834	0.0895	------	1.847e-05	0.00180914			ARHGAP24;ARHGAP24	NM_001025616;NM_001042669	Body;5'UTR
cg02045669	4	87514906	0.1289	0.0274	++++++	2.532e-06	0.000396985		rs72870619	PTPN13;PTPN13;PTPN13;PTPN13	NM_080685;NM_080684;NM_006264;NM_080683	TSS1500;TSS1500;TSS1500;TSS1500	chr4:87515183-87515735	N_Shore
cg27493371	4	89080220	0.0702	0.0185	++++++	0.0001484	0.00786065			ABCG2	NM_004827	TSS1500	chr4:89079756-89080454	Island
cg00086710	4	89204074	0.1246	0.0274	++++++	5.466e-06	0.000721295	rs17732955		PPM1K	NM_152542	5'UTR	chr4:89204952-89206069	N_Shore
cg15881994	4	89300156	0.0667	0.0179	++++++	0.0001927	0.00934378			HERC6;HERC6	NM_001165136;NM_017912	1stExon;1stExon	chr4:89299990-89300429	Island
cg25779483	4	89978300	0.1485	0.0358	++++++	3.436e-05	0.002848			FAM13A;FAM13A	NM_014883;NM_014883	1stExon;5'UTR
cg04536922	4	89978566	0.178	0.0371	++++++	1.62e-06	0.000276336			FAM13A	NM_014883	TSS1500
cg01357116	4	94749496	0.0829	0.0212	++++++	9.204e-05	0.00567072			ATOH1	NM_005172	TSS1500	chr4:94749495-94750998	Island
cg09308803	4	100871536	0.0863	0.0222	++++++	9.93e-05	0.00596915			LOC256880;H2AFZ	NR_002799;NM_002106	TSS200;TSS200	chr4:100870377-100871994	Island
cg10792923	4	103789516	-0.1246	0.0326	------	0.0001345	0.00731771			UBE2D3;CISD2;UBE2D3	NM_181893;NM_001008388;NM_181890	Body;TSS1500;5'UTR	chr4:103789994-103790510	N_Shore
cg19672271	4	103940878	-0.2119	0.0515	------	3.808e-05	0.00307466			NHEDC1;NHEDC1	NM_001100874;NM_139173	TSS200;TSS200	chr4:103940668-103940951	Island
cg03618211	4	103941300	-0.1287	0.0265	------	1.248e-06	0.000223925			NHEDC1;NHEDC1	NM_001100874;NM_139173	TSS1500;TSS1500	chr4:103940668-103940951	S_Shore
cg18538958	4	104640662	-0.3968	0.0827	------	1.599e-06	0.00027309			TACR3	NM_001059	1stExon	chr4:104640559-104640797	Island
cg23844872	4	105411974	0.0959	0.023	++++++	2.94e-05	0.00254197			CXXC4	NM_025212	1stExon	chr4:105412655-105412942	N_Shore
cg17108430	4	108745557	0.1032	0.0221	++++++	2.977e-06	0.000451407			SGMS2	NM_001136258	TSS200	chr4:108745829-108746535	N_Shore
cg15700776	4	108852048	-0.1892	0.0481	------	8.315e-05	0.00530329			CYP2U1	NM_183075	TSS1500	chr4:108852495-108853387	N_Shore
cg03946923	4	109093221	-0.1408	0.0249	------	1.603e-08	5.69092e-06			LOC641518;LOC641518	NR_029373;NR_029374	TSS200;Body	chr4:109093038-109094546	Island
cg22266749	4	110223959	0.4326	0.0488	++++++	8.236e-19	1.58244e-15			COL25A1;COL25A1	NM_032518;NM_198721	TSS200;TSS200	chr4:110222970-110224257	Island		X
cg15299279	4	113218437	0.1414	0.038	++++++	0.0002015	0.00962541	rs72046600		ALPK1;ALPK1	NM_001102406;NM_025144	TSS200;TSS200
cg03505117	4	113441608	0.1287	0.0307	++++++	2.779e-05	0.00244096						chr4:113444181-113444389	N_Shelf
cg04369018	4	113626366	0.1065	0.0274	++++++	9.959e-05	0.00597879						chr4:113626739-113627507	N_Shore
cg26590411	4	119199646	-0.2052	0.0543	------	0.0001577	0.00816873			SNORA24;SNHG8	NR_002963;NR_003584	TSS1500;TSS1500	chr4:119199620-119200193	Island				X
cg01883540	4	120646965	0.0939	0.023	++++++	4.332e-05	0.00337068											X
cg11171429	4	121844284	0.1049	0.0282	++++++	0.0001971	0.0094884			PRDM5	NM_018699	TSS1500	chr4:121843148-121844193	S_Shore
cg10416963	4	121844401	0.1236	0.0326	++++++	0.0001498	0.00790857			PRDM5	NM_018699	TSS1500	chr4:121843148-121844193	S_Shore
cg03509106	4	121992261	0.0642	0.0162	++++++	7.165e-05	0.00475849			C4orf31	NM_024574	5'UTR	chr4:121992003-121993703	Island				X
cg03354519	4	122618501	0.1233	0.0263	++++++	2.711e-06	0.000419814			ANXA5	NM_001154	TSS1500	chr4:122617462-122618623	Island
cg06713675	4	122721982	-0.1944	0.0466	------	2.975e-05	0.00256315			EXOSC9;EXOSC9	NM_005033;NM_001034194	TSS1500;TSS1500	chr4:122722335-122722758	N_Shore
cg05548469	4	122853464	-0.2156	0.0363	------	2.822e-09	1.2012e-06			TRPC3;TRPC3	NM_003305;NM_001130698	1stExon;Body	chr4:122853554-122854169	N_Shore
cg00058009	4	122853693	-0.3257	0.0432	------	4.5e-14	4.69238e-11			TRPC3;TRPC3	NM_003305;NM_001130698	1stExon;Body	chr4:122853554-122854169	Island
cg12944006	4	122853963	-0.3311	0.0463	------	8.749e-13	7.51753e-10			TRPC3;TRPC3	NM_003305;NM_001130698	1stExon;Body	chr4:122853554-122854169	Island
cg18474934	4	122853965	-0.2254	0.036	------	3.61e-10	1.8798e-07			TRPC3;TRPC3	NM_003305;NM_001130698	1stExon;Body	chr4:122853554-122854169	Island
cg20893919	4	122854168	-0.2648	0.0449	------	3.612e-09	1.50204e-06			TRPC3;TRPC3	NM_003305;NM_001130698	1stExon;Body	chr4:122853554-122854169	Island
cg07674022	4	122854330	-0.1764	0.0438	------	5.659e-05	0.00405135			TRPC3;TRPC3	NM_001130698;NM_003305	Body;TSS200	chr4:122853554-122854169	S_Shore
cg26679289	4	122871317	0.0818	0.0221	++++++	0.0002106	0.00992868			TRPC3	NM_001130698	Body	chr4:122871412-122873182	N_Shore
cg03990327	4	124425501	-0.1257	0.0307	------	4.214e-05	0.00330725	rs59602124					chr4:124426780-124427157	N_Shore
cg06844930	4	125633631	-0.1983	0.0389	------	3.357e-07	7.71859e-05			ANKRD50;ANKRD50;ANKRD50;ANKRD50	NM_020337;NM_020337;NM_001167882;NM_001167882	5'UTR;1stExon;5'UTR;1stExon	chr4:125633390-125634275	Island
cg13084458	4	128553917	0.3121	0.0442	++++++	1.582e-12	1.29243e-09			INTU	NM_015693	TSS1500
cg15437651	4	128554035	0.3194	0.0427	++++++	7.731e-14	7.80652e-11		rs76100784	INTU	NM_015693	TSS200
cg27431234	4	128554125	0.2686	0.0478	++++++	1.936e-08	6.72359e-06			INTU;INTU	NM_015693;NM_015693	5'UTR;1stExon
cg03376712	4	128554168	0.298	0.0479	++++++	5.139e-10	2.58204e-07			INTU;INTU	NM_015693;NM_015693	5'UTR;1stExon
cg23415995	4	128704651	-0.1235	0.0301	------	4.213e-05	0.00330725			HSPA4L	NM_014278	Body	chr4:128702830-128704215	S_Shore
cg19910937	4	128983807	0.1192	0.0255	++++++	3.01e-06	0.00045508			LARP1B;LARP1B;LARP1B	NM_018078;NM_032239;NM_178043	5'UTR;5'UTR;5'UTR	chr4:128981810-128983478	S_Shore
cg12204423	4	129732568	0.475	0.0252	++++++	1.479e-79	2.79003e-75			PHF17;PHF17	NM_024900;NM_199320	5'UTR;5'UTR	chr4:129732322-129733985	Island
cg21199072	4	137316362	0.1857	0.0164	++++++	7.635e-30	3.86419e-26
cg00280758	4	140221967	0.1358	0.028	++++++	1.235e-06	0.000222169			NAA15	NM_057175	TSS1500	chr4:140222426-140223335	N_Shore				X
cg08034535	4	140375469	-0.3528	0.0195	------	4.049e-73	6.72158e-69			RAB33B	NM_031296	1stExon	chr4:140374442-140375692	Island
cg24475272	4	140432613	0.1217	0.0297	++++++	4.234e-05	0.0033148			SETD7	NM_030648	3'UTR
cg25903375	4	140476877	0.0954	0.022	++++++	1.469e-05	0.00152988			SETD7	NM_030648	Body	chr4:140476381-140478628	Island
cg24725692	4	140478735	0.0851	0.0199	++++++	1.943e-05	0.00187713			SETD7	NM_030648	TSS1500	chr4:140476381-140478628	S_Shore
cg17540159	4	140657573	0.0863	0.0211	++++++	4.387e-05	0.00340122			MAML3	NM_018717	Body	chr4:140655962-140657135	S_Shore
cg02182440	4	141293985	-0.1918	0.0326	------	4.009e-09	1.65882e-06			SCOC;SCOC;SCOC;SCOC;SCOC;SCOC;SCOC;SCOC	NM_001153552;NM_001153585;NM_032547;NM_001153663;NM_001153484;NM_001153690;NM_001153446;NM_001153635	TSS1500;Body;Body;TSS1500;TSS1500;Body;Body;Body	chr4:141294666-141295274	N_Shore
cg00563678	4	141968563	0.1295	0.0337	++++++	0.0001208	0.00680796			RNF150	NM_020724	Body
cg02452840	4	146100215	0.1126	0.0286	++++++	8.344e-05	0.00531525			OTUD4;OTUD4;OTUD4	NM_017493;NM_199324;NM_001102653	5'UTR;5'UTR;5'UTR	chr4:146100754-146102055	N_Shore
cg25421002	4	146559547	0.1117	0.0269	++++++	3.274e-05	0.00275331			MMAA	NM_172250	5'UTR
cg12379463	4	146727004	0.0741	0.0192	++++++	0.000111	0.00643929			ZNF827	NM_178835	Body						X
cg20212912	4	147557774	-0.1511	0.0296	------	3.422e-07	7.85499e-05						chr4:147558231-147558583	N_Shore
cg17876581	4	148653443	0.1341	0.027	++++++	6.822e-07	0.000139059			ARHGAP10	NM_024605	TSS200	chr4:148652848-148653918	Island
cg26282731	4	148939288	0.0886	0.022	++++++	5.831e-05	0.00414092			ARHGAP10	NM_024605	Body
cg20644981	4	152020400	-0.1165	0.0184	------	2.613e-10	1.40289e-07			RPS3A	NM_001006	TSS1500	chr4:152020470-152021110	N_Shore
cg06718369	4	153028110	0.0853	0.0185	++++++	4.179e-06	0.000588654
cg09527687	4	153549242	0.0731	0.0192	++++++	0.0001447	0.00771092			TMEM154	NM_152680	3'UTR						X
ch.4.154120390F	4	153900940	0.091	0.0223	++++++	4.447e-05	0.00343618	rs4696371					chr4:153897051-153897360	S_Shelf
cg07954414	4	154389148	0.0982	0.0252	++++++	9.667e-05	0.00586714	rs74425962		KIAA0922;KIAA0922	NM_015196;NM_001131007	Body;Body	chr4:154386834-154388183	S_Shore				X
cg13432241	4	154389285	0.0865	0.0208	++++++	3.081e-05	0.00263587		rs77813867	KIAA0922;KIAA0922	NM_015196;NM_001131007	Body;Body	chr4:154386834-154388183	S_Shore
cg05774801	4	154709756	0.108	0.0237	++++++	5.122e-06	0.000686376			SFRP2	NM_003013	1stExon	chr4:154709512-154710827	Island				X
cg06549216	4	154710224	0.0875	0.0208	++++++	2.618e-05	0.00233859			SFRP2;SFRP2	NM_003013;NM_003013	5'UTR;1stExon	chr4:154709512-154710827	Island
cg22744079	4	155410860	-0.4747	0.0403	------	4.325e-32	2.60136e-28	rs35172627		DCHS2;DCHS2	NM_001142552;NM_001142553	1stExon;1stExon	chr4:155410623-155413393	Island
cg00760935	4	155411351	-0.2476	0.0212	------	2.039e-31	1.20888e-27			DCHS2;DCHS2	NM_001142552;NM_001142553	1stExon;1stExon	chr4:155410623-155413393	Island		X		X
cg01492523	4	155413789	-0.1184	0.0238	------	6.887e-07	0.000140177			DCHS2;DCHS2	NM_001142552;NM_001142553	TSS1500;TSS1500	chr4:155410623-155413393	S_Shore
cg22103164	4	155702409	-0.2197	0.0479	------	4.457e-06	0.000615548			RBM46	NM_144979	TSS200	chr4:155702340-155703328	Island
cg08282428	4	155702411	-0.2538	0.046	------	3.469e-08	1.12828e-05			RBM46	NM_144979	TSS200	chr4:155702340-155703328	Island
cg19340941	4	155702931	-0.1602	0.0306	------	1.566e-07	4.08751e-05			RBM46	NM_144979	5'UTR	chr4:155702340-155703328	Island
cg00137234	4	155703138	-0.3399	0.0619	------	3.893e-08	1.24568e-05			RBM46	NM_144979	5'UTR	chr4:155702340-155703328	Island
cg17493815	4	156681385	0.1333	0.0262	++++++	3.48e-07	7.95293e-05			GUCY1B3	NM_000857	Body	chr4:156680095-156681386	Island
cg20953310	4	157059347	0.0998	0.0263	++++++	0.0001426	0.0076284
cg16742481	4	157090555	0.0647	0.0157	++++++	3.997e-05	0.00318696
cg19135406	4	160219852	0.127	0.0327	++++++	0.000101	0.00603897			RAPGEF2	NM_014247	Body
cg04228358	4	165953207	-0.1419	0.0345	------	3.832e-05	0.00308923	rs6536886		TRIM60;TRIM60	NM_152620;NM_152620	5'UTR;1stExon
cg00329052	4	169935001	0.2611	0.0413	++++++	2.599e-10	1.39718e-07						chr4:169930790-169931607	S_Shelf
cg08247450	4	171011099	0.1653	0.0222	++++++	9.336e-14	9.33634e-11			AADAT;AADAT;AADAT	NM_182662;NM_016228;NM_016228	5'UTR;1stExon;5'UTR	chr4:171010943-171011503	Island
cg00321931	4	174255552	0.0744	0.0156	++++++	1.883e-06	0.000312215			HMGB2;HMGB2;HMGB2;HMGB2	NM_001130689;NM_002129;NM_001130688;NM_002129	TSS1500;1stExon;TSS200;5'UTR	chr4:174254683-174256538	Island
cg11324010	4	182568983	0.1076	0.0255	++++++	2.51e-05	0.00226306
cg04737881	4	183060943	-0.4715	0.041	------	1.3e-30	7.2908e-27			MGC45800	NR_027107	Body	chr4:183062278-183062481	N_Shore
cg07493858	4	183061830	-0.2259	0.0214	------	5.398e-26	1.98252e-22			MGC45800	NR_027107	Body	chr4:183062278-183062481	N_Shore
cg02353258	4	183061850	-0.19	0.0198	------	7.647e-22	1.98351e-18			MGC45800	NR_027107	Body	chr4:183062278-183062481	N_Shore
cg18304448	4	183062004	-0.2419	0.0252	------	8.032e-22	2.06201e-18			MGC45800	NR_027107	Body	chr4:183062278-183062481	N_Shore
cg23064465	4	183838739	0.0854	0.0177	++++++	1.482e-06	0.000257344			DCTD;DCTD	NM_001012732;NM_001921	TSS200;TSS200	chr4:183838036-183839286	Island
cg12419334	4	184121800	0.124	0.03	++++++	3.542e-05	0.00291663			WWC2	NM_024949	Body
cg26678138	4	184642625	0.2046	0.0396	++++++	2.429e-07	5.8814e-05						chr4:184643914-184644414	N_Shore
cg22078781	4	184642694	0.2278	0.0416	++++++	4.339e-08	1.37043e-05						chr4:184643914-184644414	N_Shore				X
cg08721802	4	184642917	0.3596	0.0508	++++++	1.531e-12	1.25571e-09	rs73004720					chr4:184643914-184644414	N_Shore
ch.4.185006926F	4	184769932	0.1363	0.0304	++++++	7.198e-06	0.00089735
cg17061156	4	184941494	0.1339	0.0334	++++++	6.141e-05	0.00429203
cg04006323	4	185937730	0.1318	0.0337	++++++	9.408e-05	0.00575794		rs78125087				chr4:185937242-185937750	Island
cg15429629	4	186696632	0.1526	0.0371	++++++	3.853e-05	0.00310195			SORBS2;SORBS2;SORBS2;SORBS2;SORBS2;SORBS2	NM_003603;NM_021069;NM_001145670;NM_001145671;NM_001145672;NM_001145673	5'UTR;5'UTR;5'UTR;5'UTR;5'UTR;5'UTR
cg11331717	4	188963324	0.2633	0.0444	++++++	2.94e-09	1.24632e-06
cg16181718	4	190731655	0.2528	0.0514	++++++	8.525e-07	0.000165096						chr4:190731646-190732197	Island
cg23206463	5	561769	0.2592	0.0684	++++++	0.0001522	0.00798853	rs75036651					chr5:561826-565967	N_Shore
cg06464369	5	1005292	0.087	0.0218	++++++	6.554e-05	0.00448476						chr5:1003937-1005687	Island				X
cg02502307	5	1009934	0.1104	0.0216	++++++	3.204e-07	7.44101e-05			NKD2	NM_033120	Body	chr5:1008715-1010039	Island
cg09075844	5	1245902	0.2475	0.0402	++++++	7.309e-10	3.57706e-07			SLC6A18	NM_182632	Body	chr5:1245901-1246927	Island
cg02287371	5	1246274	0.4127	0.0631	++++++	5.944e-11	3.63842e-08			SLC6A18	NM_182632	3'UTR	chr5:1245901-1246927	Island
cg05867884	5	1246291	0.3206	0.0511	++++++	3.61e-10	1.8798e-07			SLC6A18	NM_182632	3'UTR	chr5:1245901-1246927	Island
cg06836380	5	1246795	0.123	0.0263	++++++	2.983e-06	0.000452151						chr5:1245901-1246927	Island
cg19977628	5	1262072	-0.112	0.0278	------	5.467e-05	0.00396728			TERT;TERT	NM_198255;NM_198253	Body;Body
cg10896616	5	1295267	-0.1706	0.0396	------	1.67e-05	0.00167977			TERT;TERT	NM_198255;NM_198253	TSS200;TSS200	chr5:1289275-1295970	Island
cg17166338	5	1295969	-0.1207	0.0268	------	6.724e-06	0.000850781			TERT;TERT	NM_198253;NM_198255	TSS1500;TSS1500	chr5:1289275-1295970	Island
cg09508356	5	1346092	-0.1349	0.0273	------	7.559e-07	0.000150533	rs27071		CLPTM1L	NM_030782	TSS1500	chr5:1344545-1345469	S_Shore
cg06626102	5	1346156	-0.1006	0.0194	------	2.248e-07	5.54011e-05			CLPTM1L	NM_030782	TSS1500	chr5:1344545-1345469	S_Shore
cg19664229	5	1405070	0.1501	0.0384	++++++	9.17e-05	0.00566025			SLC6A3	NM_001044	Body
cg24756227	5	1406177	0.0559	0.014	++++++	6.711e-05	0.00456054			SLC6A3	NM_001044	Body
cg03716591	5	1653609	0.1082	0.0287	++++++	0.0001673	0.00850049						chr5:1653980-1654268	N_Shore
cg02301512	5	1727976	-0.1059	0.0266	------	7.007e-05	0.00469252						chr5:1729073-1729282	N_Shore
cg15671317	5	1828098	0.1927	0.0454	++++++	2.223e-05	0.00206763
cg04095339	5	1879917	0.1459	0.0234	++++++	4.477e-10	2.30238e-07	rs1689721		IRX4	NM_016358	Body	chr5:1879689-1879928	Island
cg02238012	5	1880310	0.1547	0.0382	++++++	5.119e-05	0.00379843			IRX4	NM_016358	Body	chr5:1881924-1887743	N_Shore
cg09307530	5	2739257	0.0679	0.0171	++++++	7.17e-05	0.00475953	rs2962566					chr5:2738953-2741237	Island				X
cg05321361	5	2750263	0.0921	0.0194	++++++	2.105e-06	0.000341386		rs62333233	IRX2;IRX2	NM_033267;NM_001134222	Body;Body	chr5:2748368-2757024	Island				X
cg21982455	5	2757976	0.097	0.0238	++++++	4.623e-05	0.00352816						chr5:2748368-2757024	S_Shore				X
cg10427452	5	3122030	0.2021	0.0496	++++++	4.622e-05	0.00352805
cg22983282	5	3428598	0.1194	0.0316	++++++	0.0001547	0.00807278
cg09696091	5	3564465	0.103	0.0262	++++++	8.594e-05	0.00541302
cg06637330	5	3587851	0.1008	0.0217	++++++	3.463e-06	0.000511276		rs35458463				chr5:3590644-3592000	N_Shelf				X
cg09382127	5	3592466	0.1286	0.0257	++++++	5.766e-07	0.000120492	rs2004782	rs4554229				chr5:3592391-3592644	Island
cg25308508	5	3592638	0.2417	0.0568	++++++	2.055e-05	0.00195654	rs34812884					chr5:3592391-3592644	Island				X
cg14836602	5	3592718	0.19	0.0368	++++++	2.402e-07	5.83987e-05		rs35827222				chr5:3594467-3603054	N_Shore				X
cg02610486	5	3593809	0.1581	0.0274	++++++	7.611e-09	2.94653e-06						chr5:3594467-3603054	N_Shore
cg04144394	5	3594178	0.2194	0.0342	++++++	1.494e-10	8.48765e-08						chr5:3594467-3603054	N_Shore
cg08492173	5	3597311	0.129	0.0262	++++++	8.912e-07	0.000170679			IRX1	NM_024337	Body	chr5:3594467-3603054	Island
cg07881405	5	3597487	0.2525	0.0666	++++++	0.0001504	0.00792613	rs6867576		IRX1	NM_024337	Body	chr5:3594467-3603054	Island
cg11605835	5	3597695	0.174	0.0348	++++++	5.851e-07	0.000121882			IRX1	NM_024337	Body	chr5:3594467-3603054	Island
cg04302194	5	3599012	0.1035	0.0246	++++++	2.627e-05	0.00234411			IRX1	NM_024337	Body	chr5:3594467-3603054	Island
cg09731996	5	3599090	0.1516	0.0331	++++++	4.679e-06	0.000640379			IRX1	NM_024337	Body	chr5:3594467-3603054	Island				X
cg01294808	5	3599686	0.1328	0.0312	++++++	2.118e-05	0.00200274		rs61745751	IRX1	NM_024337	Body	chr5:3594467-3603054	Island				X
cg08623256	5	3858275	0.0998	0.023	++++++	1.43e-05	0.00150322						chr5:3854536-3854796	S_Shelf
cg19632236	5	5421452	-0.1343	0.0333	------	5.474e-05	0.00397028			KIAA0947	NM_015325	TSS1500	chr5:5422125-5423251	N_Shore
cg18644703	5	5887068	0.1025	0.0275	++++++	0.0001898	0.00925072						chr5:5887062-5887528	Island
cg02162286	5	5887361	0.0976	0.0241	++++++	5.043e-05	0.00376086						chr5:5887062-5887528	Island				X
cg18371052	5	8457721	-0.3053	0.0473	------	1.127e-10	6.59692e-08						chr5:8457432-8458273	Island
cg07327178	5	8457729	-0.2735	0.0397	------	5.453e-12	3.98429e-09						chr5:8457432-8458273	Island
cg24581226	5	8457970	-0.262	0.0384	------	8.368e-12	5.92636e-09						chr5:8457432-8458273	Island
cg23522872	5	8458392	-0.375	0.0583	------	1.228e-10	7.12781e-08						chr5:8457432-8458273	S_Shore
cg26714425	5	10330845	0.057	0.0152	++++++	0.0001695	0.00857657						chr5:10333222-10334101	N_Shelf				X
cg15815403	5	10559850	0.0895	0.0237	++++++	0.0001632	0.00835766						chr5:10562816-10565680	N_Shelf
cg14956201	5	14358153	0.0859	0.0206	++++++	3.043e-05	0.0026109			TRIO	NM_007118	Body
cg12294026	5	14452155	0.0989	0.0205	++++++	1.4e-06	0.000245571			TRIO	NM_007118	Body
cg20464143	5	16728219	0.1569	0.0398	++++++	8.125e-05	0.00520772			MYO10	NM_012334	Body
cg02444433	5	23507469	-0.3577	0.0638	------	2.041e-08	7.03526e-06			PRDM9	NM_020227	TSS1500
cg25472530	5	23507617	-0.2691	0.0495	------	5.542e-08	1.69368e-05	rs1994929		PRDM9	NM_020227	TSS200
cg01667892	5	23507656	-0.3648	0.0594	------	8.459e-10	4.07737e-07			PRDM9	NM_020227	TSS200
cg20315124	5	26669632	0.175	0.0291	++++++	1.901e-09	8.42888e-07						chr5:26669548-26669904	Island
cg11331556	5	32312356	-0.3186	0.0278	------	2.025e-30	1.12054e-26			MTMR12	NM_001040446	Body	chr5:32312338-32313469	Island
cg02305687	5	33937182	-0.1718	0.0312	------	3.547e-08	1.14915e-05			RXFP3	NM_016568	1stExon	chr5:33936168-33938309	Island
cg10350492	5	33937673	-0.2509	0.0421	------	2.464e-09	1.06521e-06			RXFP3	NM_016568	1stExon	chr5:33936168-33938309	Island
cg18294646	5	33937876	-0.2859	0.0346	------	1.383e-16	2.02101e-13			RXFP3	NM_016568	1stExon	chr5:33936168-33938309	Island
cg18921954	5	33938909	-0.2036	0.0462	------	1.03e-05	0.00117436	rs34782633	rs35503837				chr5:33936168-33938309	S_Shore
cg10546176	5	34929404	-0.3462	0.0334	------	3.549e-25	1.23772e-21			DNAJC21;DNAJC21	NM_001012339;NM_194283	TSS1500;TSS1500	chr5:34929401-34930441	Island		X
cg24892139	5	35618383	0.1189	0.0282	++++++	2.498e-05	0.00225567			SPEF2;SPEF2	NM_144722;NM_024867	Body;Body	chr5:35617855-35618339	S_Shore
cg07394299	5	36745618	0.1051	0.0254	++++++	3.577e-05	0.00293613	rs36669					chr5:36745331-36745582	S_Shore
cg00331501	5	37209440	-0.1367	0.0228	------	2.062e-09	9.08451e-07			C5orf42	NM_023073	Body	chr5:37209072-37209461	Island
cg00128057	5	38134954	-0.1398	0.0325	------	1.719e-05	0.00171411		rs11370092
cg05530317	5	38445774	0.0786	0.0171	++++++	4.371e-06	0.000608123			EGFLAM;EGFLAM;EGFLAM;EGFLAM;EGFLAM	NM_152403;NM_182801;NM_182801;NM_182798;NM_182799	Body;1stExon;5'UTR;Body;Body
cg12290311	5	39424119	0.095	0.0253	++++++	0.0001697	0.00857832	rs60805730		DAB2	NM_001343	5'UTR	chr5:39424892-39425320	N_Shore
cg17491456	5	39424524	0.1335	0.0257	++++++	2.02e-07	5.06544e-05	rs5867465		DAB2	NM_001343	5'UTR	chr5:39424892-39425320	N_Shore
cg04126707	5	40680039	0.0825	0.0198	++++++	3.112e-05	0.00265528			PTGER4;PTGER4	NM_000958;NM_000958	1stExon;5'UTR	chr5:40679502-40682081	Island				X
cg03803861	5	41511150	0.0884	0.0212	++++++	3.164e-05	0.00268859			PLCXD3	NM_001005473	TSS1500	chr5:41509783-41510166	S_Shore				X
cg02389942	5	41869679	-0.3607	0.0437	------	1.416e-16	2.06197e-13			OXCT1	NM_000436	Body	chr5:41869663-41870876	Island
cg01060059	5	41870081	-0.5061	0.0759	------	2.673e-11	1.72247e-08			OXCT1	NM_000436	Body	chr5:41869663-41870876	Island
cg26162554	5	42425093	0.1014	0.0213	++++++	2.03e-06	0.000331164	rs73081500		GHR	NM_000163	5'UTR	chr5:42423530-42423740	S_Shore
cg01550017	5	42924215	-0.3793	0.0452	------	5.105e-17	7.90542e-14						chr5:42924214-42924670	Island
cg11206167	5	42924367	-0.5939	0.07	------	2.135e-17	3.48841e-14						chr5:42924214-42924670	Island
cg24111796	5	42945163	-0.2658	0.0442	------	1.76e-09	7.84561e-07						chr5:42944266-42944582	S_Shore
cg06843889	5	42949542	0.1327	0.0228	++++++	6.324e-09	2.48537e-06						chr5:42951076-42952410	N_Shore				X
cg04141796	5	42950062	0.1034	0.0242	++++++	1.864e-05	0.00181978						chr5:42951076-42952410	N_Shore
cg18787478	5	42950995	0.1056	0.0266	++++++	7.398e-05	0.00487644						chr5:42951076-42952410	N_Shore
cg03780132	5	42951346	0.1625	0.0241	++++++	1.537e-11	1.03217e-08						chr5:42951076-42952410	Island				X
cg17757602	5	42952113	0.1568	0.0278	++++++	1.601e-08	5.68869e-06						chr5:42951076-42952410	Island				X
cg01366595	5	42952307	0.0838	0.017	++++++	8.464e-07	0.000164221	rs67697003	rs35245097				chr5:42951076-42952410	Island
cg15936446	5	42952369	0.0754	0.0183	++++++	3.989e-05	0.0031842						chr5:42951076-42952410	Island				X
cg01926778	5	42989202	-0.2305	0.043	------	8.572e-08	2.45176e-05						chr5:42992033-42992955	N_Shelf
cg23942974	5	42995123	0.0799	0.0195	++++++	4.212e-05	0.00330725						chr5:42995122-42995415	Island				X
cg15622672	5	43008217	0.1529	0.0393	++++++	0.0001007	0.00602538
cg18647237	5	43017561	0.1018	0.018	++++++	1.524e-08	5.44774e-06						chr5:43017968-43018668	N_Shore				X
cg11671913	5	43017685	0.127	0.025	++++++	3.672e-07	8.32751e-05						chr5:43017968-43018668	N_Shore
cg01442257	5	43018002	0.1297	0.0215	++++++	1.671e-09	7.48909e-07						chr5:43017968-43018668	Island
cg07880135	5	43557602	0.0808	0.0206	++++++	8.53e-05	0.00538743			PAIP1;PAIP1;PAIP1	NM_006451;NM_183323;NM_182789	TSS1500;TSS200;TSS1500	chr5:43556419-43557603	Island
cg02443428	5	44388907	0.1703	0.0326	++++++	1.799e-07	4.58553e-05			FGF10	NM_004465	TSS200						X
cg01065586	5	52404911	0.1227	0.0267	++++++	4.257e-06	0.000595858			MOCS2;MOCS2	NM_176806;NM_004531	Body;5'UTR	chr5:52405269-52405767	N_Shore
cg00860322	5	54528989	0.0686	0.017	++++++	5.351e-05	0.00391183			CCNO	NM_021147	1stExon	chr5:54528814-54530163	Island
cg23528652	5	54529048	0.0741	0.0174	++++++	1.971e-05	0.00189746			CCNO	NM_021147	1stExon	chr5:54528814-54530163	Island				X
cg08514736	5	54529368	0.0815	0.0205	++++++	7.045e-05	0.00470591			CCNO;CCNO	NM_021147;NM_021147	5'UTR;1stExon	chr5:54528814-54530163	Island				X
cg19773222	5	56112908	0.1105	0.0283	++++++	9.75e-05	0.00589854			MAP3K1	NM_005921	Body	chr5:56110725-56112909	Island
cg26817935	5	58571800	0.1726	0.0394	++++++	1.176e-05	0.00130114			PDE4D;PDE4D;PDE4D	NM_001165899;NM_001104631;NM_006203	Body;Body;Body
cg18704047	5	59783668	0.1192	0.032	++++++	0.0001987	0.00953776			PART1;PART1;PDE4D;PART1	NR_028508;NR_024617;NM_001165899;NR_028509	TSS200;Body;5'UTR;TSS200
cg13652120	5	67430203	0.1184	0.0269	++++++	1.083e-05	0.0012207	rs75343926										X
cg18135796	5	72732853	0.1076	0.0252	++++++	2.028e-05	0.0019375						chr5:72732365-72733732	Island				X
cg19001703	5	72861606	0.0658	0.0165	++++++	6.415e-05	0.0044232			UTP15;ANKRA2;UTP15	NM_032175;NM_023039;NM_032175	5'UTR;TSS200;1stExon	chr5:72860959-72861610	Island
cg01264639	5	73839484	0.1285	0.0311	++++++	3.588e-05	0.002944
cg26333638	5	73981611	0.1307	0.0268	++++++	1.061e-06	0.000196138			HEXB	NM_000521	Body	chr5:73980913-73981521	S_Shore
cg03605420	5	74162809	0.0772	0.0206	++++++	0.0001741	0.0087303			FAM169A	NM_015566	TSS200	chr5:74161536-74162716	S_Shore
cg20030243	5	76011643	0.0843	0.0215	++++++	9.103e-05	0.00563442			F2R	NM_001992	TSS1500	chr5:76011120-76012292	Island
cg19075614	5	76476577	0.0794	0.0207	++++++	0.0001222	0.00686821						chr5:76476045-76476692	Island
cg12614687	5	76926752	-0.1671	0.02	------	7.163e-17	1.081e-13			OTP	NM_032109	Body	chr5:76925445-76926875	Island				X
cg16423375	5	76937424	0.1065	0.0243	++++++	1.176e-05	0.00130114						chr5:76936126-76936984	S_Shore
cg19590578	5	77266117	-0.2869	0.0346	------	1.214e-16	1.78662e-13						chr5:77268350-77268787	N_Shelf
cg05907933	5	77268888	0.147	0.0348	++++++	2.458e-05	0.0022312						chr5:77268350-77268787	S_Shore				X
cg24814117	5	77591744	0.095	0.0241	++++++	8.32e-05	0.00530566			AP3B1	NM_003664	TSS1500	chr5:77590137-77590721	S_Shore				X
cg09747514	5	78531687	0.0835	0.0206	++++++	5.121e-05	0.00379923	rs78418641		JMY	NM_152405	TSS1500	chr5:78531531-78533495	Island
cg04759220	5	78532560	0.0843	0.0226	++++++	0.0001976	0.00950475			JMY	NM_152405	1stExon	chr5:78531531-78533495	Island
cg07209550	5	79070077	0.1181	0.026	++++++	5.768e-06	0.000750775			CMYA5	NM_153610	Body
cg07183876	5	80257268	-0.1066	0.024	------	9.187e-06	0.00107777	rs76859457		RASGRF2	NM_006909	Body	chr5:80255904-80257006	S_Shore
cg03785828	5	81573306	-0.1196	0.0248	------	1.35e-06	0.000238616			RPS23	NM_001025	Body	chr5:81573833-81574295	N_Shore
cg25660010	5	82770440	0.1124	0.0262	++++++	1.846e-05	0.00180859			VCAN;VCAN;VCAN;VCAN	NM_004385;NM_001164097;NM_001126336;NM_001164098	5'UTR;5'UTR;5'UTR;5'UTR	chr5:82770148-82770599	Island
cg15526939	5	82805379	0.1101	0.0233	++++++	2.299e-06	0.00036796	rs251124		VCAN;VCAN;VCAN;VCAN	NM_004385;NM_001164098;NM_001126336;NM_001164097	Body;Body;Body;Body						X
cg12900170	5	85913627	-0.2905	0.0469	------	5.702e-10	2.84425e-07			COX7C	NM_001867	TSS200
cg05496514	5	87985513	0.1145	0.0219	++++++	1.622e-07	4.20459e-05						chr5:87985470-87985810	Island
cg21998208	5	89853771	0.1176	0.0292	++++++	5.589e-05	0.0040214		rs35546719	GPR98;GPR98	NM_032119;NR_003149	TSS1500;TSS1500	chr5:89854290-89854956	N_Shore				X
cg23151421	5	89854979	0.1288	0.0306	++++++	2.477e-05	0.00224306			GPR98;GPR98	NR_003149;NM_032119	Body;Body	chr5:89854290-89854956	S_Shore				X
cg15444648	5	92907851	0.1257	0.0285	++++++	1.002e-05	0.00115224			FLJ42709;FLJ42709;FLJ42709	NR_015369;NR_021490;NR_021491	TSS1500;Body;Body	chr5:92906239-92908875	Island
cg16600634	5	92907881	0.1182	0.0272	++++++	1.368e-05	0.00145457			FLJ42709;FLJ42709;FLJ42709	NR_015369;NR_021490;NR_021491	TSS1500;Body;Body	chr5:92906239-92908875	Island
cg02020829	5	92908771	0.0807	0.0216	++++++	0.0001898	0.00925072	rs7712899		FLJ42709;FLJ42709	NR_021490;NR_021491	Body;Body	chr5:92906239-92908875	Island
cg08865521	5	98264478	0.1031	0.023	++++++	7.16e-06	0.000894224						chr5:98263746-98265531	Island
cg15999165	5	102201421	0.1388	0.0266	++++++	1.778e-07	4.54625e-05			PAM;PAM;PAM;PAM	NM_138766;NM_000919;NM_138822;NM_138821	TSS200;TSS200;TSS200;TSS200	chr5:102201583-102201912	N_Shore
cg18986329	5	102455989	0.0759	0.0193	++++++	8.056e-05	0.00517372			GIN1	NM_017676	TSS200	chr5:102455553-102455990	Island
cg26178163	5	106805150	0.1254	0.0331	++++++	0.0001517	0.00797035			EFNA5	NM_001962	Body
cg07019857	5	106822849	0.0658	0.0165	++++++	6.603e-05	0.00450555		rs75804881	EFNA5	NM_001962	Body
cg07130490	5	107009557	0.0725	0.0189	++++++	0.000126	0.0070134		rs74419840				chr5:107005130-107008191	S_Shore
cg06321376	5	110847639	0.1076	0.022	++++++	1.001e-06	0.000187131			STARD4	NM_139164	5'UTR	chr5:110847820-110848445	N_Shore
cg11613015	5	112073406	0.1356	0.0331	++++++	4.23e-05	0.00331417		rs77733015	APC;APC;APC	NM_000038;NM_001127510;NM_001127511	TSS200;TSS200;5'UTR
cg09179084	5	114516368	0.1388	0.0335	++++++	3.412e-05	0.00283263			TRIM36;TRIM36;TRIM36	NM_018700;NM_001017397;NM_001017398	TSS200;TSS200;TSS200	chr5:114514716-114516220	S_Shore
cg16707405	5	115152413	0.1403	0.0291	++++++	1.478e-06	0.000256864			CDO1	NM_001801	TSS200	chr5:115151348-115152713	Island
cg09523691	5	115178810	0.0643	0.0173	++++++	0.0001997	0.00957248			ATG12;AP3S1	NM_004707;NM_001284	TSS1500;Body	chr5:115177234-115178256	S_Shore
cg09262269	5	121412429	0.0971	0.0257	++++++	0.0001529	0.00801412			LOX	NM_002317	Body	chr5:121412500-121414077	N_Shore
cg08623535	5	121414267	0.0938	0.0236	++++++	7.089e-05	0.00472456			LOX	NM_002317	TSS1500	chr5:121412500-121414077	S_Shore
cg23913350	5	121414270	0.0871	0.0211	++++++	3.598e-05	0.00294696			LOX	NM_002317	TSS1500	chr5:121412500-121414077	S_Shore				X
cg07233159	5	121414322	0.0996	0.0252	++++++	7.864e-05	0.00508822			LOX	NM_002317	TSS1500	chr5:121412500-121414077	S_Shore
cg05484879	5	126113670	0.0855	0.0197	++++++	1.384e-05	0.00146563			LMNB1	NM_005573	Body	chr5:126112229-126114229	Island
cg09068004	5	126367284	-0.1004	0.0205	------	9.611e-07	0.00018114				NM_178450	TSS1500	chr5:126365623-126367250	S_Shore
cg22598563	5	131563921	0.1157	0.0179	++++++	1.154e-10	6.74546e-08			P4HA2;P4HA2;P4HA2;P4HA2;P4HA2	NM_001017974;NM_004199;NM_001017973;NM_001142599;NM_001142598	TSS1500;TSS1500;TSS1500;TSS1500;TSS1500	chr5:131563094-131563954	Island
cg16205897	5	131564050	0.0666	0.018	++++++	0.0002128	0.00999946			P4HA2;P4HA2;P4HA2;P4HA2;P4HA2	NM_001017974;NM_004199;NM_001017973;NM_001142599;NM_001142598	TSS1500;TSS1500;TSS1500;TSS1500;TSS1500	chr5:131563094-131563954	S_Shore
cg05231888	5	131630754	0.0847	0.0215	++++++	8.28e-05	0.00528828			SLC22A4	NM_003059	Body	chr5:131629230-131630797	Island
cg07370141	5	132948438	0.1075	0.022	++++++	1.057e-06	0.000195573			FSTL4	NM_015082	TSS1500	chr5:132946744-132948467	Island
cg20945853	5	133406542	0.1104	0.0246	++++++	7.151e-06	0.000893369						chr5:133406807-133407149	N_Shore
cg00851088	5	133406550	0.093	0.0209	++++++	8.903e-06	0.00105417						chr5:133406807-133407149	N_Shore				X
cg21034676	5	135364552	0.0874	0.021	++++++	3.145e-05	0.00267628			TGFBI	NM_000358	TSS200	chr5:135364507-135365036	Island
ch.5.2517577F	5	136417875	0.1393	0.0308	++++++	5.998e-06	0.000776196			SPOCK1	NM_004598	Body
cg01096096	5	137515366	0.1252	0.0262	++++++	1.711e-06	0.00028864			BRD8;BRD8;BRD8;KIF20A	NM_139199;NM_001164326;NM_006696;NM_005733	TSS1500;TSS1500;TSS1500;5'UTR	chr5:137514660-137514941	S_Shore
cg03702990	5	137828196	0.0998	0.0231	++++++	1.551e-05	0.00159408		rs10055198				chr5:137827399-137828201	Island
cg01114900	5	138088641	0.0917	0.0219	++++++	2.961e-05	0.00255321			CTNNA1	NM_001903	TSS1500	chr5:138088659-138089836	N_Shore				X
cg12878260	5	139028156	0.0683	0.0177	++++++	0.0001153	0.00660017			CXXC5	NM_016463	TSS200	chr5:139027443-139030219	Island
cg07354506	5	139048148	0.1253	0.0295	++++++	2.182e-05	0.00204047			CXXC5	NM_016463	5'UTR	chr5:139047905-139048235	Island
cg16211507	5	139135961	0.1051	0.0235	++++++	7.804e-06	0.000954547						chr5:139135589-139135976	Island
cg14282596	5	139555009	0.0778	0.02	++++++	0.0001021	0.00608371			C5orf32	NM_032412	5'UTR	chr5:139554389-139555457	Island
cg06710349	5	139737425	0.1288	0.0306	++++++	2.543e-05	0.00228586
cg23490829	5	140171681	-0.1921	0.0325	------	3.524e-09	1.47282e-06			PCDHA1;PCDHA1	NM_031411;NM_018900	Body;Body	chr5:140174573-140174888	N_Shelf
cg03694936	5	140179490	-0.1546	0.0409	------	0.0001596	0.00823426			PCDHA2;PCDHA1;PCDHA3;PCDHA1;PCDHA3	NM_018905;NM_031411;NM_018906;NM_018900;NM_031497	Body;Body;TSS1500;Body;TSS1500	chr5:140180844-140181082	N_Shore
cg06883126	5	140457585	0.1073	0.0241	++++++	8.205e-06	0.000993928											X
cg15699085	5	140457609	0.1468	0.0305	++++++	1.536e-06	0.000264288
cg18782991	5	140479979	0.1255	0.0299	++++++	2.711e-05	0.00239588			PCDHB3	NM_018937	TSS1500	chr5:140481546-140482460	N_Shore
cg07859640	5	140480507	0.169	0.0335	++++++	4.498e-07	9.88738e-05			PCDHB3	NM_018937	1stExon	chr5:140481546-140482460	N_Shore
cg27007937	5	140480597	0.1158	0.024	++++++	1.369e-06	0.00024105			PCDHB3	NM_018937	1stExon	chr5:140481546-140482460	N_Shore
cg01925738	5	140480770	0.1733	0.0327	++++++	1.119e-07	3.09189e-05	rs17844388		PCDHB3	NM_018937	1stExon	chr5:140481546-140482460	N_Shore				X
cg01862688	5	140480872	0.1075	0.0275	++++++	9.157e-05	0.0056552			PCDHB3	NM_018937	1stExon	chr5:140481546-140482460	N_Shore
cg03349091	5	140481256	0.1334	0.0291	++++++	4.636e-06	0.000635826			PCDHB3	NM_018937	1stExon	chr5:140481546-140482460	N_Shore
cg21530267	5	140481267	0.1555	0.0299	++++++	2.076e-07	5.18706e-05			PCDHB3	NM_018937	1stExon	chr5:140481546-140482460	N_Shore
cg24818200	5	140501365	0.152	0.0302	++++++	4.986e-07	0.000107662			PCDHB4	NM_018938	TSS1500	chr5:140502890-140503804	N_Shore
cg03340754	5	140501661	0.174	0.0376	++++++	3.717e-06	0.000536934			PCDHB4	NM_018938	1stExon	chr5:140502890-140503804	N_Shore
cg15044767	5	140501784	0.0986	0.0266	++++++	0.0002112	0.00994567			PCDHB4	NM_018938	1stExon	chr5:140502890-140503804	N_Shore
cg09782097	5	140514711	0.1429	0.0328	++++++	1.356e-05	0.00144696			PCDHB5	NM_015669	TSS200	chr5:140516311-140517300	N_Shore
cg19568544	5	140514811	0.1092	0.0251	++++++	1.312e-05	0.00140843			PCDHB5;PCDHB5	NM_015669;NM_015669	1stExon;5'UTR	chr5:140516311-140517300	N_Shore				X
cg21548029	5	140515675	0.1263	0.0331	++++++	0.0001378	0.00743874			PCDHB5	NM_015669	1stExon	chr5:140516311-140517300	N_Shore
cg15120855	5	140515736	0.1624	0.0353	++++++	4.216e-06	0.000591916			PCDHB5	NM_015669	1stExon	chr5:140516311-140517300	N_Shore
cg24120669	5	140529819	0.1332	0.0346	++++++	0.000119	0.00674038			PCDHB6	NM_018939	TSS200	chr5:140531157-140532017	N_Shore
cg02403883	5	140530028	0.1877	0.0307	++++++	9.789e-10	4.67501e-07	rs3836745		PCDHB6	NM_018939	1stExon	chr5:140531157-140532017	N_Shore
cg23247945	5	140530410	0.1829	0.0323	++++++	1.454e-08	5.22452e-06			PCDHB6	NM_018939	1stExon	chr5:140531157-140532017	N_Shore
cg06013769	5	140530467	0.1207	0.0253	++++++	1.912e-06	0.000316517			PCDHB6	NM_018939	1stExon	chr5:140531157-140532017	N_Shore
cg08212862	5	140530606	0.136	0.0324	++++++	2.654e-05	0.00236211			PCDHB6	NM_018939	1stExon	chr5:140531157-140532017	N_Shore
cg02520281	5	140535668	0.1671	0.0286	++++++	4.903e-09	1.97364e-06			PCDHB17	NR_001280	Body	chr5:140536896-140537766	N_Shore
cg19967668	5	140535759	0.2221	0.0315	++++++	1.65e-12	1.3427e-09			PCDHB17	NR_001280	Body	chr5:140536896-140537766	N_Shore
cg15361697	5	140535810	0.0861	0.0219	++++++	8.146e-05	0.00521795			PCDHB17	NR_001280	Body	chr5:140536896-140537766	N_Shore
cg05477834	5	140536175	0.1588	0.028	++++++	1.422e-08	5.12284e-06		rs246698	PCDHB17	NR_001280	Body	chr5:140536896-140537766	N_Shore
cg07821374	5	140536320	0.1478	0.027	++++++	4.187e-08	1.32849e-05			PCDHB17	NR_001280	Body	chr5:140536896-140537766	N_Shore
cg03780733	5	140552369	0.144	0.0366	++++++	8.352e-05	0.00531708			PCDHB7;PCDHB7	NM_018940;NM_018940	1stExon;5'UTR	chr5:140553681-140554637	N_Shore
cg13283199	5	140552992	0.1897	0.0419	++++++	5.979e-06	0.00077422			PCDHB7	NM_018940	1stExon	chr5:140553681-140554637	N_Shore
cg01228941	5	140553091	0.1449	0.0334	++++++	1.473e-05	0.00153251			PCDHB7	NM_018940	1stExon	chr5:140553681-140554637	N_Shore
cg16583552	5	140553150	0.1767	0.0371	++++++	1.938e-06	0.00031942			PCDHB7	NM_018940	1stExon	chr5:140553681-140554637	N_Shore
cg27582059	5	140559871	0.1455	0.0275	++++++	1.27e-07	3.40704e-05			PCDHB16;PCDHB8	NM_020957;NM_019120	TSS1500;1stExon	chr5:140558931-140559789	S_Shore
cg11925729	5	140562988	0.1348	0.0283	++++++	1.857e-06	0.000308852			PCDHB16	NM_020957	1stExon	chr5:140563510-140564361	N_Shore
cg20730770	5	140563241	0.2441	0.0392	++++++	4.708e-10	2.40331e-07			PCDHB16	NM_020957	1stExon	chr5:140563510-140564361	N_Shore
cg26569309	5	140563400	0.1548	0.0377	++++++	4.064e-05	0.00322428			PCDHB16	NM_020957	1stExon	chr5:140563510-140564361	N_Shore
cg18417245	5	140579296	0.1338	0.0356	++++++	0.0001669	0.00848536			PCDHB11	NM_018931	TSS200	chr5:140580723-140581625	N_Shore
cg16049600	5	140579298	0.2555	0.0413	++++++	6.099e-10	3.0205e-07			PCDHB11	NM_018931	TSS200	chr5:140580723-140581625	N_Shore
cg05852276	5	140579470	0.213	0.0457	++++++	3.105e-06	0.000466029			PCDHB11	NM_018931	1stExon	chr5:140580723-140581625	N_Shore
cg24127414	5	140579644	0.2297	0.0459	++++++	5.776e-07	0.00012064			PCDHB11	NM_018931	1stExon	chr5:140580723-140581625	N_Shore
cg19727817	5	140588381	0.0779	0.0189	++++++	3.867e-05	0.0031096			PCDHB12;PCDHB12	NM_018932;NM_018932	5'UTR;1stExon	chr5:140589744-140590657	N_Shore
cg17007628	5	140588424	0.2221	0.0412	++++++	7.023e-08	2.07744e-05			PCDHB12;PCDHB12	NM_018932;NM_018932	5'UTR;1stExon	chr5:140589744-140590657	N_Shore
cg13882309	5	140595009	0.0766	0.0179	++++++	1.915e-05	0.0018582			PCDHB13	NM_018933	1stExon	chr5:140595008-140595880	Island
cg03700287	5	140621697	0.0721	0.0175	++++++	3.945e-05	0.00315764			PCDHB19P	NR_001282	Body	chr5:140620864-140621698	Island				X
cg11368643	5	140625059	0.0981	0.0222	++++++	1.042e-05	0.00118413			PCDHB15	NM_018935	TSS200	chr5:140626444-140627373	N_Shore				X
cg16019898	5	140700602	0.1753	0.0366	++++++	1.701e-06	0.000287552			TAF7	NM_005642	TSS1500	chr5:140699898-140700495	S_Shore
cg26622291	5	140710237	0.1036	0.0245	++++++	2.274e-05	0.00210329			PCDHGA1;PCDHGA1	NM_018912;NM_031993	TSS200;TSS200	chr5:140711797-140712542	N_Shore				X
cg06742719	5	140723455	0.1321	0.0349	++++++	0.0001548	0.00807495			PCDHGA2;PCDHGA3;PCDHGA1;PCDHGA3	NM_018915;NM_018916;NM_018912;NM_032011	Body;TSS200;Body;TSS200	chr5:140723548-140723900	N_Shore
cg18781988	5	140723549	0.2333	0.0405	++++++	8.467e-09	3.23048e-06			PCDHGA2;PCDHGA3;PCDHGA1;PCDHGA3	NM_018915;NM_018916;NM_018912;NM_032011	Body;TSS200;Body;TSS200	chr5:140723548-140723900	Island				X
cg12608145	5	140723568	0.1382	0.0268	++++++	2.38e-07	5.79464e-05	rs76843294		PCDHGA2;PCDHGA3;PCDHGA1;PCDHGA3	NM_018915;NM_018916;NM_018912;NM_032011	Body;TSS200;Body;TSS200	chr5:140723548-140723900	Island
cg17588578	5	140723583	0.1309	0.0256	++++++	3.232e-07	7.49764e-05	rs76843294		PCDHGA2;PCDHGA3;PCDHGA1;PCDHGA3	NM_018915;NM_018916;NM_018912;NM_032011	Body;TSS200;Body;TSS200	chr5:140723548-140723900	Island
cg18839637	5	140723684	0.1193	0.0265	++++++	6.836e-06	0.000862323	rs76939403		PCDHGA2;PCDHGA3;PCDHGA3;PCDHGA1	NM_018915;NM_018916;NM_032011;NM_018912	Body;1stExon;1stExon;Body	chr5:140723548-140723900	Island				X
cg17451176	5	140743808	0.1082	0.0264	++++++	4.154e-05	0.00327814			PCDHGA4;PCDHGA2;PCDHGB2;PCDHGA5;PCDHGA1;PCDHGB1;PCDHGA5;PCDHGA3	NM_018917;NM_018915;NM_018923;NM_018918;NM_018912;NM_018922;NM_032054;NM_018916	Body;Body;Body;TSS200;Body;Body;TSS200;Body	chr5:140743961-140744642	N_Shore				X
cg06575035	5	140744449	0.0868	0.0205	++++++	2.24e-05	0.00207925			PCDHGA4;PCDHGA2;PCDHGA5;PCDHGB2;PCDHGA1;PCDHGB1;PCDHGA3;PCDHGA5	NM_018917;NM_018915;NM_032054;NM_018923;NM_018912;NM_018922;NM_018916;NM_018918	Body;Body;1stExon;Body;Body;Body;Body;1stExon	chr5:140743961-140744642	Island				X
cg06757585	5	140753531	0.1435	0.0273	++++++	1.413e-07	3.72564e-05			PCDHGA4;PCDHGA1;PCDHGA6;PCDHGA5;PCDHGB1;PCDHGA3;PCDHGA2;PCDHGA6;PCDHGB2;PCDHGB3	NM_018917;NM_018912;NM_032086;NM_018918;NM_018922;NM_018916;NM_018915;NM_018919;NM_018923;NM_018924	Body;Body;TSS200;Body;Body;Body;Body;TSS200;Body;Body	chr5:140753654-140753952	N_Shore				X
cg07717903	5	140753536	0.1137	0.0217	++++++	1.711e-07	4.40776e-05			PCDHGA4;PCDHGA1;PCDHGA6;PCDHGA5;PCDHGB1;PCDHGA3;PCDHGA2;PCDHGA6;PCDHGB2;PCDHGB3	NM_018917;NM_018912;NM_032086;NM_018918;NM_018922;NM_018916;NM_018915;NM_018919;NM_018923;NM_018924	Body;Body;TSS200;Body;Body;Body;Body;TSS200;Body;Body	chr5:140753654-140753952	N_Shore				X
cg18054674	5	140753542	0.117	0.0242	++++++	1.347e-06	0.000238187			PCDHGA4;PCDHGA1;PCDHGA6;PCDHGA5;PCDHGB1;PCDHGA3;PCDHGA2;PCDHGA6;PCDHGB2;PCDHGB3	NM_018917;NM_018912;NM_032086;NM_018918;NM_018922;NM_018916;NM_018915;NM_018919;NM_018923;NM_018924	Body;Body;TSS200;Body;Body;Body;Body;TSS200;Body;Body	chr5:140753654-140753952	N_Shore				X
cg18164784	5	140762229	0.1293	0.028	++++++	3.939e-06	0.000562735	rs76993444	rs75309884	PCDHGA4;PCDHGA6;PCDHGA1;PCDHGA5;PCDHGB1;PCDHGA3;PCDHGA2;PCDHGB2;PCDHGA7;PCDHGA7;PCDHGB3	NM_018917;NM_018919;NM_018912;NM_018918;NM_018922;NM_018916;NM_018915;NM_018923;NM_018920;NM_032087;NM_018924	Body;Body;Body;Body;Body;Body;Body;Body;TSS1500;TSS1500;Body	chr5:140762401-140762768	N_Shore
cg21908557	5	140762305	0.1768	0.0279	++++++	2.367e-10	1.28411e-07			PCDHGA4;PCDHGA6;PCDHGA1;PCDHGA7;PCDHGA5;PCDHGB1;PCDHGA3;PCDHGA7;PCDHGA2;PCDHGB2;PCDHGB3	NM_018917;NM_018919;NM_018912;NM_032087;NM_018918;NM_018922;NM_018916;NM_018920;NM_018915;NM_018923;NM_018924	Body;Body;Body;TSS200;Body;Body;Body;TSS200;Body;Body;Body	chr5:140762401-140762768	N_Shore
cg12459904	5	140762315	0.1777	0.0237	++++++	5.793e-14	5.93625e-11			PCDHGA4;PCDHGA6;PCDHGA1;PCDHGA7;PCDHGA5;PCDHGB1;PCDHGA3;PCDHGA7;PCDHGA2;PCDHGB2;PCDHGB3	NM_018917;NM_018919;NM_018912;NM_032087;NM_018918;NM_018922;NM_018916;NM_018920;NM_018915;NM_018923;NM_018924	Body;Body;Body;TSS200;Body;Body;Body;TSS200;Body;Body;Body	chr5:140762401-140762768	N_Shore
cg22648135	5	140767318	0.106	0.0268	++++++	7.477e-05	0.00491147			PCDHGA4;PCDHGA6;PCDHGA1;PCDHGA5;PCDHGB1;PCDHGA3;PCDHGA2;PCDHGA7;PCDHGB2;PCDHGB4;PCDHGB4;PCDHGB3	NM_018917;NM_018919;NM_018912;NM_018918;NM_018922;NM_018916;NM_018915;NM_018920;NM_018923;NM_003736;NM_032098;NM_018924	Body;Body;Body;Body;Body;Body;Body;Body;Body;TSS200;TSS200;Body	chr5:140767196-140767695	Island				X
cg10917547	5	140792684	0.0914	0.024	++++++	0.0001393	0.00749729			PCDHGA4;PCDHGA6;PCDHGA9;PCDHGA1;PCDHGA8;PCDHGA5;PCDHGB1;PCDHGB4;PCDHGA3;PCDHGA10;PCDHGA2;PCDHGB6;PCDHGA7;PCDHGB2;PCDHGA10;PCDHGB5;PCDHGB3	NM_018917;NM_018919;NM_018921;NM_018912;NM_032088;NM_018918;NM_018922;NM_003736;NM_018916;NM_018913;NM_018915;NM_018926;NM_018920;NM_018923;NM_032090;NM_018925;NM_018924	Body;Body;Body;Body;Body;Body;Body;Body;Body;TSS200;Body;Body;Body;Body;TSS200;Body;Body	chr5:140794358-140795045	N_Shore				X
cg21580428	5	140792814	0.0916	0.0243	++++++	0.0001634	0.00836274			PCDHGA4;PCDHGA6;PCDHGA9;PCDHGA1;PCDHGA8;PCDHGA5;PCDHGB1;PCDHGA10;PCDHGB4;PCDHGA3;PCDHGA10;PCDHGA2;PCDHGB6;PCDHGA7;PCDHGB2;PCDHGB5;PCDHGB3	NM_018917;NM_018919;NM_018921;NM_018912;NM_032088;NM_018918;NM_018922;NM_032090;NM_003736;NM_018916;NM_018913;NM_018915;NM_018926;NM_018920;NM_018923;NM_018925;NM_018924	Body;Body;Body;Body;Body;Body;Body;1stExon;Body;Body;1stExon;Body;Body;Body;Body;Body;Body	chr5:140794358-140795045	N_Shore
cg07620533	5	140793470	0.082	0.0168	++++++	1.01e-06	0.000188474			PCDHGA4;PCDHGA6;PCDHGA9;PCDHGA1;PCDHGA8;PCDHGA5;PCDHGB1;PCDHGA10;PCDHGB4;PCDHGA3;PCDHGA10;PCDHGA2;PCDHGB6;PCDHGA7;PCDHGB2;PCDHGB5;PCDHGB3	NM_018917;NM_018919;NM_018921;NM_018912;NM_032088;NM_018918;NM_018922;NM_032090;NM_003736;NM_018916;NM_018913;NM_018915;NM_018926;NM_018920;NM_018923;NM_018925;NM_018924	Body;Body;Body;Body;Body;Body;Body;1stExon;Body;Body;1stExon;Body;Body;Body;Body;Body;Body	chr5:140794358-140795045	N_Shore				X
cg07231479	5	140794359	0.0671	0.0137	++++++	8.687e-07	0.000167763			PCDHGA4;PCDHGA6;PCDHGA9;PCDHGA1;PCDHGA8;PCDHGA5;PCDHGB1;PCDHGA10;PCDHGB4;PCDHGA3;PCDHGA10;PCDHGA2;PCDHGB6;PCDHGA7;PCDHGB2;PCDHGB5;PCDHGB3	NM_018917;NM_018919;NM_018921;NM_018912;NM_032088;NM_018918;NM_018922;NM_032090;NM_003736;NM_018916;NM_018913;NM_018915;NM_018926;NM_018920;NM_018923;NM_018925;NM_018924	Body;Body;Body;Body;Body;Body;Body;1stExon;Body;Body;1stExon;Body;Body;Body;Body;Body;Body	chr5:140794358-140795045	Island
cg02331883	5	140798095	0.104	0.0232	++++++	7.213e-06	0.000897996			PCDHGA4;PCDHGA9;PCDHGA1;PCDHGB1;PCDHGB7;PCDHGB6;PCDHGB3;PCDHGA6;PCDHGA8;PCDHGA10;PCDHGA5;PCDHGB4;PCDHGB7;PCDHGA3;PCDHGA2;PCDHGB2;PCDHGA7;PCDHGB5	NM_018917;NM_018921;NM_018912;NM_018922;NM_018927;NM_018926;NM_018924;NM_018919;NM_032088;NM_018913;NM_018918;NM_003736;NM_032101;NM_018916;NM_018915;NM_018923;NM_018920;NM_018925	Body;Body;Body;Body;1stExon;Body;Body;Body;Body;Body;Body;Body;1stExon;Body;Body;Body;Body;Body	chr5:140798757-140799359	N_Shore				X
cg08935238	5	140798161	0.0738	0.0176	++++++	2.667e-05	0.00236961			PCDHGA4;PCDHGA9;PCDHGA1;PCDHGB1;PCDHGB7;PCDHGB6;PCDHGB3;PCDHGA6;PCDHGA8;PCDHGA10;PCDHGA5;PCDHGB4;PCDHGB7;PCDHGA3;PCDHGA2;PCDHGB2;PCDHGA7;PCDHGB5	NM_018917;NM_018921;NM_018912;NM_018922;NM_018927;NM_018926;NM_018924;NM_018919;NM_032088;NM_018913;NM_018918;NM_003736;NM_032101;NM_018916;NM_018915;NM_018923;NM_018920;NM_018925	Body;Body;Body;Body;1stExon;Body;Body;Body;Body;Body;Body;Body;1stExon;Body;Body;Body;Body;Body	chr5:140798757-140799359	N_Shore
cg04503600	5	140798188	0.0925	0.02	++++++	3.625e-06	0.000528201			PCDHGA4;PCDHGA9;PCDHGA1;PCDHGB1;PCDHGB7;PCDHGB6;PCDHGB3;PCDHGA6;PCDHGA8;PCDHGA10;PCDHGA5;PCDHGB4;PCDHGB7;PCDHGA3;PCDHGA2;PCDHGB2;PCDHGA7;PCDHGB5	NM_018917;NM_018921;NM_018912;NM_018922;NM_018927;NM_018926;NM_018924;NM_018919;NM_032088;NM_018913;NM_018918;NM_003736;NM_032101;NM_018916;NM_018915;NM_018923;NM_018920;NM_018925	Body;Body;Body;Body;1stExon;Body;Body;Body;Body;Body;Body;Body;1stExon;Body;Body;Body;Body;Body	chr5:140798757-140799359	N_Shore
cg02707176	5	140798758	0.0964	0.0251	++++++	0.0001244	0.00695231			PCDHGA4;PCDHGA9;PCDHGA1;PCDHGB1;PCDHGB7;PCDHGB6;PCDHGB3;PCDHGA6;PCDHGA8;PCDHGA10;PCDHGA5;PCDHGB4;PCDHGB7;PCDHGA3;PCDHGA2;PCDHGB2;PCDHGA7;PCDHGB5	NM_018917;NM_018921;NM_018912;NM_018922;NM_018927;NM_018926;NM_018924;NM_018919;NM_032088;NM_018913;NM_018918;NM_003736;NM_032101;NM_018916;NM_018915;NM_018923;NM_018920;NM_018925	Body;Body;Body;Body;1stExon;Body;Body;Body;Body;Body;Body;Body;1stExon;Body;Body;Body;Body;Body	chr5:140798757-140799359	Island
cg05870739	5	140800586	0.1011	0.025	++++++	5.33e-05	0.00389854			PCDHGA4;PCDHGA9;PCDHGA1;PCDHGB1;PCDHGB6;PCDHGA11;PCDHGA11;PCDHGA11;PCDHGB3;PCDHGA11;PCDHGB7;PCDHGA6;PCDHGA8;PCDHGA11;PCDHGA10;PCDHGA5;PCDHGB4;PCDHGA3;PCDHGA11;PCDHGA2;PCDHGA7;PCDHGB2;PCDHGB5	NM_018917;NM_018921;NM_018912;NM_018922;NM_018926;NM_032091;NM_032092;NM_018914;NM_018924;NM_018914;NM_018927;NM_018919;NM_032088;NM_032091;NM_018913;NM_018918;NM_003736;NM_018916;NM_032092;NM_018915;NM_018920;NM_018923;NM_018925	Body;Body;Body;Body;Body;5'UTR;5'UTR;5'UTR;Body;1stExon;Body;Body;Body;1stExon;Body;Body;Body;Body;1stExon;Body;Body;Body;Body	chr5:140800760-140801072	N_Shore
cg24954895	5	140800761	0.0832	0.0212	++++++	8.801e-05	0.00550414			PCDHGA4;PCDHGA9;PCDHGA1;PCDHGB1;PCDHGB6;PCDHGA11;PCDHGA11;PCDHGA11;PCDHGB3;PCDHGA11;PCDHGB7;PCDHGA6;PCDHGA8;PCDHGA11;PCDHGA10;PCDHGA5;PCDHGB4;PCDHGA3;PCDHGA11;PCDHGA2;PCDHGA7;PCDHGB2;PCDHGB5	NM_018917;NM_018921;NM_018912;NM_018922;NM_018926;NM_032091;NM_032092;NM_018914;NM_018924;NM_018914;NM_018927;NM_018919;NM_032088;NM_032091;NM_018913;NM_018918;NM_003736;NM_018916;NM_032092;NM_018915;NM_018920;NM_018923;NM_018925	Body;Body;Body;Body;Body;5'UTR;5'UTR;5'UTR;Body;1stExon;Body;Body;Body;1stExon;Body;Body;Body;Body;1stExon;Body;Body;Body;Body	chr5:140800760-140801072	Island
cg06572465	5	140800929	0.1402	0.0305	++++++	4.408e-06	0.000611433			PCDHGA4;PCDHGA9;PCDHGA1;PCDHGB1;PCDHGB6;PCDHGB3;PCDHGA11;PCDHGB7;PCDHGA6;PCDHGA8;PCDHGA11;PCDHGA10;PCDHGA5;PCDHGB4;PCDHGA3;PCDHGA11;PCDHGA2;PCDHGB2;PCDHGA7;PCDHGB5	NM_018917;NM_018921;NM_018912;NM_018922;NM_018926;NM_018924;NM_018914;NM_018927;NM_018919;NM_032088;NM_032091;NM_018913;NM_018918;NM_003736;NM_018916;NM_032092;NM_018915;NM_018923;NM_018920;NM_018925	Body;Body;Body;Body;Body;Body;1stExon;Body;Body;Body;1stExon;Body;Body;Body;Body;1stExon;Body;Body;Body;Body	chr5:140800760-140801072	Island				X
cg08395122	5	140800983	0.0725	0.0135	++++++	7.532e-08	2.20444e-05			PCDHGA4;PCDHGA9;PCDHGA1;PCDHGB1;PCDHGB6;PCDHGB3;PCDHGA11;PCDHGB7;PCDHGA6;PCDHGA8;PCDHGA11;PCDHGA10;PCDHGA5;PCDHGB4;PCDHGA3;PCDHGA11;PCDHGA2;PCDHGB2;PCDHGA7;PCDHGB5	NM_018917;NM_018921;NM_018912;NM_018922;NM_018926;NM_018924;NM_018914;NM_018927;NM_018919;NM_032088;NM_032091;NM_018913;NM_018918;NM_003736;NM_018916;NM_032092;NM_018915;NM_018923;NM_018920;NM_018925	Body;Body;Body;Body;Body;Body;1stExon;Body;Body;Body;1stExon;Body;Body;Body;Body;1stExon;Body;Body;Body;Body	chr5:140800760-140801072	Island
cg13598256	5	140801286	0.1025	0.0207	++++++	7.79e-07	0.000154024			PCDHGA4;PCDHGA9;PCDHGA1;PCDHGB1;PCDHGB6;PCDHGB3;PCDHGA11;PCDHGB7;PCDHGA6;PCDHGA8;PCDHGA11;PCDHGA10;PCDHGA5;PCDHGB4;PCDHGA3;PCDHGA11;PCDHGA2;PCDHGB2;PCDHGA7;PCDHGB5	NM_018917;NM_018921;NM_018912;NM_018922;NM_018926;NM_018924;NM_018914;NM_018927;NM_018919;NM_032088;NM_032091;NM_018913;NM_018918;NM_003736;NM_018916;NM_032092;NM_018915;NM_018923;NM_018920;NM_018925	Body;Body;Body;Body;Body;Body;1stExon;Body;Body;Body;1stExon;Body;Body;Body;Body;1stExon;Body;Body;Body;Body	chr5:140802399-140802832	N_Shore
cg13718539	5	140801354	0.1175	0.0183	++++++	1.451e-10	8.28317e-08			PCDHGA4;PCDHGA9;PCDHGA1;PCDHGB1;PCDHGB6;PCDHGB3;PCDHGA11;PCDHGB7;PCDHGA6;PCDHGA8;PCDHGA11;PCDHGA10;PCDHGA5;PCDHGB4;PCDHGA3;PCDHGA11;PCDHGA2;PCDHGB2;PCDHGA7;PCDHGB5	NM_018917;NM_018921;NM_018912;NM_018922;NM_018926;NM_018924;NM_018914;NM_018927;NM_018919;NM_032088;NM_032091;NM_018913;NM_018918;NM_003736;NM_018916;NM_032092;NM_018915;NM_018923;NM_018920;NM_018925	Body;Body;Body;Body;Body;Body;1stExon;Body;Body;Body;1stExon;Body;Body;Body;Body;1stExon;Body;Body;Body;Body	chr5:140802399-140802832	N_Shore
cg07179872	5	140802135	0.1379	0.0276	++++++	6.036e-07	0.000124815			PCDHGA4;PCDHGA9;PCDHGA1;PCDHGB1;PCDHGB6;PCDHGB3;PCDHGA11;PCDHGB7;PCDHGA6;PCDHGA8;PCDHGA11;PCDHGA10;PCDHGA5;PCDHGB4;PCDHGA3;PCDHGA11;PCDHGA2;PCDHGB2;PCDHGA7;PCDHGB5	NM_018917;NM_018921;NM_018912;NM_018922;NM_018926;NM_018924;NM_018914;NM_018927;NM_018919;NM_032088;NM_032091;NM_018913;NM_018918;NM_003736;NM_018916;NM_032092;NM_018915;NM_018923;NM_018920;NM_018925	Body;Body;Body;Body;Body;Body;1stExon;Body;Body;Body;1stExon;Body;Body;Body;Body;1stExon;Body;Body;Body;Body	chr5:140802399-140802832	N_Shore
cg12304520	5	140810123	0.142	0.0332	++++++	1.87e-05	0.00182435			PCDHGA4;PCDHGA11;PCDHGA11;PCDHGA9;PCDHGA1;PCDHGB1;PCDHGB6;PCDHGA12;PCDHGB3;PCDHGB7;PCDHGA6;PCDHGA8;PCDHGA10;PCDHGA5;PCDHGB4;PCDHGA3;PCDHGA2;PCDHGA12;PCDHGB2;PCDHGA7;PCDHGB5	NM_018917;NM_032092;NM_018914;NM_018921;NM_018912;NM_018922;NM_018926;NM_003735;NM_018924;NM_018927;NM_018919;NM_032088;NM_018913;NM_018918;NM_003736;NM_018916;NM_018915;NM_032094;NM_018923;NM_018920;NM_018925	Body;Body;Body;Body;Body;Body;Body;TSS200;Body;Body;Body;Body;Body;Body;Body;Body;Body;TSS200;Body;Body;Body	chr5:140810494-140812617	N_Shore
cg07730329	5	140810137	0.084	0.0194	++++++	1.455e-05	0.00151911			PCDHGA4;PCDHGA11;PCDHGA11;PCDHGA9;PCDHGA1;PCDHGB1;PCDHGB6;PCDHGA12;PCDHGB3;PCDHGB7;PCDHGA6;PCDHGA8;PCDHGA10;PCDHGA5;PCDHGB4;PCDHGA3;PCDHGA2;PCDHGA12;PCDHGB2;PCDHGA7;PCDHGB5	NM_018917;NM_032092;NM_018914;NM_018921;NM_018912;NM_018922;NM_018926;NM_003735;NM_018924;NM_018927;NM_018919;NM_032088;NM_018913;NM_018918;NM_003736;NM_018916;NM_018915;NM_032094;NM_018923;NM_018920;NM_018925	Body;Body;Body;Body;Body;Body;Body;TSS200;Body;Body;Body;Body;Body;Body;Body;Body;Body;TSS200;Body;Body;Body	chr5:140810494-140812617	N_Shore				X
cg11647681	5	140810161	0.0972	0.0209	++++++	3.439e-06	0.000508094			PCDHGA4;PCDHGA11;PCDHGA11;PCDHGA12;PCDHGA9;PCDHGA1;PCDHGB1;PCDHGB6;PCDHGA12;PCDHGB3;PCDHGB7;PCDHGA6;PCDHGA8;PCDHGA10;PCDHGA12;PCDHGA5;PCDHGB4;PCDHGA3;PCDHGA2;PCDHGA7;PCDHGB2;PCDHGB5;PCDHGA12	NM_018917;NM_032092;NM_018914;NM_003735;NM_018921;NM_018912;NM_018922;NM_018926;NM_032094;NM_018924;NM_018927;NM_018919;NM_032088;NM_018913;NM_003735;NM_018918;NM_003736;NM_018916;NM_018915;NM_018920;NM_018923;NM_018925;NM_032094	Body;Body;Body;5'UTR;Body;Body;Body;Body;1stExon;Body;Body;Body;Body;Body;1stExon;Body;Body;Body;Body;Body;Body;Body;5'UTR	chr5:140810494-140812617	N_Shore				X
cg07802710	5	140810260	0.0732	0.0183	++++++	5.999e-05	0.00422623			PCDHGA4;PCDHGA11;PCDHGA11;PCDHGA12;PCDHGA9;PCDHGA1;PCDHGB1;PCDHGB6;PCDHGA12;PCDHGB3;PCDHGB7;PCDHGA6;PCDHGA8;PCDHGA10;PCDHGA12;PCDHGA5;PCDHGB4;PCDHGA3;PCDHGA2;PCDHGA7;PCDHGB2;PCDHGB5;PCDHGA12	NM_018917;NM_032092;NM_018914;NM_003735;NM_018921;NM_018912;NM_018922;NM_018926;NM_032094;NM_018924;NM_018927;NM_018919;NM_032088;NM_018913;NM_003735;NM_018918;NM_003736;NM_018916;NM_018915;NM_018920;NM_018923;NM_018925;NM_032094	Body;Body;Body;5'UTR;Body;Body;Body;Body;1stExon;Body;Body;Body;Body;Body;1stExon;Body;Body;Body;Body;Body;Body;Body;5'UTR	chr5:140810494-140812617	N_Shore				X
cg21185686	5	140810433	0.1074	0.0251	++++++	1.928e-05	0.00186645			PCDHGA4;PCDHGA11;PCDHGA11;PCDHGA9;PCDHGA1;PCDHGB1;PCDHGB6;PCDHGA12;PCDHGB3;PCDHGB7;PCDHGA6;PCDHGA8;PCDHGA10;PCDHGA12;PCDHGA5;PCDHGB4;PCDHGA3;PCDHGA2;PCDHGA7;PCDHGB2;PCDHGB5	NM_018917;NM_032092;NM_018914;NM_018921;NM_018912;NM_018922;NM_018926;NM_032094;NM_018924;NM_018927;NM_018919;NM_032088;NM_018913;NM_003735;NM_018918;NM_003736;NM_018916;NM_018915;NM_018920;NM_018923;NM_018925	Body;Body;Body;Body;Body;Body;Body;1stExon;Body;Body;Body;Body;Body;1stExon;Body;Body;Body;Body;Body;Body;Body	chr5:140810494-140812617	N_Shore				X
cg14253517	5	140810726	0.113	0.024	++++++	2.405e-06	0.000381395	rs17097300		PCDHGA4;PCDHGA11;PCDHGA11;PCDHGA9;PCDHGA1;PCDHGB1;PCDHGB6;PCDHGA12;PCDHGB3;PCDHGB7;PCDHGA6;PCDHGA8;PCDHGA10;PCDHGA12;PCDHGA5;PCDHGB4;PCDHGA3;PCDHGA2;PCDHGA7;PCDHGB2;PCDHGB5	NM_018917;NM_032092;NM_018914;NM_018921;NM_018912;NM_018922;NM_018926;NM_032094;NM_018924;NM_018927;NM_018919;NM_032088;NM_018913;NM_003735;NM_018918;NM_003736;NM_018916;NM_018915;NM_018920;NM_018923;NM_018925	Body;Body;Body;Body;Body;Body;Body;1stExon;Body;Body;Body;Body;Body;1stExon;Body;Body;Body;Body;Body;Body;Body	chr5:140810494-140812617	Island
cg09639151	5	140810920	0.1743	0.045	++++++	0.0001075	0.00629698			PCDHGA4;PCDHGA11;PCDHGA11;PCDHGA9;PCDHGA1;PCDHGB1;PCDHGB6;PCDHGA12;PCDHGB3;PCDHGB7;PCDHGA6;PCDHGA8;PCDHGA10;PCDHGA12;PCDHGA5;PCDHGB4;PCDHGA3;PCDHGA2;PCDHGA7;PCDHGB2;PCDHGB5	NM_018917;NM_032092;NM_018914;NM_018921;NM_018912;NM_018922;NM_018926;NM_032094;NM_018924;NM_018927;NM_018919;NM_032088;NM_018913;NM_003735;NM_018918;NM_003736;NM_018916;NM_018915;NM_018920;NM_018923;NM_018925	Body;Body;Body;Body;Body;Body;Body;1stExon;Body;Body;Body;Body;Body;1stExon;Body;Body;Body;Body;Body;Body;Body	chr5:140810494-140812617	Island
cg23244790	5	140811102	0.2145	0.0322	++++++	2.663e-11	1.71879e-08			PCDHGA4;PCDHGA11;PCDHGA11;PCDHGA9;PCDHGA1;PCDHGB1;PCDHGB6;PCDHGA12;PCDHGB3;PCDHGB7;PCDHGA6;PCDHGA8;PCDHGA10;PCDHGA12;PCDHGA5;PCDHGB4;PCDHGA3;PCDHGA2;PCDHGA7;PCDHGB2;PCDHGB5	NM_018917;NM_032092;NM_018914;NM_018921;NM_018912;NM_018922;NM_018926;NM_032094;NM_018924;NM_018927;NM_018919;NM_032088;NM_018913;NM_003735;NM_018918;NM_003736;NM_018916;NM_018915;NM_018920;NM_018923;NM_018925	Body;Body;Body;Body;Body;Body;Body;1stExon;Body;Body;Body;Body;Body;1stExon;Body;Body;Body;Body;Body;Body;Body	chr5:140810494-140812617	Island				X
cg00281842	5	140855562	0.1738	0.0378	++++++	4.249e-06	0.00059514	rs72790062		PCDHGA4;PCDHGA12;PCDHGA11;PCDHGA11;PCDHGA9;PCDHGA1;PCDHGB1;PCDHGC3;PCDHGB6;PCDHGB3;PCDHGB7;PCDHGC3;PCDHGA6;PCDHGA8;PCDHGA10;PCDHGA5;PCDHGB4;PCDHGA3;PCDHGC3;PCDHGA2;PCDHGA7;PCDHGB2;PCDHGB5	NM_018917;NM_003735;NM_032092;NM_018914;NM_018921;NM_018912;NM_018922;NM_032402;NM_018926;NM_018924;NM_018927;NM_032403;NM_018919;NM_032088;NM_018913;NM_018918;NM_003736;NM_018916;NM_002588;NM_018915;NM_018920;NM_018923;NM_018925	Body;Body;Body;Body;Body;Body;Body;TSS200;Body;Body;Body;TSS200;Body;Body;Body;Body;Body;Body;TSS200;Body;Body;Body;Body	chr5:140855386-140856620	Island
cg19977633	5	141117222	0.0966	0.0223	++++++	1.459e-05	0.00152214
cg09254969	5	141303622	-0.1326	0.0333	------	6.859e-05	0.0046301			KIAA0141;KIAA0141	NM_014773;NM_001142603	Body;Body	chr5:141303119-141303634	Island
cg26468696	5	141331010	0.1016	0.024	++++++	2.301e-05	0.00212258			PCDH12	NM_016580	Body
cg17860381	5	142783569	-0.3085	0.0331	------	1.167e-20	2.64657e-17			NR3C1;NR3C1;NR3C1;NR3C1;NR3C1;NR3C1;NR3C1	NM_001018076;NM_001020825;NM_001018075;NM_001018077;NM_001018074;NM_000176;NM_001024094	5'UTR;TSS1500;5'UTR;5'UTR;5'UTR;TSS1500;TSS1500	chr5:142782071-142785071	Island
cg23513690	5	145316101	0.0917	0.0243	++++++	0.0001589	0.00821142			SH3RF2	NM_152550	TSS200	chr5:145316145-145316354	N_Shore
cg11670060	5	145316416	0.0861	0.0228	++++++	0.0001595	0.00823115			SH3RF2	NM_152550	5'UTR	chr5:145316145-145316354	S_Shore				X
cg01904727	5	145484705	-0.3868	0.0345	------	3.755e-29	1.81207e-25	rs35652702		PLAC8L1	NM_001029869	TSS1500
cg01593834	5	145718401	-0.1762	0.0375	------	2.59e-06	0.000404855			POU4F3	NM_002700	TSS200	chr5:145718289-145720095	Island
cg01899038	5	145722391	0.1415	0.0286	++++++	7.23e-07	0.000146084						chr5:145722467-145722925	N_Shore
cg07463197	5	145790404	0.1166	0.0289	++++++	5.614e-05	0.00403096
cg23346625	5	146619708	0.1165	0.0275	++++++	2.204e-05	0.00205457			STK32A;STK32A	NM_001112724;NM_145001	Body;Body
cg24167372	5	146888628	0.1075	0.0259	++++++	3.253e-05	0.00274121						chr5:146888750-146889840	N_Shore				X
cg24131891	5	150036399	-0.1896	0.0391	------	1.252e-06	0.000224434			SYNPO	NM_007286	Body	chr5:150035968-150036629	Island
cg08580836	5	150284448	0.1368	0.0278	++++++	8.333e-07	0.000162058	rs35494316		ZNF300	NM_052860	TSS200	chr5:150284385-150284635	Island
cg06993512	5	151305143	0.157	0.0411	++++++	0.0001317	0.00721265			GLRA1;GLRA1	NM_001146040;NM_000171	TSS1500;TSS1500	chr5:151304226-151304824	S_Shore
cg26013791	5	153785129	0.0718	0.0191	++++++	0.0001747	0.00874902			GALNT10;GALNT10	NM_198321;NM_017540	Body;Body	chr5:153784641-153785130	Island
cg07922443	5	153857468	0.0709	0.017	++++++	2.942e-05	0.00254317			HAND1	NM_004821	1stExon	chr5:153857038-153859113	Island
cg02873242	5	154134737	0.1262	0.0338	++++++	0.0001904	0.00926907			LARP1;LARP1	NM_015315;NM_033551	Body;TSS200	chr5:154134139-154137009	Island
cg16675507	5	155108371	-0.119	0.0282	------	2.427e-05	0.00221165						chr5:155107504-155108934	Island
cg25559421	5	157003155	0.1326	0.0343	++++++	0.0001103	0.00640764		rs76429490	ADAM19	NM_033274	TSS1500	chr5:157002174-157003182	Island
cg14444751	5	157117513	-0.2052	0.0345	------	2.699e-09	1.15239e-06						chr5:157117149-157118379	Island
cg07256113	5	158526263	-0.1242	0.0263	------	2.289e-06	0.000366925	rs72297891	rs10537975	EBF1	NM_024007	Body	chr5:158526133-158526431	Island
cg00252615	5	160976283	0.114	0.0255	++++++	7.636e-06	0.000940061			GABRB2;GABRB2	NM_000813;NM_021911	TSS1500;TSS1500	chr5:160974692-160975384	S_Shore
cg02071294	5	162993374	0.1707	0.0333	++++++	2.937e-07	6.9177e-05
cg13983686	5	167001044	0.1272	0.0291	++++++	1.263e-05	0.00136893	rs4574562		ODZ2	NM_001122679	Body						X
cg15946571	5	167851031	-0.089	0.0238	------	0.0001904	0.00926907			WWC1;WWC1;WWC1	NM_001161662;NM_015238;NM_001161661	Body;Body;Body
cg04178316	5	170738059	0.0839	0.0192	++++++	1.226e-05	0.00134392			TLX3	NM_021025	Body	chr5:170735169-170739863	Island				X
cg11803801	5	172299559	0.0977	0.0253	++++++	0.000115	0.00658936			ERGIC1	NM_001031711	Body
cg18839504	5	172665119	0.0863	0.0202	++++++	1.91e-05	0.00185509						chr5:172665306-172666072	N_Shore				X
cg03440750	5	175969806	0.0679	0.0171	++++++	7.107e-05	0.00473048						chr5:175969749-175971053	Island
cg18831371	5	176037325	0.0924	0.0199	++++++	3.385e-06	0.000501723			GPRIN1	NM_052899	TSS200	chr5:176036458-176037557	Island
cg12893143	5	176237996	0.0884	0.0216	++++++	4.232e-05	0.0033148	rs2917637		UNC5A	NM_133369	Body	chr5:176236761-176238081	Island
cg05548190	5	176432570	0.1627	0.0346	++++++	2.555e-06	0.000399986			UIMC1	NM_016290	5'UTR	chr5:176432854-176433908	N_Shore
cg04127587	5	176829112	-0.1348	0.025	------	7.052e-08	2.08453e-05			PFN3	NM_001029886	TSS1500	chr5:176829339-176829756	N_Shore
cg07292251	5	176829198	-0.1112	0.0204	------	5.001e-08	1.55119e-05			F12	NM_000505	3'UTR	chr5:176829339-176829756	N_Shore
cg17402373	5	176852891	0.0912	0.0211	++++++	1.517e-05	0.00156728			GRK6;GRK6;GRK6	NM_002082;NM_001004106;NM_001004105	TSS1500;TSS1500;TSS1500	chr5:176852953-176854125	N_Shore
cg23983884	5	176900806	-0.1992	0.0376	------	1.211e-07	3.28486e-05			DBN1;DBN1	NM_080881;NM_004395	TSS1500;TSS200
cg12145394	5	177573275	0.0769	0.0197	++++++	9.91e-05	0.00595971		rs35216626	RMND5B	NM_022762	Body
cg08812692	5	178052235	0.15	0.028	++++++	8.234e-08	2.37473e-05			CLK4	NM_020666	5'UTR	chr5:178053432-178054411	N_Shore
cg05023857	5	178903087	0.1456	0.0325	++++++	7.273e-06	0.000904255
cg14544666	5	179634789	0.1324	0.0219	++++++	1.475e-09	6.72689e-07			RASGEF1C	NM_175062	5'UTR	chr5:179634577-179634875	Island
cg16585682	5	180017623	0.1203	0.0243	++++++	7.582e-07	0.000150846	rs78499018		SCGB3A1	NM_052863	Body	chr5:180017099-180019062	Island
cg11583106	5	180033559	-0.1117	0.0266	------	2.704e-05	0.00239224	rs307835		FLT4	NM_182925	Body
cg04492927	5	180480817	0.1262	0.0203	++++++	5.48e-10	2.7434e-07		rs9942308	BTNL9	NM_152547	Body	chr5:180479585-180480959	Island
cg11886002	5	180487371	-0.1262	0.0217	------	6.071e-09	2.39502e-06			BTNL9	NM_152547	3'UTR	chr5:180486154-180486892	S_Shore
cg11774548	5	180489057	-0.2777	0.0404	------	6.546e-12	4.72468e-09	rs78457194					chr5:180486154-180486892	S_Shelf
cg19645410	5	180611315	0.126	0.0283	++++++	8.331e-06	0.00100333	rs7713229					chr5:180610053-180610263	S_Shore
cg01203153	5	180643432	0.2773	0.0516	++++++	7.568e-08	2.20719e-05						chr5:180644239-180644683	N_Shore
cg17432513	5	180643653	0.2304	0.0454	++++++	3.868e-07	8.73858e-05						chr5:180644239-180644683	N_Shore
cg15579822	6	1396193	0.1046	0.0273	++++++	0.0001249	0.00697181						chr6:1393049-1394170	S_Shelf
cg23989119	6	1608107	0.0822	0.0214	++++++	0.0001226	0.00687858						chr6:1604606-1615866	Island
cg23850750	6	1612589	0.0596	0.0159	++++++	0.000173	0.0086922			FOXC1;FOXC1	NM_001453;NM_001453	3'UTR;1stExon	chr6:1604606-1615866	Island
cg01496600	6	2246553	0.1066	0.0266	++++++	6.069e-05	0.00425962	rs78564154		GMDS	NM_001500	TSS1500	chr6:2245118-2246153	S_Shore
cg18676237	6	2903258	0.1295	0.033	++++++	8.724e-05	0.0054733			SERPINB9	NM_004155	5'UTR	chr6:2903175-2903906	Island				X
cg13722431	6	2903533	0.18	0.0472	++++++	0.0001347	0.00732283	rs2236275		SERPINB9;SERPINB9	NM_004155;NM_004155	1stExon;5'UTR	chr6:2903175-2903906	Island				X
cg04099420	6	3076354	0.1474	0.0309	++++++	1.859e-06	0.000308852			RIPK1	NM_003804	TSS1500						X
cg06530356	6	3900170	-0.1509	0.0371	------	4.816e-05	0.00363998											X
cg08354681	6	4773278	0.1025	0.0168	++++++	9.873e-10	4.70319e-07	rs6927577		CDYL	NR_026590	Body	chr6:4775131-4777550	N_Shore
cg11574745	6	5087031	-0.3176	0.0307	------	4.622e-25	1.57229e-21	rs397654		PPP1R3G;PPP1R3G	NM_001145115;NM_001145115	3'UTR;1stExon	chr6:5084516-5087032	Island
cg24920126	6	5087266	-0.2186	0.0245	------	4.198e-19	8.21808e-16			PPP1R3G;PPP1R3G	NM_001145115;NM_001145115	3'UTR;1stExon	chr6:5084516-5087032	S_Shore
cg10563109	6	5087749	-0.1864	0.0258	------	4.78e-13	4.25702e-10						chr6:5084516-5087032	S_Shore
cg09600028	6	5997199	0.0698	0.0185	++++++	0.0001605	0.00826528						chr6:5997027-5997414	Island
cg18533466	6	7107952	0.0838	0.0203	++++++	3.682e-05	0.00299507			RREB1;RREB1;RREB1;RREB1;RREB1	NM_001168344;NM_001003699;NM_001003700;NM_001168344;NM_001003698	1stExon;TSS200;TSS200;5'UTR;TSS200	chr6:7107075-7109854	Island
cg11433624	6	7146702	0.0938	0.0184	++++++	3.351e-07	7.70906e-05			RREB1;RREB1;RREB1;RREB1	NM_001003700;NM_001003699;NM_001168344;NM_001003698	5'UTR;5'UTR;5'UTR;5'UTR						X
cg05178226	6	10838284	0.1135	0.0229	++++++	7.015e-07	0.000142572						chr6:10838098-10838915	Island
cg24724428	6	11044888	0.142	0.0368	++++++	0.000113	0.00651343			ELOVL2	NM_017770	TSS1500	chr6:11043913-11045206	Island				X
cg20510285	6	11263797	0.1058	0.0272	++++++	0.0001005	0.00601514			NEDD9	NM_001142393	Body
cg23127986	6	11939022	0.1038	0.0276	++++++	0.0001679	0.00851846
cg01709473	6	12010960	0.1061	0.0271	++++++	8.889e-05	0.00554831						chr6:12012543-12013379	N_Shore
cg25559625	6	12290322	0.1596	0.0357	++++++	7.604e-06	0.000937544			EDN1;EDN1	NM_001955;NM_001168319	TSS1500;TSS1500
cg00846554	6	12748001	0.0687	0.0185	++++++	0.0002008	0.00960745			PHACTR1	NM_030948	Body	chr6:12749877-12750499	N_Shore
cg06139021	6	13574897	0.0861	0.0199	++++++	1.45e-05	0.00151618	rs2804925		SIRT5;SIRT5;SIRT5	NM_012241;NM_012241;NM_031244	1stExon;5'UTR;5'UTR	chr6:13574438-13575110	Island
cg09134314	6	13924570	0.1476	0.0312	++++++	2.201e-06	0.000354875			RNF182;RNF182;RNF182;RNF182	NM_001165033;NM_152737;NM_001165034;NM_001165032	TSS1500;TSS1500;TSS200;TSS1500	chr6:13925099-13925510	N_Shore
cg02761568	6	13924934	0.0893	0.0234	++++++	0.0001403	0.0075384			RNF182;RNF182;RNF182;RNF182	NM_001165034;NM_152737;NM_001165033;NM_001165032	5'UTR;TSS200;TSS1500;TSS200	chr6:13925099-13925510	N_Shore				X
cg04699519	6	16306096	0.1229	0.0251	++++++	1.009e-06	0.000188372	rs75517343		ATXN1;ATXN1	NM_000332;NM_001128164	3'UTR;3'UTR
cg21597596	6	17393825	0.1409	0.0348	++++++	5.175e-05	0.00382018			CAP2;CAP2	NM_006366;NM_006366	1stExon;5'UTR
cg06682978	6	17394417	0.1242	0.0333	++++++	0.0001958	0.00945103	rs2223633		CAP2	NM_006366	5'UTR
cg22736354	6	18122719	0.0672	0.0172	++++++	9.765e-05	0.00590503	rs28940575		NHLRC1	NM_198586	1stExon	chr6:18122250-18122994	Island				X
cg06646708	6	18123224	-0.158	0.0289	------	4.641e-08	1.45255e-05			NHLRC1	NM_198586	TSS1500	chr6:18122250-18122994	S_Shore
cg18232313	6	18123232	-0.1371	0.0266	------	2.553e-07	6.14222e-05		rs77117317	NHLRC1	NM_198586	TSS1500	chr6:18122250-18122994	S_Shore
cg22406543	6	18155584	0.0618	0.016	++++++	0.0001175	0.00668095			KDM1B;TPMT	NM_153042;NM_000367	TSS200;TSS1500	chr6:18155534-18156354	Island
cg16762581	6	21589299	0.1268	0.0228	++++++	2.706e-08	9.03484e-06						chr6:21587421-21589175	S_Shore
cg19988367	6	21808465	0.0775	0.0184	++++++	2.631e-05	0.00234667			FLJ22536	NR_015410	Body
cg24960799	6	24908812	0.0906	0.0239	++++++	0.0001507	0.0079369			FAM65B	NM_014722	5'UTR	chr6:24910626-24911285	N_Shore
cg03517284	6	25882590	0.2943	0.0775	++++++	0.0001463	0.00776925						chr6:25882327-25882560	S_Shore
cg19430897	6	26034145	0.109	0.0269	++++++	4.935e-05	0.00369893			HIST1H2AB	NM_003513	TSS1500	chr6:26031880-26032264	S_Shore
cg11342453	6	26196699	0.1158	0.0299	++++++	0.0001089	0.00635566						chr6:26197070-26197537	N_Shore
cg16774276	6	26200365	0.1729	0.0245	++++++	1.717e-12	1.38365e-09			HIST1H3D;HIST1H2AD	NM_003530;NM_021065	TSS1500;TSS1500	chr6:26199197-26199466	S_Shore
cg16906712	6	26217615	0.1345	0.0289	++++++	3.362e-06	0.000499385			HIST1H2BG;HIST1H2AE;HIST1H2AE	NM_003518;NM_021052;NM_021052	TSS1500;3'UTR;1stExon	chr6:26217211-26217521	S_Shore				X
cg14989642	6	26224013	0.1483	0.0273	++++++	5.537e-08	1.6934e-05			HIST1H3E	NM_003532	TSS1500	chr6:26225386-26225790	N_Shore				X
cg13308080	6	26234061	0.0949	0.0203	++++++	2.928e-06	0.000445441
cg21085190	6	26235254	0.122	0.0298	++++++	4.17e-05	0.00328265	rs16891464		HIST1H1D	NM_005320	TSS200						X
cg25267285	6	26235290	0.1855	0.0361	++++++	2.692e-07	6.4319e-05	rs16891464		HIST1H1D	NM_005320	TSS200						X
cg12260798	6	26240519	0.1715	0.0339	++++++	4.144e-07	9.28129e-05			HIST1H4F	NM_003540	TSS200	chr6:26240697-26240951	N_Shore				X
cg05159188	6	26240579	0.1237	0.025	++++++	7.329e-07	0.000147438	rs73736567		HIST1H4F	NM_003540	TSS200	chr6:26240697-26240951	N_Shore				X
cg08260959	6	26240920	0.1292	0.0257	++++++	5.136e-07	0.000110213			HIST1H4F	NM_003540	1stExon	chr6:26240697-26240951	Island				X
cg05414338	6	26250347	0.1072	0.0279	++++++	0.0001233	0.00690665						chr6:26250436-26250827	N_Shore				X
cg06254453	6	26250350	0.1054	0.0259	++++++	4.801e-05	0.00363063						chr6:26250436-26250827	N_Shore				X
cg11731890	6	26271827	0.1089	0.0279	++++++	9.815e-05	0.00592146			HIST1H3G;HIST1H2BI	NM_003534;NM_003525	TSS1500;TSS1500	chr6:26272470-26272696	N_Shore				X
cg01490894	6	26550804	0.0881	0.0218	++++++	5.432e-05	0.00395017						chr6:26550782-26551114	Island				X
cg12349884	6	27106988	0.1374	0.0253	++++++	5.855e-08	1.76978e-05			HIST1H2BK;HIST1H4I	NM_080593;NM_003495	3'UTR;TSS200	chr6:27107138-27107394	N_Shore
cg21269897	6	27107002	0.1621	0.0244	++++++	3.089e-11	1.96925e-08			HIST1H2BK;HIST1H4I	NM_080593;NM_003495	3'UTR;TSS200	chr6:27107138-27107394	N_Shore				X
cg16991515	6	27107019	0.1291	0.0232	++++++	2.592e-08	8.67515e-06			HIST1H2BK;HIST1H4I	NM_080593;NM_003495	3'UTR;TSS200	chr6:27107138-27107394	N_Shore				X
cg02599464	6	27107097	0.1781	0.0309	++++++	7.967e-09	3.06434e-06			HIST1H2BK;HIST1H4I	NM_080593;NM_003495	3'UTR;1stExon	chr6:27107138-27107394	N_Shore
cg01804925	6	27107588	0.1872	0.029	++++++	1.158e-10	6.75932e-08			HIST1H2BK	NM_080593	3'UTR	chr6:27107138-27107394	S_Shore
cg22272282	6	27107670	0.1105	0.0264	++++++	2.789e-05	0.00244658			HIST1H2BK	NM_080593	3'UTR	chr6:27107138-27107394	S_Shore
cg26533311	6	27206911	-0.4507	0.0447	------	6.392e-24	1.93633e-20
cg02055264	6	27210913	-0.3885	0.0397	------	1.33e-22	3.58422e-19
cg07107628	6	27210934	-0.4372	0.0437	------	1.501e-23	4.38688e-20
cg03099771	6	27215365	-0.1175	0.0206	------	1.257e-08	4.5922e-06			PRSS16	NM_005865	TSS200	chr6:27218792-27219813	N_Shelf
cg26077005	6	27236793	-0.2044	0.0345	------	3.173e-09	1.34098e-06
cg23812680	6	27561058	0.1269	0.0342	++++++	0.0002019	0.00964007											X
cg13348458	6	27569671	0.3917	0.0485	++++++	6.836e-16	9.39418e-13											X
cg18187198	6	27570442	0.3988	0.051	++++++	5.072e-15	6.11906e-12	rs76895417
cg09057517	6	27570490	0.452	0.0586	++++++	1.219e-14	1.38225e-11
cg06168204	6	27570548	0.3779	0.065	++++++	6.145e-09	2.41961e-06
cg01810111	6	27637395	0.208	0.0341	++++++	1.051e-09	4.96789e-07											X
cg10507304	6	27637520	0.3735	0.0476	++++++	4.293e-15	5.27118e-12
cg07343821	6	27637537	0.2524	0.0406	++++++	4.897e-10	2.47845e-07
cg04274288	6	27648004	0.2128	0.0353	++++++	1.74e-09	7.7648e-07						chr6:27647793-27648005	Island				X
cg27641532	6	27648317	0.2097	0.0295	++++++	1.116e-12	9.45218e-10						chr6:27647793-27648005	S_Shore				X
cg14558529	6	27648341	0.2405	0.0399	++++++	1.599e-09	7.21314e-07						chr6:27647793-27648005	S_Shore				X
cg25106913	6	27648354	0.2431	0.0366	++++++	3.03e-11	1.93461e-08						chr6:27647793-27648005	S_Shore
cg02925601	6	27648605	0.2312	0.0356	++++++	8.08e-11	4.85989e-08						chr6:27647793-27648005	S_Shore				X
cg04612667	6	27706340	-0.1742	0.0465	------	0.0001764	0.00880335
cg05882691	6	27777739	0.1329	0.0273	++++++	1.085e-06	0.000199952			HIST1H3H	NM_003536	TSS200	chr6:27777855-27778251	N_Shore				X
cg07178031	6	27778236	0.1344	0.0276	++++++	1.166e-06	0.00021224			HIST1H3H	NM_003536	1stExon	chr6:27777855-27778251	Island				X
cg08464208	6	27792307	0.1569	0.0279	++++++	1.802e-08	6.3217e-06	rs63635960					chr6:27791780-27792217	S_Shore
cg27131663	6	27806196	0.1104	0.0248	++++++	8.899e-06	0.001054			HIST1H2BN;HIST1H2AK	NM_003520;NM_003510	TSS1500;TSS200	chr6:27805843-27806853	Island				X
cg04676561	6	27835191	0.1023	0.0193	++++++	1.209e-07	3.28158e-05			HIST1H1B	NM_005322	1stExon	chr6:27835190-27835461	Island				X
cg16103834	6	28092269	0.1505	0.0363	++++++	3.458e-05	0.00286306	rs539474		ZSCAN16	NM_025231	TSS200
cg16499284	6	28186477	0.116	0.0311	++++++	0.0001936	0.00936553			LOC222699	NR_002936	Body	chr6:28186476-28186884	Island				X
cg24986572	6	28193283	0.1004	0.0254	++++++	7.652e-05	0.00498539			ZNF193	NM_006299	5'UTR	chr6:28192961-28193284	Island
cg21251018	6	28226885	-0.2306	0.0295	------	5.202e-15	6.22164e-12	rs72850300		NKAPL	NM_001007531	TSS1500	chr6:28226979-28227483	N_Shore				X
cg00765128	6	28226905	-0.1191	0.0288	------	3.51e-05	0.00289718			NKAPL	NM_001007531	TSS200	chr6:28226979-28227483	N_Shore
cg17384889	6	28227068	-0.1854	0.0447	------	3.382e-05	0.00281335			NKAPL	NM_001007531	TSS200	chr6:28226979-28227483	Island
cg18694169	6	28227079	-0.1769	0.035	------	4.515e-07	9.91425e-05			NKAPL	NM_001007531	TSS200	chr6:28226979-28227483	Island
cg00448814	6	28227482	-0.0829	0.0211	------	8.403e-05	0.00533809		rs77742720	NKAPL	NM_001007531	1stExon	chr6:28226979-28227483	Island				X
cg14547644	6	28411285	0.1065	0.0244	++++++	1.281e-05	0.00138338			ZSCAN23	NM_001012455	TSS200
cg09798536	6	28457348	-0.1	0.024	------	3.007e-05	0.00258428						chr6:28457568-28457926	N_Shore
cg26395285	6	28481217	-0.1224	0.0264	------	3.472e-06	0.000511876			GPX6	NM_182701	Body
cg01400884	6	28583971	-0.1106	0.0245	------	6.264e-06	0.000803602						chr6:28583934-28584289	Island
cg01309870	6	28584035	-0.1195	0.0216	------	3.082e-08	1.01033e-05						chr6:28583934-28584289	Island
cg20450471	6	28584061	-0.141	0.0291	------	1.286e-06	0.000228667						chr6:28583934-28584289	Island
cg03682719	6	28584103	-0.1214	0.0314	------	0.0001091	0.00636108						chr6:28583934-28584289	Island
cg03858673	6	28584155	-0.1505	0.0306	------	8.839e-07	0.000169751						chr6:28583934-28584289	Island
cg11111740	6	28584288	-0.1484	0.0271	------	4.446e-08	1.39997e-05						chr6:28583934-28584289	Island
cg16731266	6	28601269	-0.2832	0.0447	------	2.385e-10	1.2905e-07						chr6:28602853-28603295	N_Shore
cg07017437	6	28601271	-0.2543	0.0404	------	3.086e-10	1.63777e-07						chr6:28602853-28603295	N_Shore
cg25653641	6	28601312	-0.2378	0.0403	------	3.637e-09	1.51092e-06	rs9368568					chr6:28602853-28603295	N_Shore
cg22572476	6	28601324	-0.3128	0.045	------	3.455e-12	2.61656e-09		rs9461476				chr6:28602853-28603295	N_Shore
cg27535677	6	28601365	-0.3818	0.0547	------	2.817e-12	2.16499e-09						chr6:28602853-28603295	N_Shore
cg22497095	6	28601375	-0.3519	0.0465	------	4.037e-14	4.27402e-11						chr6:28602853-28603295	N_Shore
cg26865747	6	28601377	-0.4156	0.0566	------	2.099e-13	2.00257e-10						chr6:28602853-28603295	N_Shore
cg03759229	6	28601417	-0.2338	0.0346	------	1.452e-11	9.81436e-09		rs75534826				chr6:28602853-28603295	N_Shore
cg13565129	6	28601419	-0.3545	0.0539	------	4.692e-11	2.9282e-08	rs75534826					chr6:28602853-28603295	N_Shore
cg20851828	6	28601440	-0.2912	0.0456	------	1.696e-10	9.5173e-08						chr6:28602853-28603295	N_Shore
cg14654363	6	28601443	-0.3664	0.0576	------	1.935e-10	1.06987e-07						chr6:28602853-28603295	N_Shore
cg12763978	6	28601519	-0.3949	0.0512	------	1.265e-14	1.42661e-11						chr6:28602853-28603295	N_Shore
cg21144120	6	28661199	-0.2869	0.0339	------	2.823e-17	4.50611e-14											X
cg23250574	6	28661310	-0.3277	0.0408	------	9.688e-16	1.29699e-12
cg10582608	6	28664190	-0.3156	0.0851	------	0.0002098	0.00989546
cg10960055	6	28664226	-0.3595	0.0895	------	5.906e-05	0.00417703
cg09294156	6	28698008	0.1475	0.0263	++++++	2.027e-08	6.99863e-06											X
cg06877024	6	28743586	0.2242	0.0263	++++++	1.617e-17	2.67362e-14
cg17571919	6	28829328	-0.2311	0.0486	------	2.001e-06	0.000327204						chr6:28831682-28832134	N_Shelf
cg03188580	6	28829378	-0.2273	0.0541	------	2.622e-05	0.00234065						chr6:28831682-28832134	N_Shelf				X
cg07021810	6	28830041	0.0952	0.0243	++++++	9.002e-05	0.00559819						chr6:28831682-28832134	N_Shore
cg12914966	6	28830789	0.1998	0.0409	++++++	1.034e-06	0.000192088						chr6:28831682-28832134	N_Shore
cg14068796	6	28832184	0.0937	0.0239	++++++	8.621e-05	0.00542509						chr6:28831682-28832134	S_Shore				X
cg12064504	6	28972891	-0.1826	0.0324	------	1.812e-08	6.35141e-06		rs9257457	ZNF311;ZNF311	NM_001010877;NM_001010877	5'UTR;1stExon						X
cg18305433	6	28972963	-0.288	0.0331	------	3.3e-18	5.85278e-15			ZNF311;ZNF311	NM_001010877;NM_001010877	5'UTR;1stExon						X
cg14102966	6	28972975	-0.2439	0.036	------	1.181e-11	8.16888e-09			ZNF311;ZNF311	NM_001010877;NM_001010877	5'UTR;1stExon
cg18828927	6	29275263	0.0797	0.0213	++++++	0.0001862	0.00912886			OR14J1	NM_030946	1stExon						X
cg24727561	6	29524112	-0.1146	0.0246	------	3.274e-06	0.000487535			UBD	NM_006398	Body	chr6:29521110-29521833	S_Shelf
cg25122820	6	29716643	0.1002	0.022	++++++	5.444e-06	0.00071862			LOC285830;LOC285830	NR_026972;NR_026973	Body;Body	chr6:29716468-29717158	Island				X
cg00089464	6	29717223	0.1802	0.0419	++++++	1.69e-05	0.00169578			LOC285830;LOC285830	NR_026972;NR_026973	TSS1500;TSS1500	chr6:29716468-29717158	S_Shore
cg13130352	6	29796494	-0.2409	0.0435	------	2.972e-08	9.78132e-06		rs17875402	HLA-G	NM_002127	Body	chr6:29795553-29796594	Island
cg26511972	6	29796591	-0.2071	0.0409	------	4.167e-07	9.32776e-05	rs17875403		HLA-G	NM_002127	Body	chr6:29795553-29796594	Island
cg06889979	6	29987491	0.1938	0.0296	++++++	5.615e-11	3.45231e-08			NCRNA00171	NR_026751	Body
cg02649933	6	30028768	0.0914	0.0239	++++++	0.0001294	0.00713643	rs16893483		ZNRD1;ZNRD1;NCRNA00171	NM_014596;NM_170783;NR_026751	TSS1500;TSS1500;Body	chr6:30028936-30029195	N_Shore
cg12967914	6	30043106	0.2359	0.0547	++++++	1.615e-05	0.00163835		rs77391493	RNF39;RNF39	NM_025236;NM_170769	1stExon;1stExon	chr6:30042918-30043500	Island
cg26091747	6	30113696	0.1586	0.0279	++++++	1.37e-08	4.95271e-06			TRIM40	NM_138700	Body
cg21856784	6	30131214	0.1154	0.0259	++++++	8.148e-06	0.000989287			TRIM15;TRIM15	NM_033229;NM_033229	5'UTR;1stExon
cg00720829	6	30131219	0.1108	0.0237	++++++	2.913e-06	0.00044381			TRIM15;TRIM15	NM_033229;NM_033229	5'UTR;1stExon
cg26993102	6	30228245	-0.0688	0.0154	------	8.144e-06	0.000989287	rs28729266		HLA-L	NR_027822	Body	chr6:30227320-30228255	Island				X
cg17835678	6	30228254	-0.0696	0.0164	------	2.271e-05	0.0021019	rs28729266		HLA-L	NR_027822	Body	chr6:30227320-30228255	Island				X
cg03130180	6	30312857	-0.2761	0.044	------	3.377e-10	1.77181e-07			RPP21	NM_024839	TSS200	chr6:30312837-30313419	Island
cg04064094	6	30524222	0.1112	0.0287	++++++	0.0001086	0.00634619			PRR3;GNL1;PRR3;GNL1	NM_025263;NM_005275;NM_001077497;NM_005275	TSS1500;5'UTR;TSS1500;1stExon	chr6:30523775-30525189	Island
cg02087923	6	30640754	0.0794	0.0205	++++++	0.000108	0.00631913			DHX16;DHX16;DHX16	NM_001164239;NM_003587;NM_003587	1stExon;1stExon;5'UTR	chr6:30640431-30640853	Island
cg07257768	6	30684736	0.099	0.0255	++++++	0.0001053	0.0062093			MDC1	NM_014641	5'UTR	chr6:30684836-30685503	N_Shore				X
cg06200824	6	30859855	-0.0828	0.0197	------	2.563e-05	0.00230085			DDR1;DDR1;DDR1	NM_013993;NM_001954;NM_013994	Body;Body;Body
cg07912416	6	30860130	-0.1143	0.0235	------	1.11e-06	0.000203655			DDR1;DDR1;DDR1	NM_013993;NM_001954;NM_013994	Body;Body;Body
cg07979747	6	30860136	-0.1737	0.0354	------	9.463e-07	0.000179083		rs56024191	DDR1;DDR1;DDR1	NM_013993;NM_001954;NM_013994	Body;Body;Body
cg10158679	6	30883074	-0.0944	0.0241	------	9.245e-05	0.00568838			VARS2;VARS2;VARS2	NM_020442;NM_001167733;NM_001167734	Body;5'UTR;Body	chr6:30881533-30882296	S_Shore
cg24875484	6	30910583	0.0707	0.0178	++++++	6.888e-05	0.00463828			DPCR1	NM_080870	Body
cg23252259	6	31148612	-0.2225	0.0547	------	4.741e-05	0.00359442		rs6937752				chr6:31148369-31148577	S_Shore
cg04019983	6	31465865	0.1009	0.0239	++++++	2.376e-05	0.00217533			MICB;MICB	NM_005931;NM_005931	5'UTR;1stExon	chr6:31465460-31466188	Island				X
cg06434490	6	31494261	0.098	0.0248	++++++	7.582e-05	0.00496238
cg09990454	6	31616671	-0.0951	0.0235	------	5.217e-05	0.00383685			BAT3;BAT3;BAT3;BAT3	NM_004639;NM_080702;NM_080703;NM_001098534	Body;Body;Body;Body	chr6:31619856-31620525	N_Shelf
cg01709348	6	31628417	0.0687	0.0165	++++++	3.292e-05	0.00276285			C6orf47;C6orf47	NM_021184;NM_021184	5'UTR;1stExon	chr6:31628338-31628658	Island
cg23591298	6	31628935	0.0899	0.0213	++++++	2.485e-05	0.00224785			C6orf47	NM_021184	TSS1500	chr6:31628338-31628658	S_Shore
cg09314434	6	31632207	-0.1906	0.0242	------	3.321e-15	4.17656e-12			BAT4;CSNK2B	NM_033177;NM_001320	Body;TSS1500	chr6:31632815-31634093	N_Shore
cg00281967	6	31632951	0.0792	0.0193	++++++	4.141e-05	0.00327099	rs76686947		BAT4;BAT4;CSNK2B	NM_033177;NM_033177;NM_001320	5'UTR;1stExon;TSS1500	chr6:31632815-31634093	Island
cg13123009	6	31681882	0.0756	0.0148	++++++	3.104e-07	7.24933e-05			LY6G6E;LY6G6D;LY6G6E	NR_024541;NM_021246;NR_003673	TSS200;TSS1500;TSS200
cg04055615	6	31697723	-0.2386	0.0241	------	3.692e-23	1.03529e-19			DDAH2	NM_013974	5'UTR	chr6:31695894-31698245	Island
cg17964046	6	31790102	0.1518	0.0383	++++++	7.391e-05	0.00487272
cg23965019	6	31795144	0.1675	0.0333	++++++	4.914e-07	0.000106551			HSPA1B	NM_005346	TSS1500	chr6:31795467-31797384	N_Shore
cg19754746	6	31795171	0.1119	0.0297	++++++	0.0001633	0.00836175			HSPA1B	NM_005346	TSS1500	chr6:31795467-31797384	N_Shore
cg09867128	6	31795671	0.3759	0.0721	++++++	1.865e-07	4.72529e-05	rs2607017		HSPA1B;HSPA1B	NM_005346;NM_005346	1stExon;5'UTR	chr6:31795467-31797384	Island
cg03136625	6	31802846	0.0974	0.025	++++++	9.739e-05	0.00589481			C6orf48;C6orf48;C6orf48;SNORD48;C6orf48	NM_001040437;NM_001040438;NM_001040438;NR_002745;NM_001040437	5'UTR;5'UTR;1stExon;TSS200;1stExon	chr6:31802598-31802823	S_Shore
cg04945066	6	31940085	0.0836	0.0209	++++++	6.498e-05	0.00446115			STK19;STK19;STK19;DOM3Z	NM_004197;NM_032454;NR_026717;NM_005510	Body;Body;Body;TSS200	chr6:31939730-31940559	Island
cg11471469	6	31940522	0.0718	0.0186	++++++	0.0001103	0.00640764			STK19;STK19;DOM3Z;STK19	NM_004197;NM_032454;NM_005510;NR_026717	Body;Body;TSS1500;Body	chr6:31939730-31940559	Island
cg21548749	6	32096524	-0.0814	0.0206	------	7.607e-05	0.00496986			ATF6B;ATF6B;FKBPL	NM_004381;NM_001136153;NM_022110	TSS1500;TSS1500;Body	chr6:32097820-32098086	N_Shore
cg04322718	6	32096728	-0.0727	0.0159	------	4.718e-06	0.000643881			ATF6B;ATF6B;FKBPL	NM_004381;NM_001136153;NM_022110	TSS1500;TSS1500;Body	chr6:32097820-32098086	N_Shore				X
cg14300347	6	32096845	-0.1467	0.0232	------	2.72e-10	1.45657e-07	rs35245338		ATF6B;ATF6B;FKBPL	NM_004381;NM_001136153;NM_022110	TSS1500;TSS1500;Body	chr6:32097820-32098086	N_Shore
cg05850971	6	32135027	-0.116	0.0261	------	8.976e-06	0.0010601			EGFL8	NM_030652	Body	chr6:32134460-32135196	Island
cg11884274	6	32164927	-0.0853	0.0161	------	1.068e-07	2.97075e-05			NOTCH4	NM_004557	Body	chr6:32163292-32164383	S_Shore
cg08801479	6	32165200	-0.13	0.0229	------	1.328e-08	4.80925e-06			NOTCH4	NM_004557	Body	chr6:32163292-32164383	S_Shore
cg13896204	6	32729442	-0.2449	0.0403	------	1.184e-09	5.53353e-07	rs2071551		HLA-DQB2	NR_003937	Body	chr6:32729342-32729877	Island
cg09739413	6	32729498	-0.2781	0.0387	------	7.083e-13	6.14969e-10			HLA-DQB2	NR_003937	Body	chr6:32729342-32729877	Island
cg14441480	6	32729500	-0.235	0.0349	------	1.65e-11	1.1027e-08			HLA-DQB2	NR_003937	Body	chr6:32729342-32729877	Island
cg02964065	6	32729545	-0.2405	0.0324	------	1.215e-13	1.20058e-10			HLA-DQB2	NR_003937	Body	chr6:32729342-32729877	Island
cg15255946	6	32729563	-0.2418	0.0343	------	1.71e-12	1.38069e-09			HLA-DQB2	NR_003937	Body	chr6:32729342-32729877	Island
cg18026055	6	32729596	-0.2145	0.0282	------	2.761e-14	2.99962e-11	rs762815		HLA-DQB2	NR_003937	Body	chr6:32729342-32729877	Island
cg17475271	6	32729741	-0.1837	0.0313	------	4.589e-09	1.86149e-06			HLA-DQB2	NR_003937	Body	chr6:32729342-32729877	Island
cg04322111	6	32729764	-0.1792	0.0369	------	1.176e-06	0.000213779			HLA-DQB2	NR_003937	Body	chr6:32729342-32729877	Island
cg24298476	6	32729808	-0.1983	0.0478	------	3.39e-05	0.00281775	rs7768538		HLA-DQB2	NR_003937	Body	chr6:32729342-32729877	Island
cg19939773	6	32729876	-0.0879	0.0228	------	0.0001137	0.00653834			HLA-DQB2	NR_003937	Body	chr6:32729342-32729877	Island
cg10298215	6	32730046	-0.1481	0.0276	------	8.545e-08	2.44658e-05			HLA-DQB2	NR_003937	Body	chr6:32729342-32729877	S_Shore
cg11706729	6	32813154	0.1007	0.0264	++++++	0.0001362	0.00737636		rs8842	PSMB8;PSMB8;TAP1	NM_004159;NM_148919;NM_000593	TSS1500;TSS1500;3'UTR	chr6:32811494-32811839	S_Shore				X
cg17871437	6	32940801	-0.2274	0.0343	------	3.267e-11	2.07953e-08			BRD2;BRD2	NM_001113182;NM_005104	Body;Body	chr6:32939275-32940954	Island
cg19921353	6	33043574	0.1346	0.0315	++++++	1.944e-05	0.00187713			HLA-DPB1	NM_002121	TSS200
cg24090068	6	33129379	-0.1595	0.0374	------	2.039e-05	0.00194488						chr6:33129291-33129718	Island
cg10978034	6	33129988	-0.1275	0.0303	------	2.614e-05	0.00233703						chr6:33129291-33129718	S_Shore				X
cg02452416	6	33160450	0.117	0.0219	++++++	9.517e-08	2.68322e-05		rs13195472	COL11A2;COL11A2;COL11A2;COL11A2	NM_080679;NM_001163771;NM_080681;NM_080680	TSS1500;TSS1500;TSS1500;TSS1500	chr6:33160945-33161337	N_Shore
cg27533754	6	33168845	0.115	0.0279	++++++	3.676e-05	0.00299195			SLC39A7;SLC39A7;RXRB;SLC39A7	NM_006979;NM_006979;NM_021976;NM_001077516	1stExon;5'UTR;TSS1500;5'UTR	chr6:33167885-33168715	S_Shore
cg20505183	6	33176588	0.0986	0.0253	++++++	9.553e-05	0.00582264			RING1	NM_002931	5'UTR	chr6:33175561-33176387	S_Shore
cg21387418	6	33244775	-0.194	0.0507	------	0.0001286	0.00710381	rs72654486	rs72654485	B3GALT4	NM_003782	TSS200	chr6:33244677-33245554	Island
cg02845534	6	33258581	-0.0585	0.0155	------	0.0001648	0.00841364	rs743946		PFDN6;WDR46;WDR46	NM_014260;NM_001164267;NM_005452	Body;TSS1500;TSS1500	chr6:33256539-33256973	S_Shore
cg12589538	6	33280149	0.0947	0.0255	++++++	0.0002064	0.0097762			TAPBP;TAPBP;TAPBP	NM_172209;NM_003190;NM_172208	Body;Body;Body	chr6:33281112-33281827	N_Shore
cg26473728	6	33359147	0.0977	0.0263	++++++	0.000205	0.00973322		rs465474	KIFC1	NM_002263	TSS200	chr6:33359097-33359975	Island
cg12805458	6	33372934	-0.0784	0.0192	------	4.305e-05	0.00335519			KIFC1	NM_002263	Body
cg03200136	6	33405517	-0.1086	0.0277	------	9.074e-05	0.00562486			SYNGAP1	NM_006772	Body
cg23890282	6	33756082	-0.2833	0.02	------	1.863e-45	1.84089e-41			LEMD2;LEMD2	NM_181336;NM_001143944	Body;TSS1500	chr6:33756063-33757006	Island
cg18101333	6	33757359	0.1673	0.0272	++++++	7.977e-10	3.87202e-07			LEMD2	NM_181336	TSS1500	chr6:33756063-33757006	S_Shore
cg01166548	6	34216920	0.0719	0.0193	++++++	0.0002019	0.00964007			C6orf1;C6orf1;C6orf1	NM_001008703;NM_178508;NM_001008704	TSS200;TSS200;TSS200	chr6:34216408-34217348	Island
cg01537289	6	34359621	0.0834	0.0206	++++++	5.179e-05	0.00382109			NUDT3	NM_006703	Body	chr6:34359620-34360802	Island
cg12412902	6	34499504	0.1323	0.0313	++++++	2.355e-05	0.00216087			PACSIN1	NM_020804	Body	chr6:34499313-34499580	Island
cg01205011	6	35262113	0.1107	0.0196	++++++	1.577e-08	5.60821e-06			ZNF76	NM_003427	Body
cg03030757	6	35420754	0.0931	0.0199	++++++	2.816e-06	0.000432365			FANCE	NM_021922	Body	chr6:35419879-35420766	Island
cg00664084	6	35435852	0.0923	0.0247	++++++	0.0001881	0.00919377			RPL10A	NM_007104	TSS1500	chr6:35435810-35437084	Island
cg16624013	6	35437101	0.1275	0.0207	++++++	7.361e-10	3.59826e-07	rs78498719		RPL10A	NM_007104	Body	chr6:35435810-35437084	S_Shore				X
cg25665636	6	35754758	0.1416	0.032	++++++	9.675e-06	0.00112221			C6orf127	NM_001010886	Body	chr6:35754713-35754914	Island
cg00087417	6	35887678	0.1111	0.0296	++++++	0.0001721	0.00865851			SRPK1	NM_003137	Body	chr6:35888479-35889060	N_Shore
cg12215478	6	35887710	0.1273	0.032	++++++	7.077e-05	0.00472196			SRPK1	NM_003137	Body	chr6:35888479-35889060	N_Shore
cg17639265	6	35887853	0.1428	0.0298	++++++	1.694e-06	0.000286485			SRPK1	NM_003137	Body	chr6:35888479-35889060	N_Shore
cg26681975	6	36238123	0.0648	0.0157	++++++	3.629e-05	0.00296358			PNPLA1;PNPLA1;PNPLA1	NM_173676;NM_001145716;NM_001145717	5'UTR;5'UTR;TSS200
cg24889021	6	36355343	0.0653	0.0166	++++++	8.496e-05	0.00537249	rs2234071		ETV7;ETV7	NM_016135;NM_016135	5'UTR;1stExon	chr6:36355277-36356016	Island
cg01258201	6	36808494	0.0905	0.0221	++++++	4.395e-05	0.00340615			CPNE5	NM_020939	TSS1500	chr6:36807678-36808808	Island
cg03985459	6	37786245	0.1599	0.0362	++++++	9.77e-06	0.00113039			ZFAND3	NM_021943	TSS1500	chr6:37786707-37788114	N_Shore
cg09867835	6	39016262	0.1143	0.0247	++++++	3.57e-06	0.000522205	rs13206629		GLP1R	NM_002062	TSS1500	chr6:39016307-39016998	N_Shore
cg11457640	6	40567376	0.1082	0.023	++++++	2.583e-06	0.000403912						chr6:40567266-40567580	Island
cg15823502	6	41650768	-0.1221	0.0327	------	0.0001917	0.00931161	rs9296366					chr6:41650672-41651582	Island
cg05191454	6	42016435	0.1277	0.0214	++++++	2.479e-09	1.06946e-06			CCND3;CCND3;CCND3;CCND3	NM_001136017;NM_001136017;NM_001136126;NM_001136126	1stExon;5'UTR;1stExon;5'UTR	chr6:42016243-42016731	Island
cg05400196	6	42272048	0.0661	0.0175	++++++	0.0001562	0.00812144			TRERF1	NM_033502	5'UTR
cg01506917	6	42417086	0.1125	0.0254	++++++	9.152e-06	0.00107537			TRERF1	NM_033502	5'UTR	chr6:42419510-42419743	N_Shelf
cg17859772	6	42690215	0.0938	0.0195	++++++	1.527e-06	0.000263395			PRPH2;PRPH2	NM_000322;NM_000322	1stExon;5'UTR
cg23093754	6	42928079	0.0731	0.0167	++++++	1.193e-05	0.00131644			GNMT	NM_018960	TSS1500	chr6:42928218-42928810	N_Shore				X
cg00252032	6	43043815	0.0982	0.0257	++++++	0.0001349	0.00733083			PTK7;PTK7;PTK7;PTK7	NM_152880;NM_152882;NM_002821;NM_152881	TSS1500;TSS1500;TSS1500;TSS1500	chr6:43044044-43045057	N_Shore
cg16169375	6	43197328	-0.4298	0.026	------	2.084e-61	2.78997e-57			C6orf108;C6orf108	NM_199184;NM_006443	TSS200;TSS200	chr6:43196811-43197340	Island
cg02042649	6	43253153	0.1075	0.0262	++++++	4.14e-05	0.00327082			TTBK1	NM_032538	3'UTR	chr6:43252734-43253476	Island
cg21109265	6	43276647	0.1369	0.0294	++++++	3.204e-06	0.000478484	rs73438386		CRIP3	NM_206922	TSS200	chr6:43276419-43276659	Island				X
cg13097407	6	43276658	0.1435	0.031	++++++	3.668e-06	0.000532245	rs73438386		CRIP3	NM_206922	TSS200	chr6:43276419-43276659	Island
cg15085024	6	43304175	0.1118	0.0298	++++++	0.000179	0.00889247			ZNF318	NM_014345	3'UTR
cg01344171	6	43612647	0.0864	0.0204	++++++	2.294e-05	0.00211754			RSPH9	NM_152732	TSS200	chr6:43612714-43613366	N_Shore				X
cg17866984	6	43737767	0.064	0.0166	++++++	0.0001173	0.00667598			VEGFA;VEGFA;VEGFA;VEGFA;VEGFA;VEGFA;VEGFA;VEGFA;VEGFA;VEGFA;VEGFA;VEGFA;VEGFA;VEGFA;VEGFA;VEGFA	NM_001025366;NM_001171630;NM_001171625;NM_001171622;NM_001025369;NM_001171629;NM_001171623;NM_001025370;NM_001171628;NM_001171627;NM_001033756;NM_003376;NM_001171626;NM_001171624;NM_001025367;NM_001025368	TSS200;TSS200;TSS200;TSS200;TSS200;TSS200;TSS200;TSS200;TSS200;TSS200;TSS200;TSS200;TSS200;TSS200;TSS200;TSS200	chr6:43737632-43739852	Island
cg03775871	6	43738440	0.1188	0.029	++++++	4.227e-05	0.00331307			VEGFA;VEGFA;VEGFA;VEGFA;VEGFA;VEGFA;VEGFA;VEGFA;VEGFA;VEGFA;VEGFA;VEGFA;VEGFA;VEGFA;VEGFA;VEGFA;VEGFA;VEGFA;VEGFA;VEGFA;VEGFA;VEGFA;VEGFA;VEGFA;VEGFA;VEGFA;VEGFA;VEGFA;VEGFA;VEGFA;VEGFA;VEGFA	NM_001171626;NM_001171625;NM_001171623;NM_001025366;NM_003376;NM_001171626;NM_001025367;NM_001171629;NM_001171624;NM_001171630;NM_003376;NM_001171623;NM_001033756;NM_001025368;NM_001025368;NM_001171628;NM_001171627;NM_001171630;NM_001171622;NM_001171625;NM_001025369;NM_001171627;NM_001171622;NM_001171628;NM_001025366;NM_001171629;NM_001171624;NM_001025370;NM_001025369;NM_001025370;NM_001025367;NM…	1stExon;5'UTR;1stExon;1stExon;5'UTR;5'UTR;1stExon;1stExon;5'UTR;5'UTR;1stExon;5'UTR;5'UTR;5'UTR;1stExon;1stExon;1stExon;1stExon;1stExon;1stExon;5'UTR;5'UTR;5'UTR;5'UTR;5'UTR;5'UTR;1stExon;5'UTR;1stExon;1stExon;5'UTR;1stExon	chr6:43737632-43739852	Island
cg13900100	6	43970921	0.0857	0.0186	++++++	3.923e-06	0.000561222			C6orf223	NM_153246	3'UTR	chr6:43970073-43970922	Island
cg15123562	6	44044507	0.114	0.0299	++++++	0.0001342	0.00730714						chr6:44041014-44041468	S_Shelf
cg10519140	6	44187076	0.1175	0.0317	++++++	0.0002128	0.00999946	rs72548771		SLC29A1;SLC29A1	NM_001078174;NM_004955	TSS200;TSS200	chr6:44187186-44187400	N_Shore				X
cg08652108	6	44443600	0.1173	0.0316	++++++	0.0002064	0.0097762
cg05112986	6	45346247	0.125	0.0307	++++++	4.585e-05	0.0035109			SUPT3H;RUNX2;RUNX2;SUPT3H	NM_003599;NM_001015051;NM_001024630;NM_181356	TSS1500;Body;Body;TSS1500	chr6:45345185-45346261	Island
cg03465891	6	45389953	-0.0889	0.0205	------	1.472e-05	0.00153185			RUNX2;RUNX2;RUNX2;RUNX2	NM_001015051;NM_001024630;NM_004348;NM_004348	Body;Body;1stExon;5'UTR	chr6:45389420-45391646	Island
cg18749015	6	45631363	0.1697	0.0429	++++++	7.523e-05	0.00493544						chr6:45630986-45631814	Island				X
cg04139449	6	45631407	0.1086	0.021	++++++	2.26e-07	5.54908e-05						chr6:45630986-45631814	Island				X
cg08701952	6	46459758	0.0912	0.022	++++++	3.288e-05	0.00276061						chr6:46458878-46459257	S_Shore
cg14997592	6	49681178	-0.3547	0.0473	------	6.281e-14	6.38899e-11			CRISP2;CRISP2;CRISP2;CRISP2;CRISP2	NM_001142435;NM_001142407;NM_001142417;NM_003296;NM_001142408	5'UTR;5'UTR;5'UTR;5'UTR;5'UTR
cg04595372	6	49681233	-0.2475	0.0308	------	1.02e-15	1.36114e-12			CRISP2;CRISP2;CRISP2;CRISP2;CRISP2;CRISP2;CRISP2;CRISP2;CRISP2;CRISP2	NM_001142407;NM_001142435;NM_003296;NM_001142407;NM_001142435;NM_001142408;NM_001142417;NM_003296;NM_001142408;NM_001142417	5'UTR;5'UTR;1stExon;1stExon;1stExon;1stExon;5'UTR;5'UTR;5'UTR;1stExon
cg25390787	6	49681299	-0.391	0.0485	------	7.124e-16	9.75765e-13			CRISP2;CRISP2;CRISP2;CRISP2;CRISP2	NM_001142417;NM_001142435;NM_001142407;NM_001142408;NM_003296	TSS200;TSS200;TSS200;TSS200;TSS200
cg26715042	6	49681307	-0.3233	0.0371	------	2.772e-18	4.95871e-15			CRISP2;CRISP2;CRISP2;CRISP2;CRISP2	NM_001142417;NM_001142435;NM_001142407;NM_001142408;NM_003296	TSS200;TSS200;TSS200;TSS200;TSS200
cg08942800	6	49681310	-0.3741	0.0497	------	5.35e-14	5.52321e-11			CRISP2;CRISP2;CRISP2;CRISP2;CRISP2	NM_001142417;NM_001142435;NM_001142407;NM_001142408;NM_003296	TSS200;TSS200;TSS200;TSS200;TSS200
cg01076129	6	49681334	-0.2991	0.035	------	1.312e-17	2.19556e-14			CRISP2;CRISP2;CRISP2;CRISP2;CRISP2	NM_001142417;NM_001142435;NM_001142407;NM_001142408;NM_003296	TSS200;TSS200;TSS200;TSS200;TSS200
cg12440062	6	49681391	-0.3499	0.0459	------	2.548e-14	2.79013e-11			CRISP2;CRISP2;CRISP2;CRISP2;CRISP2	NM_001142417;NM_001142435;NM_001142407;NM_001142408;NM_003296	TSS200;TSS200;TSS200;TSS200;TSS200
cg21710255	6	49681742	-0.3423	0.0485	------	1.644e-12	1.34044e-09			CRISP2;CRISP2;CRISP2;CRISP2;CRISP2	NM_001142435;NM_003296;NM_001142407;NM_001142417;NM_001142408	TSS1500;TSS1500;TSS1500;TSS1500;TSS1500
cg01706515	6	49681774	-0.3788	0.0483	------	4.172e-15	5.1531e-12			CRISP2;CRISP2;CRISP2;CRISP2;CRISP2	NM_001142435;NM_003296;NM_001142407;NM_001142417;NM_001142408	TSS1500;TSS1500;TSS1500;TSS1500;TSS1500
cg26020069	6	52382441	0.1301	0.0344	++++++	0.0001567	0.00814336			TRAM2	NM_012288	Body
cg19801120	6	53530570	0.0607	0.014	++++++	1.406e-05	0.00148401			KLHL31	NM_001003760	TSS200						X
cg04690482	6	54711388	0.1032	0.0234	++++++	1.004e-05	0.0011539			FAM83B	NM_001010872	TSS200	chr6:54711153-54712033	Island
cg20789933	6	56407956	0.1158	0.0265	++++++	1.197e-05	0.00131945			DST;DST;DST;DST;DST	NM_015548;NM_001144770;NM_183380;NM_001144771;NM_001144769	Body;Body;Body;Body;Body	chr6:56407464-56407926	S_Shore
cg22880620	6	56820808	0.1175	0.0285	++++++	3.675e-05	0.00299195	rs35092072		BEND6;DST	NM_152731;NM_001144769	5'UTR;TSS1500	chr6:56818873-56820308	S_Shore
cg27164797	6	57038231	-0.2594	0.0355	------	2.789e-13	2.58943e-10			BAG2	NM_004282	Body	chr6:57036954-57037731	S_Shore
cg16398944	6	57182319	-0.1659	0.0311	------	9.506e-08	2.68194e-05			PRIM2	NM_000947	TSS200
cg08362804	6	64282634	0.0691	0.0182	++++++	0.0001513	0.00795638			PTP4A1	NM_003463	5'UTR	chr6:64282151-64283736	Island
cg16955101	6	64283916	0.1412	0.0361	++++++	9.289e-05	0.00570446			PTP4A1	NM_003463	5'UTR	chr6:64282151-64283736	S_Shore
cg15922705	6	70991156	-0.2538	0.0361	------	2.133e-12	1.69259e-09	rs73745359		COL9A1;COL9A1	NM_001851;NM_078485	Body;Body	chr6:70992040-70992912	N_Shore
cg09961397	6	70991205	-0.1917	0.0336	------	1.151e-08	4.23853e-06			COL9A1;COL9A1	NM_001851;NM_078485	Body;Body	chr6:70992040-70992912	N_Shore
cg05221720	6	70991229	-0.1394	0.0328	------	2.122e-05	0.00200515	rs35610467		COL9A1;COL9A1	NM_001851;NM_078485	Body;Body	chr6:70992040-70992912	N_Shore
cg04712004	6	71999105	0.0973	0.0206	++++++	2.348e-06	0.000374215	rs76452774		OGFRL1	NM_024576	Body	chr6:71998106-71999109	Island
cg01652244	6	74063982	-0.3066	0.0408	------	5.434e-14	5.59601e-11			DPPA5	NM_001025290	TSS200	chr6:74063519-74064471	Island
cg15414745	6	74064047	-0.1918	0.0296	------	8.691e-11	5.20476e-08			DPPA5	NM_001025290	TSS200	chr6:74063519-74064471	Island
cg23414861	6	74064064	-0.2387	0.0288	------	1.025e-16	1.5247e-13			DPPA5	NM_001025290	TSS200	chr6:74063519-74064471	Island
cg02931604	6	74064298	-0.4158	0.0476	------	2.34e-18	4.24076e-15			DPPA5	NM_001025290	TSS1500	chr6:74063519-74064471	Island
cg17188169	6	74104388	-0.4768	0.0605	------	3.206e-15	4.04419e-12	rs3734512		DDX43;DDX43	NM_018665;NM_018665	1stExon;5'UTR	chr6:74104425-74104878	N_Shore
cg03669949	6	74104426	-0.2717	0.0402	------	1.333e-11	9.08399e-09		rs75649895	DDX43;DDX43	NM_018665;NM_018665	1stExon;5'UTR	chr6:74104425-74104878	Island				X
cg12045875	6	74104594	-0.3244	0.0376	------	6.168e-18	1.06216e-14			DDX43;DDX43	NM_018665;NM_018665	1stExon;5'UTR	chr6:74104425-74104878	Island
cg06797068	6	74104600	-0.3237	0.0375	------	5.631e-18	9.73729e-15			DDX43;DDX43	NM_018665;NM_018665	1stExon;5'UTR	chr6:74104425-74104878	Island
cg16143502	6	74104801	-0.3132	0.0466	------	1.765e-11	1.17388e-08		rs930807	DDX43	NM_018665	1stExon	chr6:74104425-74104878	Island
cg08124399	6	74104868	-0.4344	0.062	------	2.392e-12	1.87659e-09			DDX43	NM_018665	1stExon	chr6:74104425-74104878	Island
cg08905652	6	74161099	-0.2582	0.0412	------	3.595e-10	1.8767e-07			C6orf150	NM_138441	Body	chr6:74161086-74162090	Island
cg23442323	6	74406189	0.1135	0.025	++++++	5.554e-06	0.000729659			CD109;CD109;CD109	NM_001159587;NM_001159588;NM_133493	Body;Body;Body	chr6:74405600-74406021	S_Shore
cg18473652	6	75914122	0.137	0.0342	++++++	6.266e-05	0.0043493			COL12A1;COL12A1	NM_004370;NM_080645	5'UTR;5'UTR	chr6:75914705-75916387	N_Shore
cg19132213	6	75915344	0.0834	0.0199	++++++	2.878e-05	0.00250139			COL12A1;COL12A1	NM_004370;NM_080645	5'UTR;5'UTR	chr6:75914705-75916387	Island
cg06809298	6	75953853	-0.2851	0.0494	------	7.939e-09	3.0564e-06			COX7A2;COX7A2	NR_029466;NM_001865	TSS1500;TSS1500
cg25716013	6	75954053	-0.3163	0.0601	------	1.393e-07	3.68227e-05			COX7A2;COX7A2	NR_029466;NM_001865	TSS1500;TSS1500
cg01428071	6	79785773	0.0993	0.0256	++++++	0.0001026	0.00610124			PHIP	NM_017934	Body	chr6:79787608-79788337	N_Shore
cg09501509	6	89745356	0.1041	0.0267	++++++	9.641e-05	0.00585882
cg14579997	6	89792529	0.1181	0.0241	++++++	9.598e-07	0.000180977			PNRC1	NM_006813	Body	chr6:89790137-89791781	S_Shore
cg06073695	6	89843846	0.0929	0.0234	++++++	7.086e-05	0.00472456
cg27642643	6	90348450	0.0805	0.0217	++++++	0.0002032	0.0096821			LYRM2;LYRM2;LYRM2;LYRM2;LYRM2	NR_028495;NR_028494;NM_020466;NR_028493;NM_020466	TSS1500;TSS1500;1stExon;TSS1500;5'UTR	chr6:90348167-90348564	Island
cg07599713	6	91411191	0.122	0.0282	++++++	1.521e-05	0.00156985											X
ch.6.99145630F	6	99038909	0.1297	0.0294	++++++	1.042e-05	0.00118413
cg07507686	6	99273124	0.0996	0.0262	++++++	0.000146	0.00776126						chr6:99272394-99273014	S_Shore
cg14554846	6	99273218	0.0999	0.0251	++++++	6.991e-05	0.00468777						chr6:99272394-99273014	S_Shore
cg15855970	6	99273338	0.115	0.0286	++++++	5.925e-05	0.0041869						chr6:99272394-99273014	S_Shore
cg14434870	6	99279054	0.0967	0.0207	++++++	3.125e-06	0.000468691						chr6:99279317-99283842	N_Shore
cg24449777	6	99279483	0.1276	0.0284	++++++	7.298e-06	0.000906549						chr6:99279317-99283842	Island
cg11718806	6	99280195	0.1276	0.0263	++++++	1.267e-06	0.000225772						chr6:99279317-99283842	Island
cg00407329	6	100893665	-0.1563	0.0341	------	4.539e-06	0.000625001			SIM1	NM_005068	Body	chr6:100895007-100895246	N_Shore
cg25682172	6	105580174	0.0981	0.0262	++++++	0.0001819	0.00898705			BVES;BVES	NM_147147;NM_007073	Body;Body	chr6:105584148-105585621	N_Shelf
cg17965230	6	106534206	0.1137	0.0204	++++++	2.619e-08	8.7514e-06			PRDM1;PRDM1	NM_001198;NM_001198	5'UTR;1stExon	chr6:106534136-106534385	Island				X
cg08742502	6	106546754	-0.1283	0.0326	------	8.33e-05	0.00530796			PRDM1;PRDM1	NM_001198;NM_182907	Body;TSS200
cg21148531	6	106774172	-0.3033	0.0448	------	1.269e-11	8.7339e-09			ATG5	NM_004849	TSS1500	chr6:106773187-106773803	S_Shore
cg19303125	6	108437116	0.0858	0.0202	++++++	2.098e-05	0.00198654	rs78298275					chr6:108437998-108441208	N_Shore
cg16055406	6	108438667	0.0835	0.0134	++++++	5.056e-10	2.5465e-07	rs73762134					chr6:108437998-108441208	Island
cg15406010	6	108478650	0.064	0.0164	++++++	9.566e-05	0.00582886						chr6:108478523-108479558	Island				X
cg24472375	6	108485102	0.1402	0.0302	++++++	3.396e-06	0.000503174						chr6:108485671-108490539	N_Shore
cg09236658	6	108485152	0.0617	0.0162	++++++	0.0001387	0.00747469						chr6:108485671-108490539	N_Shore
cg23639368	6	108485182	0.0733	0.0166	++++++	9.81e-06	0.0011343						chr6:108485671-108490539	N_Shore
cg21239311	6	108486007	0.1488	0.0363	++++++	4.198e-05	0.00329906			NR2E1	NM_003269	TSS1500	chr6:108485671-108490539	Island
cg05715263	6	109762635	0.105	0.0213	++++++	8.131e-07	0.000159083			SMPD2;PPIL6;PPIL6	NM_003080;NM_001111298;NM_173672	Body;TSS1500;TSS1500	chr6:109761395-109762604	S_Shore
cg20690798	6	110012577	0.0676	0.0176	++++++	0.0001262	0.00702076			AKD1;AKD1;FIG4;FIG4	NM_145025;NM_001145128;NM_014845;NM_014845	TSS200;TSS200;5'UTR;1stExon	chr6:110012365-110012769	Island
cg07601386	6	110618174	0.1236	0.0307	++++++	5.735e-05	0.00409025			C6orf186	NM_001123364	Body
cg21276197	6	111409483	0.0887	0.0237	++++++	0.0001775	0.00883911			SLC16A10	NM_018593	Body	chr6:111408426-111409484	Island
cg10830518	6	111804752	0.1081	0.026	++++++	3.239e-05	0.00273385			REV3L	NM_002912	TSS1500	chr6:111803556-111805509	Island
cg02686793	6	112340333	0.0961	0.0258	++++++	0.0001925	0.00933954
cg06456365	6	112643493	0.0991	0.0249	++++++	6.727e-05	0.00456747											X
cg18674783	6	114292456	0.0611	0.0159	++++++	0.0001206	0.00680315			HDAC2	NM_001527	TSS200	chr6:114291411-114292767	Island
cg27550270	6	117086996	0.0917	0.0237	++++++	0.0001108	0.00642858			FAM162B	NM_001085480	TSS200	chr6:117085739-117086942	S_Shore				X
cg08849150	6	117087010	0.0978	0.0256	++++++	0.0001342	0.00730714			FAM162B	NM_001085480	TSS200	chr6:117085739-117086942	S_Shore
cg00037441	6	117198428	0.0612	0.0164	++++++	0.0001866	0.00913875	rs17853900		RFX6;RFX6	NM_173560;NM_173560	5'UTR;1stExon	chr6:117198089-117198705	Island				X
cg07710328	6	117771886	0.0823	0.0183	++++++	6.509e-06	0.000827614
cg20662988	6	118241243	0.1089	0.0241	++++++	6.098e-06	0.000786439			SLC35F1	NM_001029858	Body	chr6:118241347-118241569	N_Shore
cg18865399	6	122931192	0.1007	0.0246	++++++	4.118e-05	0.00325716			PKIB;PKIB;PKIB	NM_181795;NM_181794;NM_032471	TSS200;5'UTR;TSS200	chr6:122931153-122931705	Island				X
ch.6.2380480F	6	123193050	0.1245	0.0309	++++++	5.736e-05	0.00409025
cg01141812	6	123317124	0.164	0.0268	++++++	9.593e-10	4.59197e-07			CLVS2	NM_001010852	TSS1500	chr6:123317164-123317753	N_Shore				X
cg00752628	6	127441151	0.0924	0.0246	++++++	0.0001757	0.00877897			RSPO3	NM_032784	Body	chr6:127441553-127441760	N_Shore
cg18760119	6	127587834	0.0669	0.0173	++++++	0.0001091	0.00636108			RNF146	NM_030963	TSS200	chr6:127587833-127588602	Island
cg20390711	6	127796683	-0.3345	0.0472	------	1.43e-12	1.18221e-09			C6orf174	NM_001012279	Body	chr6:127796286-127797356	Island
cg14079463	6	127796989	-0.4982	0.0594	------	4.856e-17	7.54799e-14			C6orf174	NM_001012279	Body	chr6:127796286-127797356	Island
cg04580344	6	127797022	-0.4895	0.0536	------	6.272e-20	1.27597e-16			C6orf174	NM_001012279	Body	chr6:127796286-127797356	Island
cg03122264	6	127797208	-0.14	0.0284	------	7.947e-07	0.000156388			C6orf174	NM_001012279	Body	chr6:127796286-127797356	Island
cg14234442	6	130031620	0.1515	0.0346	++++++	1.178e-05	0.00130266			ARHGAP18	NM_033515	TSS1500
ch.6.2510917R	6	131096695	0.1336	0.0284	++++++	2.489e-06	0.000391723
cg05915981	6	131571669	0.1357	0.032	++++++	2.177e-05	0.00203764	rs78650056		AKAP7;AKAP7;AKAP7;AKAP7;AKAP7	NM_138633;NM_016377;NM_138633;NM_004842;NM_004842	1stExon;Body;5'UTR;1stExon;5'UTR
cg26808921	6	134373925	0.1361	0.0359	++++++	0.0001512	0.00795213			SLC2A12	NM_145176	TSS200
cg08109136	6	136172755	0.161	0.0359	++++++	7.42e-06	0.000918679			PDE7B	NM_018945	TSS200						X
cg08378567	6	136172815	0.1491	0.0364	++++++	4.177e-05	0.00328629			PDE7B	NM_018945	TSS200
cg27306443	6	136172818	0.1408	0.0377	++++++	0.0001883	0.00920138			PDE7B	NM_018945	TSS200
cg04947137	6	136571999	0.1154	0.0279	++++++	3.562e-05	0.00292845			FAM54A;FAM54A	NM_001099286;NM_138419	TSS1500;TSS1500	chr6:136571120-136571814	S_Shore
cg14260073	6	137244681	-0.1396	0.0187	------	8.625e-14	8.66708e-11			SLC35D3	NM_001008783	Body	chr6:137242315-137245442	Island
cg03048902	6	137245441	-0.1572	0.029	------	5.759e-08	1.74585e-05			SLC35D3	NM_001008783	Body	chr6:137242315-137245442	Island
cg21232023	6	137820393	-0.1776	0.0311	------	1.113e-08	4.12421e-06	rs9494790					chr6:137818167-137819372	S_Shore
cg08315187	6	138428131	0.1492	0.0292	++++++	3.158e-07	7.36302e-05		rs71888215	PERP	NM_022121	Body	chr6:138428188-138428816	N_Shore
cg00224202	6	138893614	0.1107	0.0289	++++++	0.000131	0.0071914	rs79413812		NHSL1;NHSL1	NM_020464;NM_020464	1stExon;5'UTR						X
cg02705163	6	138893673	0.0973	0.0212	++++++	4.41e-06	0.000611433			NHSL1	NM_020464	TSS200						X
cg06881310	6	138893718	0.1489	0.0379	++++++	8.561e-05	0.00539797			NHSL1	NM_020464	TSS200
cg24087211	6	139309874	0.1198	0.0278	++++++	1.619e-05	0.00164201			REPS1;REPS1	NM_031922;NM_001128617	TSS1500;TSS1500	chr6:139308498-139309559	S_Shore
cg04628434	6	142622920	0.0992	0.0226	++++++	1.115e-05	0.00125065			GPR126;GPR126;GPR126;GPR126	NM_020455;NM_198569;NM_001032394;NM_001032395	TSS200;TSS200;TSS200;TSS200	chr6:142622583-142623453	Island
cg06569176	6	143857744	0.1182	0.024	++++++	8.159e-07	0.000159346						chr6:143857743-143858751	Island
cg02701019	6	144472355	0.1391	0.03	++++++	3.43e-06	0.000507273			STX11	NM_003764	5'UTR	chr6:144471069-144472017	S_Shore
cg04281069	6	144508118	-0.3147	0.0403	------	5.438e-15	6.46119e-12			STX11	NM_003764	Body	chr6:144507826-144508697	Island
cg12427264	6	144508349	-0.2091	0.0283	------	1.409e-13	1.3824e-10			STX11	NM_003764	Body	chr6:144507826-144508697	Island
cg09744420	6	144508571	-0.2621	0.035	------	6.802e-14	6.8852e-11	rs9496891		STX11	NM_003764	Body	chr6:144507826-144508697	Island
cg19033466	6	144608035	0.0745	0.02	++++++	0.0001912	0.00929711						chr6:144605926-144608280	Island
cg25435270	6	146136104	0.0806	0.0156	++++++	2.408e-07	5.84761e-05			FBXO30	NM_032145	TSS200	chr6:146135434-146136165	Island
cg14889768	6	146864529	0.1223	0.0219	++++++	2.251e-08	7.63234e-06			RAB32	NM_006834	TSS1500	chr6:146864481-146865426	Island				X
cg07433923	6	147827800	-0.2104	0.0275	------	1.904e-14	2.11847e-11						chr6:147827913-147828120	N_Shore
cg12444385	6	149067627	0.1091	0.0248	++++++	1.084e-05	0.00122149			UST	NM_005715	TSS1500	chr6:149068179-149069775	N_Shore
cg03678062	6	149772716	0.0842	0.0195	++++++	1.5e-05	0.00155281			ZC3H12D	NM_207360	Body	chr6:149771836-149772855	Island				X
cg00738387	6	150066836	0.0979	0.0227	++++++	1.625e-05	0.00164488			NUP43	NM_198887	Body	chr6:150067323-150067766	N_Shore
cg20226154	6	150346787	0.2694	0.057	++++++	2.267e-06	0.000364102			RAET1L	NM_130900	TSS200
cg27590105	6	150346816	0.1203	0.0322	++++++	0.0001867	0.00914042			RAET1L	NM_130900	TSS200
cg09575280	6	150347012	0.1956	0.046	++++++	2.124e-05	0.00200567			RAET1L	NM_130900	TSS1500
cg08119607	6	150347053	0.1572	0.0318	++++++	7.612e-07	0.000151245	rs76959132		RAET1L	NM_130900	TSS1500
cg25858249	6	150920485	0.1148	0.0196	++++++	4.573e-09	1.85701e-06			PLEKHG1	NM_001029884	TSS1500	chr6:150920904-150922146	N_Shore
cg07380095	6	150920533	0.1396	0.0219	++++++	1.946e-10	1.07396e-07			PLEKHG1	NM_001029884	TSS1500	chr6:150920904-150922146	N_Shore
cg14219620	6	151561168	0.1061	0.026	++++++	4.357e-05	0.00338301			AKAP12;AKAP12	NM_005100;NM_005100	1stExon;5'UTR	chr6:151561283-151562550	N_Shore
cg24900983	6	152128528	0.0963	0.0232	++++++	3.28e-05	0.00275612			ESR1;ESR1;ESR1;ESR1;ESR1	NM_000125;NM_001122741;NM_001122740;NM_001122742;NM_001122740	TSS1500;5'UTR;1stExon;5'UTR;5'UTR	chr6:152128822-152129771	N_Shore
cg15773137	6	152958348	0.0819	0.0211	++++++	0.0001009	0.00603647			SYNE1;SYNE1;SYNE1	NM_182961;NM_033071;NM_182961	1stExon;TSS1500;5'UTR	chr6:152957810-152958472	Island
cg06899237	6	153353519	0.1656	0.0386	++++++	1.817e-05	0.00178777			RGS17	NM_012419	Body						X
cg02006257	6	153450999	0.1246	0.0294	++++++	2.283e-05	0.00210926			RGS17	NM_012419	5'UTR	chr6:153450992-153452792	Island
cg05282260	6	156983263	0.2963	0.069	++++++	1.741e-05	0.00173371
cg09484852	6	157939700	0.0984	0.0255	++++++	0.0001173	0.00667598			ZDHHC14;ZDHHC14	NM_153746;NM_024630	Body;Body						X
cg06199939	6	158364836	-0.1519	0.0319	------	1.907e-06	0.000315942			SNX9	NM_016224	3'UTR
cg05113734	6	159065984	0.1048	0.0268	++++++	9.242e-05	0.00568822			DYNLT1	NM_006519	TSS1500	chr6:159065191-159065794	S_Shore
cg17768957	6	159071076	0.1317	0.0317	++++++	3.299e-05	0.00276649			SYTL3;SYTL3	NM_001009991;NM_001009991	1stExon;5'UTR						X
cg17506621	6	160023581	0.142	0.0374	++++++	0.0001442	0.00768922
cg26873880	6	160023689	0.1951	0.0459	++++++	2.167e-05	0.00203102
cg03221100	6	160147693	0.1019	0.0238	++++++	1.808e-05	0.00178187			WTAP;WTAP;WTAP	NM_004906;NM_152858;NM_152857	TSS1500;TSS1500;TSS1500	chr6:160147729-160149065	N_Shore
cg08330404	6	166419593	-0.1044	0.0256	------	4.723e-05	0.00358733						chr6:166421891-166422241	N_Shelf
cg20538314	6	166667371	0.0926	0.0231	++++++	6.268e-05	0.0043493	rs75871613					chr6:166666837-166667541	Island
cg27140389	6	167041649	0.0783	0.0199	++++++	8.242e-05	0.00526806			RPS6KA2;RPS6KA2	NM_021135;NM_001006932	TSS1500;Body	chr6:167039962-167041679	Island
cg19694566	6	167312423	0.1062	0.0211	++++++	4.863e-07	0.000105721	rs9348205					chr6:167312252-167316030	Island
cg12798992	6	167411361	0.1098	0.0237	++++++	3.483e-06	0.000512951	rs73024234	rs77072520	FGFR1OP;FGFR1OP	NM_194429;NM_007045	TSS1500;TSS1500	chr6:167411597-167413422	N_Shore
cg03102087	6	167412320	0.0707	0.0176	++++++	5.835e-05	0.00414163			FGFR1OP;FGFR1OP	NM_194429;NM_007045	TSS1500;TSS1500	chr6:167411597-167413422	Island
cg03850936	6	168216524	-0.1756	0.0459	------	0.0001312	0.00719952
cg13325666	6	168227843	0.0869	0.0233	++++++	0.0001922	0.00932825			MLLT4;C6orf124;MLLT4;MLLT4	NM_005936;NR_027906;NM_001040001;NM_001040000	1stExon;TSS1500;1stExon;1stExon	chr6:168226063-168228559	Island
cg24246628	6	168435914	0.3741	0.092	++++++	4.779e-05	0.00361531		rs188938	KIF25;KIF25	NM_005355;NM_030615	Body;Body	chr6:168435835-168436086	Island
cg12003941	6	168436019	0.3702	0.0871	++++++	2.136e-05	0.00201197		rs75571894	KIF25;KIF25	NM_005355;NM_030615	Body;Body	chr6:168435835-168436086	Island
cg18319852	6	168436099	0.2403	0.0606	++++++	7.235e-05	0.00479654		rs55990814	KIF25;KIF25	NM_005355;NM_030615	Body;Body	chr6:168435835-168436086	S_Shore
cg00950412	6	169283989	0.1608	0.0368	++++++	1.233e-05	0.0013491						chr6:169284752-169284955	N_Shore
cg11708116	6	169426333	0.1304	0.0245	++++++	9.875e-08	2.76164e-05						chr6:169424232-169425521	S_Shore
cg02841571	6	169977833	0.2653	0.0716	++++++	0.0002115	0.00995302			WDR27	NM_182552	Body	chr6:169977218-169977894	Island
cg08349335	6	170041420	-0.1426	0.0317	------	6.841e-06	0.000862691	rs78952733		WDR27	NM_182552	Body
cg04577718	7	149795	-0.3579	0.0395	------	1.311e-19	2.64119e-16						chr7:149494-150038	Island
cg09304803	7	149976	-0.4867	0.0522	------	1.2e-20	2.70662e-17						chr7:149494-150038	Island
cg00476243	7	150023	-0.4413	0.0496	------	5.718e-19	1.1089e-15						chr7:149494-150038	Island
cg09462806	7	150084	-0.2801	0.0357	------	4.402e-15	5.38907e-12						chr7:149494-150038	S_Shore
cg15454385	7	556429	0.0789	0.0182	++++++	1.448e-05	0.00151523			PDGFA;PDGFA	NM_002607;NM_033023	Body;Body	chr7:556611-562845	N_Shore				X
cg24004478	7	855632	0.2575	0.0272	++++++	2.926e-21	6.97893e-18			UNC84A;UNC84A	NM_025154;NM_001130965	TSS1500;TSS1500	chr7:855308-856747	Island
cg03807842	7	967038	-0.1309	0.0258	------	3.698e-07	8.37732e-05		rs34737497	ADAP1	NM_006869	Body	chr7:965987-966266	S_Shore
cg23498771	7	1083910	0.1209	0.0283	++++++	1.889e-05	0.0018377			C7orf50;C7orf50;C7orf50	NM_001134395;NM_032350;NM_001134396	Body;Body;Body	chr7:1084387-1084595	N_Shore
cg14433314	7	1233469	0.1318	0.0343	++++++	0.0001214	0.00683713
cg15735417	7	1263551	-0.0667	0.0178	------	0.0001785	0.00887294						chr7:1263496-1264364	Island
cg17525357	7	1491380	-0.0998	0.0248	------	5.608e-05	0.00402804			MICALL2	NM_182924	Body	chr7:1491773-1491975	N_Shore				X
cg05089300	7	1531166	-0.1145	0.0292	------	8.662e-05	0.00544263			INTS1	NM_001080453	Body	chr7:1532994-1533552	N_Shore
cg21151950	7	1718485	-0.1193	0.0295	------	5.389e-05	0.00393061
cg16573836	7	2262355	-0.1208	0.0313	------	0.0001116	0.00646416	rs61751745		MAD1L1;MAD1L1;MAD1L1	NM_003550;NM_001013837;NM_001013836	Body;Body;Body						X
cg18137244	7	2444210	0.1357	0.0275	++++++	8.318e-07	0.000161842			CHST12	NM_018641	5'UTR	chr7:2442792-2444011	S_Shore				X
cg12560421	7	2656527	0.0609	0.0164	++++++	0.0001957	0.0094484
cg19506025	7	2671548	-0.2316	0.0437	------	1.167e-07	3.19474e-05			TTYH3	NM_025250	TSS200	chr7:2671156-2671937	Island
cg00064840	7	4784485	0.0825	0.0196	++++++	2.42e-05	0.00220636	rs77401652		FOXK1	NM_001037165	Body	chr7:4784820-4785058	N_Shore
cg07706515	7	4830907	-0.1933	0.0428	------	6.327e-06	0.00081031			KIAA0415	NM_014855	Body	chr7:4832111-4832481	N_Shore				X
cg00632575	7	5539927	-0.0886	0.0209	------	2.322e-05	0.00213768			FBXL18	NM_024963	Body	chr7:5539957-5541567	N_Shore
cg19570749	7	6035574	0.0872	0.0231	++++++	0.0001604	0.00826321			PMS2;PMS2	NM_000535;NR_003085	Body;Body
cg00512872	7	6268584	0.1399	0.0374	++++++	0.0001865	0.00913817			CYTH3	NM_004227	Body
cg13159559	7	6312441	0.0998	0.0264	++++++	0.0001561	0.00812031			CYTH3	NM_004227	TSS200	chr7:6311322-6312526	Island
cg22862441	7	6571116	0.1277	0.0276	++++++	3.749e-06	0.000540572			GRID2IP	NM_001145118	Body	chr7:6570453-6571095	S_Shore
cg18531954	7	8009369	0.0876	0.0203	++++++	1.579e-05	0.00161366	rs11731		GLCCI1	NM_138426	1stExon	chr7:8008097-8009495	Island
cg26516287	7	12629275	-0.459	0.0207	------	1.65e-108	4.27984e-104	rs74775589		SCIN;SCIN	NM_001112706;NM_033128	Body;5'UTR				X
cg11287647	7	12725352	-0.1223	0.0278	------	1.117e-05	0.00125154			ARL4A;ARL4A	NM_212460;NM_001037164	TSS1500;TSS1500	chr7:12726156-12727248	N_Shore
cg05494014	7	15725652	0.0924	0.0222	++++++	3.248e-05	0.00273922			MEOX2	NM_005924	1stExon
cg11417025	7	16505589	0.1498	0.0389	++++++	0.0001176	0.00668572			SOSTDC1	NM_015464	TSS200
cg07220448	7	16505592	0.1456	0.0384	++++++	0.0001469	0.00779314			SOSTDC1	NM_015464	TSS200
cg06126713	7	16505617	0.1567	0.0391	++++++	6.068e-05	0.00425962			SOSTDC1	NM_015464	TSS200
cg02301805	7	18125881	0.0888	0.0228	++++++	0.0001016	0.00606175						chr7:18125914-18127009	N_Shore
cg24965293	7	19142943	-0.1759	0.0378	------	3.208e-06	0.000478909						chr7:19145872-19146256	N_Shelf
cg01202666	7	19157650	0.0724	0.0193	++++++	0.0001705	0.00860514			TWIST1	NM_000474	TSS1500	chr7:19156050-19158042	Island				X
cg06243400	7	19157813	0.1013	0.0224	++++++	6.208e-06	0.000797651			TWIST1	NM_000474	TSS1500	chr7:19156050-19158042	Island
cg15377585	7	19813079	0.0906	0.021	++++++	1.552e-05	0.00159471			TMEM196	NM_152774	TSS1500	chr7:19812569-19813005	S_Shore				X
cg04111071	7	19813299	0.1548	0.0392	++++++	7.977e-05	0.00514113			TMEM196	NM_152774	TSS1500	chr7:19812569-19813005	S_Shore
cg04471919	7	21584483	0.1265	0.0326	++++++	0.0001052	0.00620605			DNAH11	NM_003777	Body	chr7:21582443-21583313	S_Shore
cg23859078	7	23339092	0.0795	0.0202	++++++	8.416e-05	0.00534189	rs61734319		C7orf30	NM_138446	1stExon	chr7:23338797-23339264	Island
cg00288562	7	23571645	0.1332	0.0343	++++++	0.0001038	0.00615496			TRA2A;TRA2A	NM_013293;NM_013293	5'UTR;1stExon	chr7:23570757-23571819	Island
cg03853208	7	25989763	0.1123	0.0252	++++++	8.558e-06	0.00102207			MIR148A	NR_029597	TSS200	chr7:25990012-25991320	N_Shore
cg17591595	7	27171051	0.0819	0.021	++++++	9.594e-05	0.00584249			HOXA4	NM_002141	TSS1500	chr7:27169572-27170638	S_Shore
cg00903308	7	27177068	0.1018	0.0268	++++++	0.000145	0.00771997		rs28357148				chr7:27179062-27179511	N_Shore
cg23454797	7	27183990	0.0926	0.0231	++++++	6.07e-05	0.00425962			HOXA5	NM_019102	TSS1500	chr7:27182613-27185562	Island
cg14013695	7	27184176	0.1494	0.0325	++++++	4.252e-06	0.000595359			HOXA5	NM_019102	TSS1500	chr7:27182613-27185562	Island
cg25390165	7	27184188	0.1252	0.0223	++++++	2.076e-08	7.13221e-06			HOXA5	NM_019102	TSS1500	chr7:27182613-27185562	Island				X
cg26023912	7	27184369	0.1112	0.0202	++++++	3.536e-08	1.14648e-05			HOXA5	NM_019102	TSS1500	chr7:27182613-27185562	Island
cg14882265	7	27184375	0.0747	0.0176	++++++	2.238e-05	0.00207786			HOXA5	NM_019102	TSS1500	chr7:27182613-27185562	Island				X
cg27151303	7	27184821	0.1479	0.0288	++++++	2.725e-07	6.49071e-05						chr7:27182613-27185562	Island
cg27313941	7	27186554	0.0843	0.016	++++++	1.455e-07	3.82424e-05	rs11983200		HOXA6	NM_024014	Body	chr7:27186927-27187692	N_Shore
cg23129930	7	27186993	0.1168	0.0245	++++++	1.85e-06	0.000308221	rs62454418		HOXA6	NM_024014	1stExon	chr7:27186927-27187692	Island				X
cg04265576	7	27187372	0.129	0.0303	++++++	2.021e-05	0.00193215			HOXA6	NM_024014	TSS200	chr7:27186927-27187692	Island
cg12810523	7	27187374	0.1176	0.0234	++++++	5.097e-07	0.00010954			HOXA6	NM_024014	TSS200	chr7:27186927-27187692	Island
cg24719020	7	27187943	0.1262	0.0272	++++++	3.622e-06	0.000528135			HOXA6	NM_024014	TSS1500	chr7:27186927-27187692	S_Shore
cg19183743	7	27188020	0.1294	0.0175	++++++	1.263e-13	1.24504e-10			HOXA6	NM_024014	TSS1500	chr7:27186927-27187692	S_Shore				X
cg19816811	7	27188364	0.0762	0.0201	++++++	0.0001524	0.00799498	rs983184		HOXA6	NM_024014	TSS1500	chr7:27190274-27191115	N_Shore
cg16880946	7	27188465	0.1242	0.0231	++++++	7.953e-08	2.3049e-05			HOXA6	NM_024014	TSS1500	chr7:27190274-27191115	N_Shore
cg23590202	7	27188770	0.1075	0.0201	++++++	9.145e-08	2.59243e-05			HOXA6	NM_024014	TSS1500	chr7:27190274-27191115	N_Shore
cg19623360	7	27191914	0.0835	0.022	++++++	0.0001433	0.00765499						chr7:27190274-27191115	S_Shore				X
[truncated: 2,861 more rows]

## Sheet: Temporal_Sex_sign
ID_REF	CHR	MAPINFO	Effect	StdErr	Direction	P.value	pValues_BH	Probe_SNPs	Probe_SNPs_10	UCSC_REFGENE_NAME	UCSC_REFGENE_ACCESSION	UCSC_REFGENE_GROUP	UCSC_CPG_ISLANDS_NAME	RELATION_TO_UCSC_CPG_ISLAND		Cross-region sDMP	Region Specific sDMP	aDMP in this region	LOAD-DMP in this region
cg13904806	1	874697	-0.134	0.0329	---	4.748e-05	0.00892001			SAMD11	NM_152486	Body	chr1:875730-878363	N_Shore
cg23731742	1	879958	0.1297	0.0288	+++	6.635e-06	0.00196806			NOC2L;SAMD11	NM_015658;NM_152486	3'UTR;3'UTR	chr1:875730-878363	S_Shore
cg06615380	1	1072902	0.1681	0.039	+++	1.621e-05	0.00402838						chr1:1072369-1072847	S_Shore
cg23629166	1	2345368	-0.4197	0.0651	---	1.135e-10	1.38542e-07			PEX10;PEX10	NM_002617;NM_153818	TSS1500;TSS1500	chr1:2345891-2346156	N_Shore
cg24439334	1	2345374	-0.3065	0.0472	---	8.173e-11	1.04689e-07			PEX10;PEX10	NM_002617;NM_153818	TSS1500;TSS1500	chr1:2345891-2346156	N_Shore				X
cg13306335	1	2345376	-0.1653	0.0392	---	2.474e-05	0.0055024			PEX10;PEX10	NM_002617;NM_153818	TSS1500;TSS1500	chr1:2345891-2346156	N_Shore
cg23626733	1	2345398	-0.2952	0.0394	---	6.482e-14	1.47001e-10			PEX10;PEX10	NM_002617;NM_153818	TSS1500;TSS1500	chr1:2345891-2346156	N_Shore
cg20823695	1	2345410	-0.1253	0.0264	---	2.119e-06	0.0007614			PEX10;PEX10	NM_002617;NM_153818	TSS1500;TSS1500	chr1:2345891-2346156	N_Shore
cg20664247	1	2345475	-0.1121	0.0262	---	1.869e-05	0.00447842			PEX10;PEX10	NM_002617;NM_153818	TSS1500;TSS1500	chr1:2345891-2346156	N_Shore
cg08418375	1	2451039	-0.1438	0.0298	---	1.375e-06	0.000537331			PANK4	NM_018216	Body	chr1:2451217-2451551	N_Shore					X
cg07836831	1	2460865	0.1441	0.0356	+++	5.319e-05	0.00970314			HES5	NM_001010926	3'UTR	chr1:2460760-2462010	Island
cg03345120	1	2477805	0.2966	0.0671	+++	9.936e-06	0.00270222						chr1:2477563-2478363	Island
cg03529908	1	2478089	0.4859	0.0684	+++	1.236e-12	2.24469e-09		rs75310665				chr1:2477563-2478363	Island
cg05392440	1	2478653	0.1568	0.0306	+++	2.888e-07	0.000143541						chr1:2477563-2478363	S_Shore
cg05303132	1	2984631	0.2396	0.0459	+++	1.74e-07	9.29377e-05			FLJ42875;PRDM16;PRDM16;FLJ42875	NR_015440;NM_199454;NM_022114;NR_024371	TSS1500;TSS1500;TSS1500;TSS1500	chr1:2983925-2987962	Island
cg17001566	1	2990490	0.2419	0.0493	+++	9.293e-07	0.000391945			PRDM16;PRDM16	NM_022114;NM_199454	Body;Body	chr1:2990030-2990718	Island
cg20806172	1	5953106	-0.1914	0.0414	---	3.783e-06	0.00123817			NPHP4	NM_015102	Body	chr1:5950824-5951029	S_Shelf
cg17515966	1	6265894	0.1712	0.0399	+++	1.811e-05	0.00438246			RNF207	NM_207396	TSS1500	chr1:6265825-6266778	Island
cg19694465	1	6267579	-0.3489	0.0525	---	2.976e-11	4.18673e-08			RNF207	NM_207396	Body	chr1:6268820-6269588	N_Shore
cg00030047	1	6268790	-0.1732	0.0404	---	1.797e-05	0.00435863			RNF207	NM_207396	Body	chr1:6268820-6269588	N_Shore
cg23164855	1	6301170	-0.1582	0.0366	---	1.557e-05	0.00389969						chr1:6301695-6302856	N_Shore
cg10059324	1	7884824	0.2473	0.0518	+++	1.817e-06	0.000675701			PER3	NM_016831	Body	chr1:7887198-7887476	N_Shelf
cg17328665	1	7887199	-0.3464	0.0684	---	4.154e-07	0.000198614			PER3	NM_016831	Body	chr1:7887198-7887476	Island
cg04725166	1	7887271	-0.501	0.0963	---	1.942e-07	0.000101891			PER3	NM_016831	Body	chr1:7887198-7887476	Island
cg08926642	1	7887455	-0.608	0.1079	---	1.75e-08	1.28772e-05	rs228696		PER3	NM_016831	Body	chr1:7887198-7887476	Island
cg09168692	1	7887560	-0.3062	0.0517	---	3.152e-09	2.80113e-06			PER3	NM_016831	Body	chr1:7887198-7887476	S_Shore
cg16348112	1	9258798	0.2572	0.0596	+++	1.605e-05	0.0040006						chr1:9258565-9258956	Island
cg04779720	1	11919376	0.2375	0.0532	+++	8.017e-06	0.00228358			NPPB	NM_002521	TSS1500	chr1:11919115-11919555	Island
cg25908635	1	15479474	-0.1896	0.0362	---	1.655e-07	8.92013e-05			TMEM51;TMEM51;TMEM51;TMEM51;C1orf126	NM_018022;NM_001136216;NM_001136217;NM_001136218;NR_027136	TSS1500;5'UTR;5'UTR;TSS1500;TSS1500	chr1:15479219-15481471	Island
cg00002028	1	20960010	-0.1777	0.0315	---	1.634e-08	1.21312e-05			PINK1;PINK1	NM_032409;NM_032409	1stExon;5'UTR	chr1:20960045-20960551	N_Shore
cg12426802	1	25175293	0.2161	0.0495	+++	1.27e-05	0.00330658						chr1:25174560-25175367	Island
cg21269758	1	25870003	-0.2299	0.0381	---	1.632e-09	1.53584e-06			LDLRAP1	NM_015627	TSS200	chr1:25869893-25871042	Island
cg01811796	1	26233565	-0.1327	0.0322	---	3.762e-05	0.00756804			STMN1;STMN1;STMN1;STMN1	NM_005563;NM_203401;NM_001145454;NM_203399	TSS1500;TSS1500;TSS1500;TSS200	chr1:26231950-26233624	Island
cg23323671	1	26233623	-0.1518	0.0345	---	1.084e-05	0.00291182		rs78657919	STMN1;STMN1;STMN1;STMN1	NM_005563;NM_203399;NM_203401;NM_001145454	TSS1500;TSS1500;TSS1500;TSS1500	chr1:26231950-26233624	Island
cg24519413	1	26490540	-0.2372	0.0487	---	1.088e-06	0.000445742						chr1:26490522-26491015	Island
cg03844060	1	26490628	-0.2409	0.0492	---	9.847e-07	0.000411961						chr1:26490522-26491015	Island
cg20385686	1	27024451	-0.2148	0.039	---	3.549e-08	2.39884e-05			ARID1A;ARID1A	NM_006015;NM_139135	Body;Body	chr1:27021833-27024101	S_Shore
cg04212092	1	27889261	0.1251	0.0292	+++	1.853e-05	0.00445552			AHDC1	NM_001029882	5'UTR
cg00107241	1	29461070	-0.3201	0.0772	---	3.366e-05	0.00695341						chr1:29460810-29461172	Island
cg00599702	1	30584352	0.1285	0.0293	+++	1.16e-05	0.00306509
cg24693287	1	31885850	0.2424	0.0471	+++	2.6e-07	0.000130793			SERINC2	NM_178865	TSS200	chr1:31885794-31887010	Island				X
cg10994944	1	32741152	-0.2332	0.0401	---	6.256e-09	5.12097e-06		rs11576030	LCK;LCK	NM_005356;NM_001042771	Body;Body	chr1:32740710-32741544	Island
cg10837783	1	32741454	-0.6896	0.0783	---	1.338e-18	6.03576e-15			LCK;LCK	NM_005356;NM_001042771	Body;Body	chr1:32740710-32741544	Island
cg07376381	1	32741518	-0.4385	0.0592	---	1.339e-13	2.92476e-10			LCK;LCK	NM_005356;NM_001042771	Body;Body	chr1:32740710-32741544	Island
cg03243362	1	32741543	-0.3518	0.0445	---	2.806e-15	8.25909e-12		rs1042519	LCK;LCK	NM_005356;NM_001042771	Body;Body	chr1:32740710-32741544	Island
cg15116327	1	32741619	-0.324	0.0659	---	8.813e-07	0.000374363			LCK;LCK	NM_005356;NM_001042771	Body;Body	chr1:32740710-32741544	S_Shore
cg11197101	1	33219998	0.5694	0.1259	+++	6.141e-06	0.00184548			KIAA1522	NM_020888	Body	chr1:33219427-33220028	Island
cg11596009	1	36916744	-0.184	0.0332	---	2.899e-08	2.01192e-05			OSCP1;OSCP1	NM_145047;NM_206837	TSS1500;TSS1500	chr1:36915796-36916324	S_Shore				X
cg04510788	1	37498900	0.2034	0.0491	+++	3.453e-05	0.00708027			GRIK3	NM_000831	Body	chr1:37498377-37500624	Island
cg01855272	1	38218191	0.1518	0.0374	+++	5.015e-05	0.00930398			EPHA10	NM_001099439	Body	chr1:38218190-38218977	Island
cg08063724	1	40367097	-0.72	0.0481	---	1.271e-50	2.63742e-46			MYCL1;MYCL1;MYCL1	NM_001033081;NM_001033082;NM_005376	1stExon;Body;Body	chr1:40366595-40368213	Island
cg03461431	1	41285096	-0.1498	0.0363	---	3.752e-05	0.00756259		rs4660468	KCNQ4;KCNQ4	NM_004700;NM_172163	Body;Body	chr1:41284847-41285149	Island				X
cg11424962	1	42383900	0.0842	0.0208	+++	5.043e-05	0.0093309			HIVEP3;HIVEP3	NM_024503;NM_001127714	5'UTR;5'UTR	chr1:42383640-42384003	Island
cg16251626	1	43672622	0.1089	0.0244	+++	7.886e-06	0.002254	rs11210812		WDR65;WDR65;WDR65;WDR65	NM_001167966;NR_030778;NM_001167965;NM_152498	Body;Body;Body;Body						X
cg01614716	1	43834120	0.1278	0.0303	+++	2.482e-05	0.00551133			ELOVL1	NM_022821	TSS1500	chr1:43833828-43834137	Island
cg20452714	1	44399069	0.2586	0.0627	+++	3.686e-05	0.0074404			ARTN;ARTN;ARTN;ARTN;ARTN;ARTN	NM_057091;NM_057090;NM_057090;NM_001136215;NM_001136215;NM_057091	1stExon;1stExon;5'UTR;1stExon;5'UTR;5'UTR	chr1:44399068-44399535	Island
cg03984347	1	45190262	-0.2847	0.0561	---	3.797e-07	0.000183806			C1orf228	NM_001145636	Body	chr1:45189705-45190558	Island
cg06745753	1	45190297	-0.5115	0.0916	---	2.379e-08	1.67621e-05			C1orf228	NM_001145636	Body	chr1:45189705-45190558	Island
cg07173823	1	45190519	-0.3813	0.0602	---	2.395e-10	2.70098e-07			C1orf228	NM_001145636	Body	chr1:45189705-45190558	Island
cg13985198	1	45242073	0.278	0.0489	+++	1.28e-08	9.79069e-06			SNORD46;RPS8;SNORD38A	NR_000024;NM_001012;NR_001456	TSS200;Body;TSS1500	chr1:45241013-45241900	S_Shore
cg14611683	1	45452580	-0.1251	0.0296	---	2.396e-05	0.00537791			EIF2B3;EIF2B3	NM_020365;NM_001166588	TSS1500;TSS1500	chr1:45452037-45452444	S_Shore				X
cg16604218	1	45452605	-0.3588	0.0496	---	4.514e-13	9.00662e-10			EIF2B3;EIF2B3	NM_020365;NM_001166588	TSS1500;TSS1500	chr1:45452037-45452444	S_Shore
cg15560801	1	46918254	-0.1382	0.0325	---	2.152e-05	0.00495898						chr1:46913786-46914343	S_Shelf
cg00305229	1	46943714	-0.2482	0.0432	---	8.957e-09	7.12032e-06						chr1:46940236-46940437	S_Shelf
cg19899395	1	46959349	-0.1595	0.0316	---	4.57e-07	0.000215036						chr1:46954793-46957121	S_Shelf
cg27175287	1	47883234	-0.1394	0.0319	---	1.258e-05	0.00328151			FOXE3;FOXE3	NM_012186;NM_012186	3'UTR;1stExon	chr1:47881896-47883065	S_Shore
cg17428085	1	47915008	-0.1523	0.0316	---	1.385e-06	0.000540222	rs35925313					chr1:47915639-47915952	N_Shore
cg07591515	1	51810132	-0.1917	0.0429	---	7.762e-06	0.0022324		rs34693559	TTC39A	NM_001144832	Body	chr1:51810327-51810687	N_Shore
cg03814321	1	51810337	-0.1618	0.028	---	7.537e-09	6.0974e-06			TTC39A	NM_001144832	Body	chr1:51810327-51810687	Island
cg22812770	1	52195547	0.1778	0.0405	+++	1.134e-05	0.00300912			OSBPL9;OSBPL9;OSBPL9;OSBPL9;OSBPL9;OSBPL9;OSBPL9;OSBPL9;OSBPL9;OSBPL9	NM_148905;NM_148907;NM_148908;NM_148906;NM_024586;NM_148909;NM_148905;NM_148907;NM_148904;NM_148904	5'UTR;1stExon;Body;5'UTR;Body;Body;1stExon;5'UTR;1stExon;5'UTR	chr1:52195028-52195821	Island				X
cg13094926	1	53704978	-0.1697	0.0409	---	3.327e-05	0.00688999			MAGOH	NM_002370	TSS1500	chr1:53703959-53704642	S_Shore
cg16021159	1	57142074	0.1742	0.0361	+++	1.391e-06	0.000541036			PRKAA2	NM_006252	Body				X
cg07381872	1	61408076	0.7722	0.0374	+++	1.53e-94	5.29144e-90
cg03446636	1	63784592	-0.1082	0.0249	---	1.341e-05	0.00345245						chr1:63782394-63790471	Island
cg11953254	1	63795279	-0.1512	0.0314	---	1.46e-06	0.000562465						chr1:63795363-63796140	N_Shore
cg01340542	1	65468273	0.1686	0.0395	+++	2.005e-05	0.00471181						chr1:65468272-65468828	Island
cg06937997	1	71512100	-0.2551	0.0495	---	2.532e-07	0.000127992	rs79637642		PTGER3;PTGER3;PTGER3;PTGER3;PTGER3;PTGER3;PTGER3;PTGER3;PTGER3;PTGER3	NR_028294;NM_198715;NM_198717;NM_198714;NR_028293;NM_198718;NR_028292;NM_001126044;NM_198719;NM_198716	Body;Body;Body;Body;Body;Body;Body;Body;Body;Body	chr1:71512224-71513804	N_Shore
cg23823908	1	71512485	-0.1931	0.0349	---	3.028e-08	2.08057e-05			PTGER3;PTGER3;PTGER3;PTGER3;PTGER3;PTGER3;PTGER3;PTGER3;PTGER3;PTGER3	NM_198718;NR_028294;NM_198714;NR_028293;NM_198716;NM_198717;NR_028292;NM_001126044;NM_198719;NM_198715	1stExon;Body;1stExon;Body;1stExon;1stExon;Body;1stExon;1stExon;1stExon	chr1:71512224-71513804	Island
cg01077724	1	75590483	-0.2743	0.0352	---	7.121e-15	1.91904e-11						chr1:75590817-75591354	N_Shore
cg02297043	1	75590912	-0.4671	0.0593	---	3.45e-15	9.87449e-12						chr1:75590817-75591354	Island		X
cg01540595	1	75590960	-0.4702	0.0595	---	2.779e-15	8.23805e-12						chr1:75590817-75591354	Island
cg01066472	1	75591029	-0.6496	0.0942	---	5.347e-12	8.34243e-09						chr1:75590817-75591354	Island
cg00325531	1	75591353	-0.9509	0.1441	---	4.103e-11	5.52859e-08						chr1:75590817-75591354	Island
cg01005080	1	75592950	-0.2911	0.0451	---	1.062e-10	1.30908e-07			LHX8	NM_001001933	TSS1500	chr1:75590817-75591354	S_Shore
cg09766820	1	75593018	-0.4902	0.0618	---	2.117e-15	6.41304e-12			LHX8	NM_001001933	TSS1500	chr1:75590817-75591354	S_Shore
cg00419321	1	75593476	-0.5335	0.0684	---	5.957e-15	1.62648e-11			LHX8	NM_001001933	TSS1500	chr1:75595813-75596162	N_Shelf
cg21009965	1	75593596	-0.3905	0.0519	---	5.082e-14	1.18489e-10			LHX8	NM_001001933	TSS1500	chr1:75595813-75596162	N_Shelf
cg01971160	1	75593804	-0.3319	0.0462	---	6.785e-13	1.31583e-09	rs17622606		LHX8	NM_001001933	TSS1500	chr1:75595813-75596162	N_Shelf
cg09222749	1	75594053	-0.2546	0.0506	---	4.876e-07	0.000226862			LHX8	NM_001001933	TSS200	chr1:75595813-75596162	N_Shore
cg10249828	1	75594261	-0.2079	0.032	---	8.299e-11	1.05651e-07			LHX8;LHX8	NM_001001933;NM_001001933	1stExon;5'UTR	chr1:75595813-75596162	N_Shore
cg01259156	1	75594592	-0.1904	0.0318	---	2.179e-09	2.01857e-06			LHX8	NM_001001933	5'UTR	chr1:75595813-75596162	N_Shore
cg05449257	1	75595408	-0.1688	0.0355	---	1.975e-06	0.000719627			LHX8	NM_001001933	5'UTR	chr1:75595813-75596162	N_Shore
cg12764034	1	75602846	-0.2406	0.0537	---	7.491e-06	0.00216553			LHX8	NM_001001933	Body	chr1:75601998-75602878	Island
cg14035231	1	75602925	-0.1727	0.0362	---	1.864e-06	0.000690087			LHX8	NM_001001933	Body	chr1:75600674-75601415	S_Shore
cg02161115	1	76262373	-0.2086	0.0492	---	2.206e-05	0.00504143			MSH4	NM_002440	TSS1500	chr1:76262536-76262903	N_Shore
cg21438018	1	76262537	-0.3893	0.0831	---	2.789e-06	0.000954227			MSH4	NM_002440	TSS200	chr1:76262536-76262903	Island
cg14200364	1	76262594	-0.4026	0.0799	---	4.743e-07	0.000221918			MSH4	NM_002440	TSS200	chr1:76262536-76262903	Island
cg22035229	1	76262648	-0.5989	0.1118	---	8.521e-08	5.00898e-05			MSH4;MSH4	NM_002440;NM_002440	1stExon;5'UTR	chr1:76262536-76262903	Island
cg17028301	1	76262711	-0.4686	0.0851	---	3.676e-08	2.46461e-05			MSH4	NM_002440	1stExon	chr1:76262536-76262903	Island
cg23237611	1	76262857	-0.6592	0.1403	---	2.606e-06	0.000902026			MSH4	NM_002440	1stExon	chr1:76262536-76262903	Island
cg24427376	1	78354053	0.107	0.0212	+++	4.712e-07	0.000220717	rs79972342		NEXN	NM_144573	TSS200	chr1:78354381-78354673	N_Shore					X
cg19766489	1	78511344	-0.2061	0.0339	---	1.161e-09	1.1445e-06			GIPC2	NM_017655	TSS1500	chr1:78511577-78512161	N_Shore
cg09826056	1	78511360	-0.1206	0.0261	---	3.859e-06	0.00125907			GIPC2	NM_017655	TSS1500	chr1:78511577-78512161	N_Shore
cg02072796	1	85087388	0.126	0.0309	+++	4.613e-05	0.00876586						chr1:85086321-85086766	S_Shore
cg13331559	1	85514554	-0.1129	0.0276	---	4.243e-05	0.00825942			MCOLN3	NM_018298	TSS1500	chr1:85513509-85514555	Island
cg21147310	1	85514708	-0.1667	0.034	---	9.752e-07	0.000408811	rs78830629		MCOLN3	NM_018298	TSS1500	chr1:85513509-85514555	S_Shore
cg18486235	1	91300387	-0.1517	0.037	---	4.148e-05	0.00813555						chr1:91300979-91301891	N_Shore				X
cg00667862	1	91300446	-0.1473	0.0351	---	2.699e-05	0.0058892						chr1:91300979-91301891	N_Shore
cg26833936	1	91303028	-0.287	0.034	---	2.9e-17	1.14623e-13						chr1:91300979-91301891	S_Shore
cg26052357	1	91303544	-0.4811	0.0508	---	2.691e-21	1.61856e-17						chr1:91300979-91301891	S_Shore
cg25202302	1	91305655	-0.2143	0.0347	---	6.626e-10	6.73992e-07						chr1:91300979-91301891	S_Shelf
cg11705954	1	92011732	-0.1904	0.0447	---	2.07e-05	0.00481548						chr1:92011829-92012062	N_Shore
cg07017454	1	92011979	-0.4644	0.0705	---	4.554e-11	6.03827e-08						chr1:92011829-92012062	Island
cg23098371	1	92012061	-0.3265	0.0579	---	1.737e-08	1.28499e-05						chr1:92011829-92012062	Island
cg21854759	1	92012499	-0.393	0.0709	---	3.006e-08	2.07232e-05						chr1:92012336-92012656	Island
cg02896835	1	92012615	-0.516	0.1162	---	8.982e-06	0.00250011						chr1:92012336-92012656	Island
cg13639937	1	92012655	-0.3076	0.0532	---	7.391e-09	6.01446e-06	rs11164928					chr1:92012336-92012656	Island
cg10399789	1	92945668	-0.187	0.0364	---	2.844e-07	0.000141523			GFI1;GFI1;GFI1	NM_001127215;NM_001127216;NM_005263	Body;Body;Body	chr1:92945907-92952609	N_Shore
cg07670736	1	95537846	-0.1655	0.0396	---	2.875e-05	0.00617582			ALG14	NM_144988	Body	chr1:95538251-95538551	N_Shore
cg06122479	1	101002266	0.1618	0.0362	+++	7.741e-06	0.0022279			GPR88	NM_022049	TSS1500	chr1:101004471-101005885	N_Shelf
cg06752594	1	109825964	-0.2695	0.039	---	4.755e-12	7.58999e-09			PSRC1;PSRC1;PSRC1;PSRC1	NM_001032291;NM_001032290;NM_032636;NM_001005290	TSS200;TSS200;TSS200;TSS200	chr1:109825710-109826207	Island
cg24016844	1	111506641	0.6337	0.0334	+++	2.049e-80	6.07404e-76	rs60940275		C1orf103;C1orf103	NM_001006945;NM_018372	TSS200;TSS200	chr1:111505881-111507007	Island		X
cg26213873	1	112939056	-0.3689	0.0358	---	6.221e-25	5.86775e-21			CTTNBP2NL	NM_018704	5'UTR	chr1:112938495-112939113	Island
cg22429776	1	113162371	-0.1301	0.0249	---	1.841e-07	9.74544e-05			ST7L;ST7L;CAPZA1;ST7L;ST7L;CAPZA1	NM_138728;NM_138727;NM_006135;NM_138729;NM_017744;NM_006135	TSS1500;TSS1500;1stExon;TSS1500;TSS1500;5'UTR	chr1:113161591-113162571	Island
cg25707805	1	113285387	-0.3915	0.0632	---	5.864e-10	5.99421e-07						chr1:113286332-113287172	N_Shore
cg07724623	1	115397409	-0.2173	0.0407	---	9.473e-08	5.47554e-05			SYCP1	NM_003176	TSS200	chr1:115397448-115397942	N_Shore
cg18087477	1	115397597	-0.177	0.0402	---	1.054e-05	0.00283858			SYCP1;SYCP1	NM_003176;NM_003176	1stExon;5'UTR	chr1:115397448-115397942	Island
cg27332337	1	115397616	-0.1465	0.0361	---	5.03e-05	0.00931515			SYCP1;SYCP1	NM_003176;NM_003176	1stExon;5'UTR	chr1:115397448-115397942	Island
cg03614513	1	115632038	-0.1756	0.0301	---	5.699e-09	4.70213e-06			TSPAN2	NM_005725	1stExon	chr1:115631850-115632584	Island
cg17873750	1	116382984	-0.1852	0.0389	---	1.922e-06	0.000706518			NHLH2;NHLH2;NHLH2	NM_001111061;NM_001111061;NM_005599	5'UTR;1stExon;5'UTR	chr1:116380359-116382364	S_Shore
cg23202177	1	116383238	-0.2074	0.0392	---	1.187e-07	6.67511e-05			NHLH2;NHLH2;NHLH2	NM_001111061;NM_001111061;NM_005599	5'UTR;1stExon;5'UTR	chr1:116380359-116382364	S_Shore
cg23609985	1	119870339	0.1735	0.0386	+++	6.901e-06	0.00202547						chr1:119870226-119870535	Island
cg17949451	1	145476874	-0.1591	0.0388	---	4.163e-05	0.00815341			LIX1L	NM_153713	TSS1500	chr1:145477022-145477479	N_Shore
cg14367344	1	146644336	-0.1445	0.035	---	3.553e-05	0.00722818			PRKAB2	NM_005399	TSS1500	chr1:146643470-146644501	Island
cg22697853	1	147737207	-0.162	0.0339	---	1.763e-06	0.000658351						chr1:147737015-147737303	Island
cg23206461	1	147782116	-0.1947	0.0436	---	7.907e-06	0.00225689						chr1:147782066-147782473	Island
cg17149103	1	147789480	-0.3517	0.0497	---	1.517e-12	2.6677e-09	rs72704317					chr1:147789652-147790094	N_Shore
cg06804778	1	147790658	-0.1451	0.0306	---	2.05e-06	0.000741098	rs3009397					chr1:147789652-147790094	S_Shore
cg18020955	1	147790806	-0.2642	0.0416	---	2.082e-10	2.38605e-07	rs571036					chr1:147789652-147790094	S_Shore
cg15829969	1	147801025	-0.2918	0.0644	---	5.822e-06	0.00176366
cg24364827	1	149871658	-0.2176	0.0446	---	1.045e-06	0.000432393			BOLA1	NM_016074	Body	chr1:149871079-149871946	Island				X
cg09045105	1	149871945	-0.3152	0.0385	---	2.64e-16	9.28508e-13			BOLA1	NM_016074	Body	chr1:149871079-149871946	Island		X
cg06180099	1	150979364	0.1787	0.0426	+++	2.75e-05	0.00596598			FAM63A;FAM63A;FAM63A;FAM63A;FAM63A;FAM63A	NM_018379;NM_001163258;NM_001040217;NM_001040217;NM_001163260;NM_001163259	5'UTR;5'UTR;1stExon;5'UTR;TSS200;TSS200	chr1:150980735-150981092	N_Shore				X
cg26685752	1	152086692	-0.2954	0.0546	---	6.411e-08	3.95932e-05			TCHH	NM_007113	TSS200	chr1:152084994-152085215	S_Shore
cg02211983	1	152086879	-0.1895	0.0345	---	3.845e-08	2.55915e-05			TCHH	NM_007113	TSS1500	chr1:152084994-152085215	S_Shore
cg11534293	1	153234342	0.6413	0.1187	+++	6.594e-08	4.05424e-05			LOR	NM_000427	Body
cg10228283	1	153234387	0.3031	0.0595	+++	3.588e-07	0.000175598	rs79199655		LOR	NM_000427	3'UTR
cg05637536	1	154475068	0.259	0.0538	+++	1.484e-06	0.000570261			TDRD10;TDRD10;TDRD10;TDRD10;SHE	NM_182499;NM_001098475;NM_182499;NM_001098475;NM_001010846	5'UTR;1stExon;1stExon;5'UTR;TSS1500	chr1:154474107-154475699	Island				X
cg01963297	1	154841980	0.2066	0.0512	+++	5.387e-05	0.00980564			KCNN3	NM_002249	1stExon
cg05397514	1	155240680	0.1533	0.0341	+++	7.007e-06	0.00205078	rs12749700		CLK2	NM_003993	Body	chr1:155239278-155239494	S_Shore
cg04897644	1	155264372	-0.3791	0.0476	---	1.582e-15	4.93649e-12			PKLR;PKLR	NM_000298;NM_181871	Body;Body	chr1:155264318-155265536	Island
cg03314840	1	155264662	-0.2134	0.0361	---	3.283e-09	2.88054e-06			PKLR;PKLR	NM_000298;NM_181871	Body;Body	chr1:155264318-155265536	Island
cg27228191	1	156053525	0.158	0.0356	+++	9.111e-06	0.00251912						chr1:156052072-156052803	S_Shore
cg03917423	1	156339011	0.1551	0.0377	+++	3.938e-05	0.00780855			RHBG;RHBG;RHBG	NM_020407;NR_026549;NM_020407	1stExon;Body;5'UTR	chr1:156338758-156339251	Island
cg24361162	1	156358116	0.1704	0.0378	+++	6.447e-06	0.00191937						chr1:156358050-156358252	Island
cg23842796	1	156358404	0.222	0.0499	+++	8.7e-06	0.00243468						chr1:156358050-156358252	S_Shore
cg20433275	1	156358408	0.249	0.0456	+++	4.793e-08	3.0697e-05						chr1:156358050-156358252	S_Shore
cg23217622	1	156405438	0.2787	0.0683	+++	4.456e-05	0.00857351						chr1:156405160-156406350	Island				X
cg10323725	1	156405495	0.2328	0.0512	+++	5.369e-06	0.00165544						chr1:156405160-156406350	Island
cg04704219	1	156819393	-0.2838	0.0418	---	1.058e-11	1.5954e-08			NTRK1;INSRR	NM_001007792;NM_014215	Body;Body	chr1:156818622-156819192	S_Shore
cg16268769	1	156890782	-0.1132	0.0256	---	9.415e-06	0.00258595			C1orf92	NM_144702	Body	chr1:156890243-156890806	Island
cg16596889	1	156891327	-0.2036	0.0372	---	4.297e-08	2.7908e-05			C1orf92	NM_144702	Body	chr1:156890243-156890806	S_Shore
cg19022717	1	156894534	-0.1756	0.0432	---	4.906e-05	0.00914263			C1orf92	NM_144702	Body	chr1:156893519-156894232	S_Shore
cg23915527	1	161368787	-0.2344	0.0454	---	2.431e-07	0.000124249	rs61608953					chr1:161368863-161369932	N_Shore
cg03441844	1	161368947	-0.3493	0.0614	---	1.251e-08	9.59674e-06						chr1:161368863-161369932	Island
cg01413005	1	171561022	0.5025	0.0483	+++	2.25e-25	2.39432e-21	rs76432449		BAT2L2	NM_015172	3'UTR
cg13097102	1	172886544	-0.1739	0.0392	---	8.989e-06	0.00250038	rs16845119
cg16743289	1	174968144	-0.1466	0.0311	---	2.357e-06	0.000828975			CACYBP;CACYBP	NM_014412;NM_001007214	TSS1500;TSS1500	chr1:174968490-174969624	N_Shore				X
cg10543035	1	179545790	-0.1709	0.0415	---	3.762e-05	0.00756804			NPHS2	NM_014625	TSS1500	chr1:179544720-179545307	S_Shore
cg09656934	1	179561500	-0.1897	0.0355	---	9.07e-08	5.29888e-05	rs35577489		TDRD5	NM_173533	5'UTR	chr1:179560751-179561596	Island
cg02339592	1	181955925	0.0749	0.0174	+++	1.711e-05	0.00419924
cg25149396	1	184943512	0.2195	0.0438	+++	5.425e-07	0.000248505			FAM129A;FAM129A	NM_052966;NM_052966	1stExon;5'UTR	chr1:184942862-184943777	Island				X
cg05128414	1	197882836	-0.2898	0.065	---	8.227e-06	0.0023306			LHX9	NM_001014434	Body	chr1:197880016-197881637	S_Shore
cg17753347	1	197883190	-0.2463	0.0578	---	2.036e-05	0.00475504			LHX9	NM_001014434	Body	chr1:197885060-197885389	N_Shore
cg06644124	1	200379083	-0.3843	0.0373	---	6.754e-25	6.22891e-21			ZNF281;ZNF281	NM_012482;NM_012482	1stExon;5'UTR	chr1:200378899-200379365	Island
cg21422700	1	201229247	0.1494	0.0331	+++	6.386e-06	0.00190257
cg06910896	1	202968892	-0.1739	0.0332	---	1.664e-07	8.9454e-05
cg13672525	1	204485087	-0.2845	0.0371	---	1.769e-14	4.53186e-11			MDM4;MDM4	NR_024171;NM_002393	TSS1500;TSS1500	chr1:204485473-204485831	N_Shore
cg01225317	1	205473878	-0.1436	0.0292	---	8.929e-07	0.000378129			CDK18;CDK18;CDK18;CDK18;CDK18;CDK18	NM_212502;NM_002596;NM_212503;NM_212503;NM_212502;NM_002596	1stExon;5'UTR;1stExon;5'UTR;5'UTR;1stExon	chr1:205473877-205474109	Island
cg15364537	1	205538310	-0.1756	0.0338	---	2.095e-07	0.000108954			MFSD4	NM_181644	1stExon	chr1:205537751-205538443	Island
cg23921459	1	207224567	0.3157	0.061	+++	2.285e-07	0.00011751			YOD1	NM_018566	TSS200	chr1:207226281-207226842	N_Shore
cg05398095	1	207224740	0.1762	0.0338	+++	1.859e-07	9.82819e-05			YOD1	NM_018566	TSS1500	chr1:207226281-207226842	N_Shore
cg11953775	1	207597011	0.2772	0.0545	+++	3.709e-07	0.000180651
cg15817705	1	209406063	0.9329	0.0408	+++	7.76e-116	4.60074e-111						chr1:209404845-209405473	S_Shore		X
cg06616057	1	209848306	0.1214	0.0274	+++	9.445e-06	0.00259076			G0S2	NM_015714	TSS1500	chr1:209848443-209849428	N_Shore
cg26050864	1	209849445	0.2164	0.036	+++	1.872e-09	1.74586e-06		rs73087485	G0S2	NM_015714	3'UTR	chr1:209848443-209849428	S_Shore
cg17222685	1	212820194	-0.5831	0.1044	---	2.321e-08	1.64377e-05
cg08138435	1	212874634	0.1629	0.0383	+++	2.053e-05	0.00478935			BATF3	NM_018664	TSS1500	chr1:212872460-212874048	S_Shore
cg25060890	1	213224164	-0.1319	0.0314	---	2.68e-05	0.0058539			RPS6KC1;RPS6KC1	NM_012424;NM_001136138	TSS1500;TSS1500	chr1:213224611-213224867	N_Shore
cg14576824	1	213224402	-0.2249	0.0452	---	6.698e-07	0.000295853			RPS6KC1;RPS6KC1	NM_001136138;NM_012424	TSS200;TSS200	chr1:213224611-213224867	N_Shore
cg25742246	1	214153460	-0.3721	0.0458	---	4.186e-16	1.3898e-12						chr1:214153214-214153668	Island
cg24465469	1	214724440	0.2697	0.0534	+++	4.499e-07	0.000212418			PTPN14	NM_005401	5'UTR	chr1:214724104-214725056	Island
cg11200222	1	215255110	0.1486	0.0361	+++	3.78e-05	0.00758586			KCNK2;KCNK2;KCNK2	NM_014217;NM_001017425;NM_001017424	TSS1500;TSS1500;Body	chr1:215256051-215256636	N_Shore
cg21680980	1	221069572	-0.2445	0.053	---	4.035e-06	0.00131027						chr1:221067447-221068185	S_Shore
cg07241917	1	221069699	-0.1478	0.0319	---	3.643e-06	0.00120087						chr1:221067447-221068185	S_Shore
cg09140274	1	221070193	-0.1922	0.0467	---	3.879e-05	0.00772848						chr1:221068782-221069159	S_Shore
cg07170752	1	225427173	0.5115	0.0333	+++	3.28e-53	7.16447e-49			DNAH14	NM_001373	Body
cg06939851	1	226112534	-0.317	0.0526	---	1.648e-09	1.54739e-06			PYCR2	NM_013328	TSS1500	chr1:226111642-226112552	Island
cg23019286	1	227728774	0.1422	0.0342	+++	3.247e-05	0.00675466						chr1:227729515-227730492	N_Shore
cg08111158	1	227746191	-0.2569	0.055	---	2.964e-06	0.00100417	rs2999733					chr1:227746157-227746454	Island
cg15594585	1	227746882	-0.1611	0.0361	---	7.932e-06	0.00226247						chr1:227747213-227747575	N_Shore
cg23239574	1	228653136	0.2806	0.056	+++	5.519e-07	0.000252254		rs76188356				chr1:228651447-228652529	S_Shore
cg22716234	1	229845680	0.1868	0.0412	+++	5.849e-06	0.00177055
cg22484397	1	231052929	-0.1214	0.03	---	5.118e-05	0.00942764			TTC13;TTC13	NM_001122835;NM_024525	Body;Body
cg18119735	1	236850308	-0.143	0.0346	---	3.614e-05	0.00731998			ACTN2	NM_001103	Body	chr1:236849472-236850323	Island
cg22686124	1	245836513	0.2364	0.0472	+++	5.421e-07	0.000248505	rs78478413		KIF26B	NM_018012	Body	chr1:245836323-245836747	Island
cg16248798	1	247271246	-0.2158	0.0451	---	1.707e-06	0.000642859						chr1:247274585-247275757	N_Shelf
cg25549141	1	247275469	0.1868	0.0451	+++	3.519e-05	0.00718013			C1orf229	NM_207401	1stExon	chr1:247274585-247275757	Island
cg20810478	1	248020632	0.2907	0.0655	+++	9.049e-06	0.00251033			TRIM58	NM_015431	1stExon	chr1:248020330-248021252	Island				X
cg26157385	1	248020641	0.2664	0.0525	+++	3.823e-07	0.000184703			TRIM58	NM_015431	1stExon	chr1:248020330-248021252	Island				X
cg19357275	1	248855040	-0.2591	0.0568	---	5.072e-06	0.00157824						chr1:248855030-248855470	Island
cg14515364	2	636606	-0.5175	0.1018	---	3.751e-07	0.000182286						chr2:636121-637112	Island				X
cg14636804	2	636937	-0.1935	0.0429	---	6.487e-06	0.00192851						chr2:636121-637112	Island
cg08166568	2	1746647	0.192	0.045	+++	1.978e-05	0.00467217	rs10185594		PXDN	NM_012293	Body	chr2:1746833-1748971	N_Shore
cg21135516	2	1879820	0.1798	0.042	+++	1.845e-05	0.00444401			MYT1L	NM_015025	Body
cg06153448	2	9324127	-0.1772	0.0413	---	1.737e-05	0.00425299
cg08167066	2	10220455	-0.2232	0.0367	---	1.187e-09	1.16735e-06			CYS1;CYS1	NM_001037160;NM_001037160	1stExon;5'UTR	chr2:10219802-10221016	Island
cg05674602	2	16153506	0.1533	0.0377	+++	4.784e-05	0.00896357						chr2:16153944-16154419	N_Shore
cg24890054	2	18059752	0.2589	0.0541	+++	1.74e-06	0.000652917			KCNS3	NM_002252	TSS200	chr2:18059493-18060920	Island				X
cg15726514	2	21023697	-0.2028	0.0434	---	2.928e-06	0.000994406			C2orf43	NM_021925	TSS1500	chr2:21022564-21022934	S_Shore
cg03687700	2	24271844	-0.9583	0.0437	---	1.88e-106	9.75285e-102			FKBP1B;FKBP1B	NM_004116;NM_054033	TSS1500;TSS1500	chr2:24272582-24273313	N_Shore		X
cg01343041	2	24397787	-0.3664	0.0529	---	4.142e-12	6.71481e-09			C2orf84	NM_001040710	TSS200	chr2:24397645-24398194	Island
cg18527919	2	24398170	-0.3781	0.0716	---	1.292e-07	7.19731e-05			C2orf84	NM_001040710	5'UTR	chr2:24397645-24398194	Island
cg06846259	2	25384654	-0.3329	0.0772	---	1.619e-05	0.00402582			POMC;POMC	NM_000939;NM_001035256	Body;Body	chr2:25383939-25384763	Island
cg02757970	2	25427350	-0.1685	0.0349	---	1.385e-06	0.000540222						chr2:25427101-25427577	Island
cg13430552	2	25427652	-0.1527	0.0327	---	3.056e-06	0.00103281						chr2:25427101-25427577	S_Shore
cg20140363	2	26624458	-0.1323	0.0283	---	2.859e-06	0.000976566			C2orf39	NM_145038	TSS1500	chr2:26624603-26625057	N_Shore
cg04187433	2	27037441	-0.2358	0.0439	---	7.634e-08	4.58498e-05
cg21368063	2	27338538	-0.1172	0.0268	---	1.246e-05	0.0032543			CGREF1;CGREF1;CGREF1	NM_001166240;NM_001166239;NM_006569	5'UTR;5'UTR;5'UTR	chr2:27341567-27341923	N_Shelf
cg07628841	2	27851430	-0.2674	0.0157	---	5.175e-65	1.26335e-60			GPN1;CCDC121;GPN1;GPN1;CCDC121;CCDC121;GPN1;GPN1	NM_001145048;NM_001142683;NM_001145047;NR_026735;NM_024584;NM_001142682;NM_001145049;NM_007266	TSS200;1stExon;TSS200;TSS1500;5'UTR;1stExon;TSS200;TSS1500
cg25309888	2	27988724	-0.1437	0.0331	---	1.422e-05	0.00362501
cg12740757	2	30144623	-0.3443	0.0345	---	2.111e-23	1.65301e-19			ALK	NM_004304	TSS200	chr2:30142831-30144624	Island
cg19360009	2	30372525	0.1208	0.0299	+++	5.256e-05	0.0096348			YPEL5;YPEL5;YPEL5;YPEL5	NM_001127399;NM_001127401;NM_016061;NM_001127400	5'UTR;5'UTR;5'UTR;5'UTR	chr2:30369311-30370921	S_Shore
cg02162897	2	38300537	-0.315	0.0476	---	3.612e-11	4.94731e-08			CYP1B1	NM_000104	Body	chr2:38301276-38304518	N_Shore
cg20408276	2	38300586	-0.3829	0.0481	---	1.731e-15	5.32141e-12			CYP1B1	NM_000104	Body	chr2:38301276-38304518	N_Shore
cg00565882	2	38300707	-0.1958	0.0328	---	2.435e-09	2.23082e-06		rs72889744	CYP1B1	NM_000104	Body	chr2:38301276-38304518	N_Shore
cg12802310	2	38304720	-0.1335	0.0272	---	9.195e-07	0.000388601			CYP1B1	NM_000104	TSS1500	chr2:38301276-38304518	S_Shore
cg21715189	2	38304802	-0.1668	0.0389	---	1.779e-05	0.0043252			CYP1B1	NM_000104	TSS1500	chr2:38301276-38304518	S_Shore
cg27117491	2	39186743	-0.2083	0.0422	---	7.881e-07	0.000338585			LOC375196;LOC100271715	NR_028386;NM_001145451	Body;Body	chr2:39186777-39187968	N_Shore
cg02826525	2	39186885	-0.2604	0.0548	---	2.01e-06	0.000729816			LOC375196;LOC100271715	NR_028386;NM_001145451	Body;Body	chr2:39186777-39187968	Island
cg17518825	2	46523461	-0.1684	0.0325	---	2.2e-07	0.000113845			EPAS1	NM_001430	TSS1500	chr2:46523789-46527140	N_Shore
cg15543284	2	54785307	0.2436	0.0567	+++	1.716e-05	0.00420902			SPTBN1;SPTBN1	NM_178313;NM_003128	TSS1500;Body	chr2:54785026-54785969	Island
cg09588360	2	54785795	0.1511	0.0334	+++	5.957e-06	0.001798			SPTBN1;SPTBN1;SPTBN1	NM_178313;NM_178313;NM_003128	5'UTR;1stExon;Body	chr2:54785026-54785969	Island
cg25741215	2	63287082	0.1719	0.0403	+++	2.003e-05	0.00470977						chr2:63285949-63287097	Island
cg00626599	2	64068905	-0.1415	0.0341	---	3.414e-05	0.00703506			UGP2;UGP2	NM_006759;NM_001001521	TSS200;5'UTR	chr2:64067892-64068906	Island
cg09725915	2	70369583	-0.3386	0.0369	---	4.583e-20	2.40761e-16						chr2:70369139-70370130	Island		X
cg18144593	2	71116411	-0.1376	0.0338	---	4.604e-05	0.00876248						chr2:71115927-71116412	Island
cg18867200	2	71116698	-0.1177	0.0265	---	8.86e-06	0.00247112						chr2:71114733-71115474	S_Shore
cg17141599	2	71123688	-0.184	0.0349	---	1.388e-07	7.64994e-05						chr2:71126720-71129209	N_Shelf
cg14606431	2	71126505	-0.1601	0.0313	---	3.092e-07	0.000152583			VAX2	NM_012476	TSS1500	chr2:71126720-71129209	N_Shore
cg05603527	2	71131629	-0.1432	0.0342	---	2.915e-05	0.00623271			VAX2	NM_012476	Body	chr2:71131200-71132256	Island
cg13936863	2	71132246	-0.1392	0.034	---	4.282e-05	0.00831195			VAX2	NM_012476	Body	chr2:71131200-71132256	Island
cg14235768	2	71132250	-0.1116	0.0272	---	4.145e-05	0.00813351			VAX2	NM_012476	Body	chr2:71131200-71132256	Island
cg19699289	2	71132518	-0.1627	0.0374	---	1.355e-05	0.00348201			VAX2	NM_012476	Body	chr2:71131200-71132256	S_Shore
cg02322373	2	71134524	-0.1142	0.0239	---	1.725e-06	0.000647874			VAX2	NM_012476	Body	chr2:71134585-71134792	N_Shore
cg19907796	2	71134694	-0.1266	0.0288	---	1.123e-05	0.00298949			VAX2	NM_012476	Body	chr2:71134585-71134792	Island
cg05964953	2	73114371	0.1285	0.0312	+++	3.814e-05	0.00763195			SPR	NM_003124	TSS200	chr2:73114219-73114920	Island
cg19741359	2	73429176	-0.1791	0.0355	---	4.54e-07	0.000213867			NOTO	NM_001134462	TSS1500	chr2:73429283-73430647	N_Shore
cg06642617	2	73461528	0.6389	0.0432	+++	1.477e-49	2.91894e-45			CCT7;CCT7;CCT7;CCT7;CCT7;C2orf7;CCT7	NR_029402;NR_029403;NM_001009570;NM_006429;NM_001166284;NM_032319;NM_001166285	Body;Body;Body;Body;Body;TSS1500;5'UTR	chr2:73460085-73461867	Island
cg26049726	2	73518702	0.2243	0.0508	+++	1.028e-05	0.00277938			EGR4	NM_001965	Body	chr2:73518364-73520986	Island				X
cg14481315	2	74227474	0.1576	0.0378	+++	3.034e-05	0.00641329	rs77024306					chr2:74229477-74229996	N_Shelf					X
cg01181499	2	74739419	-0.3586	0.0364	---	7.476e-23	5.17109e-19						chr2:74740455-74743795	N_Shore		X
cg14877896	2	74743839	-0.2218	0.0393	---	1.629e-08	1.21158e-05			TLX2	NM_016170	3'UTR	chr2:74740455-74743795	S_Shore
cg25182501	2	74747143	-0.1674	0.0392	---	1.948e-05	0.0046118			DQX1	NM_133637	Body	chr2:74740455-74743795	S_Shelf
cg14802742	2	78768994	-0.1783	0.0436	---	4.351e-05	0.00840657
cg23404877	2	85553759	0.3564	0.0542	+++	4.807e-11	6.31322e-08	rs1044973		TGOLN2	NM_006464	Body	chr2:85554134-85555414	N_Shore
cg21513352	2	85553841	0.1947	0.0361	+++	6.977e-08	4.25192e-05			TGOLN2	NM_006464	Body	chr2:85554134-85555414	N_Shore
cg27502457	2	87018585	-0.0997	0.0243	---	4.125e-05	0.0081096		rs62146066	CD8A;CD8A;CD8A;CD8A;CD8A;CD8A	NM_001145873;NM_171827;NM_001768;NR_027353;NM_171827;NM_001768	5'UTR;1stExon;5'UTR;Body;5'UTR;1stExon	chr2:87015974-87018182	S_Shore
cg03129884	2	95692727	-0.1619	0.0387	---	2.822e-05	0.00608401	rs7560571		MAL;MAL;MAL;MAL	NM_022440;NM_022438;NM_022439;NM_002371	Body;Body;Body;Body	chr2:95690857-95692431	S_Shore
cg05225012	2	96055346	-0.2802	0.0573	---	1.013e-06	0.000421253						chr2:96054894-96055143	S_Shore
cg21542793	2	96781891	-0.17	0.0324	---	1.558e-07	8.51902e-05			ADRA2B	NM_000682	TSS200	chr2:96781406-96782971	Island
cg22352818	2	97193289	0.2069	0.046	+++	6.87e-06	0.0020178						chr2:97192977-97193383	Island
cg00673006	2	97483133	0.1277	0.0316	+++	5.304e-05	0.00968429			CNNM3;CNNM3	NM_199078;NM_017623	1stExon;1stExon	chr2:97481356-97483276	Island
cg20050113	2	103236861	-0.2397	0.031	---	1.066e-14	2.76504e-11			SLC9A2	NM_003048	Body	chr2:103235376-103236554	S_Shore		X
cg04850045	2	105853200	-0.3066	0.0624	---	8.846e-07	0.000375381						chr2:105853131-105853340	Island
cg20265528	2	105853269	-0.3907	0.0853	---	4.591e-06	0.00145445						chr2:105853131-105853340	Island
cg27422857	2	105853526	-0.3524	0.0815	---	1.519e-05	0.00382761						chr2:105853493-105853797	Island
cg26874229	2	105853672	-0.405	0.0815	---	6.796e-07	0.00029941	rs12995698					chr2:105853493-105853797	Island
cg18192325	2	105854051	-0.4987	0.0919	---	5.72e-08	3.59136e-05						chr2:105853131-105853340	S_Shore
cg24079702	2	106015771	0.1479	0.0344	+++	1.67e-05	0.00412054			FHL2;FHL2;FHL2;FHL2	NM_001039492;NM_001450;NM_201557;NM_201555	TSS200;TSS200;5'UTR;TSS200	chr2:106014878-106015884	Island				X
cg09019916	2	109335672	-0.1679	0.0398	---	2.448e-05	0.00545627			RANBP2	NM_006267	TSS1500	chr2:109335768-109336670	N_Shore
cg02169857	2	110969641	-0.4312	0.0963	---	7.493e-06	0.00216553			NCRNA00116	NR_027063	Body	chr2:110969852-110970222	N_Shore
cg08570243	2	110969853	-0.6551	0.1389	---	2.418e-06	0.000847556			NCRNA00116	NR_027063	Body	chr2:110969852-110970222	Island
cg03250220	2	110970097	-0.4487	0.091	---	8.254e-07	0.000352784			NCRNA00116	NR_027063	Body	chr2:110969852-110970222	Island
cg05739167	2	111489847	-0.1747	0.0334	---	1.645e-07	8.89472e-05			ACOXL;ACOXL;ACOXL	NM_001142808;NM_001142807;NM_001105516	TSS1500;TSS1500;TSS1500	chr2:111489977-111490884	N_Shore
cg25619440	2	118616155	-0.3535	0.0652	---	5.832e-08	3.64513e-05	rs75193414					chr2:118616575-118618163	N_Shore
cg03288922	2	118616237	-0.4108	0.0829	---	7.15e-07	0.000311131						chr2:118616575-118618163	N_Shore
cg22762992	2	118616377	-0.5556	0.0862	---	1.125e-10	1.37726e-07						chr2:118616575-118618163	N_Shore
cg00046336	2	118617230	-0.3115	0.0717	---	1.408e-05	0.00359816		rs62192648				chr2:118616575-118618163	Island
cg22545206	2	118617499	-0.3143	0.0742	---	2.301e-05	0.00521545	rs79558599					chr2:118616575-118618163	Island
cg08569850	2	118618054	-0.2055	0.0486	---	2.357e-05	0.00531336						chr2:118616575-118618163	Island
cg19263433	2	118618151	-0.2834	0.0583	---	1.148e-06	0.000464817						chr2:118616575-118618163	Island
cg13283952	2	121412005	0.2358	0.0499	+++	2.321e-06	0.00081909	rs79522772					chr2:121411983-121412315	Island
cg14718065	2	131010763	0.2019	0.0459	+++	1.111e-05	0.00296897	rs12994388					chr2:131010510-131010764	Island
cg20519121	2	133014640	-0.4368	0.0738	---	3.174e-09	2.81465e-06	rs72869462	rs78867621	NCRNA00164;MIR663B	NR_027020;NR_031608	Body;Body	chr2:133013777-133015740	Island
cg25486386	2	133014663	-0.1847	0.0278	---	3.009e-11	4.21885e-08	rs72869462		NCRNA00164;MIR663B	NR_027020;NR_031608	Body;TSS200	chr2:133013777-133015740	Island
cg25997306	2	133104748	-0.8085	0.1017	---	1.892e-15	5.77359e-12	rs2459669
cg15820868	2	133105045	-0.5765	0.0741	---	7.334e-15	1.9511e-11	rs62167564
cg12792250	2	133106819	-0.1995	0.0403	---	7.244e-07	0.000314803	rs77987132					chr2:133110316-133111319	N_Shelf
cg26424468	2	133115033	0.3407	0.0734	+++	3.422e-06	0.00113979	rs2598748					chr2:133110316-133111319	S_Shelf
cg08010094	2	139539001	-0.153	0.0274	---	2.25e-08	1.59894e-05			NXPH2	NM_007226	TSS1500	chr2:139537692-139538650	S_Shore
cg12611527	2	157257110	-0.4178	0.0427	---	1.28e-22	8.70851e-19						chr2:157256808-157257111	Island		X
cg15923513	2	160654168	0.1337	0.0326	+++	4.188e-05	0.00817921		rs73967919	CD302	NM_014880	Body	chr2:160654229-160654631	N_Shore				X
cg24071726	2	171571151	-0.1294	0.0295	---	1.17e-05	0.00308101			LOC440925;SP5	NR_027433;NM_001003845	TSS200;TSS1500	chr2:171569877-171573904	Island
cg05714155	2	172974735	-0.2559	0.0579	---	9.876e-06	0.00268943						chr2:172972804-172973242	S_Shore
cg00940977	2	174877447	-0.1575	0.0322	---	1.006e-06	0.000419598						chr2:174877565-174877778	N_Shore
cg09615505	2	176977285	0.1457	0.0341	+++	1.871e-05	0.00448063						chr2:176977284-176977540	Island
cg00949554	2	181845489	0.2533	0.0619	+++	4.251e-05	0.00826337			UBE2E3;UBE2E3;UBE2E3	NM_182678;NM_006357;NM_006357	5'UTR;5'UTR;1stExon	chr2:181844791-181845514	Island
cg19403339	2	183580841	-0.1436	0.0292	---	8.881e-07	0.000376481			DNAJC10	NM_018981	TSS200	chr2:183580693-183581202	Island
cg26816819	2	192746973	0.157	0.0372	+++	2.381e-05	0.00535583						chr2:192746684-192746996	Island
cg19160878	2	197665024	-0.3068	0.0531	---	7.438e-09	6.04086e-06			GTF3C3	NM_012086	TSS1500	chr2:197664212-197664572	S_Shore
cg07588439	2	198571554	0.1624	0.0372	+++	1.244e-05	0.00325113			MARS2	NM_138395	1stExon	chr2:198569911-198570948	S_Shore
cg11841231	2	205543309	0.3986	0.0444	+++	2.604e-19	1.27141e-15			PARD3B;PARD3B;PARD3B	NM_152526;NM_057177;NM_205863	Body;Body;Body				X
cg25307915	2	207127226	-0.112	0.0261	---	1.768e-05	0.00430855
cg08578136	2	207139443	0.1721	0.0402	+++	1.841e-05	0.00443953			ZDBF2	NM_020923	TSS200	chr2:207139336-207140031	Island				X
cg11065518	2	207630263	-0.3098	0.0421	---	1.839e-13	3.93409e-10			MDH1B;FASTKD2;FASTKD2;FASTKD2;FASTKD2;FASTKD2;FASTKD2	NM_001039845;NM_001136193;NM_001136194;NM_001136194;NM_014929;NM_014929;NM_001136193	TSS1500;1stExon;1stExon;5'UTR;5'UTR;1stExon;5'UTR	chr2:207629878-207630160	S_Shore		X
cg06732666	2	208890496	-0.1612	0.0343	---	2.599e-06	0.000900354			PLEKHM3	NM_001080475	TSS1500	chr2:208890181-208890394	S_Shore
cg16865291	2	213696794	-0.5492	0.0886	---	5.666e-10	5.84944e-07						chr2:213696349-213698050	Island
cg22265452	2	213697031	-0.2879	0.0502	---	9.476e-09	7.44826e-06						chr2:213696349-213698050	Island
cg08122831	2	213697579	-0.4625	0.0634	---	3.073e-13	6.31357e-10	rs34680833					chr2:213696349-213698050	Island
cg27329091	2	213698049	-0.6141	0.0751	---	2.783e-16	9.70577e-13						chr2:213696349-213698050	Island
cg20225999	2	218843435	0.2657	0.0551	+++	1.414e-06	0.00054844						chr2:218843460-218843742	N_Shore				X	X
cg27139836	2	219868065	0.1489	0.028	+++	1.071e-07	6.13077e-05		rs73993385	CCDC108	NM_194302	Body	chr2:219866131-219868054	S_Shore				X
cg01072786	2	220107847	-0.2496	0.0445	---	2.078e-08	1.49463e-05			GLB1L	NM_024506	Body	chr2:220107844-220108348	Island
cg20314884	2	220108094	-0.2263	0.0506	---	7.811e-06	0.00224056			GLB1L	NM_024506	Body	chr2:220107844-220108348	Island
cg05864140	2	220196530	0.2173	0.0505	+++	1.718e-05	0.00421143	rs1877867		RESP18	NM_001007089	Body	chr2:220196431-220196768	Island
cg22400015	2	220196714	0.1424	0.0299	+++	1.954e-06	0.000714484			RESP18	NM_001007089	Body	chr2:220196431-220196768	Island				X
cg09059267	2	220223082	0.1602	0.0341	+++	2.56e-06	0.000891307						chr2:220222902-220223854	Island
cg04407305	2	223157265	-0.101	0.0247	---	4.185e-05	0.0081772			PAX3;PAX3;PAX3;PAX3;PAX3;PAX3	NM_181458;NM_181461;NM_181459;NM_181460;NM_181457;NM_001127366	Body;Body;Body;Body;Body;Body	chr2:223155726-223156154	S_Shore
cg13008631	2	227663034	0.1281	0.0248	+++	2.383e-07	0.000122247			IRS1	NM_005544	1stExon	chr2:227662082-227664912	Island
cg06281680	2	232347922	-0.156	0.0267	---	5.154e-09	4.3038e-06						chr2:232348216-232348866	N_Shore
cg03727500	2	232348334	-0.1618	0.04	---	5.297e-05	0.00968003						chr2:232348216-232348866	Island
cg05868531	2	232348602	-0.1621	0.0327	---	6.922e-07	0.000303031						chr2:232348216-232348866	Island
cg15371801	2	232348684	-0.2298	0.0483	---	1.954e-06	0.000714484						chr2:232348216-232348866	Island
cg11559198	2	232348794	-0.1889	0.0401	---	2.422e-06	0.000848242						chr2:232348216-232348866	Island
cg27241845	2	233250370	-0.2397	0.0449	---	9.268e-08	5.37952e-05						chr2:233251361-233253414	N_Shore
cg09453076	2	235406275	0.1822	0.0442	+++	3.768e-05	0.00757644			ARL4C	NM_005737	TSS1500	chr2:235404502-235406541	Island				X
cg10819420	2	237074360	-0.1626	0.0312	---	1.826e-07	9.67838e-05			GBX2	NM_001485	3'UTR	chr2:237071794-237078762	Island
cg07592361	2	241496830	0.3847	0.0653	+++	3.822e-09	3.29769e-06	rs12465325		ANKMY1;ANKMY1	NM_016552;NM_017844	5'UTR;5'UTR	chr2:241496576-241497600	Island
cg03558769	2	242497595	-0.3283	0.0449	---	2.529e-13	5.27424e-10			BOK	NM_032515	TSS1500	chr2:242498013-242499274	N_Shore
cg05875302	2	242844781	0.2606	0.0536	+++	1.173e-06	0.000471261						chr2:242844583-242844944	Island
cg10503138	3	2142391	-0.173	0.0358	---	1.359e-06	0.000531579			CNTN4	NM_175607	5'UTR	chr3:2140029-2141784	S_Shore
cg18847227	3	4509268	-0.1877	0.0386	---	1.154e-06	0.000466791			SUMF1;SUMF1;SUMF1	NM_001164674;NM_182760;NM_001164675	TSS1500;TSS1500;TSS1500	chr3:4508608-4508964	S_Shore
cg06679221	3	9405070	-0.1944	0.0439	---	9.542e-06	0.00261219			THUMPD3;THUMPD3	NM_015453;NM_001114092	5'UTR;5'UTR	chr3:9404683-9404938	S_Shore
cg10245988	3	12046420	-0.2704	0.042	---	1.201e-10	1.44893e-07		rs2623878	SYN2;SYN2	NM_133625;NM_003178	Body;Body	chr3:12045652-12046627	Island
cg25929976	3	12328656	-0.1677	0.0377	---	8.461e-06	0.00238387			PPARG;PPARG	NM_005037;NM_138712	TSS1500;TSS1500	chr3:12328994-12329227	N_Shore
cg07775309	3	12595852	-0.3886	0.0878	---	9.532e-06	0.00261117						chr3:12598391-12599051	N_Shelf
cg25435917	3	12917884	0.1073	0.0234	+++	4.532e-06	0.00143906						chr3:12917391-12918016	Island
cg08162476	3	13064001	0.1197	0.0276	+++	1.483e-05	0.00375056			IQSEC1	NM_001134382	Body
cg18786782	3	13936527	-0.1395	0.0291	---	1.691e-06	0.000637412						chr3:13936521-13936866	Island				X
cg00384701	3	13974800	-0.1969	0.0326	---	1.567e-09	1.48912e-06						chr3:13974400-13974867	Island				X
cg22254681	3	14444041	-0.2451	0.045	---	5.237e-08	3.32838e-05	rs78128078		SLC6A6;SLC6A6;SLC6A6	NM_001134368;NM_003043;NM_001134367	TSS200;TSS200;TSS200	chr3:14443629-14444577	Island
cg01765641	3	17781888	0.136	0.0326	+++	3.093e-05	0.00651926			TBC1D5;TBC1D5;TBC1D5	NM_014744;NM_014744;NM_001134380	1stExon;5'UTR;5'UTR	chr3:17783646-17784455	N_Shore
cg24523403	3	27525514	0.1558	0.0342	+++	5.121e-06	0.00159053						chr3:27524934-27526180	Island
cg22589745	3	33138276	-0.1215	0.0276	---	1.071e-05	0.00287876			TMPPE;TMPPE;TMPPE;GLB1;GLB1;GLB1;TMPPE;GLB1	NM_001039770;NM_001136238;NM_001136238;NM_001079811;NM_001135602;NM_001079811;NM_001039770;NM_000404	1stExon;5'UTR;1stExon;1stExon;Body;5'UTR;5'UTR;Body	chr3:33138083-33138769	Island
cg00030422	3	38080704	0.1615	0.039	+++	3.445e-05	0.00707085	rs5848372		DLEC1;DLEC1;DLEC1;DLEC1	NM_007335;NM_007337;NM_007337;NM_007335	5'UTR;5'UTR;1stExon;1stExon	chr3:38080628-38081187	Island
cg14870223	3	39093076	-0.1732	0.0261	---	3.495e-11	4.81527e-08			WDR48	NM_020839	TSS1500	chr3:39093469-39094025	N_Shore
cg13409248	3	40428643	0.3382	0.0762	+++	9.08e-06	0.00251558			ENTPD3	NM_001248	TSS200	chr3:40428651-40429015	N_Shore				X
cg25516803	3	42307519	-0.2782	0.0473	---	4.089e-09	3.49176e-06			CCK	NM_000729	TSS1500	chr3:42306149-42307520	Island
cg03168896	3	44036098	-0.1914	0.0293	---	6.915e-11	8.91251e-08						chr3:44036407-44041104	N_Shore		X
cg20941258	3	46618668	-0.2614	0.042	---	4.616e-10	4.8499e-07			LRRC2;TDGF1	NM_024750;NM_003212	5'UTR;TSS1500	chr3:46618307-46618669	Island
cg22210157	3	46853986	0.1424	0.0315	+++	6.057e-06	0.00182155						chr3:46853727-46854138	Island				X
cg17913386	3	48632582	0.2589	0.0639	+++	5.132e-05	0.00943667			COL7A1	NM_000094	1stExon	chr3:48631882-48632901	Island
cg22702772	3	48699012	0.3078	0.051	+++	1.607e-09	1.5192e-06			CELSR3	NM_001407	1stExon	chr3:48698335-48701667	Island				X
cg07207099	3	49314736	0.2518	0.0563	+++	7.688e-06	0.00221572			USP4;USP4;C3orf62	NM_003363;NM_199443;NM_198562	3'UTR;3'UTR;TSS1500	chr3:49314437-49314815	Island
cg25090325	3	49755764	-0.1881	0.0443	---	2.161e-05	0.00497696			AMIGO3;RNF123	NM_198722;NM_022064	1stExon;Body	chr3:49755763-49757317	Island				X
cg12999941	3	50304930	0.1769	0.0337	+++	1.568e-07	8.54539e-05			SEMA3B;SEMA3B	NM_004636;NM_001005914	TSS200;TSS200
cg11039694	3	50304941	0.2006	0.0427	+++	2.593e-06	0.000900354			SEMA3B;SEMA3B	NM_004636;NM_001005914	TSS200;TSS200
cg00664406	3	51740875	0.1925	0.0438	+++	1.116e-05	0.00297467			GRM2;GRM2	NM_000839;NM_001130063	TSS1500;TSS1500	chr3:51740740-51741413	Island				X
cg04453050	3	51740896	0.1811	0.039	+++	3.489e-06	0.00115654			GRM2;GRM2	NM_000839;NM_001130063	TSS200;TSS200	chr3:51740740-51741413	Island				X
cg22621867	3	51990301	0.2399	0.0419	+++	1.028e-08	7.97449e-06	rs28651222		GPR62	NM_080865	1stExon	chr3:51989763-51990639	Island
cg25499397	3	51990575	0.1819	0.0359	+++	4.095e-07	0.000196246	rs323871		GPR62	NM_080865	1stExon	chr3:51989763-51990639	Island				X
cg12414872	3	52030010	0.146	0.0329	+++	8.832e-06	0.00246497			RPL29	NM_000992	TSS200	chr3:52029757-52030058	Island
cg17900356	3	53190593	0.2888	0.0688	+++	2.726e-05	0.00594028						chr3:53190509-53190764	Island
cg04075781	3	54154438	-0.1329	0.0308	---	1.575e-05	0.00393764	rs73083924					chr3:54154731-54154970	N_Shore
cg15172734	3	57743377	0.283	0.0655	+++	1.53e-05	0.00384366			SLMAP;SLMAP	NM_007159;NM_007159	5'UTR;1stExon	chr3:57741925-57742990	S_Shore
cg05116002	3	58151255	0.2079	0.0488	+++	2.014e-05	0.00472162			FLNB;FLNB;FLNB;FLNB	NM_001164319;NM_001164317;NM_001164318;NM_001457	Body;Body;Body;Body
cg02761110	3	65887859	0.1652	0.0355	+++	3.343e-06	0.00111977			MAGI1;MAGI1;MAGI1	NM_015520;NM_001033057;NM_004742	Body;Body;Body
cg12431087	3	71355122	0.1125	0.0272	+++	3.53e-05	0.007194			FOXP1;FOXP1	NM_032682;NM_001012505	5'UTR;5'UTR
cg01906879	3	81811016	-0.1873	0.0316	---	3.213e-09	2.82509e-06			GBE1	NM_000158	TSS200	chr3:81810315-81810953	S_Shore		X
cg16856833	3	87138640	-0.2617	0.0604	---	1.471e-05	0.00372475						chr3:87138225-87138546	S_Shore
cg25438440	3	98241168	-0.2854	0.0349	---	2.847e-16	9.84623e-13			CLDND1;CLDND1;CLDND1;CLDND1;CLDND1;CLDND1	NM_019895;NM_001040182;NM_001040200;NM_001040199;NM_001040183;NM_001040181	5'UTR;Body;Body;5'UTR;5'UTR;5'UTR	chr3:98241409-98241711	N_Shore
cg18337222	3	99595254	0.2066	0.044	+++	2.646e-06	0.000912826			C3orf26;FILIP1L;MIR548G;FILIP1L;FILIP1L	NM_032359;NM_182909;NR_031662;NM_014890;NM_001042459	Body;Body;Body;TSS1500;Body	chr3:99594969-99595215	S_Shore
cg00186462	3	100401284	-0.7032	0.111	---	2.342e-10	2.65564e-07			GPR128	NM_032787	Body
cg24576535	3	113417997	-0.3487	0.0747	---	3.028e-06	0.00102501						chr3:113414907-113415736	S_Shelf				X
cg10943458	3	120627085	0.1964	0.0402	+++	1.056e-06	0.000436075			STXBP5L;STXBP5L	NM_014980;NM_014980	1stExon;5'UTR	chr3:120626880-120627579	Island				X
cg00065935	3	120627088	0.1721	0.0356	+++	1.295e-06	0.000510303			STXBP5L;STXBP5L	NM_014980;NM_014980	1stExon;5'UTR	chr3:120626880-120627579	Island				X
cg25564800	3	122234134	-0.1806	0.0309	---	4.897e-09	4.11403e-06			KPNA1;KPNA1	NM_002264;NR_026698	TSS1500;TSS1500	chr3:122233408-122233944	S_Shore
cg15089217	3	123632556	0.4219	0.0557	+++	3.628e-14	8.70332e-11			CCDC14	NM_022757	3'UTR
cg21448444	3	128765558	-0.1415	0.0296	---	1.763e-06	0.000658351						chr3:128764540-128766055	Island
cg02724127	3	129325706	-0.3058	0.0478	---	1.59e-10	1.90165e-07			PLXND1	NM_015103	TSS200	chr3:129323915-129325332	S_Shore
cg13581422	3	130236522	0.1963	0.0458	+++	1.847e-05	0.00444625						chr3:130235989-130236203	S_Shore
cg15081844	3	133117569	0.264	0.0371	+++	1.069e-12	1.97178e-09			BFSP2	NM_003571	TSS1500
cg15486454	3	133191270	-0.2844	0.0523	---	5.343e-08	3.38022e-05			BFSP2	NM_003571	Body
cg04231050	3	133191297	-0.3761	0.0738	---	3.457e-07	0.000169788			BFSP2	NM_003571	Body
cg08541880	3	137833983	-0.213	0.0357	---	2.362e-09	2.16873e-06			DZIP1L	NM_173543	5'UTR	chr3:137833848-137834592	Island		X
cg09373148	3	138152837	-0.3155	0.0523	---	1.6e-09	1.51604e-06			ESYT3	NM_031913	TSS1500	chr3:138153269-138154621	N_Shore
cg11209249	3	138153127	-0.2588	0.0485	---	9.389e-08	5.43455e-05			ESYT3	NM_031913	TSS1500	chr3:138153269-138154621	N_Shore
cg22160121	3	138153168	-0.3531	0.0564	---	3.803e-10	4.08887e-07			ESYT3	NM_031913	TSS1500	chr3:138153269-138154621	N_Shore
cg21075829	3	138153170	-0.1436	0.0328	---	1.161e-05	0.00306509	rs1720830		ESYT3	NM_031913	TSS1500	chr3:138153269-138154621	N_Shore
cg25509697	3	138666732	-0.1117	0.0246	---	5.731e-06	0.00173954			FOXL2;C3orf72	NM_023067;NM_001040061	TSS1500;Body	chr3:138668635-138669323	N_Shore
cg02806645	3	138725153	-0.5881	0.1202	---	1.002e-06	0.000418355			PRR23A	NM_001134659	TSS200	chr3:138724325-138725446	Island
cg01926813	3	138725204	-0.3804	0.0682	---	2.464e-08	1.72445e-05			PRR23A	NM_001134659	TSS200	chr3:138724325-138725446	Island
cg03772909	3	138725311	-0.3456	0.0628	---	3.67e-08	2.46457e-05			PRR23A	NM_001134659	TSS1500	chr3:138724325-138725446	Island
cg24872425	3	138725335	-0.5012	0.0962	---	1.892e-07	9.97723e-05			PRR23A	NM_001134659	TSS1500	chr3:138724325-138725446	Island
cg10272954	3	138725425	-0.1905	0.0393	---	1.213e-06	0.000483586			PRR23A	NM_001134659	TSS1500	chr3:138724325-138725446	Island
cg20758219	3	138738597	-0.3094	0.0537	---	8.531e-09	6.83493e-06			PRR23B;PRR23B	NM_001013650;NM_001013650	1stExon;3'UTR	chr3:138738721-138739923	N_Shore
cg00662963	3	138739722	-0.2337	0.0425	---	3.87e-08	2.56555e-05			PRR23B;PRR23B	NM_001013650;NM_001013650	1stExon;5'UTR	chr3:138738721-138739923	Island
cg02045971	3	138739874	-0.373	0.0497	---	5.897e-14	1.35212e-10	rs35509575		PRR23B	NM_001013650	TSS200	chr3:138738721-138739923	Island
cg16359799	3	138739900	-0.1574	0.0357	---	1.026e-05	0.0027776	rs35471025		PRR23B	NM_001013650	TSS200	chr3:138738721-138739923	Island
cg02930239	3	138763670	-0.3215	0.0781	---	3.835e-05	0.00766289			PRR23C;PRR23C	NM_001134657;NM_001134657	1stExon;5'UTR	chr3:138762689-138764113	Island
cg16414659	3	145736001	-0.2859	0.0542	---	1.311e-07	7.2836e-05
cg26398467	3	147087237	-0.1549	0.038	---	4.594e-05	0.00875169
cg25449440	3	147116420	-0.2221	0.0519	---	1.88e-05	0.00449699			ZIC4;ZIC4;ZIC4	NM_001168378;NM_032153;NM_001168379	Body;Body;Body	chr3:147115764-147116421	Island
cg25103417	3	157812018	-0.1394	0.0304	---	4.491e-06	0.00142713						chr3:157812053-157812764	N_Shore
cg05475107	3	159355151	0.1499	0.0312	+++	1.58e-06	0.000601581			SCHIP1	NM_014575	Body
cg15618978	3	160167990	0.1728	0.0375	+++	4.116e-06	0.00132863			TRIM59	NM_173084	TSS1500	chr3:160167184-160168200	Island				X
cg15870818	3	180319597	-0.2507	0.0405	---	5.762e-10	5.9191e-07	rs7626894		TTC14;TTC14	NM_001042601;NM_133462	TSS1500;TSS1500	chr3:180319823-180320393	N_Shore
cg17338133	3	183888141	-0.4684	0.0867	---	6.498e-08	4.00114e-05			DVL3	NM_004423	Body	chr3:183887815-183888478	Island
cg01370384	3	184053526	0.1723	0.0406	+++	2.15e-05	0.00495712			FAM131A	NM_001171093	TSS200	chr3:184053565-184054263	N_Shore				X
cg07633618	3	185000208	-0.228	0.051	---	7.702e-06	0.00221821						chr3:185000557-185000896	N_Shore
cg18149689	3	193721164	0.1618	0.0355	+++	5.335e-06	0.00164617						chr3:193720953-193721291	Island
cg17640485	3	195620147	0.1975	0.0444	+++	8.52e-06	0.00239724			TNK2;TNK2	NM_001010938;NM_005781	Body;5'UTR	chr3:195622187-195623033	N_Shelf				X
cg24126849	4	581937	0.5153	0.082	+++	3.297e-10	3.6008e-07						chr4:582171-582635	N_Shore		X
cg23880736	4	582172	0.3196	0.0454	+++	1.856e-12	3.19613e-09						chr4:582171-582635	Island		X
cg07079724	4	780591	-0.2287	0.0443	---	2.504e-07	0.000127197			CPLX1	NM_006651	Body	chr4:778661-780592	Island
cg25726513	4	1340596	-0.3492	0.0354	---	5.547e-23	3.90184e-19			KIAA1530	NM_020894	TSS1500	chr4:1340107-1341471	Island		X
cg06894334	4	1398599	0.153	0.0325	+++	2.474e-06	0.000864236						chr4:1396291-1401730	Island				X
cg05618934	4	1407592	0.3278	0.0664	+++	7.879e-07	0.000338585						chr4:1407446-1408014	Island
cg26675664	4	1408936	0.1666	0.0382	+++	1.269e-05	0.00330605						chr4:1408521-1409224	Island
cg18063486	4	1512966	0.2039	0.0498	+++	4.152e-05	0.00813955						chr4:1514184-1514520	N_Shore
cg25034424	4	1513089	0.3871	0.0841	+++	4.162e-06	0.00133891						chr4:1514184-1514520	N_Shore
cg11174255	4	1513259	0.4959	0.1051	+++	2.384e-06	0.000837761						chr4:1514184-1514520	N_Shore		X
cg04021526	4	1514621	0.2196	0.0539	+++	4.683e-05	0.00885428						chr4:1514858-1515210	N_Shore
cg26116639	4	1567878	0.1711	0.0395	+++	1.464e-05	0.00371156						chr4:1569900-1570141	N_Shelf
cg03237316	4	1567939	0.1666	0.0382	+++	1.283e-05	0.00333624						chr4:1569900-1570141	N_Shore
cg13385156	4	1750374	0.1756	0.0424	+++	3.411e-05	0.00703237
cg14101193	4	1769559	0.246	0.0551	+++	8.063e-06	0.00229282						chr4:1768563-1769074	S_Shore
cg03150409	4	1892317	0.2371	0.0563	+++	2.533e-05	0.00559166			WHSC1	NM_001042424	5'UTR
cg27665769	4	2757761	-0.3603	0.0255	---	2.84e-45	5.35747e-41	rs74548850		TNIP2;TNIP2	NM_024309;NM_001161527	1stExon;TSS200	chr4:2757653-2758010	Island
cg22198044	4	2819614	0.1638	0.0387	+++	2.32e-05	0.00525278			SH3BP2;SH3BP2;SH3BP2;SH3BP2	NM_003023;NM_001145855;NM_001145856;NM_001122681	TSS1500;Body;TSS1500;5'UTR	chr4:2819499-2820429	Island
cg00817189	4	4250606	-0.1986	0.037	---	7.887e-08	4.69616e-05			TMEM128	NM_032927	TSS1500	chr4:4249766-4250270	S_Shore
cg25987564	4	6010075	0.2203	0.0407	+++	6.162e-08	3.82695e-05						chr4:6009868-6010112	Island
cg25970575	4	6010164	0.1991	0.0457	+++	1.337e-05	0.00344643	rs76084292					chr4:6009868-6010112	S_Shore
cg14339068	4	6311034	0.5235	0.1292	+++	5.091e-05	0.00939458	rs28722833
cg00497232	4	6665905	0.614	0.1134	+++	6.169e-08	3.82695e-05						chr4:6665671-6666089	Island
cg26064774	4	6666009	0.4506	0.0971	+++	3.443e-06	0.00114403						chr4:6665671-6666089	Island
cg25617012	4	6666464	0.608	0.1307	+++	3.279e-06	0.001101						chr4:6665671-6666089	S_Shore
cg21798667	4	6718605	0.1567	0.0363	+++	1.611e-05	0.00401314		rs80333643	CNO;CNO	NM_018366;NM_018366	3'UTR;1stExon	chr4:6717899-6718549	S_Shore				X
cg26562462	4	6929045	0.1148	0.0265	+++	1.466e-05	0.00371436	rs78799784		TBC1D14;TBC1D14	NM_001113361;NM_020773	Body;Body	chr4:6925211-6925591	S_Shelf
cg17524637	4	10458454	0.1859	0.0372	+++	5.825e-07	0.000265073			ZNF518B	NM_053042	5'UTR	chr4:10458129-10459353	Island				X
cg22735601	4	13334645	0.3581	0.0346	+++	4.415e-25	4.3626e-21			HSP90AB2P	NR_003132	TSS1500
cg26456223	4	13540430	0.1252	0.0291	+++	1.65e-05	0.0040809						chr4:13543562-13546494	N_Shelf
cg15175162	4	15657657	-0.211	0.0394	---	8.488e-08	4.99666e-05			FBXL5;FBXL5	NM_033535;NM_012161	TSS1500;TSS1500	chr4:15656364-15657739	Island				X
cg02630888	4	15657820	-0.1901	0.038	---	5.57e-07	0.000254026			FBXL5;FBXL5	NM_033535;NM_012161	TSS1500;TSS1500	chr4:15656364-15657739	S_Shore
cg06773116	4	20884431	0.1674	0.0406	+++	3.715e-05	0.00749165			KCNIP4;KCNIP4;KCNIP4;KCNIP4;KCNIP4	NM_147183;NM_001035003;NM_025221;NM_001035004;NM_147182	Body;Body;TSS200;5'UTR;5'UTR
cg10766585	4	24801110	-0.3317	0.039	---	1.687e-17	6.86402e-14			SOD3	NM_003102	5'UTR	chr4:24801109-24801902	Island				X
cg02891686	4	24801425	-0.2588	0.041	---	2.826e-10	3.13087e-07			SOD3	NM_003102	Body	chr4:24801109-24801902	Island				X
cg08040012	4	37247586	-0.1961	0.038	---	2.445e-07	0.000124657			KIAA1239	NM_001144990	Body	chr4:37245250-37246979	S_Shore
cg09067967	4	39529342	-0.2669	0.0368	---	3.832e-13	7.68279e-10			UGDH	NM_003359	TSS200	chr4:39528728-39529723	Island
cg04085901	4	41867178	-0.108	0.0238	---	5.67e-06	0.00172644						chr4:41867385-41867586	N_Shore
cg09468051	4	41879262	-0.2243	0.0444	---	4.324e-07	0.000205794						chr4:41880224-41880500	N_Shore				X
cg03986858	4	41879651	-0.1994	0.0285	---	2.534e-12	4.20659e-09						chr4:41880224-41880500	N_Shore				X
cg08775137	4	41880319	-0.1305	0.0323	---	5.22e-05	0.00958942						chr4:41880224-41880500	Island
cg21010475	4	42401610	-0.1634	0.0299	---	4.525e-08	2.9206e-05			SHISA3	NM_001080505	Body	chr4:42399152-42400802	S_Shore
cg19123916	4	48484788	-0.2105	0.0374	---	1.804e-08	1.32277e-05			SLC10A4	NM_152679	TSS1500	chr4:48485362-48486473	N_Shore
cg18533282	4	52917660	0.1801	0.0408	+++	1.028e-05	0.00277938			SPATA18;SPATA18	NM_145263;NM_145263	1stExon;5'UTR	chr4:52917388-52918280	Island				X
cg03405128	4	77341841	-0.3796	0.0417	---	8.736e-20	4.47601e-16						chr4:77342010-77342707	N_Shore		X
cg19311244	4	77341912	-0.3378	0.0383	---	1.272e-18	5.80109e-15						chr4:77342010-77342707	N_Shore		X
cg02093808	4	77342011	-0.4487	0.0452	---	2.992e-23	2.25768e-19						chr4:77342010-77342707	Island		X
cg20432211	4	77342104	-0.7032	0.0851	---	1.462e-16	5.36949e-13						chr4:77342010-77342707	Island		X
cg04474085	4	77342550	-0.2997	0.0456	---	5.128e-11	6.69244e-08	rs78535173					chr4:77342010-77342707	Island
cg07462804	4	81105375	-0.1595	0.0334	---	1.846e-06	0.000685257			PRDM8	NM_020226	TSS1500	chr4:81104761-81105527	Island		X
cg02876258	4	81185723	-0.0994	0.023	---	1.557e-05	0.00389969						chr4:81187494-81187913	N_Shore
cg22122321	4	85407081	-0.1925	0.0379	---	3.653e-07	0.000178359						chr4:85404986-85405252	S_Shore
cg05242526	4	86396103	0.2259	0.0454	+++	6.388e-07	0.000285373			ARHGAP24	NM_001025616	TSS200
cg13929988	4	88140436	0.1645	0.0386	+++	2.065e-05	0.00481157			KLHL8	NM_020803	5'UTR	chr4:88140842-88141945	N_Shore
cg04536922	4	89978566	0.1518	0.0368	+++	3.77e-05	0.00757679			FAM13A	NM_014883	TSS1500
cg10792923	4	103789516	-0.2705	0.0652	---	3.347e-05	0.00692105			UBE2D3;CISD2;UBE2D3	NM_181893;NM_001008388;NM_181890	Body;TSS1500;5'UTR	chr4:103789994-103790510	N_Shore
cg06618713	4	103941039	-0.1766	0.0388	---	5.288e-06	0.0016332	rs34955446		NHEDC1;NHEDC1	NM_001100874;NM_139173	TSS200;TSS200	chr4:103940668-103940951	S_Shore
cg03618211	4	103941300	-0.182	0.0413	---	1.031e-05	0.00278387			NHEDC1;NHEDC1	NM_001100874;NM_139173	TSS1500;TSS1500	chr4:103940668-103940951	S_Shore
cg22266749	4	110223959	0.5425	0.0698	+++	7.581e-15	2.00397e-11			COL25A1;COL25A1	NM_032518;NM_198721	TSS200;TSS200	chr4:110222970-110224257	Island		X
cg11671598	4	111563111	-0.1174	0.0233	---	4.429e-07	0.000210069						chr4:111560563-111560808	S_Shelf
cg09074743	4	119199621	-0.2393	0.0557	---	1.76e-05	0.00429663			SNORA24;SNHG8	NR_002963;NR_003584	TSS1500;TSS1500	chr4:119199620-119200193	Island
cg26590411	4	119199646	-0.4625	0.0659	---	2.287e-12	3.84267e-09			SNORA24;SNHG8	NR_002963;NR_003584	TSS1500;TSS1500	chr4:119199620-119200193	Island
cg11935027	4	119200246	-0.1853	0.0452	---	4.225e-05	0.00823984			SNHG8;SNORA24	NR_003584;NR_002963	Body;TSS200	chr4:119199620-119200193	S_Shore
cg05548469	4	122853464	-0.2728	0.0456	---	2.27e-09	2.09352e-06			TRPC3;TRPC3	NM_003305;NM_001130698	1stExon;Body	chr4:122853554-122854169	N_Shore
cg00058009	4	122853693	-0.2172	0.0392	---	2.924e-08	2.02588e-05			TRPC3;TRPC3	NM_003305;NM_001130698	1stExon;Body	chr4:122853554-122854169	Island
cg12944006	4	122853963	-0.2683	0.052	---	2.532e-07	0.000127992			TRPC3;TRPC3	NM_003305;NM_001130698	1stExon;Body	chr4:122853554-122854169	Island
cg18474934	4	122853965	-0.2103	0.0483	---	1.335e-05	0.00344341			TRPC3;TRPC3	NM_003305;NM_001130698	1stExon;Body	chr4:122853554-122854169	Island
cg20893919	4	122854168	-0.3528	0.0654	---	6.959e-08	4.24719e-05			TRPC3;TRPC3	NM_003305;NM_001130698	1stExon;Body	chr4:122853554-122854169	Island
cg07674022	4	122854330	-0.2756	0.0635	---	1.432e-05	0.00364826			TRPC3;TRPC3	NM_001130698;NM_003305	Body;TSS200	chr4:122853554-122854169	S_Shore
cg06844930	4	125633631	-0.2809	0.0407	---	4.875e-12	7.75172e-09			ANKRD50;ANKRD50;ANKRD50;ANKRD50	NM_020337;NM_020337;NM_001167882;NM_001167882	5'UTR;1stExon;5'UTR;1stExon	chr4:125633390-125634275	Island
cg25442239	4	128553912	0.3089	0.0536	+++	8.051e-09	6.47536e-06			INTU	NM_015693	TSS1500
cg13084458	4	128553917	0.3004	0.0544	+++	3.339e-08	2.27917e-05			INTU	NM_015693	TSS1500
cg15437651	4	128554035	0.3334	0.0422	+++	2.96e-15	8.65102e-12		rs76100784	INTU	NM_015693	TSS200
cg11125787	4	128554051	0.3073	0.0551	+++	2.387e-08	1.67621e-05			INTU	NM_015693	TSS200
cg27431234	4	128554125	0.3982	0.0601	+++	3.504e-11	4.81527e-08			INTU;INTU	NM_015693;NM_015693	5'UTR;1stExon
cg21951594	4	128554147	0.3947	0.0558	+++	1.468e-12	2.59252e-09			INTU;INTU	NM_015693;NM_015693	5'UTR;1stExon
cg03376712	4	128554168	0.4321	0.0533	+++	5.464e-16	1.75786e-12			INTU;INTU	NM_015693;NM_015693	5'UTR;1stExon
cg21199072	4	137316362	0.2322	0.024	+++	3.762e-22	2.43951e-18
cg05349245	4	140201539	0.1773	0.033	+++	7.51e-08	4.5236e-05			C4orf49	NM_032623	TSS200	chr4:140201064-140201449	S_Shore
cg04606779	4	140201580	0.1696	0.0395	+++	1.745e-05	0.00426502			C4orf49	NM_032623	TSS200	chr4:140201064-140201449	S_Shore
cg08034535	4	140375469	-0.5604	0.0406	---	1.958e-43	3.38583e-39			RAB33B	NM_031296	1stExon	chr4:140374442-140375692	Island
cg02452840	4	146100215	0.1674	0.0406	+++	3.791e-05	0.00760426			OTUD4;OTUD4;OTUD4	NM_017493;NM_199324;NM_001102653	5'UTR;5'UTR;5'UTR	chr4:146100754-146102055	N_Shore
cg20644981	4	152020400	-0.1154	0.0269	---	1.843e-05	0.00444177			RPS3A	NM_001006	TSS1500	chr4:152020470-152021110	N_Shore
cg19746873	4	153601349	0.2234	0.0403	+++	3.019e-08	2.07783e-05		rs35466311	TMEM154	NM_152680	TSS200
cg14435644	4	154711070	0.1983	0.0453	+++	1.207e-05	0.00316639	rs72956884		SFRP2	NM_003013	TSS1500	chr4:154712073-154712706	N_Shore
cg20727217	4	154711280	0.101	0.0248	+++	4.75e-05	0.00892001			SFRP2	NM_003013	TSS1500	chr4:154712073-154712706	N_Shore
cg22744079	4	155410860	-0.5483	0.0548	---	1.532e-23	1.24667e-19	rs35172627		DCHS2;DCHS2	NM_001142552;NM_001142553	1stExon;1stExon	chr4:155410623-155413393	Island
cg00760935	4	155411351	-0.2136	0.0293	---	3.03e-13	6.2562e-10			DCHS2;DCHS2	NM_001142552;NM_001142553	1stExon;1stExon	chr4:155410623-155413393	Island		X
cg01492523	4	155413789	-0.2173	0.0294	---	1.42e-13	3.08545e-10			DCHS2;DCHS2	NM_001142552;NM_001142553	TSS1500;TSS1500	chr4:155410623-155413393	S_Shore
cg13259925	4	155665832	-0.242	0.0545	---	8.901e-06	0.00248089			LRAT	NM_004744	Body	chr4:155664819-155665833	Island
cg02992596	4	155702220	-0.2652	0.0464	---	1.095e-08	8.4626e-06			RBM46	NM_144979	TSS1500	chr4:155702340-155703328	N_Shore
cg22103164	4	155702409	-0.352	0.0728	---	1.317e-06	0.00051759			RBM46	NM_144979	TSS200	chr4:155702340-155703328	Island
cg08282428	4	155702411	-0.514	0.0957	---	7.794e-08	4.64745e-05			RBM46	NM_144979	TSS200	chr4:155702340-155703328	Island
cg23483495	4	155702533	-0.2077	0.0443	---	2.775e-06	0.00095022		rs76456131	RBM46;RBM46	NM_144979;NM_144979	1stExon;5'UTR	chr4:155702340-155703328	Island
cg22496683	4	155702610	-0.3566	0.0647	---	3.5e-08	2.37345e-05			RBM46	NM_144979	5'UTR	chr4:155702340-155703328	Island
cg09750385	4	156588012	0.1522	0.0336	+++	5.734e-06	0.00173954			GUCY1A3;GUCY1A3;GUCY1A3;GUCY1A3;GUCY1A3;GUCY1A3;GUCY1A3;GUCY1A3;GUCY1A3;GUCY1A3;GUCY1A3	NM_001130687;NM_001130682;NM_001130685;NM_001130687;NM_000856;NM_001130686;NM_001130686;NM_001130683;NM_001130684;NM_001130682;NM_000856	1stExon;5'UTR;TSS200;5'UTR;5'UTR;1stExon;5'UTR;TSS200;TSS1500;1stExon;1stExon	chr4:156588297-156589292	N_Shore
cg15902621	4	159579631	-0.1855	0.0435	---	2.02e-05	0.00472832
cg18023724	4	164088493	-0.1802	0.0389	---	3.621e-06	0.00119457			NAF1;NAF1	NM_138386;NM_001128931	TSS1500;TSS1500	chr4:164087461-164088146	S_Shore
cg00329052	4	169935001	0.2815	0.0472	+++	2.474e-09	2.26156e-06						chr4:169930790-169931607	S_Shelf
cg08247450	4	171011099	0.1999	0.0322	+++	5.313e-10	5.52625e-07			AADAT;AADAT;AADAT	NM_182662;NM_016228;NM_016228	5'UTR;1stExon;5'UTR	chr4:171010943-171011503	Island
cg21401642	4	174421114	-0.1673	0.031	---	6.917e-08	4.22961e-05						chr4:174421347-174421559	N_Shore
cg08125755	4	174422908	-0.1489	0.0288	---	2.406e-07	0.000123123						chr4:174421347-174421559	S_Shore
cg11930926	4	174429326	-0.1804	0.0356	---	4.095e-07	0.000196246						chr4:174430386-174430861	N_Shore
cg10839823	4	174429370	-0.1282	0.0306	---	2.731e-05	0.00594028						chr4:174430386-174430861	N_Shore
cg00070383	4	174429374	-0.1751	0.0313	---	2.145e-08	1.5322e-05						chr4:174430386-174430861	N_Shore
cg07328317	4	174429872	-0.1754	0.0322	---	5.219e-08	3.3233e-05						chr4:174430386-174430861	N_Shore
cg16329589	4	174430141	-0.1442	0.0279	---	2.397e-07	0.000122814						chr4:174430386-174430861	N_Shore
cg10029186	4	174430771	0.1432	0.0344	+++	3.098e-05	0.00652648						chr4:174430386-174430861	Island
cg08733172	4	174431860	-0.1059	0.0253	---	2.822e-05	0.00608401						chr4:174430386-174430861	S_Shore
cg04737881	4	183060943	-0.5258	0.0564	---	1.135e-20	6.45263e-17			MGC45800	NR_027107	Body	chr4:183062278-183062481	N_Shore
cg07493858	4	183061830	-0.2854	0.0304	---	6.427e-21	3.70459e-17			MGC45800	NR_027107	Body	chr4:183062278-183062481	N_Shore
cg11393122	4	183061840	-0.1891	0.0263	---	5.902e-13	1.14996e-09			MGC45800	NR_027107	Body	chr4:183062278-183062481	N_Shore
cg02353258	4	183061850	-0.2733	0.0325	---	3.984e-17	1.53094e-13			MGC45800	NR_027107	Body	chr4:183062278-183062481	N_Shore
cg23370946	4	183061955	-0.2396	0.0306	---	5.102e-15	1.4116e-11			MGC45800	NR_027107	Body	chr4:183062278-183062481	N_Shore
cg18304448	4	183062004	-0.2914	0.0375	---	7.954e-15	2.08926e-11			MGC45800	NR_027107	Body	chr4:183062278-183062481	N_Shore
cg12847662	4	186435617	0.1678	0.039	+++	1.728e-05	0.00423345			PDLIM3;PDLIM3	NM_001114107;NM_014476	Body;Body
cg02350740	4	188686726	-0.2549	0.0312	---	2.904e-16	9.96036e-13
cg21540266	4	190936644	-0.0674	0.0152	---	9.894e-06	0.00269256	rs78414170					chr4:190935925-190936999	Island
cg01808736	5	219908	0.1466	0.0332	+++	1.025e-05	0.0027776			SDHA	NM_004168	Body	chr5:218036-219128	S_Shore
cg09075844	5	1245902	0.2786	0.0508	+++	4.165e-08	2.72211e-05			SLC6A18	NM_182632	Body	chr5:1245901-1246927	Island
cg02287371	5	1246274	0.4692	0.0892	+++	1.443e-07	7.92152e-05			SLC6A18	NM_182632	3'UTR	chr5:1245901-1246927	Island
cg05867884	5	1246291	0.4235	0.0692	+++	9.567e-10	9.54435e-07			SLC6A18	NM_182632	3'UTR	chr5:1245901-1246927	Island
cg06836380	5	1246795	0.1998	0.0372	+++	7.755e-08	4.63085e-05						chr5:1245901-1246927	Island
cg15671317	5	1828098	0.2749	0.0565	+++	1.125e-06	0.000457289
cg27639457	5	11384753	0.0985	0.0228	+++	1.595e-05	0.00398285			CTNND2	NM_001332	Body	chr5:11384681-11385521	Island
cg04362002	5	23506738	-0.2242	0.0382	---	4.486e-09	3.79177e-06			PRDM9	NM_020227	TSS1500
cg10589310	5	23507030	-0.1701	0.0362	---	2.621e-06	0.000905707	rs78704174		PRDM9	NM_020227	TSS1500
cg19837938	5	23507458	-0.3563	0.0675	---	1.318e-07	7.3127e-05			PRDM9	NM_020227	TSS1500
cg02444433	5	23507469	-0.7437	0.1229	---	1.417e-09	1.36762e-06			PRDM9	NM_020227	TSS1500
cg07011961	5	23507594	-0.4447	0.0993	---	7.561e-06	0.00218215	rs1994929		PRDM9	NM_020227	TSS200
cg25472530	5	23507617	-0.4661	0.0712	---	5.802e-11	7.54833e-08	rs1994929		PRDM9	NM_020227	TSS200
cg22079902	5	23507644	-0.3163	0.0672	---	2.515e-06	0.000876375			PRDM9	NM_020227	TSS200
cg01667892	5	23507656	-0.3655	0.0738	---	7.417e-07	0.000321984			PRDM9	NM_020227	TSS200
cg18071162	5	25909453	0.2517	0.0463	+++	5.292e-08	3.35307e-05						chr5:25909342-25909651	Island
cg15633893	5	25909518	-0.2963	0.0471	---	3.138e-10	3.45442e-07	rs35855354					chr5:25909342-25909651	Island
cg20315124	5	26669632	0.2099	0.0462	+++	5.502e-06	0.00169016						chr5:26669548-26669904	Island
cg01116161	5	28810402	-0.2476	0.0566	---	1.198e-05	0.00314676						chr5:28809400-28810520	Island
cg24973864	5	28810645	-0.2163	0.0498	---	1.378e-05	0.00353237						chr5:28809400-28810520	S_Shore
cg10350492	5	33937673	-0.2215	0.0534	---	3.375e-05	0.00696854			RXFP3	NM_016568	1stExon	chr5:33936168-33938309	Island
cg18294646	5	33937876	-0.2959	0.0515	---	9.155e-09	7.22536e-06			RXFP3	NM_016568	1stExon	chr5:33936168-33938309	Island
cg05574272	5	33938213	-0.3301	0.0807	---	4.282e-05	0.00831195			RXFP3	NM_016568	1stExon	chr5:33936168-33938309	Island
cg07917609	5	33938225	-0.2485	0.0585	---	2.137e-05	0.00493263			RXFP3	NM_016568	1stExon	chr5:33936168-33938309	Island
cg18921954	5	33938909	-0.2804	0.0606	---	3.696e-06	0.00121545	rs34782633	rs35503837				chr5:33936168-33938309	S_Shore
cg10546176	5	34929404	-0.1844	0.0404	---	4.982e-06	0.00155842			DNAJC21;DNAJC21	NM_001012339;NM_194283	TSS1500;TSS1500	chr5:34929401-34930441	Island		X
cg03554170	5	36606756	0.1347	0.0315	+++	1.889e-05	0.00450813			SLC1A3;SLC1A3;SLC1A3;SLC1A3	NM_001166696;NM_001166696;NM_004172;NM_004172	1stExon;5'UTR;1stExon;5'UTR						X
cg00331501	5	37209440	-0.2275	0.0362	---	3.182e-10	3.49359e-07			C5orf42	NM_023073	Body	chr5:37209072-37209461	Island
cg20699036	5	38556796	0.2605	0.0429	+++	1.266e-09	1.23335e-06			LIFR;LIFR	NM_001127671;NM_002310	TSS200;5'UTR	chr5:38556222-38557563	Island
cg02389942	5	41869679	-0.4149	0.0749	---	2.99e-08	2.06472e-05			OXCT1	NM_000436	Body	chr5:41869663-41870876	Island
cg08590939	5	41869963	-0.3663	0.0689	---	1.062e-07	6.08765e-05			OXCT1	NM_000436	Body	chr5:41869663-41870876	Island
cg26162554	5	42425093	0.1701	0.037	+++	4.164e-06	0.00133891	rs73081500		GHR	NM_000163	5'UTR	chr5:42423530-42423740	S_Shore
cg01550017	5	42924215	-0.3798	0.0576	---	4.298e-11	5.73548e-08						chr5:42924214-42924670	Island
cg11206167	5	42924367	-0.628	0.0841	---	8.225e-14	1.83521e-10						chr5:42924214-42924670	Island
cg01025774	5	42944457	-0.1309	0.027	---	1.277e-06	0.000504652	rs6860784					chr5:42944266-42944582	Island
cg15936446	5	42952369	0.1276	0.0277	+++	4.017e-06	0.00130652						chr5:42951076-42952410	Island				X
cg01926778	5	42989202	-0.3221	0.0506	---	1.905e-10	2.21806e-07						chr5:42992033-42992955	N_Shelf
cg06348134	5	42991495	-0.2215	0.0418	---	1.133e-07	6.40616e-05						chr5:42992033-42992955	N_Shore
cg12291829	5	42991862	-0.1455	0.032	---	5.51e-06	0.00169137						chr5:42992033-42992955	N_Shore
cg10604550	5	43001210	-0.1107	0.0268	---	3.561e-05	0.00723434						chr5:43000343-43000791	S_Shore
cg01982849	5	61433576	0.1735	0.0419	+++	3.428e-05	0.00703944
cg00292568	5	64065454	-0.2182	0.0488	---	7.819e-06	0.00224102			SFRS12IP1;SDCCAG10	NM_173829;NM_005869	TSS1500;Body	chr5:64064243-64064538	S_Shore
cg03317642	5	72510218	-0.1229	0.0259	---	2.037e-06	0.000738328	rs73106011					chr5:72511720-72512442	N_Shore
cg06567635	5	72526726	-0.1634	0.0328	---	6.172e-07	0.000277516						chr5:72526203-72526497	S_Shore
cg06422883	5	72528296	-0.1877	0.0445	---	2.43e-05	0.00543882						chr5:72529099-72529976	N_Shore
cg15931168	5	72528678	-0.1204	0.0282	---	2.016e-05	0.00472162						chr5:72529099-72529976	N_Shore
cg11176481	5	72676039	-0.1347	0.0333	---	5.127e-05	0.00943584						chr5:72676120-72678421	N_Shore
cg01558931	5	72676121	-0.1787	0.0333	---	8.228e-08	4.87125e-05						chr5:72676120-72678421	Island
cg26922546	5	72678459	-0.2216	0.0445	---	6.415e-07	0.000286271						chr5:72676120-72678421	S_Shore
cg19431274	5	72714744	-0.2358	0.0451	---	1.732e-07	9.26296e-05						chr5:72715407-72715997	N_Shore
cg07363137	5	76923737	-0.1652	0.032	---	2.36e-07	0.000121217						chr5:76923887-76924502	N_Shore
cg12614687	5	76926752	-0.1822	0.0347	---	1.466e-07	8.03715e-05			OTP	NM_032109	Body	chr5:76925445-76926875	Island				X
cg27629992	5	77255129	-0.1545	0.0326	---	2.18e-06	0.000775929						chr5:77253832-77254049	S_Shore
cg19590578	5	77266117	-0.3653	0.053	---	5.294e-12	8.2909e-09						chr5:77268350-77268787	N_Shelf
cg04198941	5	77267915	-0.1876	0.0373	---	5.065e-07	0.000234866						chr5:77268350-77268787	N_Shore
cg04502985	5	77268452	0.265	0.065	+++	4.586e-05	0.00874258						chr5:77268350-77268787	Island
cg02359712	5	77280597	-0.1917	0.0413	---	3.409e-06	0.00113729
cg02061173	5	77805555	0.1431	0.035	+++	4.305e-05	0.00834488			LHFPL2	NM_005779	Body	chr5:77805753-77806313	N_Shore
cg02642549	5	77805886	0.1998	0.0422	+++	2.155e-06	0.000768348			LHFPL2	NM_005779	Body	chr5:77805753-77806313	Island
cg03719509	5	77945178	0.2251	0.0509	+++	9.715e-06	0.00265604			LHFPL2	NM_005779	TSS1500	chr5:77943868-77945220	Island
cg23337620	5	87991244	0.1201	0.0271	+++	9.224e-06	0.0025419
cg22217860	5	92908988	0.1334	0.0294	+++	5.916e-06	0.00178692			FLJ42709;FLJ42709	NR_021490;NR_021491	Body;Body	chr5:92906239-92908875	S_Shore
cg06668065	5	92909069	0.211	0.0494	+++	1.956e-05	0.0046281			FLJ42709;FLJ42709	NR_021490;NR_021491	Body;Body	chr5:92906239-92908875	S_Shore				X
cg04974775	5	114516854	-0.187	0.0384	---	1.096e-06	0.000448134			TRIM36;TRIM36;TRIM36	NM_001017398;NM_018700;NM_001017397	TSS1500;TSS1500;TSS1500	chr5:114514716-114516220	S_Shore
cg06508445	5	121414088	0.116	0.0278	+++	2.944e-05	0.00627854			LOX	NM_002317	TSS200	chr5:121412500-121414077	S_Shore
cg09068004	5	126367284	-0.1102	0.0259	---	2.066e-05	0.00481157				NM_178450	TSS1500	chr5:126365623-126367250	S_Shore
cg25842356	5	126367370	-0.1787	0.0342	---	1.696e-07	9.10563e-05	rs74371620			NM_178450	TSS1500	chr5:126365623-126367250	S_Shore
cg06647332	5	131281008	-0.3176	0.0633	---	5.28e-07	0.00024429						chr5:131280907-131281440	Island
cg12180613	5	132158560	-0.1699	0.036	---	2.451e-06	0.000857674			SHROOM1	NM_133456	Body	chr5:132158542-132159203	Island				X
cg16258223	5	134377058	-0.1095	0.0258	---	2.202e-05	0.00503734						chr5:134374385-134376751	S_Shore
cg20692831	5	134801907	0.1716	0.0359	+++	1.749e-06	0.000655701
cg07523741	5	137225468	-0.2202	0.0479	---	4.217e-06	0.00135144			PKD2L2	NM_014386	Body	chr5:137224986-137225477	Island
cg08763705	5	139525657	0.3207	0.0706	+++	5.607e-06	0.00171476						chr5:139525537-139526227	Island
cg08288811	5	140180926	0.1476	0.0338	+++	1.287e-05	0.00334245			PCDHA2;PCDHA1;PCDHA3;PCDHA3;PCDHA1	NM_018905;NM_031411;NM_031497;NM_018906;NM_018900	Body;Body;1stExon;1stExon;Body	chr5:140180844-140181082	Island				X
cg18839637	5	140723684	0.1573	0.0366	+++	1.702e-05	0.00417962	rs76939403		PCDHGA2;PCDHGA3;PCDHGA3;PCDHGA1	NM_018915;NM_018916;NM_032011;NM_018912	Body;1stExon;1stExon;Body	chr5:140723548-140723900	Island				X
cg12459904	5	140762315	0.148	0.0348	+++	2.062e-05	0.00480765			PCDHGA4;PCDHGA6;PCDHGA1;PCDHGA7;PCDHGA5;PCDHGB1;PCDHGA3;PCDHGA7;PCDHGA2;PCDHGB2;PCDHGB3	NM_018917;NM_018919;NM_018912;NM_032087;NM_018918;NM_018922;NM_018916;NM_018920;NM_018915;NM_018923;NM_018924	Body;Body;Body;TSS200;Body;Body;Body;TSS200;Body;Body;Body	chr5:140762401-140762768	N_Shore				X
cg22861116	5	140762582	0.2667	0.0574	+++	3.417e-06	0.00113904			PCDHGA4;PCDHGA7;PCDHGA6;PCDHGA1;PCDHGA5;PCDHGB1;PCDHGA3;PCDHGA2;PCDHGB2;PCDHGA7;PCDHGB3	NM_018917;NM_032087;NM_018919;NM_018912;NM_018918;NM_018922;NM_018916;NM_018915;NM_018923;NM_018920;NM_018924	Body;1stExon;Body;Body;Body;Body;Body;Body;Body;1stExon;Body	chr5:140762401-140762768	Island
cg24954895	5	140800761	0.1417	0.0329	+++	1.649e-05	0.00408086			PCDHGA4;PCDHGA9;PCDHGA1;PCDHGB1;PCDHGB6;PCDHGA11;PCDHGA11;PCDHGA11;PCDHGB3;PCDHGA11;PCDHGB7;PCDHGA6;PCDHGA8;PCDHGA11;PCDHGA10;PCDHGA5;PCDHGB4;PCDHGA3;PCDHGA11;PCDHGA2;PCDHGA7;PCDHGB2;PCDHGB5	NM_018917;NM_018921;NM_018912;NM_018922;NM_018926;NM_032091;NM_032092;NM_018914;NM_018924;NM_018914;NM_018927;NM_018919;NM_032088;NM_032091;NM_018913;NM_018918;NM_003736;NM_018916;NM_032092;NM_018915;NM_018920;NM_018923;NM_018925	Body;Body;Body;Body;Body;5'UTR;5'UTR;5'UTR;Body;1stExon;Body;Body;Body;1stExon;Body;Body;Body;Body;1stExon;Body;Body;Body;Body	chr5:140800760-140801072	Island
cg13598256	5	140801286	0.133	0.0313	+++	2.097e-05	0.00485922			PCDHGA4;PCDHGA9;PCDHGA1;PCDHGB1;PCDHGB6;PCDHGB3;PCDHGA11;PCDHGB7;PCDHGA6;PCDHGA8;PCDHGA11;PCDHGA10;PCDHGA5;PCDHGB4;PCDHGA3;PCDHGA11;PCDHGA2;PCDHGB2;PCDHGA7;PCDHGB5	NM_018917;NM_018921;NM_018912;NM_018922;NM_018926;NM_018924;NM_018914;NM_018927;NM_018919;NM_032088;NM_032091;NM_018913;NM_018918;NM_003736;NM_018916;NM_032092;NM_018915;NM_018923;NM_018920;NM_018925	Body;Body;Body;Body;Body;Body;1stExon;Body;Body;Body;1stExon;Body;Body;Body;Body;1stExon;Body;Body;Body;Body	chr5:140802399-140802832	N_Shore
cg22151446	5	140810805	0.1945	0.0408	+++	1.815e-06	0.000675563			PCDHGA4;PCDHGA11;PCDHGA11;PCDHGA9;PCDHGA1;PCDHGB1;PCDHGB6;PCDHGA12;PCDHGB3;PCDHGB7;PCDHGA6;PCDHGA8;PCDHGA10;PCDHGA12;PCDHGA5;PCDHGB4;PCDHGA3;PCDHGA2;PCDHGA7;PCDHGB2;PCDHGB5	NM_018917;NM_032092;NM_018914;NM_018921;NM_018912;NM_018922;NM_018926;NM_032094;NM_018924;NM_018927;NM_018919;NM_032088;NM_018913;NM_003735;NM_018918;NM_003736;NM_018916;NM_018915;NM_018920;NM_018923;NM_018925	Body;Body;Body;Body;Body;Body;Body;1stExon;Body;Body;Body;Body;Body;1stExon;Body;Body;Body;Body;Body;Body;Body	chr5:140810494-140812617	Island
cg17860381	5	142783569	-0.2094	0.0295	---	1.308e-12	2.34996e-09			NR3C1;NR3C1;NR3C1;NR3C1;NR3C1;NR3C1;NR3C1	NM_001018076;NM_001020825;NM_001018075;NM_001018077;NM_001018074;NM_000176;NM_001024094	5'UTR;TSS1500;5'UTR;5'UTR;5'UTR;TSS1500;TSS1500	chr5:142782071-142785071	Island
cg16370645	5	145316353	0.125	0.0282	+++	9.243e-06	0.00254544			SH3RF2	NM_152550	5'UTR	chr5:145316145-145316354	Island
cg24167372	5	146888628	0.1506	0.0353	+++	1.943e-05	0.00460259						chr5:146888750-146889840	N_Shore
cg06539116	5	148597365	0.1092	0.025	+++	1.275e-05	0.00331752			ABLIM3	NM_014945	Body
cg19437285	5	148650972	0.1675	0.0314	+++	9.327e-08	5.40621e-05			AFAP1L1;AFAP1L1	NM_152406;NM_001146337	TSS1500;TSS1500	chr5:148650920-148651772	Island
cg16521454	5	150158951	0.0997	0.0246	+++	4.886e-05	0.00911354	rs72806000		C5orf62	NM_032947	Body	chr5:150158223-150158654	S_Shore					X
cg08580836	5	150284448	0.1926	0.0471	+++	4.363e-05	0.00842191	rs35494316		ZNF300	NM_052860	TSS200	chr5:150284385-150284635	Island				X
cg21101222	5	151138161	0.1669	0.0381	+++	1.169e-05	0.00308033			ATOX1;ATOX1	NM_004045;NM_004045	5'UTR;1stExon	chr5:151137992-151138418	Island
cg00813720	5	153989231	-0.1908	0.0348	---	4.386e-08	2.83971e-05						chr5:153989957-153990598	N_Shore
cg01227572	5	155106467	-0.1519	0.0354	---	1.751e-05	0.00427717						chr5:155107504-155108934	N_Shore
cg05585991	5	157099197	-0.1674	0.0376	---	8.736e-06	0.00244311			C5orf52	NM_001145132	Body	chr5:157098263-157099041	S_Shore
cg14444751	5	157117513	-0.1958	0.0413	---	2.127e-06	0.000761995						chr5:157117149-157118379	Island
cg14587604	5	158758756	0.2302	0.0468	+++	8.691e-07	0.000369938			IL12B	NM_002187	TSS1500	chr5:158758474-158758839	Island				X
cg23193410	5	172385677	0.1337	0.0298	+++	7.534e-06	0.00217587			LOC100268168;LOC100268168;RPL26L1	NR_026682;NR_026683;NM_016093	Body;Body;TSS1500	chr5:172385522-172385912	Island				X
cg15123984	5	174151634	0.2391	0.052	+++	4.263e-06	0.00136408	rs4647952		MSX2;MSX2	NM_002449;NM_002449	5'UTR;1stExon	chr5:174151478-174152364	Island				X
cg15727287	5	176046980	0.306	0.0714	+++	1.83e-05	0.00441814						chr5:176046143-176047641	Island
cg02460251	5	176107427	0.1872	0.0426	+++	1.129e-05	0.00299969						chr5:176107068-176107521	Island
cg15197657	5	176916434	0.1143	0.0268	+++	2.044e-05	0.00477104		rs35410317	PDLIM7;PDLIM7	NM_005451;NM_203352	Body;Body	chr5:176918574-176919659	N_Shelf				X
cg10902427	5	176944034	0.2125	0.0509	+++	2.963e-05	0.00630287			DDX41	NM_016222	TSS200	chr5:176943525-176944508	Island
cg27128941	5	177592922	-0.1585	0.0377	---	2.625e-05	0.00575715						chr5:177592655-177592986	Island
cg20946369	5	179635540	0.1417	0.0315	+++	6.827e-06	0.00201356		rs80053506	RASGEF1C	NM_175062	5'UTR	chr5:179636009-179636444	N_Shore
cg11774548	5	180489057	-0.2691	0.0488	---	3.41e-08	2.32381e-05	rs78457194					chr5:180486154-180486892	S_Shelf
cg07182669	6	2903535	0.2705	0.0653	+++	3.408e-05	0.00702968	rs2236275		SERPINB9;SERPINB9	NM_004155;NM_004155	1stExon;5'UTR	chr6:2903175-2903906	Island
cg08354681	6	4773278	0.0873	0.02	+++	1.295e-05	0.00335903	rs6927577		CDYL	NR_026590	Body	chr6:4775131-4777550	N_Shore
cg11574745	6	5087031	-0.377	0.0515	---	2.519e-13	5.27424e-10	rs397654		PPP1R3G;PPP1R3G	NM_001145115;NM_001145115	3'UTR;1stExon	chr6:5084516-5087032	Island
cg24920126	6	5087266	-0.4057	0.0594	---	8.562e-12	1.3112e-08			PPP1R3G;PPP1R3G	NM_001145115;NM_001145115	3'UTR;1stExon	chr6:5084516-5087032	S_Shore
cg11092486	6	5087604	-0.2005	0.0436	---	4.212e-06	0.00135144						chr6:5084516-5087032	S_Shore
cg10563109	6	5087749	-0.2155	0.0312	---	4.949e-12	7.83935e-09						chr6:5084516-5087032	S_Shore
cg05265020	6	6002865	-0.1038	0.024	---	1.526e-05	0.00383594			NRN1	NM_016588	Body	chr6:6002471-6005125	Island
cg27152208	6	10419016	-0.1458	0.0307	---	2.088e-06	0.000751562			TFAP2A	NM_001042425	Body	chr6:10419399-10420323	N_Shore
cg03214422	6	11538071	0.1237	0.0297	+++	3.106e-05	0.0065367			TMEM170B	NM_001100829	TSS1500	chr6:11537537-11538929	Island
cg07466622	6	13014491	0.1597	0.0394	+++	4.961e-05	0.00923269			PHACTR1	NM_030948	Body	chr6:13014973-13015203	N_Shore
cg15210999	6	15663538	-0.22	0.0382	---	8.87e-09	7.06561e-06	rs35016770		DTNBP1;DTNBP1;DTNBP1	NM_183041;NM_183040;NM_032122	TSS1500;TSS1500;TSS1500	chr6:15662444-15663412	S_Shore
cg10090650	6	24357732	-0.1369	0.0303	---	6.326e-06	0.00188877			KAAG1;DCDC2;KAAG1	NM_181337;NM_016356;NM_181337	1stExon;1stExon;5'UTR	chr6:24357719-24358309	Island
cg06480265	6	24722060	-0.1852	0.0445	---	3.121e-05	0.00655497						chr6:24720387-24721920	S_Shore				X
cg02612650	6	26195910	0.2815	0.06	+++	2.75e-06	0.000942437						chr6:26197070-26197537	N_Shore
cg03181300	6	26195995	0.4558	0.1067	+++	1.928e-05	0.00458513						chr6:26197070-26197537	N_Shore
cg16774276	6	26200365	0.1442	0.0288	+++	5.317e-07	0.000245728			HIST1H3D;HIST1H2AD	NM_003530;NM_021065	TSS1500;TSS1500	chr6:26199197-26199466	S_Shore				X
cg16991515	6	27107019	0.1213	0.0293	+++	3.463e-05	0.00709727			HIST1H2BK;HIST1H4I	NM_080593;NM_003495	3'UTR;TSS200	chr6:27107138-27107394	N_Shore				X
cg02599464	6	27107097	0.1923	0.0443	+++	1.411e-05	0.00360361			HIST1H2BK;HIST1H4I	NM_080593;NM_003495	3'UTR;1stExon	chr6:27107138-27107394	N_Shore
cg22272282	6	27107670	0.1451	0.0326	+++	8.759e-06	0.00244624			HIST1H2BK	NM_080593	3'UTR	chr6:27107138-27107394	S_Shore				X
cg11179081	6	27107756	0.1474	0.0349	+++	2.372e-05	0.00533848	rs75206923		HIST1H2BK	NM_080593	3'UTR	chr6:27107138-27107394	S_Shore				X
cg16436711	6	27173574	-0.2204	0.0347	---	2.087e-10	2.38605e-07		rs35284756
cg26533311	6	27206911	-0.5569	0.0559	---	2.173e-23	1.67005e-19
cg02055264	6	27210913	-0.5771	0.0626	---	3.107e-20	1.70702e-16
cg07107628	6	27210934	-0.5555	0.07	---	2.163e-15	6.50491e-12
cg07081739	6	27214794	-0.1717	0.041	---	2.765e-05	0.00598913	rs5030961		PRSS16	NM_005865	TSS1500	chr6:27218792-27219813	N_Shelf
cg03099771	6	27215365	-0.1542	0.0291	---	1.209e-07	6.78962e-05			PRSS16	NM_005865	TSS200	chr6:27218792-27219813	N_Shelf
cg26090062	6	27236425	-0.2518	0.0494	---	3.516e-07	0.000172481
cg06678577	6	27236622	-0.2733	0.0658	---	3.238e-05	0.00674269
cg26077005	6	27236793	-0.3289	0.044	---	7.595e-14	1.71306e-10
cg05488160	6	27259162	-0.1438	0.0317	---	5.885e-06	0.00177885	rs79986350					chr6:27258958-27259163	Island
cg02652760	6	27278678	-0.1328	0.0277	---	1.688e-06	0.000636859			POM121L2	NM_033482	1stExon	chr6:27279794-27280635	N_Shore
cg04274288	6	27648004	0.2059	0.0393	+++	1.631e-07	8.85981e-05						chr6:27647793-27648005	Island
cg27641532	6	27648317	0.1815	0.0374	+++	1.239e-06	0.000492532						chr6:27647793-27648005	S_Shore
cg14558529	6	27648341	0.3694	0.0624	+++	3.321e-09	2.90161e-06						chr6:27647793-27648005	S_Shore
cg25106913	6	27648354	0.4211	0.0538	+++	4.81e-15	1.33975e-11						chr6:27647793-27648005	S_Shore
cg08798685	6	27730294	-0.2344	0.0426	---	3.854e-08	2.55915e-05
cg19041857	6	27730383	-0.1731	0.0328	---	1.304e-07	7.25442e-05
cg15410276	6	27778076	0.1404	0.0348	+++	5.356e-05	0.00975531			HIST1H3H	NM_003536	1stExon	chr6:27777855-27778251	Island				X
cg18739800	6	27806020	0.1791	0.0374	+++	1.721e-06	0.000647544			HIST1H2BN;HIST1H2AK	NM_003520;NM_003510	TSS1500;1stExon	chr6:27805843-27806853	Island				X
cg21251018	6	28226885	-0.2816	0.0432	---	6.852e-11	8.85882e-08	rs72850300		NKAPL	NM_001007531	TSS1500	chr6:28226979-28227483	N_Shore
cg00765128	6	28226905	-0.2611	0.0366	---	1.001e-12	1.86291e-09			NKAPL	NM_001007531	TSS200	chr6:28226979-28227483	N_Shore
cg17384889	6	28227068	-0.2775	0.0539	---	2.58e-07	0.000129944			NKAPL	NM_001007531	TSS200	chr6:28226979-28227483	Island
cg18694169	6	28227079	-0.2507	0.0558	---	6.934e-06	0.00203228			NKAPL	NM_001007531	TSS200	chr6:28226979-28227483	Island
cg09523275	6	28227093	-0.1331	0.0303	---	1.108e-05	0.00296286			NKAPL	NM_001007531	TSS200	chr6:28226979-28227483	Island				X
cg10055566	6	28227220	-0.1254	0.0282	---	8.578e-06	0.00240821			NKAPL	NM_001007531	1stExon	chr6:28226979-28227483	Island				X
cg02978784	6	28460106	-0.2329	0.0391	---	2.675e-09	2.41866e-06						chr6:28457568-28457926	S_Shelf
cg06648156	6	28481660	-0.1797	0.0424	---	2.242e-05	0.00510402			GPX6	NM_182701	Body
cg25679766	6	28558113	-0.1117	0.0259	---	1.578e-05	0.00394277	rs79714530					chr6:28554863-28555124	S_Shelf
cg01309870	6	28584035	-0.1733	0.0289	---	1.912e-09	1.77917e-06						chr6:28583934-28584289	Island
cg04626491	6	28584053	-0.1763	0.0333	---	1.173e-07	6.60533e-05						chr6:28583934-28584289	Island
cg09470274	6	28584057	-0.114	0.0276	---	3.57e-05	0.00724501						chr6:28583934-28584289	Island
cg20450471	6	28584061	-0.2159	0.0427	---	4.304e-07	0.000205313						chr6:28583934-28584289	Island
cg15967709	6	28584081	-0.1334	0.0323	---	3.665e-05	0.00741243						chr6:28583934-28584289	Island
cg03682719	6	28584103	-0.3029	0.0527	---	8.8e-09	7.02333e-06						chr6:28583934-28584289	Island
cg20839206	6	28584121	-0.2142	0.0416	---	2.7e-07	0.000135659						chr6:28583934-28584289	Island
cg22121557	6	28584138	-0.2222	0.0401	---	3.099e-08	2.12584e-05						chr6:28583934-28584289	Island
cg03858673	6	28584155	-0.2216	0.0505	---	1.131e-05	0.00300308						chr6:28583934-28584289	Island
cg24114014	6	28584167	-0.334	0.065	---	2.759e-07	0.000137673						chr6:28583934-28584289	Island
cg04645150	6	28584172	-0.3093	0.0592	---	1.746e-07	9.31383e-05						chr6:28583934-28584289	Island
cg10582827	6	28584464	-0.2544	0.0402	---	2.375e-10	2.68572e-07						chr6:28583934-28584289	S_Shore
cg16731266	6	28601269	-0.4541	0.0722	---	3.225e-10	3.53146e-07						chr6:28602853-28603295	N_Shore
cg22572476	6	28601324	-0.4761	0.0675	---	1.699e-12	2.95025e-09		rs9461476				chr6:28602853-28603295	N_Shore
cg19488431	6	28601329	-0.4854	0.0714	---	1.073e-11	1.60184e-08		rs9461476				chr6:28602853-28603295	N_Shore
cg27535677	6	28601365	-0.8001	0.1119	---	8.597e-13	1.62917e-09						chr6:28602853-28603295	N_Shore
cg22497095	6	28601375	-0.7537	0.0923	---	3.197e-16	1.0787e-12						chr6:28602853-28603295	N_Shore
cg03759229	6	28601417	-0.3992	0.0605	---	4.049e-11	5.4736e-08		rs75534826				chr6:28602853-28603295	N_Shore
cg13565129	6	28601419	-0.6306	0.0958	---	4.577e-11	6.04944e-08	rs75534826					chr6:28602853-28603295	N_Shore
cg20851828	6	28601440	-0.5673	0.0899	---	2.788e-10	3.11038e-07						chr6:28602853-28603295	N_Shore
cg14654363	6	28601443	-0.7694	0.102	---	4.646e-14	1.09451e-10						chr6:28602853-28603295	N_Shore
cg12763978	6	28601519	-0.5264	0.0778	---	1.301e-11	1.90118e-08						chr6:28602853-28603295	N_Shore
cg21144120	6	28661199	-0.3987	0.0391	---	2.157e-24	1.90465e-20
cg23250574	6	28661310	-0.3593	0.0572	---	3.445e-10	3.74274e-07											X
cg10960055	6	28664226	-0.4794	0.0933	---	2.742e-07	0.000137105
cg19398269	6	28678460	-0.3127	0.0384	---	3.829e-16	1.28153e-12
cg06877024	6	28743586	0.3171	0.0285	+++	1.076e-28	1.3532e-24
cg20000459	6	28744196	0.1687	0.0367	+++	4.217e-06	0.00135144
cg18305433	6	28972963	-0.2512	0.0474	---	1.132e-07	6.40616e-05			ZNF311;ZNF311	NM_001010877;NM_001010877	5'UTR;1stExon
cg24531536	6	29520698	-0.1282	0.0309	---	3.354e-05	0.00693207						chr6:29521110-29521833	N_Shore
cg08065408	6	29520774	-0.1916	0.043	---	8.343e-06	0.00235627						chr6:29521110-29521833	N_Shore
cg08926713	6	29723407	-0.2335	0.0552	---	2.344e-05	0.00529494						chr6:29720381-29721101	S_Shelf
cg15174396	6	29796363	-0.2332	0.0499	---	2.925e-06	0.000994201		rs77824819	HLA-G	NM_002127	Body	chr6:29795553-29796594	Island
cg00584549	6	29796439	-0.1603	0.0329	---	1.115e-06	0.000454114		rs41557518	HLA-G	NM_002127	Body	chr6:29795553-29796594	Island
cg13130352	6	29796494	-0.2942	0.0432	---	9.816e-12	1.48678e-08		rs17875402	HLA-G	NM_002127	Body	chr6:29795553-29796594	Island
cg26511972	6	29796591	-0.2982	0.0599	---	6.521e-07	0.000289445	rs17875403		HLA-G	NM_002127	Body	chr6:29795553-29796594	Island
cg12358432	6	29796593	-0.2595	0.0481	---	6.92e-08	4.22961e-05	rs17875403		HLA-G	NM_002127	Body	chr6:29795553-29796594	Island
cg23110482	6	29796614	-0.2444	0.0519	---	2.476e-06	0.000864236	rs17875403		HLA-G	NM_002127	Body	chr6:29795553-29796594	S_Shore
cg06889979	6	29987491	0.2809	0.0429	+++	6.1e-11	7.91122e-08			NCRNA00171	NR_026751	Body
cg17527819	6	30140409	-0.1732	0.0327	---	1.156e-07	6.51844e-05			TRIM15	NM_033229	3'UTR	chr6:30139718-30140263	S_Shore
cg03130180	6	30312857	-0.2237	0.0434	---	2.48e-07	0.000126132			RPP21	NM_024839	TSS200	chr6:30312837-30313419	Island
cg11192541	6	30434109	0.1819	0.0444	+++	4.241e-05	0.00825942						chr6:30434029-30434422	Island
cg07106965	6	30449637	0.196	0.0418	+++	2.711e-06	0.000931379
cg06074256	6	30684939	0.2239	0.0528	+++	2.272e-05	0.00516382		rs73422050	MDC1	NM_014641	5'UTR	chr6:30684836-30685503	Island				X
cg02684104	6	30698706	0.149	0.033	+++	6.464e-06	0.00192305			FLOT1	NM_005803	Body
cg18760837	6	30698777	0.1884	0.0389	+++	1.296e-06	0.000510303			FLOT1	NM_005803	Body
cg01709348	6	31628417	0.1764	0.0432	+++	4.486e-05	0.00862516			C6orf47;C6orf47	NM_021184;NM_021184	5'UTR;1stExon	chr6:31628338-31628658	Island
cg09314434	6	31632207	-0.2551	0.0306	---	6.969e-17	2.62931e-13			BAT4;CSNK2B	NM_033177;NM_001320	Body;TSS1500	chr6:31632815-31634093	N_Shore
cg04055615	6	31697723	-0.2046	0.0406	---	4.532e-07	0.000213733			DDAH2	NM_013974	5'UTR	chr6:31695894-31698245	Island
cg18122606	6	31779728	-0.16	0.0348	---	4.362e-06	0.00139253		rs9469057	HSPA1L	NM_005527	Body	chr6:31782872-31785190	N_Shelf
cg06024540	6	32135396	-0.1393	0.033	---	2.409e-05	0.00540125			EGFL8	NM_030652	Body	chr6:32134460-32135196	S_Shore
cg24642916	6	32163304	-0.2052	0.0385	---	9.786e-08	5.64859e-05			NOTCH4;GPSM3	NM_004557;NM_022107	Body;TSS200	chr6:32163292-32164383	Island
cg13896204	6	32729442	-0.5588	0.0949	---	3.933e-09	3.37941e-06	rs2071551		HLA-DQB2	NR_003937	Body	chr6:32729342-32729877	Island
cg09739413	6	32729498	-0.372	0.0877	---	2.232e-05	0.00508684			HLA-DQB2	NR_003937	Body	chr6:32729342-32729877	Island
cg14441480	6	32729500	-0.2496	0.0544	---	4.386e-06	0.00139912			HLA-DQB2	NR_003937	Body	chr6:32729342-32729877	Island
cg02964065	6	32729545	-0.5369	0.0993	---	6.332e-08	3.9222e-05			HLA-DQB2	NR_003937	Body	chr6:32729342-32729877	Island
cg15255946	6	32729563	-0.5935	0.1126	---	1.364e-07	7.52767e-05			HLA-DQB2	NR_003937	Body	chr6:32729342-32729877	Island
cg18026055	6	32729596	-0.6333	0.1097	---	7.821e-09	6.31485e-06	rs762815		HLA-DQB2	NR_003937	Body	chr6:32729342-32729877	Island
cg17475271	6	32729741	-0.2029	0.0428	---	2.141e-06	0.000765329			HLA-DQB2	NR_003937	Body	chr6:32729342-32729877	Island
cg23418102	6	32729847	-0.2627	0.0646	---	4.735e-05	0.00890796	rs9276583		HLA-DQB2	NR_003937	Body	chr6:32729342-32729877	Island
cg05872513	6	32811988	0.1509	0.0369	+++	4.312e-05	0.00835455			PSMB8;PSMB8	NM_004159;NM_148919	Body;TSS200	chr6:32811494-32811839	S_Shore
cg23890282	6	33756082	-0.2448	0.0325	---	5.114e-14	1.18569e-10			LEMD2;LEMD2	NM_181336;NM_001143944	Body;TSS1500	chr6:33756063-33757006	Island
cg18101333	6	33757359	0.1623	0.0349	+++	3.225e-06	0.0010855			LEMD2	NM_181336	TSS1500	chr6:33756063-33757006	S_Shore
cg22252041	6	34724756	-0.1815	0.0383	---	2.197e-06	0.000781309			SNRPC;SNRPC	NM_003093;NR_029472	TSS200;TSS200	chr6:34725063-34725306	N_Shore
cg16624013	6	35437101	0.111	0.026	+++	1.994e-05	0.00469659	rs78498719		RPL10A	NM_007104	Body	chr6:35435810-35437084	S_Shore
cg07485685	6	35696061	-0.1042	0.0245	---	2.193e-05	0.00502278			FKBP5;LOC285847	NM_001145775;NR_027117	5'UTR;Body	chr6:35695725-35696156	Island
cg15566648	6	41286615	0.1236	0.0272	+++	5.611e-06	0.00171476	rs1542638
cg04111789	6	41908262	0.2044	0.0435	+++	2.671e-06	0.000919921			CCND3;CCND3;CCND3;CCND3	NM_001136017;NM_001136125;NM_001136126;NM_001760	Body;Body;5'UTR;Body	chr6:41908745-41909711	N_Shore
cg16169375	6	43197328	-0.4146	0.0487	---	1.679e-17	6.86402e-14			C6orf108;C6orf108	NM_199184;NM_006443	TSS200;TSS200	chr6:43196811-43197340	Island
cg20434586	6	43237511	0.1318	0.0278	+++	2.134e-06	0.000763484			TTBK1	NM_032538	Body	chr6:43237260-43237643	Island
cg03465891	6	45389953	-0.1854	0.0341	---	5.221e-08	3.3233e-05			RUNX2;RUNX2;RUNX2;RUNX2	NM_001015051;NM_001024630;NM_004348;NM_004348	Body;Body;1stExon;5'UTR	chr6:45389420-45391646	Island
cg14997592	6	49681178	-0.4182	0.0657	---	1.914e-10	2.21882e-07			CRISP2;CRISP2;CRISP2;CRISP2;CRISP2	NM_001142435;NM_001142407;NM_001142417;NM_003296;NM_001142408	5'UTR;5'UTR;5'UTR;5'UTR;5'UTR
cg04595372	6	49681233	-0.2759	0.0416	---	3.361e-11	4.68076e-08			CRISP2;CRISP2;CRISP2;CRISP2;CRISP2;CRISP2;CRISP2;CRISP2;CRISP2;CRISP2	NM_001142407;NM_001142435;NM_003296;NM_001142407;NM_001142435;NM_001142408;NM_001142417;NM_003296;NM_001142408;NM_001142417	5'UTR;5'UTR;1stExon;1stExon;1stExon;1stExon;5'UTR;5'UTR;5'UTR;1stExon
cg25390787	6	49681299	-0.3874	0.0771	---	4.974e-07	0.000230904			CRISP2;CRISP2;CRISP2;CRISP2;CRISP2	NM_001142417;NM_001142435;NM_001142407;NM_001142408;NM_003296	TSS200;TSS200;TSS200;TSS200;TSS200
cg26715042	6	49681307	-0.4161	0.0728	---	1.064e-08	8.23836e-06			CRISP2;CRISP2;CRISP2;CRISP2;CRISP2	NM_001142417;NM_001142435;NM_001142407;NM_001142408;NM_003296	TSS200;TSS200;TSS200;TSS200;TSS200
cg08942800	6	49681310	-0.3964	0.0602	---	4.513e-11	6.00309e-08			CRISP2;CRISP2;CRISP2;CRISP2;CRISP2	NM_001142417;NM_001142435;NM_001142407;NM_001142408;NM_003296	TSS200;TSS200;TSS200;TSS200;TSS200
cg01076129	6	49681334	-0.3067	0.0449	---	8.905e-12	1.35872e-08			CRISP2;CRISP2;CRISP2;CRISP2;CRISP2	NM_001142417;NM_001142435;NM_001142407;NM_001142408;NM_003296	TSS200;TSS200;TSS200;TSS200;TSS200
cg21710255	6	49681742	-0.5108	0.0631	---	5.715e-16	1.82447e-12			CRISP2;CRISP2;CRISP2;CRISP2;CRISP2	NM_001142435;NM_003296;NM_001142407;NM_001142417;NM_001142408	TSS1500;TSS1500;TSS1500;TSS1500;TSS1500
cg01706515	6	49681774	-0.4714	0.062	---	2.889e-14	7.22276e-11			CRISP2;CRISP2;CRISP2;CRISP2;CRISP2	NM_001142435;NM_003296;NM_001142407;NM_001142417;NM_001142408	TSS1500;TSS1500;TSS1500;TSS1500;TSS1500
cg21872129	6	64281996	-0.1606	0.0388	---	3.518e-05	0.00718013			PTP4A1;PTP4A1	NM_003463;NM_003463	5'UTR;1stExon	chr6:64282151-64283736	N_Shore
cg09961397	6	70991205	-0.2678	0.054	---	7.152e-07	0.000311131			COL9A1;COL9A1	NM_001851;NM_078485	Body;Body	chr6:70992040-70992912	N_Shore
cg05221720	6	70991229	-0.2857	0.0608	---	2.627e-06	0.000907025	rs35610467		COL9A1;COL9A1	NM_001851;NM_078485	Body;Body	chr6:70992040-70992912	N_Shore
cg01652244	6	74063982	-0.9966	0.1356	---	1.983e-13	4.22038e-10			DPPA5	NM_001025290	TSS200	chr6:74063519-74064471	Island
cg15414745	6	74064047	-0.3796	0.0688	---	3.496e-08	2.37345e-05			DPPA5	NM_001025290	TSS200	chr6:74063519-74064471	Island
cg23414861	6	74064064	-0.7123	0.0994	---	7.759e-13	1.49079e-09			DPPA5	NM_001025290	TSS200	chr6:74063519-74064471	Island
cg09071762	6	74064149	-0.4948	0.0705	---	2.284e-12	3.84267e-09	rs62440583		DPPA5	NM_001025290	TSS200	chr6:74063519-74064471	Island
cg02931604	6	74064298	-0.5042	0.0697	---	4.559e-13	9.05289e-10			DPPA5	NM_001025290	TSS1500	chr6:74063519-74064471	Island
cg16783571	6	74064594	-0.3251	0.0619	---	1.517e-07	8.30578e-05			DPPA5	NM_001025290	TSS1500	chr6:74063519-74064471	S_Shore
cg17188169	6	74104388	-0.5279	0.0866	---	1.11e-09	1.09683e-06	rs3734512		DDX43;DDX43	NM_018665;NM_018665	1stExon;5'UTR	chr6:74104425-74104878	N_Shore
cg03669949	6	74104426	-0.7897	0.1078	---	2.33e-13	4.9336e-10		rs75649895	DDX43;DDX43	NM_018665;NM_018665	1stExon;5'UTR	chr6:74104425-74104878	Island
cg16143502	6	74104801	-0.3854	0.0682	---	1.553e-08	1.16549e-05		rs930807	DDX43	NM_018665	1stExon	chr6:74104425-74104878	Island
cg08124399	6	74104868	-0.6068	0.0849	---	8.885e-13	1.66851e-09			DDX43	NM_018665	1stExon	chr6:74104425-74104878	Island
cg08905652	6	74161099	-0.2335	0.0571	---	4.323e-05	0.00836415			C6orf150	NM_138441	Body	chr6:74161086-74162090	Island
cg06809298	6	75953853	-0.3722	0.0714	---	1.869e-07	9.86849e-05			COX7A2;COX7A2	NR_029466;NM_001865	TSS1500;TSS1500
cg18019017	6	78173408	0.1615	0.0352	+++	4.489e-06	0.00142713			HTR1B	NM_000863	TSS1500	chr6:78172231-78174088	Island
cg22092014	6	95220699	-0.3576	0.0857	---	3.035e-05	0.00641329
cg12739584	6	99278991	0.1841	0.037	+++	6.348e-07	0.000284505						chr6:99279317-99283842	N_Shore
cg14434870	6	99279054	0.1485	0.0282	+++	1.416e-07	7.79392e-05						chr6:99279317-99283842	N_Shore
cg02380531	6	99279097	0.1297	0.0321	+++	5.282e-05	0.00966538						chr6:99279317-99283842	N_Shore
cg17303756	6	99279108	0.2322	0.0438	+++	1.115e-07	6.33026e-05						chr6:99279317-99283842	N_Shore
cg13725782	6	105584718	0.1554	0.0355	+++	1.213e-05	0.00317811			BVES;BVES	NM_147147;NM_007073	TSS1500;TSS200	chr6:105584148-105585621	Island
cg25985959	6	106430134	-0.2774	0.0447	---	5.217e-10	5.44003e-07						chr6:106429111-106429772	S_Shore
cg10251594	6	106433444	-0.2078	0.0373	---	2.565e-08	1.79211e-05						chr6:106433984-106434459	N_Shore
cg00614392	6	106433792	-0.1515	0.0238	---	1.791e-10	2.09969e-07						chr6:106433984-106434459	N_Shore
cg15676707	6	106434396	-0.08	0.0192	---	2.946e-05	0.00627958						chr6:106433984-106434459	Island
cg17394530	6	106434623	-0.1258	0.0276	---	5.289e-06	0.0016332						chr6:106433984-106434459	S_Shore
cg17521665	6	106546704	-0.1415	0.0333	---	2.174e-05	0.00499304			PRDM1;PRDM1	NM_001198;NM_182907	Body;TSS200
cg14359052	6	106546744	-0.1565	0.032	---	1.01e-06	0.000420426			PRDM1;PRDM1	NM_001198;NM_182907	Body;TSS200
cg14951955	6	106773949	-0.1746	0.0353	---	7.657e-07	0.000331018			ATG5	NM_004849	TSS1500	chr6:106773187-106773803	S_Shore
cg08513253	6	107955362	-0.1639	0.0327	---	5.417e-07	0.000248505			SOBP	NM_018013	Body	chr6:107955163-107956693	Island
cg19341652	6	116600143	0.1396	0.0337	+++	3.39e-05	0.00699603			DSE;TSPYL1	NM_001080976;NM_003309	TSS1500;1stExon	chr6:116600494-116601174	N_Shore
cg09251292	6	117087056	0.1483	0.0358	+++	3.514e-05	0.00717698			FAM162B	NM_001085480	TSS200	chr6:117085739-117086942	S_Shore
cg01302668	6	117087238	-0.1064	0.0251	---	2.255e-05	0.00512799			FAM162B	NM_001085480	TSS1500	chr6:117085739-117086942	S_Shore
cg13088556	6	117583893	-0.1743	0.0333	---	1.635e-07	8.86993e-05	rs74868366					chr6:117584584-117584816	N_Shore
cg09526708	6	127442648	0.1116	0.0276	+++	5.1e-05	0.00940283	rs79946270		RSPO3	NM_032784	Body	chr6:127439265-127441072	S_Shore
cg20390711	6	127796683	-0.7435	0.1145	---	8.371e-11	1.06095e-07			C6orf174	NM_001012279	Body	chr6:127796286-127797356	Island				X
cg14079463	6	127796989	-0.6425	0.0892	---	5.866e-13	1.14834e-09			C6orf174	NM_001012279	Body	chr6:127796286-127797356	Island
cg04580344	6	127797022	-0.5774	0.0873	---	3.693e-11	5.04161e-08			C6orf174	NM_001012279	Body	chr6:127796286-127797356	Island				X
cg21639114	6	130687884	0.1604	0.035	+++	4.667e-06	0.00147515						chr6:130686414-130687736	S_Shore
cg11942956	6	133562470	-0.1703	0.0419	---	4.712e-05	0.00888079			EYA4;EYA4;EYA4	NM_172103;NM_172105;NM_004100	TSS200;TSS200;TSS200	chr6:133562086-133563586	Island
cg02153490	6	134215661	-0.1513	0.0327	---	3.616e-06	0.00119387			TCF21	NM_198392	3'UTR	chr6:134216919-134217280	N_Shore
cg20668177	6	134217795	-0.1762	0.0295	---	2.296e-09	2.1128e-06						chr6:134216919-134217280	S_Shore
cg13307058	6	134497542	0.1669	0.034	+++	8.996e-07	0.000380578			SGK1;SGK1;SGK1	NM_001143678;NM_001143676;NM_001143677	TSS1500;Body;Body	chr6:134497536-134497756	Island
cg14260073	6	137244681	-0.1539	0.029	---	1.084e-07	6.18812e-05			SLC35D3	NM_001008783	Body	chr6:137242315-137245442	Island
cg04481779	6	137366125	0.1294	0.0272	+++	1.97e-06	0.000718435	rs11441444		IL20RA;IL20RA	NM_014432;NM_014432	1stExon;5'UTR	chr6:137365299-137366126	Island
cg21232023	6	137820393	-0.3007	0.0386	---	7.253e-15	1.942e-11	rs9494790					chr6:137818167-137819372	S_Shore
cg05510665	6	137834607	-0.1571	0.0338	---	3.387e-06	0.00113268
cg00224202	6	138893614	0.1509	0.0312	+++	1.278e-06	0.000504652	rs79413812		NHSL1;NHSL1	NM_020464;NM_020464	1stExon;5'UTR						X
cg02705163	6	138893673	0.1019	0.0242	+++	2.476e-05	0.00550389			NHSL1	NM_020464	TSS200
cg01595870	6	144386416	-0.1434	0.0324	---	9.333e-06	0.00256512			PLAGL1;PLAGL1	NM_001080955;NM_001080951	TSS1500;TSS1500	chr6:144384894-144385888	S_Shore
cg04281069	6	144508118	-0.4239	0.0612	---	4.207e-12	6.79365e-09			STX11	NM_003764	Body	chr6:144507826-144508697	Island
cg12427264	6	144508349	-0.5777	0.089	---	8.385e-11	1.06095e-07			STX11	NM_003764	Body	chr6:144507826-144508697	Island
cg09744420	6	144508571	-0.2653	0.0423	---	3.459e-10	3.74814e-07	rs9496891		STX11	NM_003764	Body	chr6:144507826-144508697	Island
cg16050878	6	144508685	-0.2234	0.0528	---	2.338e-05	0.00528489	rs3734228		STX11	NM_003764	3'UTR	chr6:144507826-144508697	Island
cg10904109	6	146755494	0.2277	0.0484	+++	2.599e-06	0.000900354			GRM1;GRM1	NM_001114329;NM_000838	3'UTR;Body	chr6:146755475-146755901	Island				X
cg08119607	6	150347053	0.2037	0.0454	+++	7.176e-06	0.00208993	rs76959132		RAET1L	NM_130900	TSS1500
cg22942200	6	151560992	0.1582	0.0375	+++	2.519e-05	0.00556965			AKAP12	NM_005100	TSS200	chr6:151560766-151560993	Island
cg16373471	6	158982071	0.1475	0.0347	+++	2.102e-05	0.00486809			TMEM181	NM_020823	Body	chr6:158980976-158981830	S_Shore
cg12993838	6	163608472	-0.1719	0.0342	---	4.951e-07	0.000230094		rs79256111	PACRG;PACRG;PACRG	NM_152410;NM_001080378;NM_001080379	Body;Body;Body
cg27369401	6	166722053	0.1528	0.0347	+++	1.089e-05	0.00292038			PRR18	NM_175922	TSS200	chr6:166720239-166722275	Island
cg03945700	6	166722058	0.1563	0.0374	+++	2.928e-05	0.00625728			PRR18	NM_175922	TSS200	chr6:166720239-166722275	Island
cg02151625	6	166722060	0.152	0.0323	+++	2.614e-06	0.000904041			PRR18	NM_175922	TSS200	chr6:166720239-166722275	Island
cg03120116	6	167276567	0.136	0.0318	+++	1.942e-05	0.00460259	rs80115598		RPS6KA2	NM_001006932	TSS1500	chr6:167275720-167276626	Island
cg10132767	6	168216661	-0.2171	0.0534	---	4.707e-05	0.00887917
cg04577718	7	149795	-0.304	0.0632	---	1.53e-06	0.00058469						chr7:149494-150038	Island
cg09304803	7	149976	-0.5453	0.0749	---	3.46e-13	7.03898e-10						chr7:149494-150038	Island				X
cg00476243	7	150023	-0.5079	0.0748	---	1.113e-11	1.6556e-08						chr7:149494-150038	Island
cg09462806	7	150084	-0.3374	0.0409	---	1.594e-16	5.80293e-13						chr7:149494-150038	S_Shore
cg24004478	7	855632	0.2095	0.0316	+++	3.444e-11	4.76437e-08			UNC84A;UNC84A	NM_025154;NM_001130965	TSS1500;TSS1500	chr7:855308-856747	Island
cg04816311	7	1066650	0.1526	0.0372	+++	4.129e-05	0.00811362			C7orf50;C7orf50;C7orf50	NM_001134395;NM_032350;NM_001134396	Body;Body;Body	chr7:1066931-1068245	N_Shore					X
cg01615114	7	1179074	-0.1405	0.0293	---	1.57e-06	0.000598323			C7orf50;C7orf50;C7orf50	NM_032350;NM_001134396;NM_001134395	TSS1500;TSS1500;TSS1500	chr7:1177726-1178255	S_Shore
cg09754845	7	1408818	0.179	0.0441	+++	4.92e-05	0.0091646						chr7:1408516-1408878	Island				X
cg23322114	7	1426612	-0.1024	0.024	---	2.076e-05	0.00482403						chr7:1423824-1424053	S_Shelf
cg16476700	7	2069840	-0.1926	0.0442	---	1.323e-05	0.00341671	rs73047021	rs4721325	MAD1L1;MAD1L1;MAD1L1	NM_003550;NM_001013837;NM_001013836	Body;Body;Body
cg26551200	7	2681369	0.2284	0.0508	+++	6.923e-06	0.00203049			TTYH3	NM_025250	Body							X
cg04021544	7	2705189	0.3631	0.0643	+++	1.594e-08	1.18767e-05						chr7:2701330-2701744	S_Shelf
cg18733230	7	4763182	0.1806	0.0428	+++	2.438e-05	0.00544498	rs76562699		FOXK1	NM_001037165	Body	chr7:4764684-4765252	N_Shore				X
cg23752752	7	4778908	0.1927	0.0351	+++	4.051e-08	2.66861e-05			FOXK1	NM_001037165	Body
cg17264513	7	8476450	-0.151	0.0311	---	1.156e-06	0.000467144			NXPH1	NM_152745	Body	chr7:8473139-8475199	S_Shore
cg26516287	7	12629275	-0.7572	0.035	---	1.27e-103	5.85632e-99	rs74775589		SCIN;SCIN	NM_001112706;NM_033128	Body;5'UTR				X
cg11417025	7	16505589	0.1741	0.0426	+++	4.346e-05	0.00840082			SOSTDC1	NM_015464	TSS200
cg07220448	7	16505592	0.1809	0.0444	+++	4.605e-05	0.00876248			SOSTDC1	NM_015464	TSS200
cg06363129	7	16505602	0.1634	0.0392	+++	3.103e-05	0.0065337			SOSTDC1	NM_015464	TSS200
cg11630152	7	19154096	-0.1434	0.0343	---	2.952e-05	0.00628591						chr7:19156050-19158042	N_Shore
cg04075986	7	19182334	-0.194	0.0353	---	3.741e-08	2.50415e-05						chr7:19184221-19184686	N_Shore
cg06000330	7	19183231	-0.1516	0.0305	---	6.495e-07	0.0002886						chr7:19184221-19184686	N_Shore
cg12252069	7	26897597	0.1464	0.035	+++	2.824e-05	0.00608516			SKAP2	NM_003930	Body
cg12140851	7	26897612	0.1538	0.0351	+++	1.161e-05	0.00306509		rs35818880	SKAP2	NM_003930	Body
cg10180281	7	26897714	0.1091	0.0249	+++	1.211e-05	0.00317488			SKAP2	NM_003930	Body
cg07278425	7	27137922	0.2688	0.0496	+++	6.126e-08	3.81167e-05						chr7:27135342-27136736	S_Shore				X
cg26264232	7	27138751	0.3339	0.0609	+++	4.269e-08	2.77696e-05						chr7:27135342-27136736	S_Shelf				X
cg02803819	7	27141067	0.2521	0.0587	+++	1.779e-05	0.0043252			HOXA2	NM_006735	Body	chr7:27143181-27143479	N_Shelf				X
cg23129930	7	27186993	0.2713	0.0418	+++	8.862e-11	1.1145e-07	rs62454418		HOXA6	NM_024014	1stExon	chr7:27186927-27187692	Island				X
cg19183743	7	27188020	0.1294	0.0297	+++	1.352e-05	0.00347646			HOXA6	NM_024014	TSS1500	chr7:27186927-27187692	S_Shore
cg10739556	7	27192056	-0.2365	0.0413	---	9.837e-09	7.68833e-06						chr7:27190274-27191115	S_Shore
cg08934785	7	27196759	0.2162	0.0346	+++	3.91e-10	4.18224e-07			HOXA7	NM_006896	TSS1500	chr7:27198182-27198514	N_Shore				X
cg26686415	7	32996816	0.1661	0.0343	+++	1.267e-06	0.00050174			FKBP9	NM_007270	TSS200	chr7:32996732-32997591	Island
cg17698366	7	35300534	-0.1783	0.0425	---	2.776e-05	0.00600259	rs988270					chr7:35301150-35301731	N_Shore
cg12457909	7	39649359	0.2939	0.0571	+++	2.58e-07	0.000129944			LOC646999	NR_024390	Body	chr7:39649253-39649510	Island				X
cg16712549	7	39773156	-0.1109	0.0274	---	5.249e-05	0.00962622			LOC349114	NR_026999	TSS200	chr7:39772839-39773252	Island
cg11119746	7	42533133	0.3652	0.0616	+++	3.026e-09	2.70072e-06	rs2163703					chr7:42533076-42533283	Island			X	X
cg11194698	7	44184840	-0.2659	0.0484	---	4.065e-08	2.67359e-05			GCK;GCK;GCK	NM_000162;NM_033508;NM_033507	Body;Body;Body	chr7:44184770-44185695	Island				X
cg07880727	7	47846424	0.1675	0.0348	+++	1.53e-06	0.00058469			C7orf69;PKD1L1	NM_025031;NM_138295	Body;Body
cg00547441	7	50344724	-0.2038	0.0363	---	1.948e-08	1.40845e-05			IKZF1	NM_006060	5'UTR	chr7:50342895-50343456	S_Shore
cg03731078	7	50518350	-0.1815	0.0372	---	1.088e-06	0.000445742	rs76161593		FIGNL1;FIGNL1	NM_001042762;NM_022116	TSS1500;TSS1500	chr7:50517627-50518668	Island
cg22303909	7	50518439	-0.3534	0.0584	---	1.463e-09	1.40223e-06	rs79051204		FIGNL1;FIGNL1	NM_001042762;NM_022116	TSS1500;TSS1500	chr7:50517627-50518668	Island
cg23111338	7	50518573	-0.3039	0.0497	---	9.86e-10	9.78009e-07	rs76989315		FIGNL1;FIGNL1	NM_001042762;NM_022116	TSS1500;TSS1500	chr7:50517627-50518668	Island
cg05072008	7	50518647	-0.3044	0.0488	---	4.349e-10	4.60434e-07			FIGNL1;FIGNL1	NM_001042762;NM_022116	TSS1500;TSS1500	chr7:50517627-50518668	Island
cg09163442	7	54827431	-0.1622	0.0393	---	3.679e-05	0.0074335			SEC61G;SEC61G	NM_001012456;NM_014302	TSS1500;TSS1500	chr7:54826581-54827188	S_Shore
cg00945507	7	54827677	-0.4069	0.0637	---	1.636e-10	1.9399e-07			SEC61G;SEC61G	NM_001012456;NM_014302	TSS1500;TSS1500	chr7:54826581-54827188	S_Shore
cg07917528	7	55412268	-0.241	0.0526	---	4.579e-06	0.00145176						chr7:55411965-55412772	Island
cg10749792	7	56119218	-0.1804	0.0331	---	5.022e-08	3.21141e-05			PSPH;PSPH;CCT6A;CCT6A	NM_004577;NM_004577;NM_001009186;NM_001762	5'UTR;1stExon;TSS200;TSS200	chr7:56119045-56119963	Island		X
cg18976797	7	56434617	-0.2817	0.0427	---	4.161e-11	5.5886e-08						chr7:56436287-56436559	N_Shore
cg03124146	7	63361127	0.3884	0.0936	+++	3.336e-05	0.00690381						chr7:63361126-63361493	Island
cg12479444	7	63361394	0.5303	0.1219	+++	1.368e-05	0.00351107						chr7:63361126-63361493	Island
cg18124782	7	64345550	-0.2179	0.0393	---	2.978e-08	2.05986e-05	rs10269760					chr7:64349424-64350151	N_Shelf
cg27161852	7	64408298	0.2281	0.0561	+++	4.772e-05	0.00894917						chr7:64407589-64408299	Island
cg00655923	7	64895418	0.2515	0.0296	+++	1.881e-17	7.57906e-14	rs72284827								X
cg19127138	7	65196881	0.1208	0.0297	+++	4.741e-05	0.00891117
cg21236860	7	66766855	-0.2231	0.0295	---	3.787e-14	9.03254e-11			PMS2L4;STAG3L4	NR_022007;NM_022906	Body;TSS1500	chr7:66767145-66768031	N_Shore
cg26056348	7	75932317	-0.4129	0.0399	---	4.269e-25	4.32122e-21	rs17850892		HSPB1	NM_001540	1stExon	chr7:75931704-75932978	Island
cg00846248	7	86849067	0.1854	0.0439	+++	2.434e-05	0.0054426			C7orf23	NM_024315	TSS200	chr7:86848911-86850024	Island
cg17561891	7	86849173	-0.4404	0.0373	---	3e-32	4.44659e-28			C7orf23	NM_024315	TSS200	chr7:86848911-86850024	Island		X
cg17743279	7	92463268	-0.2866	0.0266	---	5.358e-27	6.54015e-23			CDK6;CDK6	NM_001145306;NM_001259	5'UTR;TSS200	chr7:92462201-92466387	Island		X
cg17449465	7	93205295	-0.108	0.0267	---	5.086e-05	0.00938953			CALCR;CALCR	NM_001164737;NM_001742	TSS1500;TSS1500	chr7:93204085-93204381	S_Shore
cg09276108	7	97663914	0.1962	0.0399	+++	8.706e-07	0.000370197
cg19363607	7	98097019	-0.1317	0.0315	---	2.89e-05	0.00618563						chr7:98099882-98100289	N_Shelf
cg08604885	7	99516603	-0.3403	0.0717	---	2.071e-06	0.000747388			TRIM4;TRIM4	NM_033091;NM_033017	Body;Body	chr7:99516602-99517296	Island
cg09654046	7	99517295	-0.3303	0.0694	---	1.966e-06	0.000717607			TRIM4;TRIM4	NM_033017;NM_033091	TSS200;TSS200	chr7:99516602-99517296	Island
cg12914047	7	99517369	-0.2856	0.0682	---	2.831e-05	0.00609708			TRIM4;TRIM4	NM_033091;NM_033017	TSS1500;TSS1500	chr7:99516602-99517296	S_Shore
cg02756107	7	99517460	-0.1844	0.038	---	1.191e-06	0.000476647			TRIM4;TRIM4	NM_033091;NM_033017	TSS1500;TSS1500	chr7:99516602-99517296	S_Shore
cg00814883	7	100076585	0.2153	0.0512	+++	2.626e-05	0.00575715	rs11559117		TSC22D4;TSC22D4	NM_030935;NM_030935	1stExon;5'UTR	chr7:100076454-100076785	Island
cg05010260	7	100820291	-0.4005	0.0468	---	1.077e-17	4.46971e-14			C7orf52	NM_198571	5'UTR	chr7:100823307-100823701	N_Shelf
cg22158923	7	100824169	-0.1546	0.0295	---	1.569e-07	8.54539e-05			C7orf52	NM_198571	TSS1500	chr7:100823307-100823701	S_Shore
cg00991495	7	100825899	0.1939	0.0379	+++	3.049e-07	0.000151361						chr7:100823307-100823701	S_Shelf
cg16620608	7	100841473	-0.2228	0.0412	---	6.479e-08	3.99537e-05			MOGAT3	NM_178176	Body	chr7:100845050-100845726	N_Shelf
cg17868694	7	100841533	-0.2302	0.047	---	9.489e-07	0.000399399			MOGAT3	NM_178176	Body	chr7:100845050-100845726	N_Shelf
cg12355813	7	107790375	0.1038	0.0227	+++	4.963e-06	0.00155451	rs74708699		NRCAM;NRCAM;NRCAM	NM_001037133;NM_001037132;NM_005010	Body;Body;Body
cg15302530	7	108210038	0.18	0.0427	+++	2.533e-05	0.00559166			THAP5;THAP5;DNAJB9;THAP5	NM_001130475;NM_182529;NM_012328;NM_001130475	5'UTR;TSS200;TSS1500;1stExon	chr7:108209784-108210906	Island
cg25550468	7	112262557	-0.2357	0.0555	---	2.176e-05	0.00499487
cg27282281	7	112262583	-0.2837	0.059	---	1.523e-06	0.000583627
cg23628563	7	112262597	-0.3523	0.0708	---	6.457e-07	0.000287219	rs11763053
cg07242196	7	112556814	0.2516	0.0507	+++	6.942e-07	0.000303586			C7orf60	NM_152556	Body
cg02239805	7	114562316	0.1592	0.0345	+++	3.909e-06	0.00127239	rs78164265		MDFIC;MDFIC;MDFIC;MDFIC;MDFIC;MDFIC	NM_001166345;NM_001166345;NM_001166346;NM_001166346;NM_199072;NM_199072	5'UTR;1stExon;1stExon;5'UTR;5'UTR;1stExon	chr7:114562170-114563193	Island
cg08652337	7	127228477	-0.1195	0.0272	---	1.138e-05	0.00301588			ARF5	NM_001662	TSS200	chr7:127227758-127229039	Island
cg04038179	7	127806902	0.1415	0.0327	+++	1.54e-05	0.00386644						chr7:127806677-127808849	Island
cg03084214	7	127880619	-0.2171	0.0439	---	7.45e-07	0.000323079			LEP	NM_000230	TSS1500	chr7:127880750-127881375	N_Shore
cg21784396	7	127991421	-0.2614	0.0318	---	2.01e-16	7.19121e-13			PRRT4	NM_001114726	Body	chr7:127990926-127992616	Island
cg05928806	7	127991614	-0.2422	0.0357	---	1.12e-11	1.66006e-08		rs34082547	PRRT4	NM_001114726	Body	chr7:127990926-127992616	Island
cg19884634	7	127992634	-0.1945	0.0299	---	7.823e-11	1.00516e-07			PRRT4	NM_001114726	Body	chr7:127990926-127992616	S_Shore
cg13360404	7	129710309	-0.1394	0.0313	---	8.5e-06	0.00239323			KLHDC10	NM_014997	TSS200	chr7:129710092-129710493	Island
cg16511229	7	130126153	0.1759	0.0428	+++	3.896e-05	0.00774748			MEST;MEST	NM_177524;NM_177524	1stExon;5'UTR	chr7:130126017-130126801	Island
cg09404617	7	134232463	-0.43	0.0332	---	1.804e-38	2.87957e-34		rs79019504
cg10790979	7	140371785	-0.2192	0.0442	---	7.066e-07	0.000308035			ADCK2	NM_052853	TSS1500	chr7:140372743-140373443	N_Shore
cg04388919	7	149119133	-0.2668	0.0553	---	1.422e-06	0.000550901						chr7:149119398-149120307	N_Shore
cg09089451	7	149410923	-0.4034	0.0576	---	2.493e-12	4.15515e-09			KRBA1	NM_032534	TSS1500	chr7:149410858-149412351	Island
cg14671222	7	149411256	-0.1774	0.0388	---	4.871e-06	0.00152915		rs77142623	KRBA1	NM_032534	TSS1500	chr7:149410858-149412351	Island
cg17640893	7	150105713	0.1768	0.0341	+++	2.235e-07	0.000115225			LOC728743	NR_027237	Body	chr7:150104704-150105530	S_Shore
cg00852398	7	154862969	0.0867	0.02	+++	1.482e-05	0.00375032			HTR5A	NM_024012	1stExon	chr7:154862680-154863245	Island
cg05470643	7	155579830	0.2021	0.0491	+++	3.928e-05	0.00779443						chr7:155579868-155580392	N_Shore
cg03695236	7	157369121	0.2291	0.0428	+++	8.803e-08	5.16744e-05			PTPRN2;PTPRN2;PTPRN2	NM_002847;NM_130842;NM_130843	Body;Body;Body	chr7:157369120-157369394	Island
cg00716277	7	157369376	0.2017	0.0468	+++	1.603e-05	0.00399801			PTPRN2;PTPRN2;PTPRN2	NM_002847;NM_130842;NM_130843	Body;Body;Body	chr7:157369120-157369394	Island
cg25910261	7	157405965	0.1995	0.049	+++	4.709e-05	0.00887917			PTPRN2;PTPRN2;PTPRN2	NM_002847;NM_130842;NM_130843	Body;Body;Body	chr7:157405009-157406608	Island
cg22970003	7	157406032	0.1814	0.0441	+++	3.841e-05	0.00766642			PTPRN2;PTPRN2;PTPRN2	NM_002847;NM_130842;NM_130843	Body;Body;Body	chr7:157405009-157406608	Island
cg14091258	7	157406607	0.2321	0.0496	+++	2.907e-06	0.000989704			PTPRN2;PTPRN2;PTPRN2	NM_002847;NM_130842;NM_130843	Body;Body;Body	chr7:157405009-157406608	Island
cg19334350	7	157406737	0.3218	0.0513	+++	3.547e-10	3.83348e-07			PTPRN2;PTPRN2;PTPRN2	NM_002847;NM_130842;NM_130843	Body;Body;Body	chr7:157405009-157406608	S_Shore
cg11575295	7	158250911	0.1503	0.0357	+++	2.613e-05	0.00573775			PTPRN2;PTPRN2;PTPRN2	NM_002847;NM_130842;NM_130843	Body;Body;Body	chr7:158247888-158249312	S_Shore
cg26180501	7	158363265	0.2709	0.0637	+++	2.122e-05	0.00490346			PTPRN2;PTPRN2;PTPRN2	NM_002847;NM_130842;NM_130843	Body;Body;Body	chr7:158361909-158362970	S_Shore
cg11945929	7	158750384	0.3208	0.0695	+++	3.883e-06	0.00126492						chr7:158750223-158750498	Island
cg00815399	7	158750607	0.3293	0.0796	+++	3.562e-05	0.00723434	rs36117705					chr7:158750984-158751210	N_Shore
cg13710308	7	158854763	0.2247	0.0532	+++	2.383e-05	0.00535743			VIPR2	NM_003382	Body	chr7:158854446-158854967	Island
cg22307444	8	672057	-0.2235	0.0461	---	1.271e-06	0.000502845			ERICH1	NM_207332	Body							X
cg01993478	8	686594	-0.1841	0.0321	---	9.512e-09	7.46242e-06						chr8:686830-689496	N_Shore
cg26607620	8	1497078	0.4082	0.0838	+++	1.1e-06	0.000449327			DLGAP2	NM_004745	Body	chr8:1496731-1497884	Island
cg21774064	8	1626419	-0.1477	0.036	---	4.038e-05	0.00797255			DLGAP2	NM_004745	Body
cg10718938	8	1626555	-0.1601	0.0355	---	6.323e-06	0.00188877	rs4370558		DLGAP2	NM_004745	Body
cg11746684	8	11057265	0.1839	0.0425	+++	1.518e-05	0.00382742	rs73198982		XKR6	NM_173683	Body	chr8:11057684-11058479	N_Shore
cg02732583	8	19171224	0.1798	0.0414	+++	1.438e-05	0.00365681			SH2D4A;SH2D4A	NM_022071;NM_022071	5'UTR;1stExon	chr8:19170999-19172056	Island
cg25071869	8	21867345	-0.1928	0.0401	---	1.502e-06	0.000576644						chr8:21867732-21868204	N_Shore
cg14545963	8	21868607	-0.1926	0.0354	---	5.545e-08	3.49205e-05						chr8:21867732-21868204	S_Shore
cg16311504	8	21998797	0.1405	0.0331	+++	2.173e-05	0.00499304			REEP4	NM_025232	Body	chr8:21998711-21999544	Island
cg15316206	8	22422678	0.1345	0.0322	+++	3.025e-05	0.00640194			SORBS3;SORBS3	NM_001018003;NM_005775	TSS1500;Body	chr8:22422534-22423702	Island				X
cg04394254	8	22422816	0.1731	0.037	+++	2.937e-06	0.000996647			SORBS3;SORBS3	NM_001018003;NM_005775	TSS1500;Body	chr8:22422534-22423702	Island
cg10191684	8	22423014	0.324	0.0714	+++	5.719e-06	0.00173881			SORBS3;SORBS3	NM_001018003;NM_005775	TSS200;Body	chr8:22422534-22423702	Island
cg07924703	8	22423020	0.4032	0.077	+++	1.651e-07	8.91014e-05			SORBS3;SORBS3	NM_001018003;NM_005775	TSS200;Body	chr8:22422534-22423702	Island
cg24805258	8	22423091	0.2923	0.0604	+++	1.309e-06	0.000514933			SORBS3;SORBS3	NM_001018003;NM_005775	TSS200;Body	chr8:22422534-22423702	Island
cg25654652	8	22423633	0.3643	0.0644	+++	1.512e-08	1.13884e-05			SORBS3;SORBS3	NM_001018003;NM_005775	5'UTR;Body	chr8:22422534-22423702	Island			X
cg05056638	8	24800824	-0.5862	0.0748	---	4.698e-15	1.31739e-11						chr8:24799703-24800147	S_Shore		X
cg25352397	8	24800883	-0.2902	0.0581	---	5.882e-07	0.000266789	rs6557787					chr8:24799703-24800147	S_Shore
cg13822256	8	24811266	-0.2028	0.0384	---	1.323e-07	7.33064e-05			NEFL	NM_006158	Body	chr8:24812946-24814299	N_Shore					X
cg26631144	8	30670260	-0.3212	0.0682	---	2.454e-06	0.000858001		rs13277984	PPP2CB;PPP2CB;PPP2CB;PPP2CB	NM_004156;NM_004156;NM_001009552;NM_001009552	5'UTR;1stExon;5'UTR;1stExon	chr8:30669450-30670475	Island
cg13346869	8	37605517	-0.4112	0.0436	---	3.771e-21	2.23575e-17			LOC728024;ERLIN2	NR_003671;NM_007175	Body;Body				X
cg05020125	8	37605552	-0.2351	0.0315	---	8.104e-14	1.81799e-10			LOC728024;ERLIN2	NR_003671;NM_007175	TSS200;Body				X
cg03613132	8	37888764	-0.1817	0.0442	---	3.893e-05	0.00774721			EIF4EBP1	NM_004095	Body	chr8:37887692-37888830	Island
cg00400221	8	38323291	0.1253	0.0304	+++	3.798e-05	0.00761462			FGFR1;FGFR1;FGFR1;FGFR1;FGFR1;FGFR1;FGFR1	NM_023111;NM_015850;NM_023110;NM_023106;NM_023105;NM_023108;NM_023107	5'UTR;5'UTR;5'UTR;5'UTR;5'UTR;5'UTR;5'UTR	chr8:38323719-38324070	N_Shore
cg02392634	8	41733831	0.1795	0.0443	+++	5.02e-05	0.00930494			ANK1	NM_001142446	Body	chr8:41733535-41733911	Island				X
cg00269553	8	52321814	-0.6677	0.1282	---	1.906e-07	0.000100383			PXDNL	NM_144651	Body	chr8:52321162-52322221	Island
cg20073313	8	52322009	-0.8305	0.1427	---	5.846e-09	4.81384e-06			PXDNL	NM_144651	Body	chr8:52321162-52322221	Island
cg23973272	8	52322169	-0.4067	0.0748	---	5.457e-08	3.44185e-05			PXDNL	NM_144651	Body	chr8:52321162-52322221	Island
cg03371609	8	52322171	-0.3986	0.0626	---	1.948e-10	2.24569e-07			PXDNL	NM_144651	Body	chr8:52321162-52322221	Island
cg02356551	8	53013726	0.1822	0.0424	+++	1.69e-05	0.00415753		rs62500968									X
cg07516742	8	55383951	-0.1893	0.0413	---	4.476e-06	0.00142455	rs79988890					chr8:55382639-55383189	S_Shore
cg18794475	8	55533829	-0.2202	0.0494	---	8.346e-06	0.00235627			RP1	NM_006269	Body	chr8:55533803-55534033	Island
cg07092985	8	55533887	-0.2854	0.0534	---	9.167e-08	5.34332e-05			RP1	NM_006269	Body	chr8:55533803-55534033	Island
cg22535729	8	55533955	-0.498	0.0954	---	1.794e-07	9.54535e-05			RP1	NM_006269	Body	chr8:55533803-55534033	Island
cg04889069	8	57030408	-0.3944	0.0454	---	3.397e-18	1.48401e-14						chr8:57030196-57030884	Island
cg08415582	8	57030523	-0.7631	0.0753	---	3.917e-24	3.31758e-20						chr8:57030196-57030884	Island
cg11050859	8	60031823	-0.1692	0.0298	---	1.301e-08	9.90706e-06			TOX	NM_014729	TSS200	chr8:60030134-60032356	Island
cg14864167	8	66751182	0.1615	0.0396	+++	4.502e-05	0.00863592			PDE7A	NM_002604	Body	chr8:66753589-66754950	N_Shelf
cg26030713	8	67782867	-0.2285	0.0474	---	1.423e-06	0.000550901			C8orf45;C8orf45;C8orf45	NM_001136160;NM_001136161;NM_173518	TSS1500;TSS200;TSS200
cg02472291	8	67783002	-0.3781	0.0768	---	8.437e-07	0.000360235			C8orf45;C8orf45;C8orf45;C8orf45;C8orf45	NM_173518;NM_001136160;NM_001136161;NM_001136161;NM_173518	1stExon;TSS1500;5'UTR;1stExon;5'UTR
cg24142603	8	72753888	-0.3808	0.0637	---	2.21e-09	2.04272e-06			MSC	NM_005098	3'UTR	chr8:72753874-72754755	Island
cg26794715	8	72757827	-0.1684	0.0269	---	3.995e-10	4.26217e-07			MSC	NM_005098	TSS1500	chr8:72755783-72756667	S_Shore
cg01048107	8	72757924	-0.181	0.0343	---	1.338e-07	7.40387e-05			MSC	NM_005098	TSS1500	chr8:72755783-72756667	S_Shore
cg03909983	8	72758461	-0.1882	0.0324	---	6.032e-09	4.94737e-06	rs62518713					chr8:72755783-72756667	S_Shore
cg22063654	8	72758701	-0.1513	0.0345	---	1.159e-05	0.00306509						chr8:72753874-72754755	S_Shelf
cg24523948	8	72916620	-0.1447	0.0291	---	6.384e-07	0.000285373						chr8:72917305-72917641	N_Shore
cg07961887	8	82192601	0.2241	0.0516	+++	1.398e-05	0.00357701	rs74610997		FABP5	NM_001444	TSS200	chr8:82192378-82193685	Island				X
cg27601906	8	95271635	0.1452	0.0348	+++	3.061e-05	0.00645837			GEM;GEM	NM_005261;NM_181702	Body;Body	chr8:95274410-95274655	N_Shelf
cg09093993	8	96145240	-0.1278	0.0316	---	5.275e-05	0.00966109			PLEKHF2	NM_024613	TSS1500	chr8:96145760-96146729	N_Shore
cg23820828	8	99959602	-0.1218	0.0288	---	2.371e-05	0.00533848			OSR2;OSR2	NM_053001;NM_001142462	5'UTR;5'UTR	chr8:99960497-99961438	N_Shore
cg03157027	8	99959723	-0.1136	0.0279	---	4.647e-05	0.00881433			OSR2;OSR2	NM_053001;NM_001142462	5'UTR;5'UTR	chr8:99960497-99961438	N_Shore
cg12356266	8	99984350	-0.5224	0.0499	---	1.306e-25	1.42634e-21						chr8:99984584-99985072	N_Shore		X
cg23864949	8	99984534	-0.2379	0.0425	---	2.116e-08	1.51409e-05						chr8:99984584-99985072	N_Shore
cg24358846	8	99984680	-0.2139	0.0367	---	5.412e-09	4.50112e-06						chr8:99984584-99985072	Island
cg10409981	8	99984763	-0.5871	0.0905	---	8.744e-11	1.10301e-07						chr8:99984584-99985072	Island
cg10640072	8	99985888	-0.2206	0.0352	---	3.724e-10	4.01433e-07						chr8:99985733-99986983	Island
cg03896611	8	99986344	-0.1081	0.0242	---	8.245e-06	0.00233411						chr8:99985733-99986983	Island
cg20774846	8	105479420	-0.1112	0.0257	---	1.522e-05	0.0038282			DPYS	NM_001385	TSS200	chr8:105478672-105479340	S_Shore
cg20988565	8	106334333	0.16	0.0377	+++	2.169e-05	0.00498984			ZFPM2	NM_012082	Body	chr8:106330518-106332120	S_Shelf
cg01197613	8	110704289	0.1658	0.0397	+++	2.976e-05	0.0063208			GOLSYN;GOLSYN	NM_001099744;NM_001099743	TSS1500;TSS1500	chr8:110703409-110703897	S_Shore
cg02085119	8	120219902	-0.1257	0.0307	---	4.329e-05	0.00837185			MAL2	NM_052886	TSS1500	chr8:120220388-120221222	N_Shore
cg23183559	8	120685183	-0.1627	0.0297	---	4.161e-08	2.72211e-05
cg23281803	8	121138317	-0.1343	0.0298	---	6.639e-06	0.00196806			COL14A1	NM_021110	5'UTR	chr8:121137099-121137778	S_Shore
cg07550921	8	122651520	0.1493	0.0359	+++	3.159e-05	0.00662472			HAS2;HAS2AS	NM_005328;NR_002835	5'UTR;TSS200	chr8:122651665-122652389	N_Shore
cg04425458	8	133492868	0.1331	0.0301	+++	1.014e-05	0.00275049			KCNQ3;KCNQ3	NM_004519;NM_004519	1stExon;5'UTR	chr8:133492398-133493586	Island
cg21933359	8	136531649	0.1762	0.042	+++	2.777e-05	0.00600259			KHDRBS3	NM_006558	Body
cg09946832	8	143690524	0.2166	0.0445	+++	1.136e-06	0.000460857						chr8:143694430-143696166	N_Shelf
cg14825413	8	144358566	0.6504	0.098	+++	3.164e-11	4.42124e-08			GLI4	NM_138465	Body	chr8:144357997-144359075	Island
cg24510518	8	144358898	0.3283	0.0556	+++	3.597e-09	3.12303e-06	rs61732223		GLI4	NM_138465	Body	chr8:144357997-144359075	Island
cg06070970	8	144359074	0.2502	0.0445	+++	1.873e-08	1.36612e-05			GLI4	NM_138465	3'UTR	chr8:144357997-144359075	Island
cg11240062	8	144361073	0.9375	0.0887	+++	4.056e-26	4.54946e-22						chr8:144360666-144361504	Island		X
cg03894796	8	144361315	0.6593	0.0647	+++	2.281e-24	1.97219e-20						chr8:144360666-144361504	Island		X
cg04788722	8	144371144	0.2347	0.042	+++	2.33e-08	1.64733e-05	rs10106727					chr8:144371446-144372076	N_Shore
cg02530860	8	144371537	0.4141	0.0451	+++	4.3e-20	2.2879e-16						chr8:144371446-144372076	Island		X
cg03151810	8	144371745	0.9979	0.0894	+++	6.447e-29	8.36126e-25						chr8:144371446-144372076	Island
cg11388673	8	144371779	1.092	0.1024	+++	1.51e-26	1.79049e-22						chr8:144371446-144372076	Island
cg03417055	8	144501878	-0.2048	0.0455	---	6.832e-06	0.00201356						chr8:144503420-144503808	N_Shore
cg07123730	8	144502809	-0.3644	0.0525	---	3.704e-12	6.0283e-09						chr8:144503420-144503808	N_Shore
cg24783499	8	144594999	0.186	0.0405	+++	4.327e-06	0.00138242	rs12543128		ZC3H3	NM_015117	Body
cg14292823	8	144681097	0.1094	0.0247	+++	9.868e-06	0.00268901			EEF1D;EEF1D;TIGD5;EEF1D;EEF1D;EEF1D;EEF1D	NM_032378;NM_001130055;NM_032862;NM_001130054;NM_001130053;NM_001960;NM_001130056	TSS1500;TSS1500;1stExon;TSS1500;TSS1500;TSS1500;TSS1500	chr8:144679237-144681851	Island
cg25468618	8	144810034	-0.2207	0.0531	---	3.209e-05	0.00669783			FAM83H	NM_198488	Body	chr8:144808221-144810978	Island
cg05913474	8	144815204	-0.2105	0.0377	---	2.383e-08	1.67621e-05			FAM83H	NM_198488	5'UTR	chr8:144815203-144816518	Island
cg26039042	8	144815275	-0.2417	0.0315	---	1.743e-14	4.49299e-11	rs6981062		FAM83H	NM_198488	5'UTR	chr8:144815203-144816518	Island
cg21550172	8	145018075	0.2988	0.061	+++	9.592e-07	0.000402917			PLEC1;PLEC1;PLEC1;PLEC1;PLEC1;PLEC1;PLEC1;PLEC1	NM_201381;NM_201382;NM_000445;NM_201378;NM_201379;NM_201383;NM_201382;NM_201380	Body;5'UTR;Body;Body;Body;TSS1500;1stExon;Body	chr8:145017868-145018444	Island
cg26440467	8	145654605	-0.2252	0.0334	---	1.555e-11	2.2486e-08			VPS28;NFKBIL2;VPS28	NM_183057;NM_013432;NM_016208	TSS1500;Body;TSS1500	chr8:145654517-145654810	Island
cg05807444	8	145654635	-0.1748	0.0316	---	3.182e-08	2.17558e-05			VPS28;NFKBIL2;VPS28	NM_183057;NM_013432;NM_016208	TSS1500;Body;TSS1500	chr8:145654517-145654810	Island
cg11882377	8	145654780	-0.2378	0.0339	---	2.199e-12	3.74024e-09	rs3862193		VPS28;NFKBIL2;VPS28	NM_183057;NM_013432;NM_016208	TSS1500;Body;TSS1500	chr8:145654517-145654810	Island
cg16499645	8	145654854	-0.2305	0.0369	---	4.142e-10	4.40767e-07			VPS28;NFKBIL2;VPS28	NM_183057;NM_013432;NM_016208	TSS1500;Body;TSS1500	chr8:145653335-145654145	S_Shore
cg16383222	8	145688536	-0.3624	0.0319	---	5.93e-30	8.20346e-26	rs12542617		CYHR1	NM_138496	Body	chr8:145688281-145688537	Island
cg26078439	8	145721896	0.1144	0.028	+++	4.515e-05	0.00864296			PPP1R16A	NM_032902	TSS1500	chr8:145725460-145726707	N_Shelf
cg13707224	9	1043825	-0.1782	0.0347	---	2.726e-07	0.00013662						chr9:1045541-1046394	N_Shore				X
cg07175977	9	1045698	-0.237	0.0511	---	3.554e-06	0.00117715						chr9:1045541-1046394	Island
cg13702226	9	1056640	-0.2061	0.0382	---	6.79e-08	4.16425e-05			DMRT2;DMRT2;DMRT2	NM_181872;NM_006557;NM_001130865	Body;3'UTR;3'UTR
cg13916990	9	34048851	-0.185	0.0353	---	1.565e-07	8.54539e-05			UBAP2	NM_018449	5'UTR	chr9:34048639-34049615	Island
cg06671087	9	37033489	-0.1954	0.0409	---	1.777e-06	0.000662607			PAX5	NM_016734	Body	chr9:37034135-37038341	N_Shore
cg11304734	9	37485592	-0.195	0.0473	---	3.755e-05	0.00756496			POLR1E	NM_022490	TSS1500	chr9:37485801-37486099	N_Shore
cg13790785	9	68412296	-0.1103	0.0209	---	1.235e-07	6.90759e-05						chr9:68413652-68413912	N_Shore
cg14140060	9	71145733	0.1123	0.0245	+++	4.439e-06	0.00141385			PGM5	NM_021965	3'UTR
cg12975295	9	86571409	-0.338	0.0693	---	1.06e-06	0.000436858			C9orf64	NM_032307	1stExon	chr9:86571047-86572027	Island
cg13417559	9	86571432	-0.3503	0.0579	---	1.462e-09	1.40223e-06			C9orf64;C9orf64	NM_032307;NM_032307	5'UTR;1stExon	chr9:86571047-86572027	Island
cg13683626	9	95478300	0.1048	0.0229	+++	4.884e-06	0.00153207			BICD2;BICD2	NM_015250;NM_001003800	Body;Body	chr9:95477296-95477708	S_Shore
cg06288684	9	96718643	-0.1437	0.0324	---	9.198e-06	0.00253948			BARX1	NM_021570	TSS1500	chr9:96720586-96723189	N_Shore
cg14625636	9	100000026	-0.5033	0.1198	---	2.669e-05	0.00583601			KIAA1529	NM_020893	TSS1500	chr9:100000463-100000820	N_Shore
cg01549227	9	124980074	-0.1486	0.0364	---	4.502e-05	0.00863592			LHX6;LHX6	NM_199160;NM_014368	Body;Body	chr9:124981535-124982835	N_Shore
cg21251125	9	126771781	0.2634	0.0481	+++	4.316e-08	2.79876e-05						chr9:126770663-126772091	Island
cg14093715	9	126776180	0.2441	0.0449	+++	5.415e-08	3.42056e-05			LHX2	NM_004789	Body	chr9:126773246-126780953	Island
cg13492692	9	126777673	0.2972	0.053	+++	2.112e-08	1.51384e-05			LHX2	NM_004789	Body	chr9:126773246-126780953	Island
cg18094907	9	126778017	0.1467	0.029	+++	4.414e-07	0.000209597			LHX2	NM_004789	Body	chr9:126773246-126780953	Island
cg13487666	9	127021157	0.177	0.0422	+++	2.754e-05	0.00596841			NEK6;NEK6;NEK6;NEK6	NM_001145001;NM_014397;NM_001166167;NM_001166168	5'UTR;5'UTR;Body;5'UTR	chr9:127020249-127020741	S_Shore
cg18055467	9	129384767	-0.163	0.0402	---	5.057e-05	0.0093443			LMX1B	NM_002316	Body	chr9:129386112-129389231	N_Shore					X
cg14392066	9	130497359	-0.1683	0.0334	---	4.779e-07	0.0002231			TOR2A;TOR2A;TOR2A;TOR2A	NM_001134431;NM_001085347;NM_001134430;NM_130459	Body;Body;Body;Body	chr9:130497262-130497846	Island
cg22863798	9	130889913	0.248	0.0346	+++	7.248e-13	1.39908e-09			LOC389791;PTGES2;PTGES2;PTGES2	NR_024425;NM_025072;NR_027812;NR_027811	TSS1500;1stExon;Body;Body	chr9:130889698-130891144	Island
cg01220033	9	131419100	-0.1329	0.0325	---	4.371e-05	0.00843343			WDR34;WDR34	NM_052844;NM_052844	5'UTR;1stExon	chr9:131418671-131419447	Island
cg14388093	9	133342842	-0.1418	0.0327	---	1.454e-05	0.00369071			ASS1;ASS1	NM_000050;NM_054012	Body;Body
cg14373579	9	133455264	-0.3415	0.0345	---	3.909e-23	2.84613e-19	rs13302738		LOC100272217;FUBP3	NR_027440;NM_003934	TSS1500;Body	chr9:133454629-133455496	Island		X
cg21244880	9	136039281	0.2917	0.0693	+++	2.566e-05	0.00565249			GBGT1;GBGT1	NM_021996;NM_021996	5'UTR;1stExon	chr9:136038416-136039577	Island
cg06361845	9	136074886	0.1903	0.0421	+++	6.292e-06	0.00188132	rs75862693					chr9:136075388-136075701	N_Shore
cg13912631	9	136075279	0.2601	0.0504	+++	2.526e-07	0.000127992						chr9:136075388-136075701	N_Shore
cg13040392	9	136075393	0.2943	0.0499	+++	3.647e-09	3.15983e-06						chr9:136075388-136075701	Island
cg14194263	9	136075669	0.2548	0.0444	+++	9.575e-09	7.49768e-06	rs13295207					chr9:136075388-136075701	Island
cg00014194	9	137978763	0.2498	0.0455	+++	4.093e-08	2.68775e-05	rs11794082		OLFM1;OLFM1	NM_014279;NM_006334	Body;Body	chr9:137978821-137980254	N_Shore
cg13493655	9	138892207	0.2366	0.0569	+++	3.199e-05	0.00668833	rs10858197
cg19746397	9	139094185	0.1497	0.0361	+++	3.426e-05	0.00703944			LHX3;LHX3	NM_014564;NM_178138	Body;Body	chr9:139090420-139095472	Island
[truncated: 920 more rows]

## Sheet: Entorhinal_Sex_sign
ID_REF	CHR	MAPINFO	Effect	StdErr	Direction	P.value	pValues_BH	Probe_SNPs	Probe_SNPs_10	UCSC_REFGENE_NAME	UCSC_REFGENE_ACCESSION	UCSC_REFGENE_GROUP	UCSC_CPG_ISLANDS_NAME	RELATION_TO_UCSC_CPG_ISLAND		Cross-region sDMP	Region Specific sDMP	aDMP in this region	LOAD-DMP in this region
[truncated: 159 more rows]

[truncated: 1 more sheets: Cerebellum_Sex_sign]
