# Supplementary material for: A Meta-Analysis of Brain DNA Methylation Across Sex, Age, and Alzheimer's Disease Points for Accelerated Epigenetic Aging in Neurodegeneration
Source: Front Aging Neurosci. 2021 Mar 11;13:639428. doi: 10.3389/fnagi.2021.639428 (PMC8006465; doi:10.3389/fnagi.2021.639428)
Supplement: Supplementary File 3 — Significant aDMPs in the four brain regions. The tables report the lists of aDMPs for each brain region (FC, TC, ERC, and CRB). Probes resulting from the analysis of cross-region and region-specific sDMPs are indicated by a cross, together with the probes that are in common with sDMPs or AD-DMPs found in the same region. [file Table_3.XLSX]

## Sheet: Frontal_Age_sign
ID_REF	CHR	MAPINFO	Effect	StdErr	Direction	P.value	pValues_BH	Probe_SNPs	Probe_SNPs_10	UCSC_REFGENE_NAME	UCSC_REFGENE_ACCESSION	UCSC_REFGENE_GROUP	UCSC_CPG_ISLANDS_NAME	RELATION_TO_UCSC_CPG_ISLAND		Cross-Region aDMP	Region Specific aDMP	sDMP in this region	AD-DMP in this region
cg08029603	1	854824	-0.0063	0.0011	------	3.695e-09	9.69943e-08			FLJ39609	NR_026874	TSS200	chr1:854765-854973	Island
cg22699361	1	854918	-0.0047	0.0007	------	1.783e-10	6.12915e-09			FLJ39609	NR_026874	TSS200	chr1:854765-854973	Island
cg03890988	1	854951	-0.0057	0.0009	------	3.243e-10	1.05668e-08			FLJ39609	NR_026874	TSS200	chr1:854765-854973	Island
cg21786289	1	854966	-0.0115	0.0016	------	3.099e-12	1.49811e-10			FLJ39609	NR_026874	TSS200	chr1:854765-854973	Island
cg13176867	1	855425	-0.0046	0.001	------	4.138e-06	5.32028e-05			FLJ39609	NR_026874	TSS1500	chr1:854765-854973	S_Shore
cg02565062	1	855544	-0.0031	0.0009	------	0.0005054	0.00351149			FLJ39609	NR_026874	TSS1500	chr1:854765-854973	S_Shore
cg06531475	1	870791	0.0036	0.0009	++++++	0.0001124	0.000960244			SAMD11	NM_152486	Body	chr1:869332-871872	Island
cg06838427	1	877876	0.0026	0.0007	++++++	0.0004289	0.00305548			SAMD11	NM_152486	Body	chr1:875730-878363	Island
cg23207077	1	905988	0.0035	0.001	++++++	0.0002421	0.00187007			PLEKHN1;PLEKHN1	NM_032129;NM_001160184	Body;Body	chr1:906296-906538	N_Shore
cg26003967	1	933987	0.0031	0.0008	++++++	4.118e-05	0.000400927						chr1:933387-937410	Island
cg16526047	1	949893	0.0034	0.0008	++++++	4.372e-05	0.000422308	rs2799070		ISG15	NM_005101	3'UTR	chr1:948670-948894	S_Shore
cg20594982	1	976707	0.0095	0.001	++++++	6.616e-22	1.22907e-19			AGRN	NM_198576	Body	chr1:975496-980305	Island
cg08459564	1	995180	0.0039	0.0007	++++++	6.991e-09	1.73216e-07						chr1:994436-995303	Island
cg18024260	1	1019860	0.0079	0.0015	++++++	3.78e-07	6.30986e-06			C1orf159	NM_017891	Body	chr1:1019818-1020026	Island
cg14288281	1	1093457	0.0062	0.0011	++++++	3.34e-08	7.1132e-07						chr1:1093211-1093476	Island
cg13560058	1	1097233	0.0038	0.001	++++++	0.0001881	0.00150349						chr1:1098043-1100584	N_Shore
cg21475076	1	1100493	0.0062	0.0009	++++++	2.142e-11	8.80596e-10	rs79776491					chr1:1098043-1100584	Island
cg10962754	1	1117625	0.0061	0.001	++++++	3.582e-09	9.43384e-08			TTLL10;TTLL10	NM_153254;NM_001130045	Body;Body	chr1:1115574-1116006	S_Shore
cg16366262	1	1118157	0.0067	0.0011	++++++	1.913e-09	5.32049e-08			TTLL10;TTLL10	NM_153254;NM_001130045	Body;Body	chr1:1115574-1116006	S_Shelf
cg23400617	1	1137099	0.0069	0.0006	++++++	4.984e-30	2.0561e-27						chr1:1136360-1137156	Island				X
cg25144135	1	1144012	-0.0046	0.0006	------	8.724e-13	4.59582e-11						chr1:1145568-1145878	N_Shore
cg13924635	1	1168432	0.0065	0.0016	++++++	6.064e-05	0.000561752			SDF4;SDF4;B3GALT6	NM_016547;NM_016176;NM_080605	TSS1500;TSS1500;1stExon	chr1:1167001-1168985	Island				X
cg17177602	1	1196457	0.0041	0.0007	++++++	1.863e-09	5.19396e-08	rs6673601		UBE2J2;UBE2J2;LOC100128842;UBE2J2;UBE2J2	NM_194457;NM_194315;NR_027361;NM_194458;NM_058167	Body;Body;Body;Body;Body
cg00825734	1	1217511	-0.0044	0.0007	------	3.732e-10	1.19981e-08			SCNN1D;SCNN1D;SCNN1D	NM_001130413;NM_002978;NM_001130413	5'UTR;TSS200;1stExon
cg22421766	1	1217658	-0.002	0.0006	------	0.000473	0.00332034			SCNN1D;SCNN1D;SCNN1D	NM_002978;NM_001130413;NM_002978	5'UTR;1stExon;1stExon
cg20978193	1	1227307	0.0028	0.0008	++++++	0.0003277	0.00242789			SCNN1D;SCNN1D	NM_001130413;NM_002978	3'UTR;3'UTR	chr1:1228780-1230163	N_Shore
cg21265287	1	1228383	-0.0037	0.001	------	0.0001416	0.00117481			ACAP3	NM_030649	3'UTR	chr1:1228780-1230163	N_Shore
cg01937247	1	1229534	0.0063	0.001	++++++	2.884e-10	9.49923e-09			ACAP3	NM_030649	Body	chr1:1228780-1230163	Island
cg27185793	1	1238797	-0.0022	0.0005	------	1.677e-05	0.00018271			ACAP3	NM_030649	Body	chr1:1242400-1245185	N_Shelf
cg09556527	1	1239259	-0.006	0.0008	------	2.81e-14	1.90991e-12			ACAP3	NM_030649	Body	chr1:1242400-1245185	N_Shelf
cg04098194	1	1241087	-0.0071	0.001	------	8.086e-13	4.28092e-11			ACAP3	NM_030649	Body	chr1:1242400-1245185	N_Shore				X
cg19695266	1	1241672	-0.0097	0.001	------	2.304e-24	5.64793e-22			ACAP3	NM_030649	Body	chr1:1242400-1245185	N_Shore
cg27440283	1	1242757	-0.0027	0.0006	------	6.209e-06	7.61947e-05			PUSL1;ACAP3	NM_153339;NM_030649	TSS1500;Body	chr1:1242400-1245185	Island
cg10435967	1	1249102	-0.0034	0.0009	------	0.0001477	0.00121896			CPSF3L	NM_017871	Body	chr1:1247918-1248493	S_Shore
cg08663263	1	1249367	-0.0051	0.001	------	3.159e-07	5.37044e-06	rs12097895	rs12569280	CPSF3L	NM_017871	Body	chr1:1247918-1248493	S_Shore
cg14512203	1	1257581	-0.0036	0.0009	------	0.0001066	0.000917303	rs1810745		CPSF3L	NM_017871	Body	chr1:1259643-1260635	N_Shelf
cg26831087	1	1259070	-0.0029	0.0008	------	0.0004508	0.00318574			GLTPD1;CPSF3L	NM_001029885;NM_017871	TSS1500;Body	chr1:1259643-1260635	N_Shore
cg17970390	1	1261353	-0.0027	0.0007	------	0.0001181	0.00100316			GLTPD1;CPSF3L	NM_001029885;NM_017871	5'UTR;TSS1500	chr1:1262665-1263420	N_Shore
cg02625725	1	1264265	-0.0021	0.0006	------	0.0005888	0.00399831			GLTPD1	NM_001029885	3'UTR	chr1:1265206-1265429	N_Shore
cg23643813	1	1270995	0.0032	0.0008	++++++	4.807e-05	0.000458731	rs34391598		DVL1	NM_004421	3'UTR	chr1:1271425-1272074	N_Shore
cg23596199	1	1281622	-0.0035	0.0007	------	8.846e-08	1.70762e-06		rs2765034	DVL1	NM_004421	Body	chr1:1283933-1285345	N_Shelf
cg24837149	1	1333778	0.0027	0.0008	++++++	0.0004741	0.00332683			CCNL2;CCNL2;CCNL2;LOC148413;CCNL2	NM_030937;NM_001144868;NM_001144867;NR_015434;NM_001039577	Body;Body;Body;TSS1500;Body	chr1:1334071-1335602	N_Shore
cg09064061	1	1336592	-0.003	0.0006	------	7.807e-08	1.5263e-06			LOC148413	NR_015434	Body	chr1:1334071-1335602	S_Shore
cg00060374	1	1355235	-0.0076	0.0023	------	0.0009092	0.00578224			LOC441869;LOC441869	NR_026871;NM_001145210	Body;Body	chr1:1355159-1356000	Island
cg23894219	1	1356565	-0.0043	0.0007	------	9.211e-10	2.73754e-08			LOC441869;LOC441869;LOC441869	NM_001145210;NR_026871;NM_001145210	1stExon;Body;5'UTR	chr1:1355159-1356000	S_Shore
cg15633699	1	1356728	-0.0047	0.0007	------	2.579e-10	8.58732e-09	rs35211525	rs41286750	LOC441869;LOC441869	NM_001145210;NR_026871	TSS200;TSS200	chr1:1355159-1356000	S_Shore
cg15081886	1	1356902	-0.0087	0.0009	------	1.719e-22	3.42986e-20			LOC441869;LOC441869	NR_026871;NM_001145210	TSS1500;TSS1500	chr1:1355159-1356000	S_Shore
cg19270739	1	1368846	-0.0053	0.0006	------	1.594e-21	2.83677e-19						chr1:1370767-1371449	N_Shore
cg09668627	1	1371844	-0.0051	0.0009	------	5.186e-08	1.05679e-06			VWA1;VWA1	NM_022834;NM_199121	Body;Body	chr1:1370767-1371449	S_Shore
cg08426733	1	1376740	-0.0027	0.0005	------	2.637e-09	7.1445e-08			VWA1;VWA1	NM_199121;NM_022834	3'UTR;3'UTR	chr1:1374461-1375584	S_Shore
cg08270205	1	1377525	-0.0024	0.0006	------	9.477e-05	0.000828195			VWA1;VWA1	NM_199121;NM_022834	3'UTR;3'UTR	chr1:1374461-1375584	S_Shore
cg06786804	1	1377938	-0.0031	0.0008	------	0.0001456	0.00120366			VWA1;VWA1	NM_199121;NM_022834	3'UTR;3'UTR	chr1:1374461-1375584	S_Shelf
cg07808701	1	1464509	0.0037	0.001	++++++	0.0004072	0.00292398			ATAD3A;ATAD3A;ATAD3A	NM_018188;NM_001170535;NM_001170536	Body;Body;Body	chr1:1464508-1464806	Island
cg22373622	1	1489544	0.0051	0.0006	++++++	9.468e-18	1.06142e-15			SSU72	NM_014188	Body	chr1:1489532-1489794	Island
cg09172260	1	1536101	0.0025	0.0005	++++++	1.458e-07	2.68476e-06						chr1:1534331-1536136	Island
cg19246761	1	1549799	-0.0042	0.0008	------	1.252e-07	2.3358e-06			MIB2;MIB2;MIB2;MIB2;MIB2;MIB2	NM_001170689;NM_001170687;NM_001170688;NM_080875;NR_033183;NM_001170686	TSS1500;TSS1500;TSS1500;TSS1500;TSS1500;TSS1500	chr1:1550453-1552015	N_Shore
cg01229567	1	1549818	-0.0036	0.0008	------	2.803e-05	0.000286496			MIB2;MIB2;MIB2;MIB2;MIB2;MIB2	NM_001170689;NM_001170687;NM_001170688;NM_080875;NR_033183;NM_001170686	TSS1500;TSS1500;TSS1500;TSS1500;TSS1500;TSS1500	chr1:1550453-1552015	N_Shore
cg18852096	1	1564425	0.0041	0.0007	++++++	3.571e-09	9.40845e-08			MIB2;MIB2;MIB2;MIB2;MIB2;MIB2	NM_001170687;NM_001170688;NM_080875;NM_001170689;NM_001170686;NR_033183	Body;Body;Body;Body;Body;Body	chr1:1564421-1570006	Island
cg19018051	1	1625395	0.0029	0.0008	++++++	0.0003428	0.00252444			LOC728661;CDK11B;CDK11B;CDK11B;CDK11B;CDK11B;CDK11B	NM_001110781;NM_033493;NM_033489;NM_033486;NM_033488;NM_033492;NM_033487	TSS1500;Body;Body;Body;Body;Body;5'UTR	chr1:1623610-1625067	S_Shore
cg03043696	1	1820656	0.0038	0.0007	++++++	1.685e-08	3.83578e-07			GNB1	NM_002074	5'UTR	chr1:1821405-1823272	N_Shore
cg12150066	1	1823305	0.0032	0.0009	++++++	0.0001461	0.00120722			GNB1	NM_002074	TSS1500	chr1:1821405-1823272	S_Shore
cg22865286	1	1850733	0.0056	0.0011	++++++	1.081e-07	2.04836e-06			TMEM52;TMEM52	NM_178545;NM_178545	5'UTR;1stExon	chr1:1850098-1851391	Island
cg05355142	1	1851372	0.0022	0.0006	++++++	0.0001933	0.00153942			TMEM52	NM_178545	TSS1500	chr1:1850098-1851391	Island
cg04758387	1	1851384	0.0022	0.0004	++++++	1.695e-07	3.07157e-06			TMEM52	NM_178545	TSS1500	chr1:1850098-1851391	Island
cg22536775	1	1851439	0.0021	0.0006	++++++	0.001061	0.00658882			TMEM52	NM_178545	TSS1500	chr1:1850098-1851391	S_Shore
cg09859491	1	1851542	-0.003	0.0008	------	8.447e-05	0.000749403			TMEM52	NM_178545	TSS1500	chr1:1850098-1851391	S_Shore
cg19630039	1	1861806	0.0024	0.0007	++++++	0.0008985	0.00572577						chr1:1859246-1859523	S_Shelf
cg12701697	1	1914707	-0.0034	0.0006	------	9.664e-09	2.32626e-07			KIAA1751	NM_001080484	Body	chr1:1910268-1913800	S_Shore
cg10759286	1	1927864	0.0053	0.0009	++++++	5.04e-09	1.28521e-07	rs80035241		KIAA1751	NM_001080484	5'UTR
cg08114317	1	1935535	0.004	0.0007	++++++	6.563e-08	1.30616e-06			KIAA1751	NM_001080484	TSS1500	chr1:1935166-1935452	S_Shore
cg04781796	1	1959747	-0.0067	0.0017	------	0.0001142	0.000973837			GABRD	NM_000815	Body	chr1:1959414-1959867	Island
cg21137823	1	1981270	0.0025	0.0006	++++++	1.988e-05	0.000212035			PRKCZ	NM_002744	TSS1500	chr1:1981251-1983212	Island
cg22865720	1	1981816	0.0152	0.0015	++++++	5.827e-24	1.36165e-21	rs56380654		PRKCZ	NM_002744	TSS200	chr1:1981251-1983212	Island
cg24035370	1	1982434	0.0037	0.0007	++++++	4.802e-08	9.85999e-07			PRKCZ	NM_002744	Body	chr1:1981251-1983212	Island
cg07797073	1	1982791	0.0036	0.0009	++++++	2.959e-05	0.000300641			PRKCZ	NM_002744	Body	chr1:1981251-1983212	Island
cg02347356	1	1983003	0.0048	0.0008	++++++	2.77e-10	9.1579e-09			PRKCZ	NM_002744	Body	chr1:1981251-1983212	Island
cg05929117	1	1983033	0.0049	0.0007	++++++	1.466e-13	8.78954e-12			PRKCZ	NM_002744	Body	chr1:1981251-1983212	Island
cg20285026	1	1983774	0.0063	0.0007	++++++	5.549e-20	8.24237e-18			PRKCZ	NM_002744	Body	chr1:1981251-1983212	S_Shore
cg04314111	1	2003577	0.0028	0.0008	++++++	0.000631	0.00424102	rs74322154		PRKCZ	NM_002744	Body	chr1:2005179-2005565	N_Shore
cg04520340	1	2005132	0.0052	0.0014	++++++	0.0002215	0.00173128			PRKCZ;PRKCZ;PRKCZ	NM_001033581;NM_002744;NM_001033581	1stExon;Body;5'UTR	chr1:2005179-2005565	N_Shore
cg17495046	1	2017010	-0.0038	0.0008	------	4.702e-06	5.95775e-05			PRKCZ;PRKCZ	NM_002744;NM_001033581	Body;5'UTR
cg04349178	1	2026224	-0.004	0.0009	------	1.361e-05	0.000152042			PRKCZ;PRKCZ	NM_002744;NM_001033581	Body;5'UTR	chr1:2025205-2026225	Island
cg06717814	1	2038593	-0.0027	0.0008	------	0.001064	0.00660429		rs80054444	PRKCZ;PRKCZ;PRKCZ	NM_001033582;NM_002744;NM_001033581	5'UTR;Body;5'UTR	chr1:2038555-2038863	Island
cg13480549	1	2058790	-0.0037	0.0008	------	8.291e-06	9.8387e-05			PRKCZ;PRKCZ;PRKCZ	NM_001033582;NM_002744;NM_001033581	5'UTR;Body;5'UTR
cg24776480	1	2066446	-0.0061	0.0009	------	2.617e-11	1.05703e-09			PRKCZ;PRKCZ;PRKCZ	NM_001033582;NM_002744;NM_001033581	5'UTR;Body;5'UTR	chr1:2066367-2066666	Island
cg21271945	1	2080081	0.0043	0.0008	++++++	1.652e-08	3.76644e-07			PRKCZ;PRKCZ;PRKCZ	NM_001033581;NM_001033582;NM_002744	Body;Body;Body	chr1:2082314-2082529	N_Shelf
cg19928739	1	2089555	-0.0055	0.0011	------	8.015e-07	1.23707e-05			PRKCZ;PRKCZ;PRKCZ	NM_001033581;NM_001033582;NM_002744	Body;Body;Body
cg27264462	1	2106365	-0.0031	0.001	------	0.001211	0.00737098			PRKCZ;PRKCZ;PRKCZ	NM_001033581;NM_001033582;NM_002744	Body;Body;Body
cg18397998	1	2125243	0.0022	0.0007	++++++	0.000968	0.00609807			C1orf86;LOC100128003;C1orf86	NM_001146310;NR_024445;NM_182533	Body;TSS1500;Body	chr1:2126048-2126642	N_Shore				X
cg05937445	1	2135589	-0.0031	0.0005	------	1.306e-08	3.04585e-07			C1orf86	NM_001146310	5'UTR	chr1:2136808-2137351	N_Shore
cg03315007	1	2137067	0.0078	0.0019	++++++	5.458e-05	0.000512316			C1orf86	NM_001146310	5'UTR	chr1:2136808-2137351	Island
cg01979157	1	2161013	-0.0036	0.001	------	0.0004561	0.00321826			SKI	NM_003036	1stExon	chr1:2158212-2161173	Island
cg15564619	1	2163437	0.0044	0.0009	++++++	1.493e-06	2.15549e-05			SKI	NM_003036	Body	chr1:2158212-2161173	S_Shelf				X
cg15979171	1	2171212	0.0044	0.0008	++++++	3.167e-08	6.78411e-07			SKI	NM_003036	Body
cg19770723	1	2174895	-0.0049	0.0005	------	5.422e-20	8.06527e-18			SKI	NM_003036	Body
cg17165158	1	2182612	-0.0099	0.0014	------	4.111e-12	1.93988e-10	rs16824937		SKI	NM_003036	Body
cg04934870	1	2185733	-0.0028	0.0008	------	0.0002584	0.00197776			SKI	NM_003036	Body
cg08271229	1	2222674	-0.0038	0.0009	------	2.704e-05	0.000277662	rs16825009		SKI	NM_003036	Body	chr1:2222198-2222569	S_Shore
cg09556700	1	2230668	-0.0028	0.0007	------	6.97e-05	0.000634257			SKI	NM_003036	Body	chr1:2232310-2232617	N_Shore
cg00618291	1	2234291	-0.0066	0.0008	------	1.033e-16	1.01183e-14			SKI	NM_003036	Body	chr1:2235308-2235667	N_Shore
cg13214309	1	2250136	-0.0039	0.0007	------	1.402e-07	2.59026e-06						chr1:2249315-2249634	S_Shore
cg17974515	1	2252516	-0.0057	0.001	------	1.785e-08	4.04103e-07						chr1:2253723-2254758	N_Shore
cg27054514	1	2252995	-0.0067	0.0008	------	8.394e-16	7.27424e-14			MORN1	NM_024848	Body	chr1:2253723-2254758	N_Shore
cg05628390	1	2259411	-0.0042	0.001	------	1.165e-05	0.000132664			MORN1	NM_024848	Body	chr1:2258097-2258423	S_Shore
cg21145284	1	2279451	0.0022	0.0007	++++++	0.000945	0.0059754			MORN1	NM_024848	Body	chr1:2276358-2276657	S_Shelf
cg09024606	1	2324221	-0.0068	0.0008	------	5.201e-17	5.28654e-15			MORN1;RER1	NM_024848;NM_007033	TSS1500;5'UTR	chr1:2322481-2323764	S_Shore
cg13102658	1	2324224	-0.0038	0.0008	------	3.242e-06	4.2836e-05			MORN1;RER1	NM_024848;NM_007033	TSS1500;5'UTR	chr1:2322481-2323764	S_Shore
cg16523185	1	2337334	0.002	0.0006	++++++	0.001016	0.00635272		rs3820009	PEX10;PEX10	NM_002617;NM_153818	Body;Body	chr1:2339876-2340246	N_Shelf
cg12721952	1	2337711	-0.0036	0.0005	------	6.837e-13	3.66834e-11			PEX10;PEX10	NM_002617;NM_153818	Body;Body	chr1:2339876-2340246	N_Shelf
cg25775742	1	2337977	-0.0037	0.0008	------	1.121e-05	0.000128283	rs61752095	rs61752094	PEX10;PEX10	NM_002617;NM_153818	Body;Body	chr1:2339876-2340246	N_Shore
cg23626733	1	2345398	0.0036	0.0008	++++++	1.877e-05	0.000201642			PEX10;PEX10	NM_002617;NM_153818	TSS1500;TSS1500	chr1:2345891-2346156	N_Shore				X
cg20664247	1	2345475	0.0022	0.0006	++++++	7.003e-05	0.000636813			PEX10;PEX10	NM_002617;NM_153818	TSS1500;TSS1500	chr1:2345891-2346156	N_Shore
cg10556142	1	2385305	-0.0033	0.0009	------	0.0001896	0.00151429						chr1:2387669-2388086	N_Shelf
cg10129768	1	2411004	0.0032	0.0009	++++++	0.0004544	0.00320806	rs35386442		PLCH2	NM_014638	Body	chr1:2411125-2411404	N_Shore
cg08039751	1	2424656	-0.0045	0.0007	------	7.573e-12	3.39737e-10			PLCH2	NM_014638	Body
cg00153101	1	2431753	-0.0035	0.0007	------	6.14e-07	9.75646e-06			PLCH2	NM_014638	Body	chr1:2433648-2434065	N_Shore
cg06350196	1	2435087	0.0039	0.0012	++++++	0.001219	0.00741283			PLCH2	NM_014638	Body	chr1:2435041-2435257	Island
cg25037677	1	2437047	-0.0034	0.0007	------	2.005e-06	2.80142e-05						chr1:2435041-2435257	S_Shore
cg19516647	1	2458256	0.0096	0.0014	++++++	3.763e-12	1.79033e-10			PANK4	NM_018216	TSS1500	chr1:2457241-2458259	Island
cg17128799	1	2458466	-0.0021	0.0006	------	0.001097	0.00678052			PANK4	NM_018216	TSS1500	chr1:2457241-2458259	S_Shore
cg10061384	1	2466275	0.0029	0.0009	++++++	0.0009927	0.00622937						chr1:2466934-2467212	N_Shore
cg24593363	1	2482848	0.0032	0.0009	++++++	0.0003692	0.00268856			LOC115110	NR_026927	Body
cg20613432	1	2799579	0.0023	0.0006	++++++	0.0001317	0.0011033
cg04132000	1	2802609	0.0041	0.0007	++++++	2.659e-08	5.79522e-07		rs72852343
cg17827148	1	2820665	0.0036	0.0009	++++++	9.492e-05	0.000829348
cg14095607	1	2827034	0.0029	0.0007	++++++	3.646e-05	0.000360797						chr1:2827785-2828294	N_Shore
cg06988547	1	2839763	0.0047	0.0013	++++++	0.0002074	0.00163549	rs75001059
cg00023726	1	2839935	0.0044	0.001	++++++	2.037e-05	0.000216455
cg01441699	1	2848427	0.0031	0.0008	++++++	8.073e-05	0.000720737	rs28641759					chr1:2847056-2847288	S_Shore
cg21643748	1	2850241	0.0049	0.0008	++++++	7.363e-11	2.72446e-09						chr1:2850665-2850873	N_Shore
cg24592500	1	2863801	-0.0056	0.0012	------	4.82e-06	6.09071e-05
cg25137787	1	2863815	-0.0064	0.0015	------	1.499e-05	0.000165357
cg06437747	1	2890836	-0.0036	0.0008	------	3.826e-06	4.9628e-05						chr1:2886589-2886923	S_Shelf
cg16120196	1	2922569	0.0041	0.0006	++++++	1.149e-10	4.09456e-09						chr1:2918497-2918753	S_Shelf
cg17941579	1	2929594	-0.0025	0.0008	------	0.001108	0.00683599						chr1:2929155-2929376	S_Shore
cg25037000	1	2931557	0.0045	0.0007	++++++	3.441e-10	1.11428e-08						chr1:2929155-2929376	S_Shelf
cg04716261	1	2937999	0.0053	0.0005	++++++	2.975e-24	7.19085e-22			ACTRT2	NM_080431	TSS200	chr1:2938633-2939043	N_Shore
cg06201717	1	2949633	0.0034	0.0009	++++++	0.0003029	0.00226889
cg00113369	1	2977861	0.0028	0.0008	++++++	0.0002557	0.00196009			FLJ42875	NR_015440	Body	chr1:2979275-2980758	N_Shore
cg27197651	1	2980038	0.0052	0.0008	++++++	1.653e-11	6.9351e-10			FLJ42875	NR_015440	Body	chr1:2979275-2980758	Island
cg04484550	1	2980163	0.0067	0.0013	++++++	3.117e-07	5.30556e-06			FLJ42875	NR_015440	Body	chr1:2979275-2980758	Island
cg01514538	1	2980380	0.0035	0.0009	++++++	7.641e-05	0.000687016			FLJ42875	NR_015440	Body	chr1:2979275-2980758	Island
cg12050271	1	2980399	0.0055	0.0011	++++++	1.177e-06	1.7433e-05			FLJ42875	NR_015440	Body	chr1:2979275-2980758	Island
cg01908338	1	2984525	0.0028	0.0007	++++++	2.182e-05	0.000229978			FLJ42875;PRDM16;PRDM16;FLJ42875	NR_015440;NM_199454;NM_022114;NR_024371	TSS1500;TSS1500;TSS1500;TSS1500	chr1:2983925-2987962	Island				X
cg05303132	1	2984631	0.0039	0.0009	++++++	4.998e-06	6.28711e-05			FLJ42875;PRDM16;PRDM16;FLJ42875	NR_015440;NM_199454;NM_022114;NR_024371	TSS1500;TSS1500;TSS1500;TSS1500	chr1:2983925-2987962	Island
cg07348768	1	2999941	-0.0047	0.001	------	8.247e-07	1.26919e-05			PRDM16;PRDM16	NM_022114;NM_199454	Body;Body	chr1:2999727-2999978	Island
cg25875953	1	3001128	-0.003	0.0009	------	0.001061	0.00658882			PRDM16;PRDM16	NM_022114;NM_199454	Body;Body	chr1:2999727-2999978	S_Shore
cg06724693	1	3010896	-0.0047	0.0009	------	3.81e-07	6.35533e-06			PRDM16;PRDM16	NM_022114;NM_199454	Body;Body
cg21681320	1	3011044	-0.003	0.0008	------	0.0001227	0.00103684			PRDM16;PRDM16	NM_022114;NM_199454	Body;Body
cg12473797	1	3036358	-0.0019	0.0005	------	5.72e-05	0.000533745			PRDM16;PRDM16	NM_022114;NM_199454	Body;Body	chr1:3038067-3038343	N_Shore
cg22851557	1	3038068	0.0039	0.0008	++++++	3.291e-07	5.57134e-06			PRDM16;PRDM16	NM_022114;NM_199454	Body;Body	chr1:3038067-3038343	Island
cg22009660	1	3068360	-0.002	0.0006	------	0.001227	0.00745536			PRDM16;PRDM16	NM_022114;NM_199454	Body;Body	chr1:3071899-3072239	N_Shelf
cg04316231	1	3083535	-0.0023	0.0007	------	0.001116	0.00687727			PRDM16;PRDM16	NM_022114;NM_199454	Body;Body	chr1:3080934-3081292	S_Shelf
cg23689722	1	3100956	-0.0034	0.001	------	0.0002985	0.00224055			PRDM16;PRDM16	NM_022114;NM_199454	Body;Body	chr1:3102540-3103352	N_Shore
cg00581154	1	3123695	-0.0036	0.0009	------	0.0001828	0.00146777			PRDM16;PRDM16	NM_022114;NM_199454	Body;Body
cg04988794	1	3130485	-0.0026	0.0007	------	0.0002705	0.00205683		rs79209444	PRDM16;PRDM16	NM_022114;NM_199454	Body;Body
cg22720392	1	3133857	-0.0056	0.0008	------	9.439e-13	4.93801e-11			PRDM16;PRDM16	NM_022114;NM_199454	Body;Body
cg23025459	1	3134420	-0.0063	0.001	------	5.213e-10	1.63084e-08			PRDM16;PRDM16	NM_022114;NM_199454	Body;Body
cg10493186	1	3134756	-0.0031	0.0007	------	1.141e-05	0.000130285			PRDM16;PRDM16	NM_022114;NM_199454	Body;Body
cg09282201	1	3155161	-0.0059	0.0008	------	2.401e-14	1.64839e-12			PRDM16;PRDM16	NM_022114;NM_199454	Body;Body	chr1:3155160-3155361	Island
cg04509221	1	3155312	-0.0047	0.0008	------	2.924e-08	6.3131e-07			PRDM16;PRDM16	NM_022114;NM_199454	Body;Body	chr1:3155160-3155361	Island
cg13175786	1	3159615	-0.0056	0.0012	------	6.185e-06	7.59406e-05			PRDM16;PRDM16	NM_022114;NM_199454	Body;Body	chr1:3157509-3158300	S_Shore
cg04876124	1	3160911	0.0043	0.0013	++++++	0.001193	0.00727765			PRDM16;PRDM16	NM_022114;NM_199454	Body;Body	chr1:3163969-3164643	N_Shelf
cg00849570	1	3162104	0.0035	0.0007	++++++	4.319e-07	7.11939e-06			PRDM16;PRDM16	NM_022114;NM_199454	Body;Body	chr1:3163969-3164643	N_Shore
cg19704073	1	3162159	0.0051	0.001	++++++	3.381e-07	5.70833e-06			PRDM16;PRDM16	NM_022114;NM_199454	Body;Body	chr1:3163969-3164643	N_Shore
cg17104202	1	3162404	0.0089	0.0011	++++++	1.781e-16	1.69024e-14			PRDM16;PRDM16	NM_022114;NM_199454	Body;Body	chr1:3163969-3164643	N_Shore
cg18240463	1	3164415	0.0027	0.0008	++++++	0.001441	0.00852864			PRDM16;PRDM16	NM_022114;NM_199454	Body;Body	chr1:3163969-3164643	Island
cg24807850	1	3165391	0.0045	0.0009	++++++	9.302e-08	1.78709e-06			PRDM16;PRDM16	NM_022114;NM_199454	Body;Body	chr1:3163969-3164643	S_Shore
cg19904265	1	3166712	0.0048	0.0008	++++++	4.959e-09	1.26704e-07			PRDM16;PRDM16	NM_022114;NM_199454	Body;Body	chr1:3163969-3164643	S_Shelf
cg03449456	1	3191219	-0.0038	0.001	------	0.0001085	0.00093147			PRDM16;PRDM16	NM_022114;NM_199454	Body;Body
cg26520908	1	3191876	-0.0044	0.0008	------	9.775e-08	1.86931e-06			PRDM16;PRDM16	NM_022114;NM_199454	Body;Body	chr1:3195376-3196052	N_Shelf
cg10391102	1	3206316	0.0033	0.0009	++++++	0.0002438	0.00188103			PRDM16;PRDM16	NM_022114;NM_199454	Body;Body	chr1:3203765-3204453	S_Shore
cg21848084	1	3264381	-0.003	0.0007	------	1.134e-05	0.000129589			PRDM16;PRDM16	NM_022114;NM_199454	Body;Body
cg06970772	1	3272662	-0.0027	0.0008	------	0.001081	0.00669459	rs75608231		PRDM16;PRDM16	NM_022114;NM_199454	Body;Body	chr1:3275029-3275284	N_Shelf
cg13209113	1	3272732	-0.0078	0.0009	------	2.621e-17	2.76782e-15			PRDM16;PRDM16	NM_022114;NM_199454	Body;Body	chr1:3275029-3275284	N_Shelf
cg16686396	1	3282870	-0.0033	0.0004	------	1.538e-14	1.08664e-12			PRDM16;PRDM16	NM_022114;NM_199454	Body;Body
cg00087546	1	3308286	0.0074	0.001	++++++	6.039e-15	4.56933e-13	rs59502330		PRDM16;PRDM16	NM_022114;NM_199454	Body;Body	chr1:3310102-3311035	N_Shore
cg10956857	1	3308549	0.0054	0.0012	++++++	3.826e-06	4.9628e-05			PRDM16;PRDM16	NM_022114;NM_199454	Body;Body	chr1:3310102-3311035	N_Shore
cg17286074	1	3315497	-0.0026	0.0008	------	0.001612	0.00936784			PRDM16;PRDM16	NM_022114;NM_199454	Body;Body
cg02999781	1	3331987	0.0046	0.0008	++++++	1.944e-09	5.4002e-08			PRDM16;PRDM16	NM_022114;NM_199454	Body;Body	chr1:3331986-3332227	Island
cg10588310	1	3332000	0.0064	0.0011	++++++	2.178e-09	5.99843e-08			PRDM16;PRDM16	NM_022114;NM_199454	Body;Body	chr1:3331986-3332227	Island
cg14841011	1	3332125	0.0051	0.0006	++++++	1.503e-15	1.24704e-13			PRDM16;PRDM16	NM_022114;NM_199454	Body;Body	chr1:3331986-3332227	Island
cg08007925	1	3332160	0.0022	0.0005	++++++	3.188e-05	0.000320946			PRDM16;PRDM16	NM_022114;NM_199454	Body;Body	chr1:3331986-3332227	Island
cg14171460	1	3332188	0.0039	0.001	++++++	0.0001601	0.00130733			PRDM16;PRDM16	NM_022114;NM_199454	Body;Body	chr1:3331986-3332227	Island
cg18396811	1	3332264	0.0044	0.0008	++++++	5.122e-08	1.04478e-06		rs36077799	PRDM16;PRDM16	NM_022114;NM_199454	Body;Body	chr1:3331040-3331279	S_Shore
cg17412901	1	3332705	0.0068	0.0011	++++++	3.793e-10	1.21801e-08			PRDM16;PRDM16	NM_022114;NM_199454	Body;Body	chr1:3331040-3331279	S_Shore
cg01913436	1	3340086	-0.0058	0.0007	------	4.028e-18	4.74101e-16	rs2483232		PRDM16;PRDM16	NM_022114;NM_199454	Body;Body	chr1:3342012-3342806	N_Shore
cg01261194	1	3340124	-0.0063	0.0006	------	3.568e-23	7.64073e-21			PRDM16;PRDM16	NM_022114;NM_199454	Body;Body	chr1:3342012-3342806	N_Shore
cg03748986	1	3340187	-0.0039	0.0005	------	1.317e-15	1.10508e-13			PRDM16;PRDM16	NM_022114;NM_199454	Body;Body	chr1:3342012-3342806	N_Shore
cg01930478	1	3373794	-0.0053	0.0009	------	2.801e-09	7.54695e-08			ARHGEF16	NM_014448	5'UTR	chr1:3370905-3371683	S_Shelf
cg21001273	1	3445720	-0.0026	0.0008	------	0.001494	0.00879005			MEGF6	NM_001409	Body	chr1:3447449-3447950	N_Shore
cg02955098	1	3473665	-0.0029	0.0005	------	5.703e-08	1.15135e-06			MEGF6	NM_001409	Body
cg05334053	1	3474202	-0.0037	0.0007	------	5.108e-08	1.04223e-06			MEGF6	NM_001409	Body
cg12612393	1	3474376	-0.0031	0.0006	------	4.004e-07	6.65114e-06		rs79376744	MEGF6	NM_001409	Body
cg25279739	1	3500469	-0.0049	0.0014	------	0.000715	0.00471758	rs76663739		MEGF6	NM_001409	Body	chr1:3499902-3500470	Island
cg09187007	1	3514990	0.0044	0.0009	++++++	3.773e-07	6.29893e-06			MEGF6	NM_001409	Body	chr1:3511709-3512118	S_Shelf
cg24953596	1	3515194	0.0055	0.001	++++++	3.427e-08	7.28055e-07			MEGF6	NM_001409	Body	chr1:3511709-3512118	S_Shelf
cg09140232	1	3530322	0.0042	0.0006	++++++	2.668e-11	1.07605e-09						chr1:3528333-3528683	S_Shore
cg21000072	1	3567408	0.0029	0.0009	++++++	0.001137	0.00698821			WDR8	NM_017818	TSS1500	chr1:3566445-3569636	Island
cg16823083	1	3567412	0.006	0.0011	++++++	1.341e-08	3.11889e-07			WDR8	NM_017818	TSS1500	chr1:3566445-3569636	Island
cg24678611	1	3567732	0.0045	0.0006	++++++	2.538e-12	1.24416e-10			TP73;WDR8	NM_005427;NM_017818	TSS1500;TSS1500	chr1:3566445-3569636	Island
cg12475507	1	3567852	0.0034	0.0008	++++++	1.468e-05	0.000162391			TP73;WDR8	NM_005427;NM_017818	TSS1500;TSS1500	chr1:3566445-3569636	Island
cg20677901	1	3568210	0.013	0.0021	++++++	1.378e-09	3.95307e-08			TP73	NM_005427	TSS1500	chr1:3566445-3569636	Island
cg00565688	1	3568212	0.0129	0.0019	++++++	5.04e-12	2.33524e-10			TP73	NM_005427	TSS1500	chr1:3566445-3569636	Island
cg00295572	1	3568236	0.014	0.0018	++++++	1.798e-15	1.47208e-13			TP73	NM_005427	TSS1500	chr1:3566445-3569636	Island
cg01915516	1	3568243	0.0135	0.0018	++++++	2.551e-14	1.74416e-12			TP73	NM_005427	TSS1500	chr1:3566445-3569636	Island
cg17496659	1	3568245	0.0106	0.0014	++++++	1.808e-13	1.0675e-11			TP73	NM_005427	TSS1500	chr1:3566445-3569636	Island
cg04137576	1	3575674	0.0046	0.0008	++++++	7.882e-09	1.93387e-07			TP73	NM_005427	5'UTR
cg26055950	1	3600852	0.0061	0.0009	++++++	3.439e-12	1.64922e-10			TP73	NM_005427	Body
cg17471939	1	3600879	0.007	0.0013	++++++	2.68e-08	5.83577e-07		rs78551809	TP73	NM_005427	Body
cg04159546	1	3605087	0.0052	0.0012	++++++	1.016e-05	0.000117685	rs1885872		TP73	NM_005427	Body	chr1:3607096-3607553	N_Shelf
cg06202149	1	3605886	0.0041	0.0007	++++++	2.43e-08	5.34439e-07			TP73;TP73;TP73;TP73	NM_001126240;NM_001126242;NM_005427;NM_001126241	TSS1500;TSS1500;Body;TSS1500	chr1:3607096-3607553	N_Shore
cg24356964	1	3605979	0.005	0.0008	++++++	1.268e-09	3.66181e-08			TP73;TP73;TP73;TP73	NM_001126240;NM_001126242;NM_005427;NM_001126241	TSS1500;TSS1500;Body;TSS1500	chr1:3607096-3607553	N_Shore
cg23052055	1	3606042	0.0028	0.0009	++++++	0.00113	0.00695034			TP73;TP73;TP73;TP73	NM_001126240;NM_001126242;NM_005427;NM_001126241	TSS1500;TSS1500;Body;TSS1500	chr1:3607096-3607553	N_Shore
cg00505606	1	3620638	-0.0035	0.0009	------	4.908e-05	0.00046707			TP73;TP73;TP73;TP73	NM_001126240;NM_005427;NM_001126242;NM_001126241	Body;Body;Body;Body	chr1:3623318-3623521	N_Shelf
cg26810690	1	3622130	-0.0024	0.0007	------	0.001362	0.00813532			TP73;TP73;TP73;TP73	NM_001126240;NM_005427;NM_001126242;NM_001126241	Body;Body;Body;Body	chr1:3623318-3623521	N_Shore
cg05782471	1	3623389	0.003	0.0009	++++++	0.0008888	0.00567302			TP73;TP73;TP73;TP73	NM_001126240;NM_005427;NM_001126242;NM_001126241	Body;Body;Body;Body	chr1:3623318-3623521	Island
cg14159342	1	3624292	0.0043	0.0008	++++++	1.818e-08	4.10834e-07			TP73;TP73;TP73;TP73	NM_001126240;NM_005427;NM_001126242;NM_001126241	Body;Body;Body;Body	chr1:3623318-3623521	S_Shore
cg12268562	1	3625409	0.0036	0.0008	++++++	2.767e-06	3.72417e-05			TP73;TP73;TP73;TP73	NM_001126240;NM_005427;NM_001126242;NM_001126241	Body;Body;Body;Body	chr1:3623318-3623521	S_Shore
cg06376715	1	3634918	0.0049	0.001	++++++	6.693e-07	1.05339e-05			TP73;TP73;TP73;TP73	NM_001126240;NM_005427;NM_001126242;NM_001126241	Body;Body;Body;Body	chr1:3634633-3635101	Island
cg00397104	1	3662685	-0.0046	0.0008	------	4.208e-09	1.09142e-07			KIAA0495	NM_207306	1stExon	chr1:3662963-3664085	N_Shore
cg09063944	1	3688921	0.0044	0.0007	++++++	1.396e-09	3.99863e-08			LOC388588	NM_001163724	TSS1500	chr1:3688553-3689684	Island
cg09850012	1	3690494	-0.0051	0.0008	------	9.466e-11	3.43523e-09			LOC388588	NM_001163724	5'UTR	chr1:3688553-3689684	S_Shore
cg10555106	1	3691387	-0.0023	0.0006	------	7.581e-05	0.000682257	rs35330190		LOC388588	NM_001163724	5'UTR	chr1:3688553-3689684	S_Shore
cg17499822	1	3696143	-0.0034	0.0005	------	6.91e-11	2.57175e-09
cg03256904	1	3696735	-0.0038	0.0008	------	7.146e-06	8.63829e-05	rs35661250
cg17848003	1	3704513	-0.0053	0.0008	------	3.992e-10	1.27736e-08			LRRC47	NM_020710	Body	chr1:3703672-3703908	S_Shore
cg11522905	1	3707176	-0.0032	0.0006	------	1.875e-08	4.22473e-07			LRRC47	NM_020710	Body	chr1:3703672-3703908	S_Shelf
cg16349667	1	3807168	-0.0027	0.0005	------	6.156e-07	9.77664e-06			C1orf174	NM_207356	Body	chr1:3808490-3809236	N_Shore
cg09262197	1	3807312	-0.0042	0.0007	------	9.677e-10	2.86129e-08			C1orf174	NM_207356	Body	chr1:3808490-3809236	N_Shore
cg13335886	1	3808127	-0.0058	0.0006	------	2.251e-21	3.92851e-19			C1orf174	NM_207356	Body	chr1:3808490-3809236	N_Shore
cg27446570	1	3809532	-0.0064	0.0007	------	4.687e-18	5.47937e-16			C1orf174	NM_207356	Body	chr1:3808490-3809236	S_Shore
cg02693688	1	3818083	0.0052	0.0006	++++++	1.018e-16	9.98075e-15	rs72849340		LOC100133612;C1orf174	NR_024455;NM_207356	Body;TSS1500	chr1:3816356-3818084	Island
cg14264496	1	3823918	-0.0032	0.0008	------	0.0001131	0.000965509			LOC100133612	NR_024455	Body	chr1:3824219-3824456	N_Shore
cg23960736	1	4171594	0.0079	0.0012	++++++	1.485e-10	5.18027e-09
cg10310168	1	4376380	0.0043	0.0008	++++++	4.698e-07	7.67493e-06
cg16264595	1	4619207	0.0039	0.0008	++++++	1.803e-06	2.5487e-05
cg26840333	1	4711419	0.0042	0.0013	++++++	0.00155	0.0090644						chr1:4713989-4716555	N_Shelf
cg20959866	1	4714008	0.0048	0.0007	++++++	5.42e-13	2.96166e-11			AJAP1;AJAP1	NM_018836;NM_001042478	TSS1500;TSS1500	chr1:4713989-4716555	Island
cg15484532	1	4714171	0.0086	0.0012	++++++	8.174e-13	4.32309e-11		rs6689060	AJAP1;AJAP1	NM_018836;NM_001042478	TSS1500;TSS1500	chr1:4713989-4716555	Island
cg26599630	1	4718212	-0.0068	0.0007	------	8.957e-20	1.29117e-17			AJAP1;AJAP1	NM_018836;NM_001042478	Body;Body	chr1:4713989-4716555	S_Shore
cg18947954	1	5295746	0.0048	0.0011	++++++	6.135e-06	7.53735e-05	rs4847562
cg27223158	1	5411760	0.0046	0.0008	++++++	2.312e-09	6.33051e-08
cg24116385	1	5677939	0.0037	0.001	++++++	0.0001302	0.00109237
cg03421104	1	5793847	0.0032	0.0008	++++++	2.427e-05	0.000252581						chr1:5793557-5793784	S_Shore
cg07599881	1	5907508	0.0049	0.0007	++++++	9.512e-12	4.18624e-10
cg00000957	1	5937253	-0.0019	0.0006	------	0.001652	0.0095656	rs3747991	rs77973802	NPHP4	NM_015102	Body	chr1:5937157-5937392	Island
cg01309569	1	5950209	-0.0048	0.0009	------	5.427e-08	1.10147e-06			NPHP4	NM_015102	Body	chr1:5950824-5951029	N_Shore
cg11725182	1	5968678	-0.0033	0.0006	------	1.806e-08	4.08367e-07			NPHP4	NM_015102	Body
cg23968579	1	5975890	-0.0067	0.001	------	3.272e-12	1.57459e-10			NPHP4	NM_015102	Body
cg26003933	1	6035549	-0.0058	0.0009	------	4.783e-11	1.83679e-09			NPHP4	NM_015102	Body
cg04088152	1	6062462	-0.0043	0.0006	------	4.532e-14	2.97933e-12
cg09036263	1	6154349	0.0028	0.0007	++++++	0.000131	0.00109826			KCNAB2;KCNAB2	NM_003636;NM_172130	Body;Body
cg12135344	1	6188120	0.0058	0.0012	++++++	7.332e-07	1.1427e-05			CHD5	NM_015557	Body	chr1:6187743-6188235	Island
cg04898695	1	6208717	0.0034	0.0008	++++++	4.474e-05	0.000430927			CHD5	NM_015557	Body	chr1:6208716-6209039	Island
cg13940908	1	6227927	0.0029	0.0007	++++++	0.0001295	0.00108733			CHD5	NM_015557	Body
cg24151926	1	6240455	0.0053	0.0009	++++++	1.798e-08	4.06802e-07			CHD5	NM_015557	TSS1500	chr1:6239237-6240814	Island
cg14995214	1	6240463	0.0048	0.0005	++++++	9.42e-21	1.53311e-18			CHD5	NM_015557	TSS1500	chr1:6239237-6240814	Island
cg08706545	1	6240508	0.0025	0.0007	++++++	0.0003212	0.00238642			CHD5	NM_015557	TSS1500	chr1:6239237-6240814	Island
cg00282347	1	6241040	0.0048	0.0007	++++++	6.881e-11	2.56164e-09			CHD5	NM_015557	TSS1500	chr1:6241031-6241251	Island
cg11726911	1	6241120	0.0075	0.0006	++++++	2.187e-31	1.00181e-28			CHD5	NM_015557	TSS1500	chr1:6241031-6241251	Island
cg26935168	1	6260346	0.007	0.0006	++++++	2.74e-28	9.63679e-26			RPL22	NM_000983	TSS1500	chr1:6259178-6259883	S_Shore
cg21211271	1	6265071	0.006	0.0009	++++++	3.615e-10	1.16508e-08			RNF207	NM_207396	TSS1500	chr1:6265825-6266778	N_Shore
cg15584788	1	6265300	0.0033	0.0007	++++++	1.576e-06	2.26249e-05			RNF207	NM_207396	TSS1500	chr1:6265825-6266778	N_Shore
cg24870568	1	6265806	0.0034	0.0007	++++++	1.415e-06	2.05302e-05			RNF207	NM_207396	TSS1500	chr1:6265825-6266778	N_Shore
cg11764177	1	6266416	0.0048	0.0008	++++++	5.806e-09	1.46221e-07			RNF207	NM_207396	5'UTR	chr1:6265825-6266778	Island
cg15731815	1	6269260	0.0158	0.0009	++++++	3.439e-74	1.4867e-70			RNF207	NM_207396	Body	chr1:6268820-6269588	Island
cg25286333	1	6269448	0.0167	0.0016	++++++	2.648e-25	7.12685e-23			RNF207	NM_207396	Body	chr1:6268820-6269588	Island
cg19319393	1	6321737	0.0057	0.0007	++++++	9.467e-16	8.13447e-14			GPR153	NM_207370	TSS1500	chr1:6320137-6320942	S_Shore
cg15100947	1	6333867	-0.0072	0.0008	------	1.517e-19	2.1248e-17			ACOT7;ACOT7;ACOT7;ACOT7	NM_181864;NM_181865;NM_007274;NM_181866	Body;Body;Body;Body
cg11714702	1	6362473	0.0055	0.0013	++++++	2.369e-05	0.000247314			ACOT7;ACOT7;ACOT7;ACOT7	NM_181864;NM_181865;NM_007274;NM_181866	Body;Body;Body;Body
cg16306654	1	6419767	-0.0023	0.0005	------	2.125e-06	2.94903e-05			ACOT7;ACOT7;ACOT7;ACOT7	NM_181864;NM_181865;NM_181866;NM_007274	Body;Body;TSS1500;Body
cg24563804	1	6452882	0.0036	0.0007	++++++	5.628e-07	9.02409e-06			ACOT7	NM_007274	Body	chr1:6452814-6454185	Island
cg25165880	1	6454326	-0.0089	0.0009	------	5.379e-22	1.00602e-19			ACOT7	NM_007274	TSS1500	chr1:6452814-6454185	S_Shore
cg05944661	1	6457799	0.0068	0.0008	++++++	7.39e-16	6.45133e-14						chr1:6452814-6454185	S_Shelf
cg03397716	1	6484980	0.0081	0.0013	++++++	1.296e-10	4.5713e-09			ESPN;ESPN	NM_031475;NM_031475	1stExon;5'UTR	chr1:6484503-6485327	Island
cg09864345	1	6531813	0.0032	0.0009	++++++	0.0004681	0.00329124			PLEKHG5;PLEKHG5;PLEKHG5;PLEKHG5;PLEKHG5	NM_001042664;NM_001042665;NM_198681;NM_020631;NM_001042663	Body;Body;Body;Body;Body	chr1:6530536-6531814	Island
cg17137063	1	6554877	-0.0042	0.0007	------	4.243e-09	1.09919e-07			PLEKHG5;PLEKHG5	NM_198681;NM_001042663	Body;Body	chr1:6557561-6557872	N_Shelf
cg07718813	1	6640976	-0.003	0.0004	------	1.066e-12	5.53769e-11			ZBTB48	NM_005341	Body	chr1:6639427-6640361	S_Shore
cg18263572	1	6649337	-0.003	0.0006	------	1.863e-07	3.34215e-06			ZBTB48	NM_005341	3'UTR
cg18116088	1	6657059	-0.0046	0.0007	------	1.997e-10	6.79499e-09			KLHL21	NM_014851	Body	chr1:6659125-6659505	N_Shelf
cg09265619	1	6659205	-0.0033	0.0004	------	5.587e-14	3.61617e-12			KLHL21	NM_014851	Body	chr1:6659125-6659505	Island
cg00103568	1	6659266	-0.0052	0.0009	------	7.907e-09	1.93943e-07			KLHL21	NM_014851	Body	chr1:6659125-6659505	Island
cg21899939	1	6659353	-0.0077	0.0009	------	5.256e-17	5.33983e-15			KLHL21	NM_014851	Body	chr1:6659125-6659505	Island
cg20060759	1	6694392	-0.004	0.0006	------	6.612e-13	3.55958e-11	rs71860778		THAP3;DNAJC11	NM_138350;NM_018198	3'UTR;3'UTR
cg23040782	1	6762215	0.008	0.0006	++++++	1.053e-35	6.55189e-33			DNAJC11	NM_018198	TSS1500	chr1:6761295-6762131	S_Shore
cg10484659	1	6780166	0.0048	0.0013	++++++	0.0002603	0.0019901
cg00644847	1	6787585	0.0051	0.0008	++++++	3.523e-10	1.13826e-08
cg25003534	1	6844314	0.0034	0.0008	++++++	1.411e-05	0.00015683			CAMTA1	NM_015215	TSS1500	chr1:6844313-6846366	Island
cg27551706	1	7015944	0.0041	0.0008	++++++	4.479e-07	7.35393e-06			CAMTA1	NM_015215	Body
cg03348461	1	7022261	0.0033	0.0008	++++++	1.878e-05	0.000201708			CAMTA1	NM_015215	Body	chr1:7022001-7022308	Island
cg04353586	1	7039323	0.0058	0.0009	++++++	8.237e-11	3.02012e-09			CAMTA1	NM_015215	Body
cg10511357	1	7196075	0.0049	0.0009	++++++	3.488e-08	7.39425e-07			CAMTA1	NM_015215	Body
cg21443133	1	7201539	0.0045	0.0009	++++++	4.071e-07	6.7492e-06			CAMTA1	NM_015215	Body
cg00292312	1	7318138	0.0042	0.0009	++++++	3.231e-06	4.27097e-05			CAMTA1	NM_015215	Body
cg06077003	1	7543471	0.0048	0.0007	++++++	5.828e-11	2.20383e-09		rs76001129	CAMTA1	NM_015215	Body
cg10536786	1	7550036	0.0034	0.0009	++++++	0.0001228	0.00103758			CAMTA1	NM_015215	Body
cg11755201	1	7551851	0.0044	0.0007	++++++	1.56e-10	5.41868e-09	rs78656731		CAMTA1	NM_015215	Body
cg09182435	1	7579016	0.0049	0.0007	++++++	1.544e-11	6.5213e-10	rs74672239		CAMTA1	NM_015215	Body
cg16380632	1	7637516	0.0051	0.0008	++++++	3.827e-11	1.49963e-09			CAMTA1	NM_015215	Body
cg10176514	1	7688803	-0.0066	0.0008	------	2.201e-17	2.3494e-15			CAMTA1	NM_015215	Body
cg09889997	1	7692321	-0.0058	0.0011	------	6.877e-08	1.3618e-06			CAMTA1	NM_015215	Body
cg03762572	1	7692325	-0.0058	0.0018	------	0.001104	0.00681587			CAMTA1	NM_015215	Body
cg06800235	1	7692367	-0.0058	0.0012	------	2.288e-06	3.14975e-05	rs56282136		CAMTA1	NM_015215	Body
cg21173532	1	7701604	0.0036	0.0009	++++++	2.994e-05	0.000303736			CAMTA1	NM_015215	Body
cg23889047	1	7705756	-0.0036	0.0006	------	2.277e-10	7.66912e-09			CAMTA1	NM_015215	Body
cg15642534	1	7741065	-0.0061	0.0014	------	1.423e-05	0.00015802			CAMTA1	NM_015215	Body	chr1:7740143-7741117	Island
cg00067518	1	7763225	-0.0049	0.0007	------	3.715e-11	1.45933e-09			CAMTA1	NM_015215	Body	chr1:7764593-7765856	N_Shore
cg20010635	1	7811409	0.0048	0.0013	++++++	0.0002171	0.00170173			CAMTA1	NM_015215	Body
cg00773965	1	7831173	0.0073	0.0014	++++++	1.216e-07	2.27498e-06			VAMP3	NM_004781	TSS200	chr1:7831378-7831846	N_Shore
cg24454741	1	7845237	-0.0045	0.0007	------	2.109e-09	5.82346e-08			PER3	NM_016831	Body	chr1:7843460-7843693	S_Shore
cg21419617	1	7913067	0.0056	0.0011	++++++	2.627e-07	4.55293e-06			UTS2;UTS2;UTS2	NM_006786;NM_021995;NM_006786	1stExon;Body;5'UTR
cg22529900	1	8044553	-0.0063	0.0015	------	3.674e-05	0.000363126			PARK7;PARK7	NM_007262;NM_001123377	Body;Body
cg19560758	1	8086721	0.0039	0.0007	++++++	6.801e-09	1.68912e-07			ERRFI1	NM_018948	TSS1500	chr1:8085554-8086854	Island
cg26931526	1	8275693	0.0041	0.0005	++++++	7.148e-18	8.1498e-16						chr1:8277195-8277822	N_Shore
cg11166167	1	8292578	0.0042	0.0008	++++++	3.142e-07	5.34439e-06
cg14413262	1	8384046	0.0062	0.0009	++++++	1.725e-12	8.6818e-11			SLC45A1	NM_001080397	TSS1500	chr1:8384387-8384719	N_Shore
cg20936321	1	8408752	-0.0024	0.0006	------	7.001e-05	0.000636687
cg11388228	1	8410102	0.0034	0.0008	++++++	6.558e-05	0.0006017		rs77360045
cg00569091	1	8424793	-0.0064	0.0009	------	1.523e-12	7.72794e-11	rs76273552		RERE;RERE;RERE	NM_001042682;NM_012102;NM_001042681	5'UTR;Body;Body
cg24536965	1	8492032	-0.0036	0.0008	------	2.393e-06	3.2769e-05			RERE;RERE	NM_012102;NM_001042681	Body;Body
cg02088347	1	8923969	-0.003	0.0006	------	3.677e-07	6.15252e-06			ENO1	NM_001428	Body
cg08943045	1	9043919	-0.0046	0.001	------	3.202e-06	4.2379e-05
cg04437482	1	9078354	0.0035	0.0007	++++++	2.021e-06	2.82064e-05			SLC2A7	NM_207420	Body
cg00113315	1	9098035	0.0036	0.001	++++++	0.0001457	0.00120439			SLC2A5;SLC2A5	NM_003039;NR_024180	Body;Body	chr1:9099280-9100513	N_Shore
cg00690929	1	9118237	0.0044	0.0008	++++++	8.29e-08	1.61154e-06	rs77511432		SLC2A5;SLC2A5;SLC2A5	NM_003039;NM_001135585;NR_024180	Body;Body;Body
cg09994773	1	9212514	0.0054	0.001	++++++	1.035e-07	1.9682e-06			MIR34A	NR_029610	TSS1500
cg01719100	1	9255815	-0.0088	0.0008	------	4.349e-26	1.2534e-23						chr1:9258565-9258956	N_Shelf
cg25017777	1	9298817	-0.0032	0.0009	------	0.0005595	0.00382759			H6PD	NM_004285	5'UTR	chr1:9294401-9295118	S_Shelf
cg14418802	1	9299979	-0.0046	0.0012	------	7.238e-05	0.000655382			H6PD	NM_004285	5'UTR
cg00562879	1	9307378	-0.005	0.0014	------	0.0002846	0.00215005			H6PD	NM_004285	Body
cg11150353	1	9308197	-0.0063	0.0008	------	9.971e-15	7.27773e-13			H6PD	NM_004285	Body
cg17805199	1	9310257	-0.0089	0.001	------	3.121e-20	4.77076e-18			H6PD	NM_004285	Body
cg01975877	1	9324232	-0.0065	0.0008	------	8.611e-17	8.53114e-15			H6PD	NM_004285	Body	chr1:9324202-9324439	Island
cg18595639	1	9324274	-0.0033	0.0009	------	0.000357	0.00261356			H6PD	NM_004285	Body	chr1:9324202-9324439	Island
cg27300194	1	9339380	0.005	0.0007	++++++	4.771e-14	3.12161e-12
cg20700740	1	9339683	0.0137	0.0013	++++++	5.383e-28	1.85243e-25
cg01980735	1	9371406	-0.0028	0.0007	------	7.925e-05	0.000709339			SPSB1	NM_025106	5'UTR
cg06779253	1	9375627	-0.0017	0.0005	------	0.0008138	0.00526607			SPSB1	NM_025106	5'UTR
cg26363759	1	9377984	-0.0031	0.001	------	0.001723	0.00991007			SPSB1	NM_025106	5'UTR
cg06943197	1	9414341	-0.0037	0.0009	------	3.763e-05	0.000370801			SPSB1	NM_025106	5'UTR	chr1:9416126-9416404	N_Shore
cg04972459	1	9460204	-0.0047	0.0006	------	2.94e-16	2.70602e-14
cg21686171	1	9504429	0.0054	0.0012	++++++	3.288e-06	4.3372e-05
cg13935689	1	9555691	0.0086	0.0008	++++++	1.947e-28	6.96581e-26						chr1:9555379-9555652	S_Shore
cg23824902	1	9619882	0.0029	0.0007	++++++	5.644e-05	0.000527508			SLC25A33	NM_032315	Body
cg22334684	1	9666618	-0.0046	0.0007	------	1.219e-11	5.25232e-10			TMEM201	NM_001130924	Body	chr1:9670617-9670868	N_Shelf
cg25590444	1	9675560	-0.0045	0.0007	------	1.983e-11	8.19696e-10
cg03653801	1	9747772	-0.0074	0.0012	------	1.552e-09	4.39811e-08			PIK3CD	NM_005026	5'UTR	chr1:9749295-9750228	N_Shore
cg11980800	1	9748107	-0.0064	0.0008	------	2.034e-14	1.41043e-12			PIK3CD	NM_005026	5'UTR	chr1:9749295-9750228	N_Shore
cg05341549	1	9774742	0.0021	0.0006	++++++	0.0003545	0.0025981			PIK3CD	NM_005026	Body	chr1:9775708-9775997	N_Shore
cg07805542	1	9779309	-0.0029	0.0009	------	0.001295	0.00779798			PIK3CD	NM_005026	Body	chr1:9775708-9775997	S_Shelf
cg17423089	1	9790532	0.0019	0.0005	++++++	4.404e-05	0.000425003			CLSTN1;CLSTN1	NM_014944;NM_001009566	3'UTR;3'UTR	chr1:9790292-9790704	Island
cg02538833	1	9822207	0.0051	0.0009	++++++	6.985e-08	1.38108e-06			CLSTN1;CLSTN1	NM_001009566;NM_014944	Body;Body	chr1:9822576-9822817	N_Shore
cg15678052	1	9844683	0.0038	0.0008	++++++	6.608e-06	8.0567e-05			CLSTN1;CLSTN1	NM_001009566;NM_014944	Body;Body
cg03401488	1	9921621	-0.0034	0.0006	------	2.035e-08	4.5509e-07			CTNNBIP1;CTNNBIP1	NM_001012329;NM_020248	Body;Body
cg24592782	1	9925906	0.004	0.0007	++++++	5.971e-08	1.19956e-06			CTNNBIP1;CTNNBIP1	NM_001012329;NM_020248	Body;Body
cg06816087	1	9927360	-0.0041	0.0008	------	1.113e-07	2.1016e-06			CTNNBIP1;CTNNBIP1	NM_001012329;NM_020248	Body;Body
cg15209029	1	9982553	0.0027	0.0008	++++++	0.0005254	0.00362786		rs35723139
cg23990535	1	10002719	0.0034	0.0008	++++++	2.994e-05	0.000303736			NMNAT1;LZIC;LZIC	NM_022787;NM_032368;NM_032368	TSS1500;1stExon;5'UTR	chr1:10003165-10003585	N_Shore
cg03406535	1	10056957	-0.005	0.0007	------	9.945e-12	4.36338e-10	rs77531287		RBP7	NM_052960	TSS1500	chr1:10057121-10058108	N_Shore
cg03649796	1	10106565	-0.0019	0.0006	------	0.001487	0.00875644			UBE4B;UBE4B	NM_006048;NM_001105562	Body;Body
cg08737543	1	10118766	-0.0042	0.0011	------	9.952e-05	0.000863848	rs74051807		UBE4B;UBE4B	NM_006048;NM_001105562	Body;Body
cg01415937	1	10134620	-0.0028	0.0009	------	0.001183	0.00722535			UBE4B;UBE4B	NM_006048;NM_001105562	Body;Body
cg10125465	1	10169029	-0.008	0.0013	------	2.733e-10	9.05361e-09		rs80238371	UBE4B;UBE4B	NM_006048;NM_001105562	Body;Body
cg26247646	1	10363989	0.0087	0.0009	++++++	8.971e-22	1.64521e-19			KIF1B;KIF1B	NM_015074;NM_183416	Body;Body
cg11399195	1	10364025	0.0071	0.0011	++++++	6.956e-11	2.58678e-09	rs41274462		KIF1B;KIF1B	NM_015074;NM_183416	Body;Body
cg13904286	1	10531991	0.003	0.0007	++++++	3.927e-05	0.000384778			DFFA;DFFA	NM_004401;NM_213566	Body;Body	chr1:10532177-10532800	N_Shore
cg01824138	1	10699604	0.0066	0.0008	++++++	9.201e-16	7.92395e-14			CASZ1	NM_001079843	Body	chr1:10699394-10700098	Island
cg27170141	1	10711044	0.0041	0.0011	++++++	0.0002817	0.00213141			CASZ1;CASZ1	NM_017766;NM_001079843	Body;Body	chr1:10713838-10714203	N_Shelf
cg10816626	1	10711457	0.0048	0.0008	++++++	3.681e-09	9.67002e-08			CASZ1;CASZ1	NM_017766;NM_001079843	Body;Body	chr1:10713838-10714203	N_Shelf
cg15597109	1	10711695	0.0038	0.0007	++++++	1.517e-07	2.78131e-06			CASZ1;CASZ1	NM_017766;NM_001079843	Body;Body	chr1:10713838-10714203	N_Shelf
cg02055255	1	10726728	0.0033	0.0009	++++++	0.0001601	0.00130733			CASZ1;CASZ1	NM_017766;NM_001079843	Body;Body	chr1:10725187-10725617	S_Shore
cg01515508	1	10728270	0.0044	0.0011	++++++	3.534e-05	0.000350952			CASZ1;CASZ1	NM_017766;NM_001079843	Body;Body	chr1:10725187-10725617	S_Shelf
cg16926809	1	10732464	0.0043	0.0009	++++++	3.945e-06	5.09962e-05			CASZ1;CASZ1	NM_017766;NM_001079843	Body;Body
cg07589381	1	10764512	0.0032	0.0005	++++++	3.316e-09	8.80254e-08	rs61776335		CASZ1;CASZ1	NM_001079843;NM_017766	5'UTR;5'UTR	chr1:10764449-10764925	Island
cg17158913	1	10764886	0.0044	0.0007	++++++	2.288e-09	6.27265e-08			CASZ1;CASZ1	NM_001079843;NM_017766	5'UTR;5'UTR	chr1:10764449-10764925	Island
cg04149978	1	10764896	0.0041	0.0008	++++++	6.296e-07	9.97265e-06			CASZ1;CASZ1	NM_001079843;NM_017766	5'UTR;5'UTR	chr1:10764449-10764925	Island
cg02697519	1	10769910	0.0042	0.0007	++++++	7.041e-10	2.14625e-08			CASZ1;CASZ1	NM_001079843;NM_017766	5'UTR;5'UTR
cg08537783	1	10795394	0.0032	0.0009	++++++	0.0004283	0.00305257			CASZ1;CASZ1	NM_001079843;NM_017766	5'UTR;5'UTR
cg00003345	1	10816499	-0.0021	0.0006	------	0.0008246	0.00532458			CASZ1;CASZ1	NM_001079843;NM_017766	5'UTR;5'UTR
cg17177074	1	10834922	-0.0027	0.0008	------	0.001205	0.00733963			CASZ1;CASZ1	NM_001079843;NM_017766	5'UTR;5'UTR
cg26522708	1	10839450	-0.0031	0.0008	------	5.817e-05	0.000541737	rs55905807		CASZ1;CASZ1	NM_001079843;NM_017766	5'UTR;5'UTR
cg26689934	1	10839502	-0.0058	0.001	------	1.225e-08	2.8765e-07	rs55905807		CASZ1;CASZ1	NM_001079843;NM_017766	5'UTR;5'UTR
cg21285062	1	10846005	-0.0048	0.0011	------	7.646e-06	9.16555e-05	rs76633002		CASZ1;CASZ1	NM_001079843;NM_017766	5'UTR;5'UTR
cg18232828	1	10846092	-0.0039	0.001	------	0.000148	0.00122109			CASZ1;CASZ1	NM_001079843;NM_017766	5'UTR;5'UTR
cg24298421	1	10856943	0.0057	0.0007	++++++	4.034e-18	4.74673e-16			CASZ1;CASZ1	NM_001079843;NM_017766	TSS1500;TSS1500	chr1:10853894-10856964	Island
cg01551133	1	10875522	0.0048	0.0009	++++++	1.422e-07	2.62418e-06
cg17480077	1	10895517	0.0031	0.0006	++++++	5.501e-07	8.84334e-06	rs60650759					chr1:10895895-10896117	N_Shore
cg20741333	1	10924583	0.0037	0.0006	++++++	6.144e-09	1.54014e-07
cg20453412	1	11020943	0.0046	0.0008	++++++	3.537e-09	9.32479e-08			C1orf127;C1orf127	NM_001170754;NM_173507	Body;Body
cg04885881	1	11123118	-0.0033	0.0009	------	0.000223	0.00174153	rs76339807					chr1:11119030-11120634	S_Shelf
cg07122170	1	11248185	-0.006	0.0011	------	5.961e-08	1.1979e-06	rs12122675		MTOR;ANGPTL7	NM_004958;NM_021146	Body;TSS1500
cg10315903	1	11323253	0.0043	0.0011	++++++	0.0001541	0.00126446		rs17235514	MTOR	NM_004958	TSS1500	chr1:11322258-11323036	S_Shore
cg11522265	1	11333852	0.0048	0.001	++++++	4.981e-07	8.08791e-06			UBIAD1	NM_013319	1stExon	chr1:11333259-11333547	S_Shore
cg24937877	1	11444066	-0.0032	0.0009	------	0.000313	0.00233356
cg20692414	1	11539744	0.0038	0.0008	++++++	7.718e-07	1.19585e-05	rs72863271		PTCHD2	NM_020780	5'UTR	chr1:11538669-11540342	Island
cg08243619	1	11561662	0.0034	0.0009	++++++	0.0003876	0.00280273			PTCHD2	NM_020780	Body	chr1:11561366-11562156	Island
cg19747992	1	11713643	-0.0063	0.0009	------	1.772e-13	1.04759e-11			FBXO44;FBXO2;FBXO44;FBXO44;FBXO44	NM_183413;NM_012168;NM_183412;NM_033182;NM_001014765	TSS1500;Body;TSS1500;TSS1500;TSS1500	chr1:11714217-11715304	N_Shore
cg22697136	1	11714248	0.0068	0.0005	++++++	1.021e-39	8.0252e-37			FBXO44;FBXO2;FBXO44;FBXO44;FBXO44	NM_183413;NM_012168;NM_033182;NM_183412;NM_001014765	TSS1500;Body;TSS1500;TSS200;TSS1500	chr1:11714217-11715304	Island
cg24718367	1	11740508	0.0027	0.0007	++++++	0.0002009	0.00159161			MAD2L2;MAD2L2	NM_006341;NM_001127325	Body;Body	chr1:11740828-11741717	N_Shore				X
cg26105283	1	11744230	0.0048	0.0008	++++++	2.229e-10	7.51477e-09	rs12723707		MAD2L2	NM_001127325	5'UTR	chr1:11740828-11741717	S_Shelf
cg16134717	1	11752494	0.0034	0.0008	++++++	2.555e-05	0.000264041			MAD2L2;C1orf187	NM_001127325;NM_198545	TSS1500;5'UTR	chr1:11750701-11752651	Island
cg05782377	1	11760856	0.0029	0.0006	++++++	4.412e-06	5.63451e-05			C1orf187	NM_198545	5'UTR
cg27058244	1	11898405	-0.0053	0.0008	------	3.793e-12	1.80357e-10			CLCN6	NM_001286	Body	chr1:11898393-11898732	Island
cg01179095	1	11900652	-0.0028	0.0005	------	6.241e-10	1.92031e-08			CLCN6	NM_001286	3'UTR	chr1:11898393-11898732	S_Shore
cg15543027	1	11922765	0.0032	0.0009	++++++	0.0002589	0.001981						chr1:11919115-11919555	S_Shelf
cg03321020	1	11958326	0.0043	0.0011	++++++	6.933e-05	0.000631471
cg27432085	1	11958572	0.0052	0.0012	++++++	6.331e-06	7.75085e-05											X
cg01178703	1	12066560	-0.0044	0.0006	------	8.639e-12	3.83456e-10			MFN2;MFN2	NM_014874;NM_001127660	Body;Body
cg04978583	1	12091409	-0.0048	0.0007	------	1.019e-10	3.67388e-09			MIIP	NM_021933	Body
cg13836770	1	12226913	0.0088	0.0009	++++++	4.427e-21	7.47466e-19		rs36205948	TNFRSF1B	NM_001066	TSS200	chr1:12226876-12227712	Island
cg13471521	1	12244930	0.0046	0.0007	++++++	1.108e-12	5.74222e-11			TNFRSF1B	NM_001066	Body
cg16513984	1	12261884	0.0029	0.0007	++++++	1.009e-05	0.000116953			TNFRSF1B	NM_001066	Body
cg10622644	1	12538455	-0.0032	0.0009	------	0.0006029	0.00407951			VPS13D;VPS13D	NM_015378;NM_018156	Body;Body
cg13466988	1	12538541	-0.0049	0.001	------	3.533e-06	4.62349e-05			VPS13D;VPS13D	NM_015378;NM_018156	Body;Body
cg01318461	1	12566060	-0.0033	0.0007	------	8.662e-07	1.32593e-05			SNORA59A;VPS13D;SNORA59B;VPS13D	NR_003025;NM_015378;NR_003022;NM_018156	TSS1500;Body;TSS1500;Body
cg07143158	1	12609308	0.0045	0.0011	++++++	3.341e-05	0.000334056
cg11737871	1	12834742	0.0027	0.0007	++++++	0.0001614	0.00131652			PRAMEF12	NM_001080830	TSS1500
cg24594454	1	13839128	0.0048	0.0008	++++++	5.199e-10	1.62683e-08						chr1:13839505-13840613	N_Shore
cg23813012	1	14026482	0.0185	0.0009	++++++	3.94e-97	4.67188e-93			PRDM2	NM_001135610	TSS1500	chr1:14026481-14027200	Island
cg21288507	1	14078744	-0.0059	0.001	------	1.04e-08	2.48355e-07			PRDM2;PRDM2;PRDM2;PRDM2	NM_012231;NM_015866;NM_001007257;NM_001135610	Body;Body;5'UTR;Body	chr1:14075267-14076458	S_Shelf
cg14563115	1	14082215	0.0043	0.0012	++++++	0.0003791	0.00275008			PRDM2;PRDM2;PRDM2;PRDM2	NM_012231;NM_015866;NM_001007257;NM_001135610	Body;Body;5'UTR;Body
cg12481389	1	14107831	0.0038	0.0009	++++++	5.964e-05	0.00055365			PRDM2;PRDM2;PRDM2;PRDM2	NM_001007257;NM_012231;NM_015866;NM_001135610	Body;Body;Body;Body
cg00069014	1	14156840	0.0052	0.0013	++++++	3.746e-05	0.000369318
cg16164607	1	14462810	0.0062	0.0008	++++++	1.485e-15	1.23235e-13
cg13107839	1	14847711	0.0036	0.0011	++++++	0.001401	0.00833182	rs79160724
cg01017257	1	15059738	0.0051	0.0009	++++++	1.909e-08	4.29504e-07			KIAA1026;KIAA1026	NM_201628;NM_015209	Body;Body
cg00101629	1	15068966	-0.0049	0.0013	------	0.0001276	0.00107352			KIAA1026;KIAA1026	NM_201628;NM_015209	Body;Body
cg07209977	1	15224956	0.0062	0.0008	++++++	2.479e-13	1.42952e-11			KIAA1026;KIAA1026	NM_201628;NM_015209	Body;Body
cg19520372	1	15256127	-0.0068	0.0008	------	1.325e-17	1.45436e-15		rs7512398	KIAA1026;KIAA1026;KIAA1026;KIAA1026	NM_201628;NM_001018001;NM_015209;NM_001018000	Body;TSS200;Body;Body
cg19710662	1	15256222	-0.0078	0.0007	------	1.03e-25	2.87662e-23	rs74059667		KIAA1026;KIAA1026;KIAA1026;KIAA1026	NM_201628;NM_001018001;NM_015209;NM_001018000	Body;TSS200;Body;Body
cg17907648	1	15263673	-0.0048	0.0008	------	1.809e-09	5.05428e-08			KIAA1026;KIAA1026;KIAA1026;KIAA1026	NM_201628;NM_001018001;NM_015209;NM_001018000	Body;5'UTR;Body;Body
cg21413173	1	15271952	0.0051	0.0009	++++++	4.274e-08	8.87597e-07			KIAA1026;KIAA1026;KIAA1026;KIAA1026;KIAA1026	NM_201628;NM_001018001;NM_001017999;NM_015209;NM_001018000	Body;5'UTR;TSS1500;Body;Body
cg16663033	1	15272108	0.0044	0.0011	++++++	6.055e-05	0.000560969			KIAA1026;KIAA1026;KIAA1026;KIAA1026;KIAA1026	NM_201628;NM_001018001;NM_001017999;NM_015209;NM_001018000	Body;5'UTR;TSS1500;Body;Body
cg20449726	1	15276987	-0.0035	0.0005	------	5.463e-13	2.98437e-11			KIAA1026;KIAA1026;KIAA1026;KIAA1026;KIAA1026	NM_201628;NM_001017999;NM_001018001;NM_015209;NM_001018000	Body;5'UTR;5'UTR;Body;Body
cg22736144	1	15295983	0.0049	0.0009	++++++	5.456e-08	1.10671e-06	rs880922		KIAA1026;KIAA1026;KIAA1026;KIAA1026;KIAA1026	NM_001017999;NM_201628;NM_001018001;NM_015209;NM_001018000	Body;Body;Body;Body;Body
cg24425531	1	15372951	-0.0074	0.0016	------	4.604e-06	5.84929e-05	rs56250631		KIAA1026;KIAA1026;KIAA1026;KIAA1026;KIAA1026	NM_001017999;NM_201628;NM_001018001;NM_015209;NM_001018000	Body;Body;Body;Body;Body	chr1:15375063-15375413	N_Shelf
cg23262325	1	15386798	0.0043	0.0008	++++++	6.322e-08	1.26274e-06			KIAA1026;KIAA1026;KIAA1026;KIAA1026;KIAA1026	NM_001017999;NM_201628;NM_001018001;NM_015209;NM_001018000	Body;Body;Body;Body;Body
cg10206452	1	15442301	0.0034	0.001	++++++	0.0005312	0.00366218			KIAA1026;C1orf126	NM_201628;NR_027136	3'UTR;Body
cg03055021	1	15664770	0.0031	0.0008	++++++	4.028e-05	0.000393318			FHAD1	NM_052929	Body
cg03048488	1	15733844	-0.0079	0.0008	------	7.181e-21	1.18404e-18						chr1:15736033-15737228	N_Shelf
cg02774015	1	15735880	0.0082	0.0008	++++++	3.92e-22	7.43197e-20			EFHD2	NM_024329	TSS1500	chr1:15736033-15737228	N_Shore
cg14036402	1	15743671	0.0052	0.0007	++++++	3.498e-13	1.96551e-11			EFHD2	NM_024329	Body
cg08928189	1	15757906	-0.0029	0.0008	------	0.0003427	0.00252379
cg07574854	1	15920923	0.003	0.001	++++++	0.001719	0.00989117
cg19699088	1	15930386	0.0033	0.0009	++++++	0.0002869	0.0021653						chr1:15929823-15930289	S_Shore
cg21004104	1	15954209	-0.0033	0.001	------	0.001092	0.00675364			DDI2	NM_032341	Body
cg18108049	1	16058489	-0.0028	0.0007	------	0.0001254	0.00105694		rs72647153	PLEKHM2	NM_015164	Body	chr1:16058297-16058505	Island
cg16519300	1	16084830	0.0029	0.0005	++++++	1.034e-09	3.04236e-08			FBLIM1	NM_017556	TSS1500	chr1:16085147-16085862	N_Shore
cg07107113	1	16087752	0.0036	0.0008	++++++	1.001e-05	0.000116146			FBLIM1	NM_017556	5'UTR	chr1:16085147-16085862	S_Shore
cg25980637	1	16163967	0.0069	0.0007	++++++	3.083e-23	6.65708e-21			FLJ37453	NR_024279	Body	chr1:16163752-16164123	Island
cg18973939	1	16164122	0.0062	0.0007	++++++	2.636e-17	2.78225e-15	rs1976400		FLJ37453	NR_024279	Body	chr1:16163752-16164123	Island
cg14373380	1	16268457	-0.0041	0.0006	------	2.699e-11	1.08792e-09			ZBTB17	NM_003443	3'UTR	chr1:16269900-16270259	N_Shore
cg16510654	1	16330625	0.0056	0.0007	++++++	7.711e-15	5.73304e-13			C1orf64	NM_178840	TSS200
cg24525573	1	16330784	0.0037	0.0009	++++++	4.64e-05	0.000444851		rs61730203	C1orf64;C1orf64	NM_178840;NM_178840	1stExon;5'UTR
cg00944649	1	16330853	0.0029	0.0007	++++++	2.873e-05	0.000292821			C1orf64	NM_178840	1stExon
cg14529268	1	16335452	-0.0093	0.0007	------	1.346e-39	1.04413e-36
cg08163163	1	16415115	0.0048	0.0007	++++++	3.769e-13	2.10751e-11
cg24363848	1	16439898	0.0025	0.0007	++++++	0.0003028	0.00226831
cg07959609	1	16466380	0.0033	0.0007	++++++	1.894e-06	2.66192e-05			EPHA2	NM_004431	Body	chr1:16464376-16464621	S_Shore
cg05797770	1	16470667	0.003	0.0008	++++++	0.0002005	0.00158878	rs74754043		EPHA2	NM_004431	Body
cg09178261	1	16482818	0.0033	0.0006	++++++	3.69e-08	7.78114e-07	rs77857335		EPHA2	NM_004431	TSS1500	chr1:16481484-16482782	S_Shore				X
cg07146104	1	16489048	0.0072	0.001	++++++	1.709e-12	8.60753e-11
cg13460168	1	16501540	-0.0028	0.0006	------	3.706e-06	4.82343e-05
cg02287573	1	16544088	0.0049	0.0008	++++++	6.446e-09	1.60962e-07						chr1:16543683-16544307	Island
cg03522107	1	16553329	0.0039	0.0007	++++++	4.528e-08	9.34594e-07						chr1:16553326-16553660	Island
cg17463745	1	16554402	0.0069	0.0009	++++++	4.123e-14	2.7273e-12						chr1:16553326-16553660	S_Shore
cg16312002	1	16554558	0.008	0.0009	++++++	2.11e-19	2.90538e-17						chr1:16553326-16553660	S_Shore
cg07925738	1	16847839	0.0058	0.0014	++++++	3.539e-05	0.000351356		rs277462				chr1:16847280-16847892	Island
cg13384150	1	16939173	-0.0044	0.0012	------	0.0003952	0.00284929	rs2783366		NBPF1	NM_017940	5'UTR	chr1:16939456-16940454	N_Shore
cg11574457	1	17051321	0.0034	0.0009	++++++	6.835e-05	0.000623709						chr1:17051491-17051891	N_Shore
cg12856965	1	17284740	-0.0042	0.001	------	5.238e-05	0.00049427	rs34927424	rs76912522	CROCC	NM_014675	Body	chr1:17287290-17287684	N_Shelf
cg05055766	1	17307215	0.0038	0.0008	++++++	2.535e-06	3.44769e-05			MFAP2;MFAP2;MFAP2;MFAP2	NM_017459;NM_002403;NM_001135247;NM_001135248	5'UTR;TSS200;5'UTR;TSS200	chr1:17306551-17307363	Island
cg13942136	1	17313584	0.0021	0.0006	++++++	0.0001485	0.00122466			ATP13A2;ATP13A2;ATP13A2	NM_022089;NM_001141974;NM_001141973	Body;Body;Body
cg15590113	1	17442980	-0.0052	0.0009	------	9.619e-09	2.31691e-07			PADI2	NM_007365	Body	chr1:17445651-17446088	N_Shelf
cg20269276	1	17732424	-0.0025	0.0007	------	0.0005899	0.00400454						chr1:17734435-17734645	N_Shelf
cg00967854	1	17750646	-0.0059	0.0007	------	2.059e-15	1.6693e-13			RCC2;RCC2	NM_018715;NM_001136204	Body;Body
cg21932513	1	17751974	-0.0031	0.0009	------	0.0006183	0.00416768	rs77468367		RCC2;RCC2	NM_018715;NM_001136204	Body;Body
cg02569108	1	17846746	0.003	0.0007	++++++	3.733e-05	0.000368159
cg02066441	1	17858588	-0.0031	0.0006	------	3.07e-08	6.59572e-07
cg08947790	1	17877451	0.003	0.0007	++++++	2.391e-05	0.000249291	rs74609967		ARHGEF10L	NM_018125	5'UTR
cg25979543	1	17888104	-0.0036	0.0007	------	3.739e-08	7.87366e-07			ARHGEF10L	NM_018125	5'UTR
cg17285883	1	17896290	-0.0075	0.0011	------	1.162e-12	6.00557e-11			ARHGEF10L	NM_018125	5'UTR
cg19922564	1	17980730	-0.0083	0.0009	------	6.072e-21	1.0092e-18			ARHGEF10L;ARHGEF10L	NM_001011722;NM_018125	Body;Body
cg06959664	1	18015648	-0.0068	0.0011	------	3.429e-10	1.11083e-08			ARHGEF10L;ARHGEF10L	NM_001011722;NM_018125	Body;Body
cg03220543	1	18092930	0.0041	0.0006	++++++	2.29e-10	7.70915e-09			ACTL8	NM_030812	5'UTR
cg17479716	1	18276155	0.0054	0.0012	++++++	1.227e-05	0.000138874	rs61765073
cg15901647	1	18687127	0.0029	0.0007	++++++	1.236e-05	0.000139797			IGSF21	NM_032880	Body
cg17109725	1	18707479	0.0045	0.0008	++++++	1.818e-09	5.07805e-08	rs4920489					chr1:18703295-18703496	S_Shelf
cg04846421	1	18800208	0.0074	0.002	++++++	0.0002543	0.00195084	rs6665151
cg20786524	1	18954525	0.0044	0.0008	++++++	1.908e-08	4.29303e-07						chr1:18956895-18959829	N_Shelf
cg04129469	1	18956762	0.0041	0.0009	++++++	2.943e-06	3.9321e-05			PAX7;PAX7;PAX7	NM_013945;NM_001135254;NM_002584	TSS1500;TSS1500;TSS1500	chr1:18956895-18959829	N_Shore
cg07398105	1	18958823	0.0037	0.0009	++++++	1.532e-05	0.000168572			PAX7;PAX7;PAX7	NM_013945;NM_002584;NM_001135254	Body;Body;Body	chr1:18956895-18959829	Island
cg00855990	1	18959354	0.0035	0.0006	++++++	2.574e-08	5.6274e-07			PAX7;PAX7;PAX7	NM_013945;NM_002584;NM_001135254	Body;Body;Body	chr1:18956895-18959829	Island
cg09670535	1	18959427	0.0044	0.0006	++++++	7.219e-13	3.85436e-11			PAX7;PAX7;PAX7	NM_013945;NM_002584;NM_001135254	Body;Body;Body	chr1:18956895-18959829	Island
cg15213210	1	18962937	0.0051	0.0011	++++++	1.427e-06	2.06884e-05		rs57772733	PAX7;PAX7;PAX7	NM_013945;NM_002584;NM_001135254	Body;Body;Body	chr1:18962842-18963481	Island
cg22077481	1	18965091	0.0024	0.0007	++++++	0.0004139	0.00296485			PAX7;PAX7;PAX7	NM_013945;NM_002584;NM_001135254	Body;Body;Body	chr1:18962842-18963481	S_Shore
cg24662698	1	18970515	0.0049	0.001	++++++	9.015e-07	1.37353e-05			PAX7;PAX7;PAX7	NM_013945;NM_002584;NM_001135254	Body;Body;Body	chr1:18969548-18970739	Island
cg04276953	1	18980700	0.0039	0.0011	++++++	0.0004073	0.00292454			PAX7;PAX7;PAX7	NM_013945;NM_002584;NM_001135254	Body;Body;Body
cg12297374	1	19038550	0.0034	0.0007	++++++	4.777e-06	6.04208e-05			PAX7;PAX7;PAX7	NM_013945;NM_002584;NM_001135254	Body;Body;Body
cg09791440	1	19048903	0.0037	0.0009	++++++	1.988e-05	0.000212035			PAX7;PAX7;PAX7	NM_013945;NM_002584;NM_001135254	Body;Body;Body
cg17468663	1	19048930	0.0031	0.0007	++++++	1.134e-05	0.000129589			PAX7;PAX7;PAX7	NM_013945;NM_002584;NM_001135254	Body;Body;Body
cg17886330	1	19204233	-0.0016	0.0005	------	0.0009558	0.00603431			ALDH4A1;ALDH4A1;ALDH4A1	NM_170726;NM_001161504;NM_003748	Body;Body;Body	chr1:19203874-19204234	Island
cg25384423	1	19208697	-0.0055	0.0009	------	1.843e-10	6.31343e-09			ALDH4A1;ALDH4A1;ALDH4A1	NM_170726;NM_001161504;NM_003748	Body;Body;Body	chr1:19209626-19209914	N_Shore
cg18177731	1	19249376	-0.0026	0.0005	------	1.537e-06	2.21224e-05			IFFO2	NM_001136265	Body
cg09012001	1	19250279	-0.0065	0.0011	------	6.921e-10	2.11309e-08			IFFO2	NM_001136265	Body
cg11186344	1	19253694	-0.0025	0.0008	------	0.001305	0.00784931			IFFO2	NM_001136265	Body
cg04276058	1	19254031	-0.0029	0.0006	------	2.866e-07	4.91684e-06			IFFO2	NM_001136265	Body
cg10231067	1	19254731	-0.0044	0.0009	------	1.162e-06	1.72404e-05	rs79142202		IFFO2	NM_001136265	Body
cg16360668	1	19265059	-0.0052	0.0007	------	2.156e-12	1.06928e-10			IFFO2	NM_001136265	Body
cg12206846	1	19292493	0.0065	0.0007	++++++	8.85e-23	1.81736e-20
cg24405951	1	19337477	-0.0035	0.0008	------	1.132e-05	0.000129378
cg24107872	1	19577943	-0.0029	0.0006	------	2.846e-07	4.88778e-06		rs11558182	KIAA0090;MRTO4	NM_015047;NM_016183	1stExon;TSS200	chr1:19577884-19578708	Island
cg00784105	1	19636065	-0.0025	0.0008	------	0.001445	0.00854975			AKR7A2	NM_003689	Body	chr1:19638207-19639309	N_Shelf
cg26013235	1	19643906	-0.0066	0.001	------	9.019e-11	3.2845e-09			PQLC2;PQLC2;PQLC2	NM_001040126;NM_001040125;NM_017765	5'UTR;5'UTR;5'UTR
cg03542686	1	19794335	0.0022	0.0005	++++++	2.703e-06	3.64808e-05			CAPZB	NM_004930	Body
cg20248822	1	19922867	-0.0028	0.0006	------	1.203e-05	0.000136511			C1orf151	NM_001032363	TSS1500	chr1:19923341-19924002	N_Shore
cg23295592	1	19971176	-0.0035	0.0011	------	0.001685	0.00972831			NBL1;NBL1	NM_182744;NM_005380	Body;5'UTR	chr1:19970255-19971923	Island
cg00755546	1	19971792	0.0062	0.0016	++++++	9.008e-05	0.000792163			NBL1;NBL1	NM_182744;NM_005380	Body;5'UTR	chr1:19970255-19971923	Island
cg02959112	1	19978788	0.0024	0.0006	++++++	3.982e-05	0.000389404			NBL1;NBL1	NM_182744;NM_005380	Body;5'UTR
cg18023598	1	19992504	0.0031	0.0009	++++++	0.0009286	0.00588658			HTR6	NM_000871	1stExon	chr1:19991146-19992788	Island
cg00365524	1	19992771	0.0034	0.0007	++++++	8.636e-07	1.32278e-05	rs6660215		HTR6	NM_000871	1stExon	chr1:19991146-19992788	Island
cg03056854	1	20005414	0.0033	0.0008	++++++	5.099e-05	0.000482789			HTR6	NM_000871	Body	chr1:20005510-20005865	N_Shore
cg13069918	1	20005744	0.0024	0.0007	++++++	0.0006396	0.00429069	rs6322		HTR6	NM_000871	Body	chr1:20005510-20005865	Island
cg00576736	1	20030383	0.0054	0.0009	++++++	6.482e-10	1.98812e-08			TMCO4	NM_181719	Body
cg13843611	1	20143089	0.0046	0.0009	++++++	3.877e-07	6.4562e-06			RNF186	NM_019062	TSS1500
cg19088218	1	20248753	0.0044	0.0007	++++++	9.877e-10	2.91378e-08			PLA2G2E	NM_014589	Body
cg14285308	1	20517512	-0.0051	0.0007	------	1.679e-13	9.97867e-12			UBXN10	NM_152376	Body
cg24514391	1	20518904	-0.0026	0.0006	------	5.808e-06	7.18153e-05			UBXN10	NM_152376	3'UTR
cg25104613	1	20649108	0.0026	0.0008	++++++	0.001713	0.00986294	rs10916765		VWA5B1	NM_001039500	Body
cg24713770	1	20649959	0.0046	0.0009	++++++	1.366e-07	2.52995e-06			VWA5B1	NM_001039500	Body
cg04552470	1	20669792	0.0064	0.0012	++++++	3.671e-08	7.74461e-07			VWA5B1	NM_001039500	Body	chr1:20669566-20670018	Island
cg00346208	1	20669905	0.0081	0.0012	++++++	2.656e-12	1.29817e-10			VWA5B1	NM_001039500	Body	chr1:20669566-20670018	Island
cg16023415	1	20692812	-0.0109	0.0017	------	1.018e-10	3.67091e-09	rs4655203					chr1:20692582-20693534	Island
cg16357353	1	20737787	-0.0027	0.0005	------	1.985e-07	3.53746e-06
cg13991953	1	20757076	0.0033	0.001	++++++	0.001469	0.00866803
cg06897478	1	20799799	0.0035	0.0007	++++++	4.842e-07	7.88659e-06
cg11526866	1	20813614	0.003	0.0007	++++++	6.492e-05	0.000596383	rs1253919		CAMK2N1	NM_018584	TSS1500	chr1:20810462-20813511	S_Shore
cg20404387	1	20879296	0.0042	0.0008	++++++	4.528e-08	9.34594e-07			FAM43B;FAM43B	NM_207334;NM_207334	1stExon;5'UTR	chr1:20878894-20880592	Island
cg04850423	1	20880461	0.0042	0.0007	++++++	9.424e-09	2.27482e-07	rs35972169		FAM43B;FAM43B	NM_207334;NM_207334	1stExon;3'UTR	chr1:20878894-20880592	Island
cg23993425	1	20880591	0.003	0.0006	++++++	3.384e-07	5.71247e-06			FAM43B;FAM43B	NM_207334;NM_207334	1stExon;3'UTR	chr1:20878894-20880592	Island
cg26407544	1	20945355	0.0053	0.0006	++++++	3.923e-17	4.04297e-15			CDA	NM_001785	3'UTR
cg10530135	1	21022984	-0.004	0.001	------	7.204e-05	0.000652717	rs12739943		KIF17;KIF17	NM_001122819;NM_020816	Body;Body	chr1:21022939-21023189	Island
cg09793172	1	21044101	0.0154	0.0016	++++++	8.17e-22	1.5063e-19			KIF17;KIF17	NM_020816;NM_001122819	1stExon;1stExon	chr1:21043832-21044771	Island
cg26840598	1	21059114	0.0038	0.0012	++++++	0.0008412	0.00541677			SH2D5;SH2D5;SH2D5;SH2D5	NM_001103160;NM_001103161;NM_001103161;NM_001103160	5'UTR;5'UTR;1stExon;1stExon	chr1:21058006-21059366	Island
cg22599563	1	21059247	0.0026	0.0007	++++++	0.0003624	0.00264684			SH2D5;SH2D5	NM_001103161;NM_001103160	TSS200;TSS200	chr1:21058006-21059366	Island
cg25277868	1	21059257	0.008	0.0008	++++++	9.566e-25	2.4446e-22			SH2D5;SH2D5	NM_001103161;NM_001103160	TSS200;TSS200	chr1:21058006-21059366	Island
cg07717763	1	21059365	0.0029	0.0006	++++++	3.355e-06	4.41533e-05	rs35106171		SH2D5;SH2D5	NM_001103161;NM_001103160	TSS1500;TSS1500	chr1:21058006-21059366	Island				X
cg25007705	1	21588799	-0.006	0.0009	------	8.476e-12	3.77028e-10			ECE1;ECE1;ECE1;ECE1	NM_001113347;NM_001397;NM_001113349;NM_001113348	Body;Body;Body;Body
cg17031944	1	21614078	0.0047	0.0007	++++++	3.837e-11	1.50284e-09	rs75915202	rs35500513	ECE1;ECE1;ECE1	NM_001397;NM_001113349;NM_001113348	Body;Body;Body	chr1:21616380-21617101	N_Shelf
cg26348226	1	21617442	-0.0025	0.0007	------	0.0001535	0.00126038			ECE1;ECE1;ECE1	NM_001397;NM_001113349;NM_001113348	TSS1500;TSS1500;Body	chr1:21616380-21617101	S_Shore
cg00964400	1	21634838	0.0025	0.0005	++++++	6.114e-06	7.51578e-05			ECE1	NM_001113348	Body
cg19827182	1	21640802	-0.0028	0.0006	------	3.987e-06	5.14798e-05			ECE1	NM_001113348	Body
cg13212362	1	21648026	0.0032	0.0009	++++++	0.0002423	0.00187137			ECE1	NM_001113348	Body
cg06369076	1	21845928	0.0038	0.0009	++++++	4.546e-05	0.00043701	rs79203244		ALPL	NM_000478	5'UTR
cg19776877	1	21929913	0.0039	0.0007	++++++	3.648e-08	7.70235e-07	rs2625406		RAP1GAP;RAP1GAP;RAP1GAP	NM_001145658;NM_001145657;NM_002885	Body;Body;Body	chr1:21930179-21930380	N_Shore
cg11531272	1	21934679	0.0063	0.0008	++++++	6.505e-15	4.89248e-13	rs72660316		RAP1GAP;RAP1GAP;RAP1GAP	NM_001145658;NM_001145657;NM_002885	Body;Body;Body
cg24852446	1	21934726	0.0049	0.0008	++++++	7.903e-10	2.38431e-08			RAP1GAP;RAP1GAP;RAP1GAP	NM_001145658;NM_001145657;NM_002885	Body;Body;Body
cg07420232	1	22102041	-0.0086	0.0012	------	3.38e-12	1.62262e-10			USP48;USP48	NM_001032730;NM_032236	Body;Body
cg24428389	1	22438310	-0.0051	0.0007	------	3.153e-14	2.12426e-12
cg09938164	1	22458396	0.005	0.0007	++++++	1.498e-12	7.61039e-11	rs1076680		WNT4	NM_030761	Body	chr1:22456023-22456225	S_Shelf
cg08504468	1	22468982	0.0036	0.0005	++++++	7.646e-12	3.42716e-10			WNT4	NM_030761	Body	chr1:22468912-22470252	Island
cg13048466	1	22591361	0.0027	0.0006	++++++	8.779e-06	0.000103527
cg10838091	1	22889780	0.0077	0.001	++++++	2.878e-14	1.95229e-12			EPHA8;EPHA8	NM_020526;NM_001006943	TSS1500;TSS1500	chr1:22889595-22890096	Island
cg26603050	1	22938172	0.0043	0.0009	++++++	3.619e-06	4.72382e-05
cg17465569	1	22963605	0.0038	0.0006	++++++	1.47e-09	4.18977e-08			C1QA	NM_015991	5'UTR
cg25600750	1	22974149	0.0045	0.001	++++++	2.985e-06	3.98155e-05			C1QC;C1QC	NM_001114101;NM_172369	Body;Body	chr1:22974050-22974303	Island
cg27584013	1	23012439	0.0032	0.0009	++++++	0.0003761	0.00273118
cg02974898	1	23105600	-0.0037	0.0007	------	5.629e-08	1.13785e-06	rs74060683		EPHB2;EPHB2	NM_004442;NM_017449	Body;Body
cg22931642	1	23135043	-0.0082	0.0008	------	1.605e-22	3.21166e-20			EPHB2;EPHB2	NM_004442;NM_017449	Body;Body
cg24444923	1	23280477	0.0028	0.0007	++++++	5.824e-05	0.000542316						chr1:23279553-23280569	Island
cg02981928	1	23495492	0.0089	0.0012	++++++	1.665e-14	1.16762e-12			LUZP1;LUZP1	NM_033631;NM_001142546	TSS200;TSS200
cg22865831	1	23495514	0.007	0.0011	++++++	4.031e-10	1.28875e-08			LUZP1;LUZP1	NM_033631;NM_001142546	TSS200;TSS200
cg04553810	1	23495527	0.0075	0.0012	++++++	2.4e-10	8.04813e-09			LUZP1;LUZP1	NM_033631;NM_001142546	TSS200;TSS200						X
cg25610515	1	23495577	0.0076	0.001	++++++	1.695e-13	1.00665e-11			LUZP1;LUZP1	NM_033631;NM_001142546	TSS1500;TSS1500						X
cg11953164	1	23521307	0.0027	0.0007	++++++	0.0002586	0.00197907			HTR1D	NM_000864	TSS200
cg20678835	1	23521332	0.0032	0.0007	++++++	2.76e-06	3.71583e-05			HTR1D	NM_000864	TSS200
cg08718097	1	23668792	0.0048	0.0008	++++++	8.202e-09	2.00539e-07			HNRNPR;HNRNPR;HNRNPR;HNRNPR	NM_005826;NM_001102397;NM_001102399;NM_001102398	5'UTR;5'UTR;5'UTR;5'UTR	chr1:23670245-23671363	N_Shore
cg14280658	1	23881754	0.0038	0.0007	++++++	4.117e-08	8.58386e-07						chr1:23881017-23881755	Island
cg00458949	1	23942134	0.0047	0.0007	++++++	1.134e-10	4.04423e-09						chr1:23945941-23946295	N_Shelf
cg07560174	1	24018520	0.0102	0.0008	++++++	1.115e-40	9.40532e-38			RPL11	NM_000975	Body	chr1:24018355-24018567	Island
cg24502901	1	24086220	-0.0046	0.001	------	1.115e-05	0.00012766			TCEB3	NM_003198	3'UTR
cg22041707	1	24127812	0.0035	0.0009	++++++	0.0002043	0.00161445			GALE;GALE	NM_000403;NM_001008216	TSS1500;TSS1500	chr1:24126799-24127549	S_Shore
cg10961323	1	24127976	0.0067	0.0007	++++++	9.208e-20	1.32597e-17			GALE;GALE	NM_000403;NM_001008216	TSS1500;TSS1500	chr1:24126799-24127549	S_Shore
cg07568418	1	24194974	0.0091	0.0015	++++++	4.035e-10	1.28983e-08			FUCA1	NM_000147	TSS200	chr1:24194254-24194990	Island
cg12084952	1	24194979	0.0071	0.0014	++++++	5.846e-07	9.33648e-06			FUCA1	NM_000147	TSS200	chr1:24194254-24194990	Island
cg05560725	1	24194989	0.0109	0.0018	++++++	2.318e-09	6.34442e-08			FUCA1	NM_000147	TSS200	chr1:24194254-24194990	Island
cg05524740	1	24225690	0.0034	0.0011	++++++	0.001242	0.00753227			CNR2	NM_001841	5'UTR	chr1:24229115-24229537	N_Shelf
cg23287243	1	24230384	0.006	0.0009	++++++	1.231e-11	5.29852e-10		rs74967924	CNR2	NM_001841	5'UTR	chr1:24229115-24229537	S_Shore
cg23076913	1	24435582	-0.0041	0.0007	------	3.305e-10	1.07553e-08			MYOM3	NM_152372	5'UTR
cg18323236	1	24743029	-0.006	0.0012	------	3.396e-07	5.73133e-06			NIPAL3	NM_020448	5'UTR	chr1:24742671-24743039	Island
cg02336364	1	24764700	-0.0054	0.0012	------	2.802e-06	3.76651e-05	rs1008485		NIPAL3	NM_020448	Body
cg20263885	1	24882207	0.0046	0.0009	++++++	3.682e-07	6.1599e-06			C1orf130	NM_001010980	TSS1500
cg26838747	1	25071311	0.0036	0.0008	++++++	2.017e-06	2.81581e-05			CLIC4	NM_013943	TSS1500	chr1:25071352-25072586	N_Shore
cg24883333	1	25071513	0.0035	0.0007	++++++	2.075e-07	3.68378e-06			CLIC4	NM_013943	TSS1500	chr1:25071352-25072586	Island
cg23086176	1	25226129	0.0021	0.0007	++++++	0.001437	0.0085086			RUNX3;RUNX3	NM_004350;NM_001031680	3'UTR;3'UTR	chr1:25228496-25229132	N_Shelf
cg01103597	1	25242147	0.0032	0.0007	++++++	1.485e-06	2.14513e-05	rs736553		RUNX3;RUNX3	NM_001031680;NM_004350	Body;Body
cg00117172	1	25255838	0.0051	0.0009	++++++	3.643e-09	9.57929e-08	rs79784290		RUNX3;RUNX3	NM_001031680;NM_004350	Body;Body	chr1:25255527-25259005	Island
cg19590532	1	25255920	0.0077	0.0006	++++++	1.309e-38	9.48088e-36			RUNX3;RUNX3	NM_001031680;NM_004350	Body;Body	chr1:25255527-25259005	Island
cg13629563	1	25256949	0.0029	0.0006	++++++	1.554e-06	2.23384e-05			RUNX3;RUNX3	NM_001031680;NM_004350	Body;TSS200	chr1:25255527-25259005	Island
cg26421310	1	25257058	0.0078	0.001	++++++	9.901e-15	7.22918e-13			RUNX3;RUNX3	NM_004350;NM_001031680	TSS1500;Body	chr1:25255527-25259005	Island
cg04221877	1	25257515	0.004	0.0008	++++++	2.445e-06	3.33787e-05			RUNX3;RUNX3	NM_004350;NM_001031680	TSS1500;Body	chr1:25255527-25259005	Island
cg18087266	1	25257629	0.003	0.0005	++++++	4.893e-08	1.0031e-06			RUNX3;RUNX3	NM_004350;NM_001031680	TSS1500;Body	chr1:25255527-25259005	Island
cg04907595	1	25258264	0.0034	0.0011	++++++	0.001413	0.00839116	rs1065537		RUNX3;RUNX3	NM_004350;NM_001031680	TSS1500;Body	chr1:25255527-25259005	Island
cg20670361	1	25258679	0.0035	0.0006	++++++	2.269e-09	6.22673e-08			RUNX3	NM_001031680	Body	chr1:25255527-25259005	Island
cg08540745	1	25867637	-0.008	0.0008	------	2.545e-21	4.41376e-19						chr1:25869893-25871042	N_Shelf
cg10781087	1	25916755	0.0042	0.0008	++++++	3.533e-07	5.93454e-06
cg11828509	1	26146223	-0.0034	0.001	------	0.0008557	0.00549377			FAM54B;FAM54B;FAM54B;FAM54B	NM_001099625;NM_001099627;NM_019557;NM_001099626	TSS200;TSS200;TSS1500;TSS1500	chr1:26146122-26147349	Island
cg12805491	1	26198721	-0.0035	0.0008	------	5.06e-06	6.35586e-05			PAQR7	NM_178422	TSS1500	chr1:26201722-26202516	N_Shelf
cg07501506	1	26226649	-0.0052	0.0013	------	5.853e-05	0.000544637			STMN1;STMN1;STMN1;STMN1	NM_203399;NM_203401;NM_005563;NM_001145454	3'UTR;3'UTR;3'UTR;Body
cg16174809	1	26324082	0.0044	0.0007	++++++	7.235e-10	2.20086e-08			PAFAH2	NM_000437	5'UTR	chr1:26324549-26324934	N_Shore
cg13462544	1	26485402	0.0021	0.0006	++++++	0.0003769	0.00273604	rs72649304		GRRP1	NM_024869	TSS200	chr1:26487807-26488606	N_Shelf
cg04236334	1	26487591	0.0029	0.0005	++++++	1.459e-08	3.36524e-07			GRRP1	NM_024869	5'UTR	chr1:26487807-26488606	N_Shore
cg00540238	1	26516960	0.0032	0.0008	++++++	1.994e-05	0.000212588			CATSPER4	NM_198137	TSS200
cg05749067	1	26517321	0.0034	0.0008	++++++	8.22e-06	9.76869e-05			CATSPER4	NM_198137	1stExon
cg11070193	1	26527870	0.0064	0.002	++++++	0.00132	0.0079246		rs17163674	CATSPER4	NM_198137	Body
cg20415053	1	26527928	0.0102	0.003	++++++	0.0007209	0.00475137			CATSPER4	NM_198137	Body
cg20616108	1	26547234	0.0044	0.0008	++++++	2.271e-07	3.99771e-06
cg08853451	1	26547377	0.0033	0.001	++++++	0.0008035	0.00520916	rs74061085	rs74061084
cg02299586	1	26633131	0.0036	0.0006	++++++	2.626e-08	5.72961e-07	rs3795682		UBXN11;UBXN11;UBXN11;UBXN11;UBXN11	NM_001077262;NM_001077262;NM_145345;NM_183008;NM_183008	5'UTR;1stExon;5'UTR;1stExon;5'UTR	chr1:26632836-26633316	Island
cg05770238	1	26686587	0.0041	0.001	++++++	2.6e-05	0.000268204						chr1:26686516-26687281	Island
cg00851154	1	26690578	0.0039	0.0009	++++++	9.978e-06	0.000115829			ZNF683;ZNF683	NM_001114759;NM_173574	Body;Body	chr1:26686516-26687281	S_Shelf
cg08109646	1	26698634	0.005	0.0008	++++++	1.179e-10	4.19175e-09			ZNF683;ZNF683	NM_001114759;NM_173574	5'UTR;5'UTR
cg04079139	1	26735245	0.0049	0.0009	++++++	6.121e-08	1.22673e-06						chr1:26737246-26738148	N_Shelf
cg23605843	1	26735630	0.0075	0.0009	++++++	1.788e-15	1.46505e-13	rs12747426					chr1:26737246-26738148	N_Shore
cg19924431	1	26735846	0.0035	0.0009	++++++	7.168e-05	0.000649895			LIN28	NM_024674	TSS1500	chr1:26737246-26738148	N_Shore
cg09799571	1	26735874	0.0053	0.0008	++++++	6.214e-12	2.82899e-10			LIN28	NM_024674	TSS1500	chr1:26737246-26738148	N_Shore
cg10769253	1	26736064	0.0032	0.0009	++++++	0.000285	0.00215268			LIN28	NM_024674	TSS1500	chr1:26737246-26738148	N_Shore
cg13092108	1	26857284	-0.0048	0.0009	------	6.893e-08	1.36458e-06			RPS6KA1	NM_002953	Body	chr1:26856191-26856684	S_Shore
cg24585377	1	26857774	-0.0151	0.0012	------	4.847e-36	3.07581e-33			RPS6KA1	NM_002953	Body	chr1:26856191-26856684	S_Shore
cg09900893	1	26865376	0.004	0.0006	++++++	8.43e-13	4.44942e-11			RPS6KA1	NM_002953	Body
cg13571388	1	26947729	0.0093	0.0015	++++++	3.029e-10	9.93661e-09						chr1:26946844-26948076	Island
cg19008222	1	26947831	0.0052	0.0009	++++++	2.871e-08	6.2103e-07		rs17162278				chr1:26946844-26948076	Island
cg17385674	1	27021704	0.0039	0.001	++++++	6.22e-05	0.000574332	rs11543296		ARID1A;ARID1A	NM_006015;NM_139135	TSS1500;TSS1500	chr1:27021833-27024101	N_Shore
cg04360147	1	27021709	0.0031	0.0008	++++++	9.975e-05	0.000865482	rs11543296		ARID1A;ARID1A	NM_006015;NM_139135	TSS1500;TSS1500	chr1:27021833-27024101	N_Shore
cg12136895	1	27108185	0.0027	0.0007	++++++	0.0002159	0.00169373			ARID1A;ARID1A	NM_006015;NM_139135	3'UTR;3'UTR
cg04427651	1	27152694	-0.0054	0.0008	------	2.568e-12	1.25798e-10			ZDHHC18	NM_032283	TSS1500	chr1:27153033-27153243	N_Shore
cg11348165	1	27189270	0.0042	0.0008	++++++	2.51e-08	5.50052e-07			SFN	NM_006142	TSS1500	chr1:27189912-27190128	N_Shore
cg25614889	1	27247775	0.003	0.0008	++++++	6.714e-05	0.000614126	rs72651563		NUDC	NM_006600	TSS1500	chr1:27248048-27248619	N_Shore
cg16574155	1	27287468	0.0039	0.0009	++++++	2.606e-05	0.000268743			C1orf172	NM_152365	TSS1500	chr1:27286065-27287101	S_Shore
cg12396969	1	27319532	0.0026	0.0006	++++++	4.841e-05	0.000461446	rs78345898		TRNP1	NM_001013642	TSS1500	chr1:27320127-27321146	N_Shore
cg24251497	1	27319578	0.0025	0.0008	++++++	0.001006	0.00629902			TRNP1	NM_001013642	TSS1500	chr1:27320127-27321146	N_Shore
cg02508229	1	27336989	-0.0026	0.0008	------	0.001538	0.00900564			FAM46B	NM_052943	Body	chr1:27338879-27339441	N_Shore
cg16352283	1	27338978	0.0046	0.0006	++++++	2.201e-13	1.28203e-11			FAM46B	NM_052943	1stExon	chr1:27338879-27339441	Island
cg13782884	1	27339287	0.0146	0.0011	++++++	6.855e-39	5.05316e-36			FAM46B;FAM46B	NM_052943;NM_052943	5'UTR;1stExon	chr1:27338879-27339441	Island
cg06606318	1	27339314	0.015	0.0015	++++++	2.787e-24	6.76402e-22			FAM46B;FAM46B	NM_052943;NM_052943	5'UTR;1stExon	chr1:27338879-27339441	Island
cg24481381	1	27339413	0.0056	0.0013	++++++	3.546e-05	0.000351984	rs59177216		FAM46B	NM_052943	TSS200	chr1:27338879-27339441	Island
cg08830553	1	27339657	0.0033	0.0008	++++++	5.037e-05	0.000477638	rs76533775		FAM46B	NM_052943	TSS1500	chr1:27338879-27339441	S_Shore				X
cg25130381	1	27440721	0.0032	0.0007	++++++	2.59e-06	3.51489e-05			SLC9A1	NM_003047	Body
cg07357033	1	27532592	0.0027	0.0007	++++++	3.109e-05	0.000313853
cg07744618	1	27678015	0.0022	0.0005	++++++	4.713e-05	0.00045086			SYTL1	NM_032872	Body	chr1:27675919-27678016	Island
cg04789365	1	27687695	0.0037	0.0011	++++++	0.0006591	0.00440187			MAP3K6	NM_004672	Body	chr1:27687024-27687743	Island
cg11529819	1	27695677	-0.003	0.0007	------	5.135e-05	0.000485766			FCN3;FCN3	NM_173452;NM_003665	3'UTR;3'UTR	chr1:27692412-27693243	S_Shelf
cg11229315	1	27877018	-0.0153	0.0019	------	1.106e-15	9.3924e-14			AHDC1	NM_001029882	Body	chr1:27874417-27874638	S_Shelf
cg11697038	1	27931284	0.0058	0.0006	++++++	2.816e-20	4.33166e-18			AHDC1	NM_001029882	TSS1500	chr1:27929705-27930866	S_Shore
cg17164905	1	27931310	0.0066	0.0009	++++++	3.636e-14	2.42799e-12			AHDC1	NM_001029882	TSS1500	chr1:27929705-27930866	S_Shore
cg13683975	1	27943724	0.0027	0.0006	++++++	3.156e-06	4.18396e-05			FGR;FGR;FGR	NM_001042729;NM_001042747;NM_005248	Body;Body;Body	chr1:27941865-27942324	S_Shore
cg00065048	1	27962037	0.0043	0.0006	++++++	6.444e-12	2.92663e-10			FGR	NM_005248	TSS1500	chr1:27960567-27961023	S_Shore
cg17602903	1	27986074	0.0059	0.0008	++++++	1.386e-12	7.07516e-11						chr1:27986305-27986808	N_Shore
cg15905471	1	27986807	0.003	0.0007	++++++	5.399e-05	0.000507604						chr1:27986305-27986808	Island
cg22433862	1	28013341	0.0103	0.0012	++++++	4.372e-18	5.12845e-16
cg15707455	1	28157011	0.0094	0.0009	++++++	1.654e-26	4.95979e-24			PPP1R8;PPP1R8;PPP1R8	NM_014110;NM_002713;NM_138558	TSS1500;TSS1500;TSS1500	chr1:28157221-28157788	N_Shore
cg19251242	1	28198712	-0.0028	0.0006	------	5.827e-06	7.20159e-05			C1orf38;C1orf38;C1orf38	NM_001105556;NM_004848;NM_001039477	TSS1500;TSS1500;TSS1500	chr1:28199031-28199257	N_Shore
cg22711679	1	28241425	0.0053	0.0008	++++++	1.667e-10	5.75997e-09			RPA2	NM_002946	TSS200	chr1:28240584-28241535	Island
cg01789150	1	28241495	0.0103	0.0008	++++++	8.415e-40	6.66479e-37			RPA2	NM_002946	TSS1500	chr1:28240584-28241535	Island
cg08169949	1	28241532	0.015	0.0012	++++++	2.171e-33	1.16408e-30			RPA2	NM_002946	TSS1500	chr1:28240584-28241535	Island
cg25410668	1	28241577	0.0087	0.0006	++++++	2.192e-48	2.91575e-45			RPA2	NM_002946	TSS1500	chr1:28240584-28241535	S_Shore
cg00292669	1	28241681	0.0027	0.0008	++++++	0.0006192	0.00417273			RPA2	NM_002946	TSS1500	chr1:28240584-28241535	S_Shore
cg21775279	1	28285385	0.009	0.001	++++++	9.294e-19	1.19085e-16			XKR8;SMPDL3B	NM_018053;NM_014474	TSS1500;3'UTR	chr1:28286019-28286838	N_Shore
cg06352370	1	28286365	0.0038	0.0008	++++++	4.777e-07	7.79142e-06			XKR8	NM_018053	TSS200	chr1:28286019-28286838	Island
cg20945221	1	28423646	0.0041	0.0009	++++++	4.51e-06	5.74428e-05			LOC653566	NR_027268	TSS1500
cg18468844	1	28503720	0.0043	0.0011	++++++	0.0001518	0.00124828			PTAFR;PTAFR;PTAFR;PTAFR	NM_001164723;NM_000952;NM_001164721;NM_001164722	TSS1500;TSS1500;5'UTR;5'UTR
cg23847017	1	28764854	-0.0061	0.0015	------	4.167e-05	0.000405052			PHACTR4;PHACTR4;PHACTR4	NM_023923;NM_023923;NM_001048183	1stExon;5'UTR;Body
cg00452755	1	28864993	-0.0023	0.0005	------	1.615e-05	0.000176735			SNHG3-RCC1;RCC1;RCC1;RCC1;SNHG3-RCC1;SNHG3-RCC1	NR_030725;NM_001269;NM_001048194;NM_001048195;NR_030726;NM_001048199	Body;3'UTR;3'UTR;3'UTR;Body;3'UTR
cg09837361	1	28996131	0.0032	0.0008	++++++	0.0001608	0.00131225			GMEB1;GMEB1	NM_006582;NM_024482	5'UTR;5'UTR
cg25875824	1	29063431	-0.0048	0.0014	------	0.000867	0.00555455			YTHDF2;YTHDF2	NM_016258;NM_016258	5'UTR;1stExon	chr1:29063066-29064315	Island
cg24878454	1	29241762	0.0084	0.0009	++++++	4.672e-22	8.78944e-20			EPB41;EPB41;EPB41;EPB41;EPB41;EPB41	NM_203342;NM_203343;NM_004437;NM_001166006;NM_001166007;NM_001166005	5'UTR;5'UTR;5'UTR;5'UTR;5'UTR;5'UTR	chr1:29240768-29241969	Island
cg10165585	1	29449042	0.0052	0.0008	++++++	1.552e-10	5.3945e-09			TMEM200B	NM_001003682	5'UTR	chr1:29447699-29451847	Island
cg19716902	1	29450584	0.0078	0.0011	++++++	1.276e-12	6.55152e-11			TMEM200B	NM_001003682	TSS200	chr1:29447699-29451847	Island
cg04596632	1	29451471	0.0049	0.0006	++++++	5.834e-18	6.73678e-16	rs2993710		TMEM200B	NM_001003682	TSS1500	chr1:29447699-29451847	Island
cg08597839	1	29461008	0.0033	0.001	++++++	0.001036	0.00645918						chr1:29460810-29461172	Island
cg11797145	1	29557769	-0.0048	0.0009	------	4.823e-08	9.89724e-07			MECR;MECR	NM_001024732;NM_016011	TSS1500;TSS1500	chr1:29557220-29557627	S_Shore
cg22795471	1	29565099	0.0061	0.0006	++++++	8.931e-27	2.77225e-24			PTPRU;PTPRU;PTPRU	NM_133178;NM_133177;NM_005704	Body;Body;Body	chr1:29562745-29565307	Island
cg05673731	1	29565306	0.004	0.0009	++++++	1.805e-05	0.000194825			PTPRU;PTPRU;PTPRU	NM_133178;NM_133177;NM_005704	Body;Body;Body	chr1:29562745-29565307	Island
cg05039004	1	29586299	0.0089	0.002	++++++	5.269e-06	6.58788e-05			PTPRU;PTPRU;PTPRU	NM_133178;NM_133177;NM_005704	Body;Body;Body	chr1:29585897-29586598	Island
cg10010183	1	29651806	0.0083	0.0009	++++++	6.037e-21	1.00395e-18			PTPRU;PTPRU;PTPRU	NM_133178;NM_133177;NM_005704	Body;Body;Body
cg18381490	1	29751343	0.0038	0.0009	++++++	3.795e-05	0.000373537		rs76200704
cg00830599	1	30398050	0.0025	0.0006	++++++	9.736e-05	0.000847669
cg22515475	1	30404680	0.0025	0.0008	++++++	0.001669	0.00965218
cg01532487	1	31156665	0.0045	0.0011	++++++	4.658e-05	0.000446308						chr1:31158009-31158261	N_Shore
cg08023265	1	31158138	0.006	0.0005	++++++	5.49e-30	2.25587e-27						chr1:31158009-31158261	Island
cg17484671	1	31158158	0.0102	0.0015	++++++	7.64e-12	3.42484e-10						chr1:31158009-31158261	Island
cg11684541	1	31161270	0.0038	0.0008	++++++	5.709e-06	7.07577e-05						chr1:31158009-31158261	S_Shelf
cg04089332	1	31190161	-0.0053	0.0006	------	4.475e-16	4.01295e-14			MATN1	NM_002379	Body	chr1:31190972-31191221	N_Shore
cg18221336	1	31215287	0.0046	0.0012	++++++	0.0001144	0.000975382			LAPTM5	NM_006762	Body
cg15580226	1	31362242	0.0029	0.0008	++++++	0.0005789	0.00394076			SDC3	NM_014654	Body
cg03420846	1	31406864	-0.0034	0.0005	------	2.226e-13	1.29532e-11			PUM1;PUM1	NM_014676;NM_001020658	Body;Body
cg20790367	1	31492493	0.0022	0.0007	++++++	0.0005685	0.00387912			PUM1;PUM1	NM_014676;NM_001020658	Body;Body
cg24710886	1	31538937	0.0048	0.0008	++++++	5.122e-10	1.60479e-08			PUM1;PUM1	NM_001020658;NM_014676	TSS1500;TSS1500	chr1:31538412-31538938	Island				X
cg08243849	1	31539007	0.0077	0.0005	++++++	1.612e-53	2.6976e-50			PUM1;PUM1	NM_001020658;NM_014676	TSS1500;TSS1500	chr1:31538412-31538938	S_Shore
cg11416095	1	31627721	0.0089	0.0013	++++++	1.13e-11	4.90192e-10						chr1:31628100-31628493	N_Shore
cg15717165	1	31656946	0.003	0.0008	++++++	8.756e-05	0.000773098			NKAIN1	NM_024522	Body	chr1:31654422-31654833	S_Shelf
cg26360484	1	31885806	0.0044	0.0007	++++++	1.003e-10	3.62312e-09			SERINC2	NM_178865	TSS200	chr1:31885794-31887010	Island
cg24693287	1	31885850	0.0075	0.0009	++++++	2.74e-15	2.17676e-13			SERINC2	NM_178865	TSS200	chr1:31885794-31887010	Island
cg07924387	1	31885880	0.0042	0.0006	++++++	2.821e-11	1.13423e-09			SERINC2	NM_178865	TSS200	chr1:31885794-31887010	Island
cg26315753	1	31885890	0.0043	0.0011	++++++	7.643e-05	0.000687181			SERINC2	NM_178865	TSS200	chr1:31885794-31887010	Island
cg07478791	1	31886160	-0.0032	0.001	------	0.001047	0.0065168			SERINC2	NM_178865	Body	chr1:31885794-31887010	Island
cg13184777	1	31886915	0.0058	0.0011	++++++	1.076e-07	2.04e-06			SERINC2	NM_178865	Body	chr1:31885794-31887010	Island
cg22855405	1	32042037	0.0027	0.0007	++++++	7.866e-05	0.000704621			TINAGL1	NM_022164	TSS200
cg08169827	1	32054766	0.0045	0.0009	++++++	1.17e-06	1.73442e-05						chr1:32054341-32054843	Island
cg18383660	1	32082219	0.0046	0.0007	++++++	4.278e-12	2.01205e-10			HCRTR1	NM_001525	TSS1500	chr1:32083149-32084069	N_Shore
cg18082979	1	32085118	0.0055	0.0008	++++++	6.486e-12	2.94249e-10			HCRTR1	NM_001525	Body	chr1:32083149-32084069	S_Shore
cg07483420	1	32111545	-0.0031	0.0007	------	6.212e-06	7.62247e-05			PEF1	NM_012392	TSS1500	chr1:32110210-32110961	S_Shore
cg00160583	1	32167512	-0.0027	0.0005	------	2.012e-09	5.57677e-08			COL16A1	NM_001856	Body	chr1:32169537-32169869	N_Shelf
cg02989257	1	32169274	-0.0031	0.0008	------	3.079e-05	0.000311233			COL16A1	NM_001856	5'UTR	chr1:32169537-32169869	N_Shore
cg17519449	1	32205031	0.0042	0.0009	++++++	1.697e-06	2.41597e-05			BAI2	NM_001703	Body	chr1:32208486-32208704	N_Shelf
cg17879376	1	32212024	-0.0029	0.0006	------	8.086e-06	9.6293e-05			BAI2	NM_001703	Body	chr1:32208486-32208704	S_Shelf
cg22169053	1	32281460	0.0085	0.0007	++++++	2.466e-30	1.05075e-27			SPOCD1	NM_144569	5'UTR
cg15789095	1	32281466	0.0053	0.0007	++++++	1.05e-15	8.95164e-14			SPOCD1	NM_144569	5'UTR
cg07802625	1	32281665	0.0041	0.0007	++++++	6.383e-09	1.59504e-07			SPOCD1	NM_144569	TSS200
cg25821168	1	32281703	0.0043	0.0008	++++++	2.401e-07	4.20018e-06			SPOCD1	NM_144569	TSS200
cg17803965	1	32281812	0.0034	0.0008	++++++	9.679e-06	0.00011275			SPOCD1	NM_144569	TSS1500
cg05941819	1	32568405	0.0043	0.0008	++++++	8.667e-08	1.67681e-06			TMEM39B	NM_018056	3'UTR
cg00965643	1	32674817	-0.0018	0.0005	------	0.0006656	0.00443863			DCDC2B	NM_001099434	1stExon	chr1:32670569-32671885	S_Shelf
cg11960677	1	32705760	0.0023	0.0007	++++++	0.0008998	0.00573256			MTMR9L	NR_026850	Body	chr1:32705524-32707141	Island
cg01070065	1	32714023	0.0039	0.0005	++++++	5.178e-15	3.95027e-13			FAM167B	NM_032648	Body	chr1:32713918-32714186	Island
cg11286035	1	32714038	0.0077	0.0006	++++++	8.256e-43	7.9314e-40			FAM167B	NM_032648	Body	chr1:32713918-32714186	Island
cg22602019	1	32714308	0.0042	0.0007	++++++	3.945e-10	1.26301e-08			FAM167B	NM_032648	3'UTR	chr1:32713918-32714186	S_Shore
cg01525376	1	32716212	-0.0029	0.0007	------	7.574e-06	9.09421e-05			LCK	NM_005356	TSS1500	chr1:32713918-32714186	S_Shelf
cg19508561	1	32740758	0.0041	0.0008	++++++	2.448e-07	4.27357e-06	rs11576028		LCK;LCK	NM_005356;NM_001042771	Body;Body	chr1:32740710-32741544	Island				X
cg18857467	1	32787489	0.0057	0.0009	++++++	1.203e-09	3.49135e-08			HDAC1	NM_004964	Body
cg09072560	1	32802218	0.0062	0.0008	++++++	1.4e-13	8.43037e-12			MARCKSL1	NM_023009	TSS1500	chr1:32800859-32802229	Island
cg06221946	1	32802312	0.0016	0.0005	++++++	0.001345	0.00805012			MARCKSL1	NM_023009	TSS1500	chr1:32800859-32802229	S_Shore
cg05936895	1	32816928	0.0083	0.0007	++++++	5.819e-29	2.19943e-26						chr1:32817198-32817588	N_Shore
cg06174704	1	32821327	-0.0017	0.0004	------	2.471e-05	0.000256517						chr1:32817198-32817588	S_Shelf
cg19921279	1	32827389	0.0076	0.0008	++++++	1.987e-23	4.37704e-21			LOC100128071;TSSK3	NM_001167676;NM_052841	Body;TSS1500	chr1:32826944-32828017	Island
cg04093047	1	32827707	0.0051	0.0006	++++++	3.865e-17	3.98914e-15			LOC100128071;LOC100128071;TSSK3	NM_001167676;NM_001167676;NM_052841	1stExon;5'UTR;TSS200	chr1:32826944-32828017	Island
cg01555014	1	32827710	0.0041	0.0006	++++++	2.236e-13	1.30041e-11			LOC100128071;LOC100128071;TSSK3	NM_001167676;NM_001167676;NM_052841	1stExon;5'UTR;TSS200	chr1:32826944-32828017	Island
cg08859095	1	32827824	0.0051	0.0009	++++++	3.725e-08	7.84816e-07			LOC100128071;LOC100128071;TSSK3	NM_001167676;NM_001167676;NM_052841	1stExon;5'UTR;TSS200	chr1:32826944-32828017	Island
cg15061530	1	32827834	0.0039	0.001	++++++	0.000121	0.00102408			LOC100128071;LOC100128071;TSSK3	NM_001167676;NM_001167676;NM_052841	1stExon;5'UTR;TSS200	chr1:32826944-32828017	Island
cg21172540	1	32827840	0.003	0.0007	++++++	1.725e-05	0.000187315			LOC100128071;LOC100128071;TSSK3	NM_001167676;NM_001167676;NM_052841	1stExon;5'UTR;TSS200	chr1:32826944-32828017	Island
cg06529818	1	32828847	-0.0049	0.0007	------	1.642e-11	6.89522e-10		rs76802620	LOC100128071;TSSK3	NM_001167676;NM_052841	TSS1500;Body	chr1:32826944-32828017	S_Shore
cg02276490	1	32859513	-0.0037	0.0011	------	0.001252	0.00758206			BSDC1;BSDC1;BSDC1;BSDC1	NM_001143889;NM_001143888;NM_018045;NM_001143890	Body;Body;Body;Body	chr1:32859770-32860348	N_Shore
cg01586952	1	32891825	0.0032	0.0007	++++++	1.16e-05	0.000132145						chr1:32892428-32892835	N_Shore
cg11197101	1	33219998	0.0199	0.0027	++++++	1.21e-13	7.36965e-12			KIAA1522	NM_020888	Body	chr1:33219427-33220028	Island
cg17327404	1	33231109	0.0032	0.0008	++++++	2.72e-05	0.000279167			KIAA1522	NM_020888	Body
cg23097296	1	33231167	0.0051	0.0014	++++++	0.000189	0.00150993			KIAA1522	NM_020888	Body
cg06786238	1	33231190	0.0029	0.0009	++++++	0.0008103	0.00524636			KIAA1522	NM_020888	Body
cg09804503	1	33231313	0.0036	0.0011	++++++	0.0008832	0.00564248			KIAA1522	NM_020888	Body
cg20951444	1	33337112	-0.0033	0.0006	------	5.631e-09	1.42219e-07			FNDC5	NM_153756	TSS1500
cg11524235	1	33351587	0.0032	0.0007	++++++	1.885e-06	2.65107e-05			HPCA	NM_002143	TSS1500	chr1:33351686-33352397	N_Shore
cg05127548	1	33585747	0.0032	0.0007	++++++	1.454e-05	0.000161022			ADC	NM_052998	Body
cg03306027	1	33612024	-0.0042	0.0008	------	4.411e-08	9.12851e-07	rs4045744		TRIM62	NM_018207	3'UTR	chr1:33612976-33613321	N_Shore
cg06851000	1	33627109	-0.0068	0.0011	------	5.881e-10	1.82006e-08			TRIM62	NM_018207	Body	chr1:33625259-33625527	S_Shore
cg10975001	1	33627155	-0.006	0.0008	------	1.127e-12	5.83267e-11		rs77555817	TRIM62	NM_018207	Body	chr1:33625259-33625527	S_Shore
cg20156985	1	33694609	0.0045	0.0006	++++++	1.043e-13	6.43085e-12
cg20820996	1	33749849	0.0045	0.0009	++++++	7.205e-07	1.12481e-05			ZNF362	NM_152493	Body	chr1:33745741-33745990	S_Shelf
cg13870102	1	33772519	0.0073	0.0008	++++++	5.705e-20	8.46797e-18						chr1:33772146-33773104	Island
cg08864344	1	33772997	0.0032	0.001	++++++	0.0009098	0.00578561						chr1:33772146-33773104	Island
cg20322433	1	33800173	-0.0035	0.0006	------	1.149e-09	3.34845e-08			PHC2;PHC2	NM_004427;NM_198040	5'UTR;Body
cg11401957	1	34175169	0.0056	0.0007	++++++	3.723e-14	2.48209e-12			CSMD2	NM_052896	Body
cg09844805	1	34325183	0.0049	0.001	++++++	7.368e-07	1.14779e-05			CSMD2;HMGB4	NM_052896;NM_145205	Body;TSS1500
cg17904797	1	34333326	0.0033	0.0009	++++++	0.0003865	0.00279604			CSMD2	NM_052896	Body
cg05695604	1	34485326	0.0047	0.0007	++++++	1.863e-10	6.37931e-09			CSMD2	NM_052896	Body
cg10953723	1	34522918	0.0031	0.0007	++++++	1.052e-05	0.000121297			CSMD2	NM_052896	Body
cg01445580	1	34631891	0.0058	0.0017	++++++	0.0008412	0.00541677			C1orf94;CSMD2	NM_032884;NM_052896	TSS1500;TSS1500	chr1:34628783-34630976	S_Shore
cg25772827	1	34632573	0.0069	0.0011	++++++	1.442e-09	4.11845e-08			C1orf94;CSMD2	NM_032884;NM_052896	TSS200;TSS1500	chr1:34628783-34630976	S_Shore
cg05382123	1	34632585	0.0051	0.0009	++++++	1.734e-09	4.86076e-08			C1orf94;CSMD2	NM_032884;NM_052896	TSS200;TSS1500	chr1:34628783-34630976	S_Shore
cg24411961	1	34642396	0.004	0.0004	++++++	1.205e-27	4.01037e-25		rs34457758	C1orf94;C1orf94	NM_032884;NM_001134734	5'UTR;TSS200	chr1:34642382-34643024	Island
cg04025150	1	34642862	0.0048	0.0015	++++++	0.001347	0.00806011			C1orf94;C1orf94;C1orf94	NM_001134734;NM_001134734;NM_032884	5'UTR;1stExon;5'UTR	chr1:34642382-34643024	Island
cg24629356	1	35122551	0.0048	0.0011	++++++	8.497e-06	0.000100576	rs4653073
cg07594531	1	35225326	0.0031	0.0007	++++++	2.628e-06	3.55948e-05			GJB4	NM_153212	TSS200	chr1:35227028-35227276	N_Shore
cg02030454	1	35250489	0.0102	0.0016	++++++	2.765e-10	9.14501e-09			GJB3;GJB3	NM_024009;NM_001005752	Body;Body	chr1:35250418-35250736	Island
cg25279778	1	35250670	0.0077	0.0015	++++++	3.496e-07	5.8781e-06			GJB3;GJB3	NM_024009;NM_001005752	Body;Body	chr1:35250418-35250736	Island
cg12126857	1	35384669	0.0076	0.001	++++++	1.827e-15	1.49376e-13
cg15081344	1	35396310	0.0035	0.0006	++++++	3.635e-09	9.56189e-08						chr1:35394747-35396206	S_Shore
cg03455250	1	35442238	0.0071	0.001	++++++	4.118e-12	1.94274e-10						chr1:35442237-35442936	Island
cg27303106	1	35545352	0.0051	0.0009	++++++	1.848e-08	4.16887e-07			ZMYM1	NM_024772	5'UTR	chr1:35544927-35545303	S_Shore
cg13877715	1	35914081	-0.0043	0.0008	------	3.137e-07	5.33654e-06			KIAA0319L	NM_024874	Body
cg18125241	1	36026419	-0.0038	0.0006	------	6.462e-11	2.42151e-09			NCDN;NCDN;NCDN	NM_001014841;NM_014284;NM_001014839	Body;Body;Body	chr1:36022680-36023834	S_Shelf
cg11214942	1	36031650	-0.0031	0.0007	------	8.041e-06	9.58286e-05			NCDN;NCDN;NCDN	NM_001014841;NM_001014839;NM_014284	3'UTR;3'UTR;3'UTR
cg14962509	1	36039655	0.0055	0.0005	++++++	8.426e-35	4.96017e-32			TFAP2E	NM_178548	Body	chr1:36038927-36040051	Island
cg17474422	1	36039866	0.0105	0.001	++++++	6.388e-25	1.65591e-22			TFAP2E	NM_178548	Body	chr1:36038927-36040051	Island
cg05845757	1	36039885	0.0111	0.0012	++++++	5.761e-21	9.60587e-19			TFAP2E	NM_178548	Body	chr1:36038927-36040051	Island
cg07196426	1	36042433	0.0052	0.0009	++++++	3.406e-09	9.01666e-08			TFAP2E	NM_178548	Body	chr1:36042432-36043444	Island
cg19163067	1	36042438	0.0061	0.0009	++++++	4.112e-11	1.59878e-09			TFAP2E	NM_178548	Body	chr1:36042432-36043444	Island
cg07167423	1	36042986	0.0052	0.0008	++++++	2.821e-10	9.30946e-09	rs76219284		TFAP2E	NM_178548	Body	chr1:36042432-36043444	Island
cg18131141	1	36043002	0.0054	0.0012	++++++	1.69e-05	0.000183982			TFAP2E	NM_178548	Body	chr1:36042432-36043444	Island
cg24685006	1	36043014	0.0064	0.0012	++++++	1.021e-07	1.94398e-06			TFAP2E	NM_178548	Body	chr1:36042432-36043444	Island
cg22436429	1	36043084	0.0061	0.0012	++++++	7.058e-07	1.10485e-05		rs61741127	TFAP2E	NM_178548	Body	chr1:36042432-36043444	Island
cg12038696	1	36043352	0.0054	0.0009	++++++	7.995e-10	2.41014e-08			TFAP2E	NM_178548	Body	chr1:36042432-36043444	Island
cg08424184	1	36043633	0.0051	0.0009	++++++	1.005e-07	1.91589e-06			TFAP2E	NM_178548	Body	chr1:36042432-36043444	S_Shore
cg13794863	1	36157016	0.0035	0.0006	++++++	5.668e-08	1.14506e-06
cg06198758	1	36181297	-0.0049	0.0009	------	8.088e-08	1.57655e-06			C1orf216	NM_152374	Body	chr1:36184248-36184774	N_Shelf
cg12667125	1	36181447	-0.0048	0.0005	------	2.446e-21	4.24917e-19			C1orf216	NM_152374	Body	chr1:36184248-36184774	N_Shelf
cg00393247	1	36234276	0.0031	0.0009	++++++	0.0003512	0.00257774			CLSPN	NM_022111	Body	chr1:36234924-36235800	N_Shore
cg22789254	1	36550824	-0.0029	0.0008	------	0.0001391	0.0011567			TEKT2	NM_014466	Body	chr1:36549554-36549965	S_Shore
cg17877898	1	36553731	-0.0031	0.0006	------	2.518e-08	5.5163e-07			TEKT2;ADPRHL2	NM_014466;NM_017825	Body;TSS1500	chr1:36554325-36554955	N_Shore
cg09506001	1	36559506	-0.0038	0.001	------	0.000191	0.00152391			ADPRHL2	NM_017825	3'UTR
cg00039326	1	36615845	-0.0049	0.0009	------	2.547e-08	5.57395e-07			TRAPPC3	NM_014408	TSS1500	chr1:36614855-36615462	S_Shore
cg11787186	1	36633259	-0.0064	0.0007	------	1.552e-18	1.9273e-16			MAP7D1	NM_018067	Body
cg17327029	1	36636579	-0.0022	0.0007	------	0.001473	0.00868842			MAP7D1	NM_018067	Body
cg14285365	1	36643743	-0.0067	0.0008	------	1.978e-16	1.86568e-14	rs12563364		MAP7D1	NM_018067	Body	chr1:36643955-36644327	N_Shore
cg16128155	1	36751234	-0.0071	0.0016	------	4.527e-06	5.76399e-05			THRAP3	NM_005119	Body
cg10622536	1	36771021	0.004	0.0007	++++++	2.042e-09	5.65464e-08			C1orf113	NM_001162530	TSS1500	chr1:36771830-36773009	N_Shore
cg05063806	1	36772417	0.0049	0.0007	++++++	1.559e-12	7.89805e-11			C1orf113;C1orf113	NM_024676;NM_001162530	TSS1500;Body	chr1:36771830-36773009	Island
cg17960769	1	36772837	0.0024	0.0007	++++++	0.000641	0.00429848			C1orf113;C1orf113;C1orf113	NM_024676;NM_024676;NM_001162530	5'UTR;1stExon;Body	chr1:36771830-36773009	Island
cg25031061	1	36809495	-0.0041	0.0008	------	5.454e-08	1.10646e-06			STK40	NM_032017	Body	chr1:36807362-36807584	S_Shore
cg08529481	1	36832173	-0.0053	0.0013	------	4.145e-05	0.000403225			STK40	NM_032017	5'UTR
cg25722983	1	36840028	-0.0042	0.0007	------	2.194e-10	7.40941e-09			STK40	NM_032017	5'UTR
cg02711479	1	36849024	-0.0038	0.001	------	0.000231	0.0017961			STK40	NM_032017	5'UTR	chr1:36851089-36851873	N_Shelf
cg17971578	1	36852463	-0.0036	0.0009	------	2.375e-05	0.000247896		rs78022147	STK40	NM_032017	TSS1500	chr1:36851089-36851873	S_Shore
cg03954991	1	36916605	0.0051	0.0009	++++++	3.43e-08	7.28469e-07			OSCP1;OSCP1	NM_145047;NM_206837	TSS1500;TSS1500	chr1:36915796-36916324	S_Shore				X
cg10779037	1	36930382	0.0097	0.0009	++++++	1.905e-28	6.82732e-26			MRPS15	NM_031280	TSS1500	chr1:36929414-36930131	S_Shore
cg05163056	1	36932410	-0.0038	0.0008	------	3.361e-06	4.42225e-05			CSF3R;CSF3R;CSF3R;CSF3R	NM_156038;NM_156039;NM_000760;NM_172313	Body;Body;Body;Body	chr1:36929414-36930131	S_Shelf
cg02837162	1	37090344	0.0032	0.0006	++++++	4.298e-07	7.08703e-06
cg19640303	1	37271960	0.0065	0.0013	++++++	3.579e-07	6.00404e-06			GRIK3	NM_000831	Body
cg14960282	1	37321669	0.0047	0.0008	++++++	2.103e-08	4.68731e-07			GRIK3	NM_000831	Body
cg08106961	1	37355452	0.0027	0.0006	++++++	4.021e-06	5.18817e-05	rs481418		GRIK3	NM_000831	Body
cg13272644	1	37499476	0.0029	0.0007	++++++	0.0001049	0.000904249			GRIK3	NM_000831	Body	chr1:37498377-37500624	Island
cg02396836	1	37780753	0.0031	0.0009	++++++	0.001109	0.00684135		rs79592582				chr1:37783611-37784258	N_Shelf
cg11717705	1	37828835	0.0034	0.0009	++++++	0.0001861	0.00148997
cg15927699	1	37856881	0.0064	0.001	++++++	2.646e-10	8.79348e-09
cg12729160	1	37875985	0.004	0.0008	++++++	3.632e-07	6.08631e-06											X
cg13100137	1	37937945	-0.0072	0.0009	------	1.432e-15	1.19218e-13						chr1:37939723-37940650	N_Shore
cg20772512	1	38022359	0.0061	0.0011	++++++	9.236e-08	1.77605e-06			DNALI1	NM_003462	TSS200	chr1:38022452-38022719	N_Shore
cg21488617	1	38022586	0.0028	0.0008	++++++	0.0004114	0.00294959			DNALI1	NM_003462	1stExon	chr1:38022452-38022719	Island
cg13448605	1	38100467	0.0068	0.001	++++++	1.4e-11	5.95675e-10			RSPO1;RSPO1	NM_001038633;NM_001038633	1stExon;5'UTR	chr1:38099677-38100864	Island
cg08134680	1	38222311	-0.0018	0.0005	------	0.00049	0.00342036			EPHA10	NM_001099439	Body	chr1:38218190-38218977	S_Shelf
cg24433287	1	38261057	0.003	0.0009	++++++	0.0004762	0.00333908		rs12062630	MANEAL;MANEAL;MANEAL	NM_001113482;NM_001031740;NM_152496	Body;Body;TSS200	chr1:38259095-38260427	S_Shore
cg00664416	1	38261192	0.0063	0.0013	++++++	1.15e-06	1.70831e-05			MANEAL;MANEAL;MANEAL;MANEAL	NM_001113482;NM_001031740;NM_152496;NM_152496	Body;Body;5'UTR;1stExon	chr1:38259095-38260427	S_Shore
cg06916426	1	38265437	-0.0039	0.0009	------	4.313e-06	5.52065e-05			MANEAL;MANEAL;MANEAL	NM_152496;NM_001113482;NM_001031740	Body;Body;Body
cg11908852	1	38397237	0.0046	0.0006	++++++	1.22e-13	7.42511e-12			INPP5B	NM_005540	Body	chr1:38397236-38397721	Island
cg00300039	1	38397432	-0.0048	0.0013	------	0.0003806	0.00275952			INPP5B	NM_005540	Body	chr1:38397236-38397721	Island
cg17428744	1	38478083	0.0033	0.0008	++++++	1.241e-05	0.000140286			UTP11L	NM_016037	TSS1500	chr1:38478082-38478727	Island
cg12207153	1	38519255	0.0054	0.0008	++++++	3.47e-11	1.37087e-09	rs80234001
cg26803725	1	38916929	0.0039	0.001	++++++	3.558e-05	0.00035309	rs75753027
cg17434008	1	38974111	0.0033	0.0006	++++++	1.853e-07	3.32608e-06
cg11848788	1	39041399	0.0048	0.001	++++++	1.925e-06	2.70174e-05						chr1:39044059-39044561	N_Shelf
cg03743675	1	39045497	0.0037	0.0009	++++++	2.005e-05	0.000213563						chr1:39044059-39044561	S_Shore
cg07015554	1	39074102	0.0033	0.001	++++++	0.0006587	0.00439955
cg09359017	1	39207132	0.0051	0.0006	++++++	6.67e-16	5.8548e-14
cg09814029	1	39212920	0.007	0.0008	++++++	3.239e-17	3.37577e-15
cg10702770	1	39283780	0.0089	0.0009	++++++	1.938e-23	4.27591e-21						chr1:39283609-39284576	Island
cg01799521	1	39305163	-0.0027	0.0007	------	0.0001264	0.00106459			RRAGC	NM_022157	3'UTR
cg08209422	1	39407567	0.0029	0.0008	++++++	0.0002545	0.00195215	rs77067844		RHBDL2	NM_017821	TSS200
cg23257461	1	39407851	-0.0043	0.0009	------	8.964e-07	1.36666e-05			RHBDL2	NM_017821	TSS1500
cg07201754	1	39491318	-0.0021	0.0006	------	0.001054	0.00655251		rs71642670	NDUFS5	NM_004552	TSS1500
cg23093580	1	39491322	-0.002	0.0005	------	0.0002545	0.00195215		rs71642670	NDUFS5	NM_004552	TSS1500
cg18647268	1	39735142	-0.0075	0.0009	------	2.511e-17	2.65707e-15			MACF1	NM_012090	Body
cg25139493	1	39957400	0.0075	0.0008	++++++	1.648e-20	2.6065e-18			BMP8A;BMP8A	NM_181809;NM_181809	1stExon;5'UTR	chr1:39956424-39958137	Island
cg02959988	1	40075124	0.0055	0.0016	++++++	0.0006813	0.00452827
cg15123755	1	40075810	0.0048	0.0009	++++++	3.617e-07	6.06362e-06
cg12634306	1	40098811	0.0073	0.0009	++++++	9.858e-15	7.20177e-13			HEYL	NM_014571	Body
cg13457165	1	40105079	0.0045	0.0009	++++++	4.688e-07	7.66041e-06			HEYL	NM_014571	Body	chr1:40105010-40105707	Island
cg05720261	1	40105304	0.0083	0.0009	++++++	1.582e-22	3.1687e-20			HEYL;HEYL	NM_014571;NM_014571	1stExon;5'UTR	chr1:40105010-40105707	Island
cg23037132	1	40105664	0.0042	0.0008	++++++	2.543e-07	4.42268e-06			HEYL	NM_014571	TSS1500	chr1:40105010-40105707	Island
cg17449954	1	40105667	0.0069	0.0009	++++++	1.817e-13	1.07221e-11			HEYL	NM_014571	TSS1500	chr1:40105010-40105707	Island
cg17602126	1	40105687	0.0069	0.0011	++++++	6.846e-10	2.09188e-08			HEYL	NM_014571	TSS1500	chr1:40105010-40105707	Island
cg06154570	1	40105764	0.0053	0.0005	++++++	3.956e-22	7.48655e-20			HEYL	NM_014571	TSS1500	chr1:40105010-40105707	S_Shore
cg10487067	1	40112140	0.0021	0.0004	++++++	1.779e-08	4.02811e-07
cg07951355	1	40123717	0.004	0.0008	++++++	1.897e-07	3.39478e-06
cg13896192	1	40149432	0.0053	0.0008	++++++	2.87e-11	1.15193e-09			HPCAL4	NM_016257	Body	chr1:40149431-40150013	Island
cg22851420	1	40149650	0.005	0.0007	++++++	8.506e-12	3.782e-10			HPCAL4	NM_016257	Body	chr1:40149431-40150013	Island
cg06094482	1	40158708	0.005	0.0008	++++++	2.692e-09	7.27641e-08						chr1:40156930-40158514	S_Shore
cg16163765	1	40365499	0.0036	0.0009	++++++	0.000137	0.00114146			MYCL1;MYCL1;MYCL1	NM_001033081;NM_001033082;NM_005376	Body;Body;3'UTR	chr1:40366595-40368213	N_Shore
cg01847380	1	40366596	0.0022	0.0007	++++++	0.001285	0.00774855	rs68147995		MYCL1;MYCL1;MYCL1	NM_001033081;NM_001033082;NM_005376	Body;Body;Body	chr1:40366595-40368213	Island
cg17514654	1	40368198	0.0056	0.0009	++++++	5.555e-11	2.10713e-09			MYCL1;MYCL1;MYCL1	NM_005376;NM_001033081;NM_001033082	TSS1500;TSS1500;TSS1500	chr1:40366595-40368213	Island
cg01869896	1	40420299	-0.0046	0.0008	------	3.545e-09	9.34469e-08			MFSD2A;MFSD2A	NM_032793;NM_001136493	TSS1500;TSS1500	chr1:40420487-40421366	N_Shore
cg07033722	1	40539032	0.0074	0.0009	++++++	5.17e-17	5.25631e-15			PPT1;PPT1	NM_001142604;NM_000310	3'UTR;3'UTR
cg07405182	1	40598455	0.0065	0.0015	++++++	1.71e-05	0.00018591						chr1:40598508-40599209	N_Shore
cg16458866	1	40598779	0.006	0.0017	++++++	0.0003131	0.00233426		rs75482543				chr1:40598508-40599209	Island
cg26791464	1	40769744	0.0023	0.0006	++++++	4.26e-05	0.000412912			COL9A2	NM_001852	Body	chr1:40769186-40769871	Island
cg22799499	1	40773045	-0.0029	0.0008	------	0.0002384	0.00184547			COL9A2	NM_001852	Body	chr1:40769186-40769871	S_Shelf
cg15264708	1	40780093	-0.0045	0.0007	------	3.897e-11	1.52347e-09			COL9A2	NM_001852	Body	chr1:40781004-40781445	N_Shore
cg02961012	1	40780273	-0.0026	0.0006	------	2.391e-05	0.000249291			COL9A2	NM_001852	Body	chr1:40781004-40781445	N_Shore
cg06379876	1	41220106	0.0034	0.0008	++++++	1.777e-05	0.000192203	rs41268091		NFYC;NFYC;NFYC;NFYC;NFYC;MIR30E	NM_001142589;NM_014223;NM_001142587;NM_001142588;NM_001142590;NR_029846	Body;Body;Body;Body;Body;Body
cg03461431	1	41285096	0.006	0.001	++++++	2.324e-09	6.35791e-08		rs4660468	KCNQ4;KCNQ4	NM_004700;NM_172163	Body;Body	chr1:41284847-41285149	Island
cg12034610	1	41300769	0.0039	0.0006	++++++	6.34e-11	2.38074e-09			KCNQ4;KCNQ4	NM_004700;NM_172163	Body;Body	chr1:41303355-41304436	N_Shelf
cg01376402	1	41350161	0.0023	0.0007	++++++	0.001716	0.00987706	rs10889705					chr1:41349740-41350293	Island
cg11152463	1	41350406	0.0037	0.0008	++++++	2.148e-06	2.97716e-05	rs80087955					chr1:41349740-41350293	S_Shore
cg08457158	1	41367714	-0.004	0.0007	------	3.143e-08	6.73791e-07
cg01002622	1	41444693	0.0034	0.0007	++++++	4.852e-06	6.12648e-05			CTPS	NM_001905	TSS1500	chr1:41444870-41446116	N_Shore
cg22224597	1	41444871	0.0101	0.0009	++++++	3.642e-31	1.63935e-28			CTPS	NM_001905	TSS200	chr1:41444870-41446116	Island
cg08733496	1	41487093	0.0039	0.0007	++++++	4.586e-08	9.45343e-07			SLFNL1;SLFNL1	NM_001168247;NM_144990	5'UTR;5'UTR	chr1:41483418-41483693	S_Shelf
cg02290550	1	41487317	0.0035	0.0008	++++++	5.748e-06	7.11815e-05	rs17357954		SLFNL1;SLFNL1;SLFNL1;SLFNL1	NM_001168247;NM_144990;NM_001168247;NM_144990	1stExon;1stExon;5'UTR;5'UTR	chr1:41483418-41483693	S_Shelf
cg13552712	1	41829983	0.0027	0.0008	++++++	0.0003263	0.00241911						chr1:41831976-41832542	N_Shore
cg11735311	1	41832649	0.0066	0.0007	++++++	1.261e-23	2.84575e-21						chr1:41831976-41832542	S_Shore
cg08037719	1	41962778	-0.0075	0.0013	------	2.91e-09	7.81274e-08						chr1:41961850-41962316	S_Shore
cg19778462	1	41976072	-0.0016	0.0004	------	0.0004802	0.0033623			HIVEP3;HIVEP3	NM_001127714;NM_024503	3'UTR;3'UTR
cg11177980	1	41982115	-0.0039	0.0009	------	1.071e-05	0.000123224			HIVEP3;HIVEP3	NM_024503;NM_001127714	Body;Body	chr1:41981788-41982043	S_Shore
cg16523490	1	42115829	0.0066	0.0009	++++++	1.115e-13	6.83922e-12			HIVEP3;HIVEP3	NM_024503;NM_001127714	5'UTR;5'UTR						X
cg17220055	1	42248998	-0.0029	0.0008	------	0.0003217	0.00238953			HIVEP3;HIVEP3	NM_024503;NM_001127714	5'UTR;5'UTR
cg19362478	1	42420460	-0.0025	0.0007	------	0.0004994	0.00347673
cg00656728	1	42618506	0.0018	0.0005	++++++	0.0003681	0.00268163			GUCA2B	NM_007102	TSS1500
cg14258285	1	42619087	0.0029	0.0008	++++++	0.0003201	0.00237931			GUCA2B	NM_007102	TSS200
cg06520846	1	42921582	0.0076	0.0008	++++++	7.513e-23	1.56369e-20			PPCS;ZMYND12;ZMYND12;PPCS;ZMYND12	NM_024664;NM_032257;NM_001146192;NM_001077447;NM_001146192	TSS1500;1stExon;5'UTR;TSS1500;1stExon	chr1:42921716-42922575	N_Shore
cg06346081	1	42921584	0.0075	0.0009	++++++	2.057e-18	2.51158e-16			PPCS;ZMYND12;ZMYND12;PPCS;ZMYND12	NM_024664;NM_032257;NM_001146192;NM_001077447;NM_001146192	TSS1500;1stExon;5'UTR;TSS1500;1stExon	chr1:42921716-42922575	N_Shore
cg20757758	1	42922000	-0.0032	0.001	------	0.0008876	0.00566667		rs74068443	PPCS;ZMYND12;ZMYND12;PPCS	NM_001077447;NM_032257;NM_001146192;NM_024664	TSS200;TSS200;TSS200;TSS200	chr1:42921716-42922575	Island
cg10818219	1	43124459	0.0028	0.0009	++++++	0.001401	0.00833182	rs35844085		PPIH	NM_006347	Body	chr1:43123977-43124422	S_Shore
cg11947084	1	43207143	-0.0031	0.0006	------	1.383e-06	2.01264e-05			CLDN19;CLDN19	NM_001123395;NM_148960	TSS1500;TSS1500	chr1:43204115-43204323	S_Shelf
cg13781744	1	43250691	0.0042	0.0012	++++++	0.0005922	0.004017						chr1:43250762-43251082	N_Shore
cg25285237	1	43296491	0.0056	0.0007	++++++	2.577e-14	1.76135e-12			ERMAP;ERMAP	NM_001017922;NM_018538	Body;Body
cg12410370	1	43296526	0.0036	0.0009	++++++	8.58e-05	0.000759708	rs33954154	rs56136737	ERMAP;ERMAP	NM_001017922;NM_018538	Body;Body
cg10012079	1	43311879	0.0068	0.0008	++++++	1.069e-16	1.04536e-14	rs36082035		ZNF691	NM_015911	TSS1500	chr1:43312258-43312513	N_Shore
cg12101479	1	43426093	0.0039	0.0007	++++++	1.096e-07	2.07356e-06			SLC2A1	NM_006516	TSS1500	chr1:43423467-43424768	S_Shore
cg15821544	1	43473840	0.0119	0.001	++++++	7.194e-30	2.9444e-27						chr1:43472867-43473334	S_Shore
cg07354371	1	43736391	0.0023	0.0007	++++++	0.0006891	0.00457213		rs34026538	TMEM125	NM_144626	5'UTR	chr1:43738484-43738829	N_Shelf
cg04289036	1	43751270	0.0061	0.0008	++++++	2.721e-15	2.16457e-13			C1orf210;C1orf210;C1orf210	NM_001164829;NM_001164829;NM_182517	1stExon;5'UTR;TSS200
cg04902265	1	43783681	-0.0116	0.001	------	2.524e-33	1.3464e-30			TIE1	NM_005424	Body
cg11839415	1	43814764	0.0082	0.0023	++++++	0.0004853	0.00339206			MPL	NM_005373	Body	chr1:43814305-43815277	Island
cg08706567	1	43814983	0.0046	0.0011	++++++	6.135e-05	0.000567557			MPL	NM_005373	Body	chr1:43814305-43815277	Island
cg23657809	1	43847821	-0.0027	0.0008	------	0.0004553	0.00321354
cg10500219	1	43854136	-0.0028	0.0005	------	2.387e-07	4.17921e-06			MED8;C1orf84;MED8	NM_052877;NM_001012961;NM_201542	Body;TSS1500;Body	chr1:43855375-43855921	N_Shore
cg26904179	1	43888938	-0.0023	0.0007	------	0.0003481	0.00255807			KIAA0467;KIAA0467	NM_015284;NM_015284	5'UTR;1stExon
cg13099139	1	43901596	-0.0031	0.0006	------	2.325e-06	3.19464e-05			KIAA0467	NM_015284	Body
cg21219903	1	43920090	0.0041	0.0009	++++++	4.582e-06	5.82508e-05			HYI	NM_031207	TSS200	chr1:43919083-43919814	S_Shore
cg20426709	1	43920264	0.007	0.001	++++++	2.129e-11	8.75599e-10			HYI	NM_031207	TSS1500	chr1:43919083-43919814	S_Shore
cg00007221	1	43999020	-0.0051	0.0007	------	3.621e-13	2.0283e-11	rs34880349		PTPRF;PTPRF	NM_002840;NM_130440	5'UTR;5'UTR	chr1:43996724-43997592	S_Shore
cg04025127	1	44030580	-0.003	0.0006	------	8.407e-08	1.63115e-06			PTPRF;PTPRF	NM_002840;NM_130440	Body;Body	chr1:44031286-44031853	N_Shore
cg25219246	1	44053380	-0.0057	0.0006	------	1.406e-23	3.15241e-21	rs34051044		PTPRF;PTPRF	NM_002840;NM_130440	Body;Body	chr1:44056755-44057179	N_Shelf
cg11409022	1	44318844	-0.0045	0.0008	------	6.545e-08	1.30289e-06			ST3GAL3;ST3GAL3;ST3GAL3;ST3GAL3;ST3GAL3;ST3GAL3;ST3GAL3;ST3GAL3;ST3GAL3;ST3GAL3	NM_174968;NM_006279;NM_174971;NM_174963;NM_174967;NM_174969;NM_174970;NM_174964;NM_174965;NM_174966	Body;Body;Body;Body;Body;Body;Body;Body;Body;Body
cg04259904	1	44399492	0.0054	0.0012	++++++	7.152e-06	8.64378e-05			ARTN;ARTN;ARTN;ARTN;ARTN;ARTN	NM_057091;NM_057090;NM_057090;NM_001136215;NM_001136215;NM_057091	1stExon;1stExon;5'UTR;1stExon;5'UTR;5'UTR	chr1:44399068-44399535	Island
cg21519202	1	44399534	0.003	0.0007	++++++	4.11e-05	0.000400289			ARTN;ARTN;ARTN;ARTN;ARTN;ARTN;ARTN	NM_057091;NM_057090;NM_057090;NM_001136215;NM_001136215;NM_057091;NM_003976	1stExon;1stExon;5'UTR;1stExon;5'UTR;5'UTR;TSS1500	chr1:44399068-44399535	Island
cg12599982	1	44399894	0.0039	0.001	++++++	4.857e-05	0.00046279			ARTN;ARTN;ARTN;ARTN	NM_057090;NM_001136215;NM_057091;NM_003976	5'UTR;5'UTR;5'UTR;TSS1500	chr1:44401757-44402423	N_Shore
cg13606994	1	44402422	0.0038	0.0008	++++++	8.979e-07	1.3688e-05			ARTN;ARTN;ARTN;ARTN;ARTN	NM_057091;NM_003976;NM_057160;NM_057090;NM_001136215	Body;Body;Body;Body;Body	chr1:44401757-44402423	Island
cg00014900	1	44438411	-0.0043	0.0007	------	2.262e-10	7.62046e-09			DPH2;DPH2	NM_001039589;NM_001384	3'UTR;3'UTR	chr1:44440142-44441256	N_Shore
cg12441919	1	44483099	-0.0032	0.0006	------	2.228e-07	3.92968e-06	rs72544123	rs72544122	SLC6A9;SLC6A9;SLC6A9	NM_001024845;NM_201649;NM_006934	Body;TSS200;TSS200
cg18183642	1	44497694	0.0028	0.0007	++++++	4.091e-05	0.000398635	rs77477957		SLC6A9	NM_001024845	TSS1500	chr1:44495629-44497112	S_Shore
cg25387812	1	44554657	0.0035	0.0007	++++++	2.99e-07	5.11014e-06											X
cg26349416	1	44716296	-0.0038	0.0007	------	6.907e-08	1.36715e-06			ERI3	NM_024066	Body
cg19711800	1	44718245	-0.0026	0.0007	------	0.0003719	0.00270504			ERI3	NM_024066	Body
cg22709362	1	44793580	-0.0029	0.0008	------	0.0005257	0.00362957		rs76507306	ERI3	NM_024066	Body
cg21578207	1	44870088	-0.0042	0.0009	------	7.411e-06	8.91759e-05			RNF220	NM_018150	TSS1500	chr1:44871109-44874047	N_Shore
cg21686694	1	44870714	0.0023	0.0006	++++++	0.0002061	0.0016266			RNF220	NM_018150	TSS1500	chr1:44871109-44874047	N_Shore
cg03946896	1	44871606	0.0044	0.0008	++++++	4.668e-08	9.60576e-07			RNF220	NM_018150	5'UTR	chr1:44871109-44874047	Island
cg00023154	1	44872463	0.0017	0.0005	++++++	0.0016	0.00930892			RNF220	NM_018150	5'UTR	chr1:44871109-44874047	Island
cg14986357	1	44888866	-0.0029	0.0009	------	0.0007583	0.00495998			RNF220	NM_018150	Body
cg07348418	1	44903330	-0.0083	0.001	------	3.209e-17	3.34703e-15			RNF220	NM_018150	Body
cg00876376	1	45096728	-0.0049	0.0009	------	1.657e-08	3.7768e-07	rs11588956		RNF220	NM_018150	Body	chr1:45097281-45098049	N_Shore
cg06783003	1	45116008	-0.0041	0.0005	------	3.36e-18	3.99442e-16			RNF220	NM_018150	Body
cg09860921	1	45116241	-0.0053	0.0006	------	1.04e-17	1.15715e-15			RNF220	NM_018150	Body	chr1:45120237-45120723	N_Shelf
cg03163343	1	45118395	-0.0048	0.0009	------	2.852e-08	6.17242e-07						chr1:45120237-45120723	N_Shore
cg01881870	1	45240812	0.0029	0.0008	++++++	0.0003071	0.00229584			SNORD55;SNORD46;RPS8	NR_000015;NR_000024;NM_001012	TSS1500;TSS1500;TSS1500	chr1:45241013-45241900	N_Shore
cg18806997	1	45242078	0.0036	0.0009	++++++	4.617e-05	0.000442963			SNORD46;RPS8;SNORD38A	NR_000024;NM_001012;NR_001456	TSS200;Body;TSS1500	chr1:45241013-45241900	S_Shore
cg00043599	1	45274600	0.0025	0.0005	++++++	2.292e-07	4.02903e-06			BTBD19	NM_001136537	Body	chr1:45271679-45272318	S_Shelf
cg12081325	1	45413279	-0.0071	0.0013	------	4.2e-08	8.73803e-07			EIF2B3;EIF2B3	NM_001166588;NM_020365	Body;Body
cg12044615	1	45452509	0.0033	0.0008	++++++	3.716e-05	0.000366727			EIF2B3;EIF2B3	NM_001166588;NM_020365	TSS200;TSS200	chr1:45452037-45452444	S_Shore
cg02586249	1	45452521	0.0114	0.0009	++++++	5.362e-34	3.00312e-31			EIF2B3;EIF2B3	NM_001166588;NM_020365	TSS200;TSS200	chr1:45452037-45452444	S_Shore
cg14611683	1	45452580	0.016	0.0008	++++++	7.873e-85	5.18637e-81			EIF2B3;EIF2B3	NM_020365;NM_001166588	TSS1500;TSS1500	chr1:45452037-45452444	S_Shore
cg06530443	1	45975796	-0.005	0.0008	------	3.24e-10	1.05587e-08			MMACHC	NM_015506	3'UTR
cg24332710	1	46016173	0.0085	0.0008	++++++	3.935e-24	9.35865e-22			AKR1A1;AKR1A1	NM_153326;NM_006066	TSS1500;TSS1500	chr1:46016403-46016694	N_Shore
cg02835462	1	46391567	0.003	0.0008	++++++	0.0001108	0.000948469			MAST2	NM_015112	Body
cg24115558	1	46599006	-0.0046	0.0013	------	0.0004563	0.0032194			PIK3R3;PIK3R3	NM_003629;NM_001114172	TSS1500;TSS1500	chr1:46598126-46599129	Island
cg23018400	1	46712832	0.0039	0.001	++++++	0.0001086	0.000932116			RAD54L;RAD54L	NM_003579;NM_001142548	TSS1500;TSS1500
cg07168328	1	46871232	-0.0068	0.0006	------	4.765e-33	2.48696e-30			FAAH	NM_001441	Body
cg06755263	1	46879360	-0.0043	0.0009	------	3.619e-07	6.06673e-06			FAAH	NM_001441	3'UTR
cg15560801	1	46918254	0.0063	0.0006	++++++	8.354e-23	1.72232e-20						chr1:46913786-46914343	S_Shelf
cg24860169	1	46924753	0.0047	0.0008	++++++	5.263e-09	1.33665e-07
cg18337938	1	46932891	0.0023	0.0006	++++++	3.266e-05	0.000327686						chr1:46932130-46932892	Island
cg00305229	1	46943714	0.0044	0.001	++++++	7.279e-06	8.77682e-05						chr1:46940236-46940437	S_Shelf
cg17918558	1	46945595	0.0042	0.0007	++++++	1.613e-10	5.58874e-09		rs57256367
cg03311232	1	46951291	0.003	0.0006	++++++	9.747e-07	1.47386e-05						chr1:46951168-46951792	Island
cg27532171	1	46952054	0.0073	0.0008	++++++	1.194e-18	1.50479e-16						chr1:46951168-46951792	S_Shore
cg01858698	1	46954407	0.0041	0.0009	++++++	2.127e-06	2.95141e-05						chr1:46954793-46957121	N_Shore
cg27564123	1	46958475	0.0029	0.0005	++++++	5.768e-09	1.45388e-07						chr1:46954793-46957121	S_Shore
cg18164611	1	46958628	0.0029	0.0008	++++++	0.0002172	0.00170242						chr1:46954793-46957121	S_Shore
cg19899395	1	46959349	0.0059	0.0008	++++++	2.862e-15	2.26761e-13						chr1:46954793-46957121	S_Shelf
cg23038338	1	46996546	0.0066	0.0007	++++++	4.874e-21	8.18278e-19						chr1:46998632-46999249	N_Shelf
cg23277659	1	47066498	0.0058	0.0012	++++++	5.761e-07	9.21491e-06			MKNK1;MKNK1;MKNK1;MKNK1;MKNK1	NR_024174;NR_024176;NM_001135553;NM_003684;NM_198973	Body;Body;5'UTR;5'UTR;5'UTR	chr1:47069615-47070179	N_Shelf
cg00128877	1	47070178	0.007	0.0007	++++++	1.085e-26	3.33549e-24			MKNK1;MKNK1;MKNK1;MKNK1;MKNK1	NM_198973;NR_024176;NR_024174;NM_003684;NM_001135553	TSS1500;TSS1500;TSS1500;TSS1500;TSS1500	chr1:47069615-47070179	Island				X
cg17946439	1	47077680	0.0028	0.0008	++++++	0.0003179	0.0023652			MOBKL2C;MOBKL2C	NM_145279;NM_201403	Body;Body	chr1:47078580-47078967	N_Shore
cg16027311	1	47141239	-0.0026	0.0007	------	0.0001165	0.000991007			KIAA0494	NM_014774	3'UTR
cg00408773	1	47689193	0.0041	0.0005	++++++	4.348e-14	2.86517e-12	rs77129446		TAL1	NM_003189	Body	chr1:47690980-47691727	N_Shore
cg10380348	1	47691158	0.0027	0.0006	++++++	2.46e-05	0.000255566			TAL1	NM_003189	Body	chr1:47690980-47691727	Island
cg07087686	1	47691845	0.0035	0.0007	++++++	7.122e-07	1.11352e-05			TAL1	NM_003189	5'UTR	chr1:47690980-47691727	S_Shore
cg02235261	1	47693873	0.0035	0.0008	++++++	8.642e-06	0.000102079			TAL1	NM_003189	5'UTR	chr1:47696504-47698197	N_Shelf
cg06955484	1	47695408	0.006	0.0006	++++++	1.199e-23	2.71321e-21		rs77410386	TAL1;TAL1	NM_003189;NM_003189	5'UTR;1stExon	chr1:47696504-47698197	N_Shore
cg19797376	1	47695475	0.0052	0.0007	++++++	3.117e-13	1.76722e-11			TAL1	NM_003189	TSS200	chr1:47696504-47698197	N_Shore
cg19247124	1	47697496	0.0057	0.001	++++++	7.541e-09	1.85757e-07						chr1:47696504-47698197	Island
cg04363624	1	47697965	0.0108	0.0012	++++++	1.919e-19	2.65737e-17						chr1:47696504-47698197	Island
cg10121601	1	47698126	0.0066	0.0007	++++++	1.113e-19	1.58297e-17						chr1:47696504-47698197	Island
cg23654174	1	47779667	0.0131	0.0009	++++++	4.513e-46	5.32092e-43	rs13376465		STIL;STIL	NM_003035;NM_001048166	5'UTR;5'UTR	chr1:47779707-47780211	N_Shore				X
cg18983672	1	47881256	0.0039	0.001	++++++	0.0001627	0.0013259			FOXE3	NM_012186	TSS1500	chr1:47881896-47883065	N_Shore
cg00806138	1	47881404	0.0049	0.0006	++++++	3.732e-15	2.9108e-13			FOXE3	NM_012186	TSS1500	chr1:47881896-47883065	N_Shore
cg18815943	1	47882314	0.01	0.0017	++++++	1.856e-09	5.17618e-08			FOXE3	NM_012186	1stExon	chr1:47881896-47883065	Island
cg01281911	1	47882686	0.013	0.0014	++++++	5.755e-20	8.53309e-18			FOXE3	NM_012186	1stExon	chr1:47881896-47883065	Island
cg05658236	1	47898911	0.0024	0.0006	++++++	0.0001037	0.000895225			MGC12982	NR_026878	Body	chr1:47899125-47899398	N_Shore
cg14106085	1	47902269	0.0057	0.001	++++++	9.939e-09	2.3832e-07			FOXD2;FOXD2	NM_004474;NM_004474	1stExon;5'UTR	chr1:47902793-47905518	N_Shore
cg10172301	1	47903801	0.0038	0.0005	++++++	7.308e-13	3.89536e-11			FOXD2;FOXD2	NM_004474;NM_004474	1stExon;5'UTR	chr1:47902793-47905518	Island
cg15691862	1	47905438	0.004	0.0009	++++++	5.349e-06	6.67644e-05			FOXD2;FOXD2	NM_004474;NM_004474	3'UTR;1stExon	chr1:47902793-47905518	Island
cg14513071	1	47905517	0.0038	0.0008	++++++	4.784e-07	7.801e-06	rs3834075		FOXD2;FOXD2	NM_004474;NM_004474	3'UTR;1stExon	chr1:47902793-47905518	Island
cg03499234	1	47910239	0.0034	0.0008	++++++	5.119e-05	0.000484418						chr1:47909712-47911020	Island
cg19250799	1	47910456	0.008	0.001	++++++	2.024e-16	1.90517e-14						chr1:47909712-47911020	Island
cg06829686	1	47910843	0.0088	0.0017	++++++	1.108e-07	2.09331e-06						chr1:47909712-47911020	Island
cg00203284	1	47910914	0.0041	0.0006	++++++	3.821e-12	1.81542e-10						chr1:47909712-47911020	Island
cg07870914	1	47915951	0.0035	0.0008	++++++	4.605e-06	5.8502e-05						chr1:47915639-47915952	Island
cg20907051	1	47999516	0.006	0.0007	++++++	9.011e-19	1.15673e-16		rs74069524				chr1:47998899-47999517	Island
cg05383442	1	48022001	0.0064	0.001	++++++	5.794e-11	2.19218e-09		rs80269929
cg05386726	1	48030004	0.004	0.0009	++++++	1.908e-05	0.000204517
cg21399492	1	48055701	0.0031	0.001	++++++	0.001187	0.00724573	rs78988294					chr1:48058793-48059230	N_Shelf
cg20986652	1	48175663	0.0076	0.0006	++++++	5.226e-32	2.51609e-29						chr1:48174494-48176519	Island
cg02364551	1	48176118	0.0093	0.0008	++++++	2.066e-33	1.11065e-30						chr1:48174494-48176519	Island
cg00807959	1	48176281	0.0241	0.0013	++++++	9.933e-78	5.08931e-74						chr1:48174494-48176519	Island
cg00022054	1	48177261	0.0034	0.0008	++++++	1.45e-05	0.000160631						chr1:48174494-48176519	S_Shore
cg06961354	1	48506255	0.0042	0.0007	++++++	3.069e-09	8.19878e-08
cg15009232	1	49085506	0.0064	0.0008	++++++	1.041e-15	8.88221e-14			AGBL4	NM_032785	Body
cg26249046	1	50489823	0.0053	0.0007	++++++	1.289e-13	7.80841e-12			AGBL4	NM_032785	TSS200	chr1:50489417-50489846	Island
cg21834207	1	50489827	0.0136	0.0014	++++++	2.303e-22	4.51905e-20			AGBL4	NM_032785	TSS1500	chr1:50489417-50489846	Island
cg10989897	1	50513645	0.0048	0.0008	++++++	1.06e-08	2.5252e-07			ELAVL4	NM_001144777	TSS200	chr1:50513644-50514320	Island
cg19098763	1	50513661	0.0055	0.0013	++++++	1.429e-05	0.000158601			ELAVL4	NM_001144777	TSS200	chr1:50513644-50514320	Island
cg02623400	1	50513749	0.0086	0.0013	++++++	3.485e-11	1.37601e-09			ELAVL4;ELAVL4	NM_001144777;NM_001144777	1stExon;5'UTR	chr1:50513644-50514320	Island
cg01511557	1	50514319	0.0047	0.0006	++++++	1.08e-15	9.18852e-14			ELAVL4	NM_001144777	Body	chr1:50513644-50514320	Island
cg02710163	1	50799676	-0.0027	0.0005	------	1.005e-07	1.91589e-06						chr1:50798667-50799536	S_Shore
cg26682922	1	50880150	0.0049	0.0008	++++++	4.09e-09	1.06381e-07						chr1:50880916-50881516	N_Shore
cg07382435	1	50880864	0.0043	0.001	++++++	2.67e-05	0.000274613						chr1:50880916-50881516	N_Shore
cg25191628	1	50886949	0.0058	0.0013	++++++	3.915e-06	5.06479e-05			DMRTA2	NM_032110	Body	chr1:50884228-50891471	Island
cg12756396	1	50886969	0.0051	0.0007	++++++	5.195e-13	2.84997e-11			DMRTA2	NM_032110	Body	chr1:50884228-50891471	Island
cg17800654	1	50888590	0.0057	0.0013	++++++	2.377e-05	0.000248055			DMRTA2	NM_032110	5'UTR	chr1:50884228-50891471	Island
cg06921573	1	50889128	0.0035	0.0007	++++++	1.396e-07	2.58067e-06			DMRTA2;DMRTA2	NM_032110;NM_032110	1stExon;5'UTR	chr1:50884228-50891471	Island
cg11448896	1	50889182	0.0035	0.0007	++++++	7.164e-07	1.11916e-05			DMRTA2	NM_032110	TSS200	chr1:50884228-50891471	Island
cg10776919	1	50889442	0.0091	0.0016	++++++	7.603e-09	1.87128e-07			DMRTA2	NM_032110	TSS1500	chr1:50884228-50891471	Island
cg18198999	1	50890153	0.0071	0.0007	++++++	3.183e-26	9.28315e-24			DMRTA2	NM_032110	TSS1500	chr1:50884228-50891471	Island
cg04431629	1	50890341	0.0104	0.0009	++++++	4.265e-34	2.41479e-31			DMRTA2	NM_032110	TSS1500	chr1:50884228-50891471	Island
cg06645033	1	50890678	0.0127	0.0006	++++++	3.88e-91	3.15737e-87						chr1:50884228-50891471	Island
cg12285988	1	50890701	0.0083	0.001	++++++	4.802e-18	5.59961e-16						chr1:50884228-50891471	Island
cg17744293	1	50890952	0.0043	0.0007	++++++	5.571e-11	2.11223e-09	rs1278527					chr1:50884228-50891471	Island
cg19810598	1	50892674	0.004	0.001	++++++	7.364e-05	0.000664847						chr1:50892437-50893243	Island
cg01486262	1	50893067	0.0042	0.0005	++++++	9.949e-16	8.51337e-14						chr1:50892437-50893243	Island
cg11665991	1	50893469	0.0059	0.0009	++++++	3.886e-10	1.24517e-08						chr1:50893468-50893745	Island
cg25738714	1	50893658	0.0069	0.0011	++++++	3.124e-10	1.02111e-08						chr1:50893468-50893745	Island
cg12421536	1	51426414	0.0044	0.001	++++++	4.949e-06	6.23341e-05			FAF1	NM_007051	TSS1500	chr1:51425447-51426070	S_Shore
cg00968536	1	51442672	0.0025	0.0008	++++++	0.001337	0.00800963						chr1:51443311-51444036	N_Shore
cg14407667	1	51985209	0.0099	0.0008	++++++	2.474e-36	1.58939e-33			EPS15	NM_001981	TSS1500	chr1:51984547-51985216	Island
cg10385089	1	52194608	0.0024	0.0007	++++++	0.00124	0.00752223			OSBPL9;OSBPL9;OSBPL9;OSBPL9;OSBPL9;OSBPL9;OSBPL9	NM_148904;NM_148905;NM_148908;NM_148906;NM_024586;NM_148909;NM_148907	TSS1500;TSS1500;Body;5'UTR;Body;Body;TSS1500	chr1:52195028-52195821	N_Shore
cg14279121	1	52194898	0.0058	0.0009	++++++	8.741e-11	3.19223e-09			OSBPL9;OSBPL9;OSBPL9;OSBPL9;OSBPL9;OSBPL9;OSBPL9	NM_148904;NM_148905;NM_148908;NM_148906;NM_024586;NM_148909;NM_148907	TSS1500;TSS1500;Body;5'UTR;Body;Body;TSS1500	chr1:52195028-52195821	N_Shore
cg22812770	1	52195547	0.0046	0.0007	++++++	1.425e-10	4.9848e-09			OSBPL9;OSBPL9;OSBPL9;OSBPL9;OSBPL9;OSBPL9;OSBPL9;OSBPL9;OSBPL9;OSBPL9	NM_148905;NM_148907;NM_148908;NM_148906;NM_024586;NM_148909;NM_148905;NM_148907;NM_148904;NM_148904	5'UTR;1stExon;Body;5'UTR;Body;Body;1stExon;5'UTR;1stExon;5'UTR	chr1:52195028-52195821	Island
cg26055812	1	52198580	-0.0027	0.0006	------	1.211e-05	0.00013731			OSBPL9;OSBPL9;OSBPL9;OSBPL9;OSBPL9;OSBPL9;OSBPL9	NM_148905;NM_148907;NM_148908;NM_148906;NM_024586;NM_148904;NM_148909	5'UTR;Body;Body;5'UTR;Body;5'UTR;Body	chr1:52195028-52195821	S_Shelf
cg20967006	1	52343400	0.0028	0.0007	++++++	7.183e-05	0.000650999			NRD1;NRD1	NM_002525;NM_001101662	Body;Body	chr1:52344178-52344939	N_Shore
cg03333776	1	52455148	0.0026	0.0006	++++++	2.438e-05	0.000253605			RAB3B	NM_002867	5'UTR	chr1:52455970-52456453	N_Shore
cg22429822	1	52456361	0.0055	0.001	++++++	8.964e-08	1.72847e-06			RAB3B	NM_002867	TSS200	chr1:52455970-52456453	Island
cg17076592	1	52499691	0.0033	0.0008	++++++	1.07e-05	0.000123123			TXNDC12;KTI12	NM_015913;NM_138417	Body;TSS1500	chr1:52498452-52499505	S_Shore
cg03947026	1	52832320	0.0035	0.0007	++++++	8.819e-07	1.34728e-05			CC2D1B	NM_032449	TSS1500	chr1:52834139-52834528	N_Shore				X
cg16136434	1	52870037	-0.0032	0.0007	------	6.693e-06	8.14741e-05			ORC1L;ORC1L;PRPF38A	NM_004153;NM_004153;NM_032864	1stExon;5'UTR;TSS200	chr1:52869867-52870305	Island
cg02275620	1	52870655	0.0036	0.0007	++++++	5.579e-07	8.95625e-06			PRPF38A;ORC1L	NM_032864;NM_004153	Body;TSS1500	chr1:52869867-52870305	S_Shore
cg05931551	1	52892210	0.0036	0.0011	++++++	0.0009216	0.00584828			ZCCHC11;ZCCHC11;ZCCHC11	NM_001009881;NM_001009882;NM_015269	Body;Body;Body
cg23272399	1	53068579	0.0036	0.0011	++++++	0.001351	0.0080802			GPX7	NM_015696	Body	chr1:53067880-53068608	Island				X
cg09161043	1	53068834	0.0025	0.0007	++++++	0.0001188	0.0010082			GPX7	NM_015696	Body	chr1:53067880-53068608	S_Shore
cg22434763	1	53098630	0.0032	0.0006	++++++	1.774e-08	4.01832e-07			FAM159A	NM_001042693	TSS1500	chr1:53098629-53099303	Island
cg09068158	1	53098641	0.0038	0.0006	++++++	1.731e-10	5.96373e-09			FAM159A	NM_001042693	TSS1500	chr1:53098629-53099303	Island
cg16015712	1	53308597	0.0099	0.0013	++++++	1.918e-13	1.12796e-11			ZYG11A	NM_001004339	1stExon	chr1:53308294-53309262	Island
cg06335143	1	53308654	0.0109	0.0008	++++++	1.632e-42	1.51862e-39			ZYG11A	NM_001004339	Body	chr1:53308294-53309262	Island
cg06784991	1	53308768	0.0021	0.0005	++++++	7.269e-05	0.000657601			ZYG11A	NM_001004339	Body	chr1:53308294-53309262	Island
cg24466241	1	53308908	0.0214	0.0017	++++++	9.5e-38	6.60409e-35			ZYG11A	NM_001004339	Body	chr1:53308294-53309262	Island
cg18184411	1	53309261	0.009	0.0007	++++++	1.707e-40	1.42255e-37			ZYG11A	NM_001004339	Body	chr1:53308294-53309262	Island
cg12060472	1	53387430	0.0039	0.001	++++++	3.969e-05	0.000388324			ECHDC2;ECHDC2	NM_018281;NM_018281	5'UTR;1stExon	chr1:53386617-53387523	Island
cg16899892	1	53528971	0.003	0.0005	++++++	1.352e-08	3.14096e-07			PODN	NM_153703	Body	chr1:53527572-53528974	Island
cg22398359	1	53558066	-0.0038	0.001	------	0.0002181	0.00170844			SLC1A7	NM_006671	Body	chr1:53558388-53558642	N_Shore
cg14212966	1	53558392	0.0032	0.001	++++++	0.0008903	0.00568085			SLC1A7	NM_006671	Body	chr1:53558388-53558642	Island
cg08037774	1	53608962	0.0046	0.001	++++++	2.255e-06	3.10937e-05			SLC1A7	NM_006671	TSS1500
cg07793724	1	53609371	0.0045	0.0009	++++++	2.126e-07	3.76578e-06		rs59127822	SLC1A7	NM_006671	TSS1500
cg24406619	1	53611984	0.0059	0.0006	++++++	4.552e-22	8.57145e-20
cg18153869	1	53704641	0.0063	0.0011	++++++	4.226e-09	1.09541e-07			MAGOH	NM_002370	TSS1500	chr1:53703959-53704642	Island
cg04154290	1	53794211	0.0014	0.0004	++++++	0.0009741	0.00613165	rs72897412		LRP8;LRP8;LRP8;LRP8	NM_033300;NM_017522;NM_001018054;NM_004631	TSS1500;TSS1500;TSS1500;TSS1500	chr1:53791687-53793496	S_Shore
cg23824845	1	53921414	0.0045	0.0012	++++++	0.0001942	0.0015454						chr1:53925191-53926228	N_Shelf
cg04873053	1	53935918	0.0049	0.0009	++++++	3.262e-08	6.96173e-07
cg10379418	1	53936188	0.0044	0.0007	++++++	3.919e-09	1.02344e-07
cg09977376	1	53951348	0.0069	0.0009	++++++	1.437e-13	8.63438e-12
cg06905679	1	54008126	-0.0064	0.0008	------	8.361e-16	7.24716e-14			GLIS1	NM_147193	Body
cg15467085	1	54049407	0.0047	0.0011	++++++	2.846e-05	0.000290447			GLIS1	NM_147193	Body
cg08927728	1	54059983	0.0086	0.0012	++++++	1.135e-13	6.94957e-12	rs35227000		GLIS1	NM_147193	Body
cg09007354	1	54100163	0.0087	0.0009	++++++	3.416e-23	7.34175e-21			GLIS1	NM_147193	5'UTR
cg09991173	1	54194996	0.0058	0.0011	++++++	1.355e-07	2.51148e-06	rs702490		GLIS1	NM_147193	5'UTR
cg05927190	1	54203548	0.0076	0.0017	++++++	7.267e-06	8.76592e-05						chr1:54203402-54205310	Island
cg03886898	1	54359132	0.0034	0.0008	++++++	6.311e-06	7.72864e-05			DIO1;DIO1;DIO1;DIO1	NM_213593;NM_000792;NM_001039716;NM_001039715	TSS1500;TSS1500;TSS1500;TSS1500	chr1:54355354-54355656	S_Shelf
cg09771429	1	54483896	0.0045	0.0006	++++++	1.594e-13	9.49661e-12			LDLRAD1	NM_001010978	TSS200
cg04065347	1	54484161	0.0035	0.0007	++++++	4.748e-07	7.74777e-06			LDLRAD1	NM_001010978	TSS1500
cg20793071	1	54520450	-0.0026	0.0007	------	0.0004198	0.003001			C1orf83;TMEM59	NM_153035;NM_004872	Body;TSS1500	chr1:54518601-54519299	S_Shore
cg06356333	1	54686066	-0.0023	0.0005	------	2.643e-07	4.57798e-06
cg09940675	1	54742754	-0.0039	0.001	------	4.539e-05	0.000436458			SSBP3;SSBP3;SSBP3	NM_001009955;NM_018070;NM_145716	Body;Body;Body
cg22861286	1	54757003	-0.0037	0.001	------	0.0003019	0.00226271			SSBP3;SSBP3;SSBP3	NM_001009955;NM_018070;NM_145716	Body;Body;Body
cg17075428	1	54800220	-0.0046	0.0009	------	8.633e-07	1.32237e-05			SSBP3;SSBP3;SSBP3	NM_001009955;NM_018070;NM_145716	Body;Body;Body
cg15829056	1	54856415	-0.0095	0.0011	------	4.974e-17	5.06573e-15			SSBP3;SSBP3;SSBP3	NM_001009955;NM_018070;NM_145716	Body;Body;Body	chr1:54856401-54856608	Island
cg21655710	1	54856511	-0.0078	0.0011	------	1.405e-13	8.4568e-12			SSBP3;SSBP3;SSBP3	NM_001009955;NM_018070;NM_145716	Body;Body;Body	chr1:54856401-54856608	Island
cg04348273	1	54876235	-0.003	0.0007	------	3.121e-05	0.000314911						chr1:54870853-54872476	S_Shelf
cg21156129	1	54941031	0.0032	0.0008	++++++	8.366e-05	0.000743281						chr1:54940346-54940753	S_Shore
cg13941374	1	55007725	0.0043	0.0011	++++++	9.171e-05	0.000804673						chr1:55007704-55008448	Island
cg02905900	1	55013517	-0.0022	0.0007	------	0.001041	0.00648539	rs79477509		ACOT11;ACOT11	NM_147161;NM_015547	TSS1500;TSS1500
cg10266490	1	55013709	-0.0045	0.0011	------	1.776e-05	0.00019213			ACOT11;ACOT11	NM_147161;NM_015547	TSS200;TSS200
cg12794131	1	55024844	-0.0033	0.0009	------	0.0002597	0.00198617	rs12061713		ACOT11;ACOT11	NM_015547;NM_147161	Body;Body
cg10210690	1	55138059	0.0046	0.0006	++++++	5.093e-13	2.79623e-11			C1orf175;C1orf175	NM_001039464;NR_026782	Body;Body
cg15089077	1	55246867	0.0036	0.0007	++++++	2.84e-07	4.87869e-06			TTC22	NM_001114108	3'UTR	chr1:55246742-55247519	Island
cg24550149	1	55246954	0.0089	0.0016	++++++	5.694e-08	1.1497e-06			TTC22	NM_001114108	Body	chr1:55246742-55247519	Island
cg19022697	1	55247140	0.0072	0.0017	++++++	2.225e-05	0.000233993			TTC22	NM_001114108	Body	chr1:55246742-55247519	Island
cg15645660	1	55247356	0.0086	0.0019	++++++	4.644e-06	5.89325e-05			TTC22	NM_001114108	Body	chr1:55246742-55247519	Island
cg11949335	1	55247408	0.0065	0.0013	++++++	4.829e-07	7.86758e-06			TTC22	NM_001114108	Body	chr1:55246742-55247519	Island
cg09992387	1	55331285	-0.0025	0.0008	------	0.001093	0.00675882			DHCR24	NM_014762	Body
cg15894315	1	55331361	-0.0028	0.0007	------	0.000154	0.00126376		rs57882605	DHCR24	NM_014762	Body
cg15961901	1	55340858	-0.0028	0.0008	------	0.0003269	0.00242278			DHCR24	NM_014762	Body
cg02392553	1	55462274	0.0073	0.001	++++++	1.093e-13	6.71321e-12						chr1:55462688-55463010	N_Shore
cg08038776	1	55462422	0.005	0.0008	++++++	6.646e-10	2.03406e-08						chr1:55462688-55463010	N_Shore
cg09666006	1	55462628	0.0064	0.0007	++++++	1.16e-21	2.09951e-19	rs1549566					chr1:55462688-55463010	N_Shore
cg11811705	1	55462689	0.007	0.0012	++++++	1.075e-08	2.55595e-07						chr1:55462688-55463010	Island
cg02854331	1	55462704	0.0055	0.0008	++++++	1.036e-11	4.53062e-10						chr1:55462688-55463010	Island
cg00307818	1	55463592	0.0055	0.0009	++++++	5.919e-09	1.48814e-07			BSND	NM_057176	TSS1500	chr1:55462688-55463010	S_Shore
cg06985721	1	55464653	0.0029	0.0006	++++++	9.349e-07	1.41916e-05		rs72907674	BSND;BSND	NM_057176;NM_057176	1stExon;5'UTR	chr1:55462688-55463010	S_Shore
cg03646354	1	55474315	0.0028	0.0009	++++++	0.001491	0.00877526			BSND	NM_057176	3'UTR
cg26047355	1	55504858	0.0036	0.001	++++++	0.0002467	0.00190037			PCSK9	NM_174936	TSS1500	chr1:55505060-55506015	N_Shore
cg06197377	1	55505061	0.0031	0.0009	++++++	0.0003255	0.00241409			PCSK9	NM_174936	TSS200	chr1:55505060-55506015	Island
cg16903016	1	55775652	0.0057	0.0014	++++++	3.231e-05	0.000324645
cg22037030	1	56139081	0.0064	0.001	++++++	2.777e-11	1.11784e-09
cg25030049	1	56169508	0.0052	0.0011	++++++	3.864e-06	5.0063e-05
cg03459415	1	56343697	0.0039	0.0008	++++++	2.064e-06	2.87331e-05
cg09845093	1	56424393	0.0036	0.001	++++++	0.0001575	0.00128859
cg20687616	1	56883736	0.0067	0.0012	++++++	4.701e-09	1.20655e-07
cg00072675	1	56942628	-0.004	0.0007	------	9.277e-09	2.24221e-07						chr1:56943401-56943669	N_Shore
cg24606533	1	56973115	-0.0032	0.0009	------	0.0002782	0.00210819			PPAP2B;PPAP2B	NM_177414;NM_003713	Body;Body
cg12180551	1	56975583	-0.0044	0.0011	------	0.0001179	0.00100158			PPAP2B;PPAP2B	NM_177414;NM_003713	Body;Body
cg10500503	1	57011246	-0.0047	0.001	------	1.755e-06	2.48856e-05			PPAP2B;PPAP2B	NM_177414;NM_003713	Body;Body
cg17891251	1	57286265	0.0034	0.001	++++++	0.0006853	0.00455034			C1orf168	NM_001004303	TSS1500
cg13047196	1	57420485	0.0034	0.0009	++++++	0.0001951	0.0015512			C8B	NM_000066	Body
cg04362706	1	57570305	0.0048	0.0007	++++++	8.61e-12	3.82373e-10	rs12037367		DAB1	NM_021080	Body
cg04344730	1	57575654	0.0041	0.0008	++++++	1.141e-06	1.69615e-05			DAB1	NM_021080	Body
cg15131883	1	57728520	0.0049	0.001	++++++	5.82e-07	9.29925e-06			DAB1	NM_021080	Body
cg12596692	1	57773982	0.0032	0.0009	++++++	0.0002311	0.00179674			DAB1	NM_021080	5'UTR
cg00026909	1	58089001	0.0062	0.0016	++++++	6.753e-05	0.000617217	rs12117856		DAB1	NM_021080	5'UTR
cg14777634	1	58324995	0.0028	0.0008	++++++	0.0003801	0.00275632			DAB1;MIR548D2	NM_021080;NR_030385	5'UTR;Body
cg00944580	1	58333307	0.0044	0.0006	++++++	7.194e-12	3.2389e-10			DAB1;MIR548D2	NM_021080;NR_030385	5'UTR;TSS1500
cg18229457	1	58622038	0.0041	0.001	++++++	7.428e-05	0.00066997			DAB1	NM_021080	5'UTR
cg21113746	1	59039556	0.0028	0.0007	++++++	0.0001234	0.00104201						chr1:59042013-59043295	N_Shelf
cg00667789	1	59042065	0.0071	0.001	++++++	2.878e-13	1.63978e-11			TACSTD2	NM_002353	1stExon	chr1:59042013-59043295	Island
cg00554413	1	59042113	0.0072	0.0006	++++++	1.133e-32	5.76947e-30			TACSTD2	NM_002353	1stExon	chr1:59042013-59043295	Island
cg24851854	1	59042275	0.0102	0.0007	++++++	6.938e-47	8.44391e-44		rs80358228	TACSTD2	NM_002353	1stExon	chr1:59042013-59043295	Island
cg17210938	1	59043173	0.0057	0.0009	++++++	1.941e-10	6.61801e-09			TACSTD2	NM_002353	TSS200	chr1:59042013-59043295	Island
cg16080552	1	59043199	0.0044	0.0009	++++++	7.06e-07	1.10504e-05			TACSTD2	NM_002353	TSS200	chr1:59042013-59043295	Island
cg04863005	1	59043208	0.0054	0.001	++++++	1.399e-07	2.58553e-06			TACSTD2	NM_002353	TSS200	chr1:59042013-59043295	Island
cg16699148	1	59043255	0.0037	0.0006	++++++	8.154e-09	1.99471e-07			TACSTD2	NM_002353	TSS200	chr1:59042013-59043295	Island
cg23928126	1	59229260	0.0029	0.0008	++++++	0.0005048	0.00350785
cg06036239	1	59234929	0.0025	0.0008	++++++	0.001718	0.00988638
cg15156614	1	59248148	-0.0032	0.0008	------	6.347e-05	0.000584524			JUN	NM_002228	1stExon	chr1:59247461-59250940	Island
cg21749312	1	59248412	0.0051	0.001	++++++	2.504e-07	4.36179e-06			JUN	NM_002228	1stExon	chr1:59247461-59250940	Island
cg17826530	1	59280290	0.0036	0.0005	++++++	2.595e-11	1.04875e-09						chr1:59280240-59280490	Island
cg20593826	1	59280370	0.0063	0.0007	++++++	1.027e-20	1.66557e-18						chr1:59280240-59280490	Island
cg08731696	1	59280489	0.0055	0.0009	++++++	2.747e-09	7.41349e-08						chr1:59280240-59280490	Island
cg02951357	1	59280619	0.0062	0.0005	++++++	2.14e-33	1.14894e-30	rs72911550					chr1:59280951-59281194	N_Shore
cg04163847	1	59622594	0.004	0.001	++++++	3.88e-05	0.000380739
cg06543055	1	59903010	0.0051	0.0011	++++++	1.402e-06	2.03672e-05			FGGY;FGGY	NM_018291;NM_001113411	Body;Body
cg14044461	1	60242958	0.0029	0.0007	++++++	1.897e-05	0.000203506
cg26254792	1	60280088	0.0043	0.0009	++++++	1.887e-06	2.65343e-05			HOOK1	NM_015888	TSS1500	chr1:60280624-60281048	N_Shore
cg11824172	1	60280096	0.0044	0.0011	++++++	4.209e-05	0.000408608			HOOK1	NM_015888	TSS1500	chr1:60280624-60281048	N_Shore
cg16378352	1	60280106	0.0061	0.0008	++++++	8.852e-16	7.6456e-14	rs35781448		HOOK1	NM_015888	TSS1500	chr1:60280624-60281048	N_Shore
cg15900248	1	60280812	0.0077	0.0007	++++++	9.333e-29	3.4618e-26	rs34045351		HOOK1	NM_015888	1stExon	chr1:60280624-60281048	Island
cg12067687	1	60280868	0.0044	0.0008	++++++	8.28e-08	1.61005e-06			HOOK1	NM_015888	Body	chr1:60280624-60281048	Island
cg21577889	1	60281077	0.0032	0.0006	++++++	1.555e-08	3.5629e-07			HOOK1	NM_015888	Body	chr1:60280624-60281048	S_Shore
cg24740868	1	60539362	0.0025	0.0007	++++++	0.0003712	0.00270118		rs41289384	C1orf87;C1orf87	NM_152377;NM_152377	1stExon;5'UTR	chr1:60539315-60539540	Island
cg15628917	1	60539559	0.0037	0.0007	++++++	4.478e-08	9.25563e-07			C1orf87	NM_152377	TSS200	chr1:60539315-60539540	S_Shore
cg09851465	1	60539671	0.0026	0.0006	++++++	1.529e-05	0.000168273			C1orf87	NM_152377	TSS1500	chr1:60539315-60539540	S_Shore
cg10830841	1	61145559	-0.0062	0.0011	------	5.53e-09	1.39856e-07		rs77217317
cg07813031	1	61298421	-0.0045	0.0009	------	8.367e-07	1.28561e-05
cg24540569	1	61327587	-0.0028	0.0007	------	9.697e-05	0.000844823
cg09247486	1	61437380	-0.0029	0.0009	------	0.0007396	0.0048565		rs76338031
cg06661242	1	61508832	0.0026	0.0007	++++++	0.0001929	0.00153665						chr1:61508642-61509282	Island
cg03149128	1	61509260	0.0037	0.001	++++++	0.0001376	0.0011457						chr1:61508642-61509282	Island
cg27427318	1	61509328	0.004	0.0007	++++++	9.618e-10	2.84607e-08						chr1:61508642-61509282	S_Shore
cg24430419	1	61519532	0.0037	0.0007	++++++	2.541e-07	4.41938e-06						chr1:61519352-61519971	Island
cg24537942	1	62751954	0.0034	0.001	++++++	0.001051	0.00653719	rs2666487		KANK4	NM_181712	5'UTR
cg08845123	1	62784332	0.0045	0.0008	++++++	1.724e-08	3.91575e-07			KANK4	NM_181712	5'UTR	chr1:62784136-62785133	Island
cg14660586	1	62785454	0.0034	0.0008	++++++	2.069e-05	0.000219484			KANK4	NM_181712	TSS1500	chr1:62784136-62785133	S_Shore
cg10830713	1	62904021	0.0031	0.0006	++++++	1.066e-06	1.59581e-05			USP1;USP1;USP1	NM_003368;NM_001017416;NM_001017415	5'UTR;5'UTR;5'UTR	chr1:62901651-62903667	S_Shore
cg00979260	1	63419352	0.0056	0.0007	++++++	3.28e-14	2.20338e-12
cg19621411	1	63429038	0.0049	0.0012	++++++	2.746e-05	0.000281397
cg18163452	1	63466707	0.0068	0.001	++++++	1.531e-11	6.46969e-10
cg15672853	1	63540217	0.0053	0.0014	++++++	0.0002295	0.00178594
cg13352914	1	63760405	0.004	0.0011	++++++	0.0004433	0.0031421
cg09456465	1	63782395	0.0036	0.001	++++++	0.0002236	0.00174533						chr1:63782394-63790471	Island
cg05719140	1	63782426	0.0068	0.001	++++++	1.623e-11	6.82441e-10						chr1:63782394-63790471	Island
cg25761793	1	63782639	0.0064	0.0013	++++++	1.792e-06	2.5347e-05						chr1:63782394-63790471	Island
cg13477806	1	63783576	0.006	0.0009	++++++	2.472e-12	1.21382e-10						chr1:63782394-63790471	Island
cg11923320	1	63783977	0.0025	0.0007	++++++	0.0005163	0.00357573	rs72912788					chr1:63782394-63790471	Island
cg17941572	1	63784454	0.0117	0.001	++++++	3.322e-32	1.62772e-29						chr1:63782394-63790471	Island
cg06962177	1	63785946	0.0051	0.0013	++++++	4.638e-05	0.00044471						chr1:63782394-63790471	Island
cg18175808	1	63786271	0.0068	0.001	++++++	1.032e-12	5.37519e-11						chr1:63782394-63790471	Island
cg10197870	1	63787170	0.0033	0.0009	++++++	0.0004952	0.00345091						chr1:63782394-63790471	Island
cg26789332	1	63788255	0.0065	0.0008	++++++	1.385e-14	9.86266e-13			FOXD3	NM_012183	TSS1500	chr1:63782394-63790471	Island
cg11848563	1	63788557	0.0047	0.0006	++++++	7.974e-15	5.90952e-13			FOXD3	NM_012183	TSS200	chr1:63782394-63790471	Island
cg22815110	1	63788933	0.0066	0.0007	++++++	1.326e-20	2.12147e-18	rs2274187		FOXD3	NM_012183	1stExon	chr1:63782394-63790471	Island
cg15841063	1	63789500	0.0097	0.001	++++++	3.232e-21	5.52442e-19			FOXD3	NM_012183	1stExon	chr1:63782394-63790471	Island
cg18279094	1	63790044	0.0242	0.0016	++++++	4.079e-49	5.60545e-46			FOXD3	NM_012183	1stExon	chr1:63782394-63790471	Island
cg21836358	1	63790202	0.0039	0.0008	++++++	8.939e-07	1.36345e-05			FOXD3;FOXD3	NM_012183;NM_012183	3'UTR;1stExon	chr1:63782394-63790471	Island
cg13435718	1	63791922	0.0064	0.0007	++++++	3.024e-21	5.18983e-19						chr1:63782394-63790471	S_Shore
cg06198384	1	63791999	0.0045	0.0009	++++++	8.644e-07	1.32386e-05						chr1:63782394-63790471	S_Shore
cg25286536	1	63792134	0.0044	0.0007	++++++	3.052e-10	1.00018e-08	rs3898976					chr1:63782394-63790471	S_Shore
cg02483593	1	63792183	0.0054	0.0006	++++++	8.567e-18	9.65101e-16						chr1:63782394-63790471	S_Shore
cg01067151	1	63792863	0.0046	0.0008	++++++	2.735e-08	5.94244e-07						chr1:63795363-63796140	N_Shelf
cg11953254	1	63795279	0.0036	0.0006	++++++	3.222e-08	6.88628e-07						chr1:63795363-63796140	N_Shore
cg15837212	1	63795970	0.0031	0.0006	++++++	3.374e-07	5.69791e-06		rs75284175				chr1:63795363-63796140	Island
cg24585453	1	64058672	-0.0036	0.0009	------	8.69e-05	0.000768153			PGM1	NM_002633	TSS1500	chr1:64058937-64059913	N_Shore
cg03768622	1	64239401	0.0033	0.0009	++++++	0.0004912	0.00342724			ROR1;ROR1	NM_001083592;NM_005012	TSS1500;TSS1500	chr1:64239465-64240779	N_Shore
cg17298776	1	64242960	0.0043	0.0011	++++++	0.0001412	0.001172			ROR1;ROR1	NM_005012;NM_001083592	Body;Body	chr1:64239465-64240779	S_Shelf
cg19320261	1	64409138	0.0035	0.0008	++++++	1.227e-05	0.000138874			ROR1;ROR1	NM_005012;NM_001083592	Body;Body
cg05819223	1	64445499	0.0059	0.0012	++++++	4.322e-07	7.12292e-06			ROR1;ROR1	NM_005012;NM_001083592	Body;Body
cg13300480	1	64485696	-0.0042	0.0011	------	8.474e-05	0.000751381			ROR1;ROR1	NM_005012;NM_001083592	Body;Body
cg12730853	1	64935328	0.0024	0.0007	++++++	0.0004069	0.00292212			CACHD1	NM_020925	TSS1500	chr1:64935554-64936614	N_Shore
cg00825690	1	64960202	0.0031	0.0008	++++++	9.596e-05	0.000837149			CACHD1	NM_020925	Body
cg23617193	1	64971761	0.0022	0.0005	++++++	9.578e-06	0.000111727			CACHD1	NM_020925	Body	chr1:64971358-64971604	S_Shore				X
cg07798602	1	65358393	0.0032	0.001	++++++	0.000902	0.00574411			JAK1	NM_002227	5'UTR
cg24866203	1	65414209	-0.0055	0.0017	------	0.001551	0.00906935		rs74080221	JAK1	NM_002227	5'UTR
cg00600454	1	65468017	0.0046	0.0007	++++++	6.958e-11	2.58729e-09						chr1:65468272-65468828	N_Shore				X
cg16682693	1	65524210	-0.0098	0.0009	------	7.323e-29	2.75037e-26			MIR101-1	NR_029516	TSS200
cg18222371	1	65524217	-0.0053	0.0007	------	4.773e-14	3.12243e-12			MIR101-1	NR_029516	TSS200
cg17940858	1	65528997	-0.0059	0.0008	------	9.86e-15	7.20177e-13						chr1:65532161-65533212	N_Shelf
cg20301308	1	65534742	-0.0056	0.001	------	5.969e-08	1.19928e-06						chr1:65532161-65533212	S_Shore
cg10482024	1	65613042	0.0046	0.0006	++++++	2.962e-15	2.34103e-13			AK3L1;AK3L1;AK3L1	NM_013410;NM_203464;NM_001005353	TSS1500;TSS200;TSS1500	chr1:65613041-65614898	Island				X
cg21683284	1	65774857	0.0068	0.0011	++++++	1.682e-09	4.72937e-08			DNAJC6	NM_014787	Body	chr1:65775018-65775746	N_Shore
cg16009734	1	65774867	0.0069	0.0012	++++++	4.523e-09	1.16504e-07			DNAJC6	NM_014787	Body	chr1:65775018-65775746	N_Shore
cg26885220	1	65775570	0.0181	0.0015	++++++	1.551e-31	7.1567e-29		rs12753869	DNAJC6	NM_014787	Body	chr1:65775018-65775746	Island
cg11807188	1	65924844	-0.0076	0.0007	------	1.371e-26	4.16534e-24			LEPR;LEPR;LEPR	NM_001003680;NM_001003679;NM_002303	5'UTR;5'UTR;5'UTR
cg00630958	1	65991461	0.0027	0.0007	++++++	0.0001257	0.0010593	rs79304442		LEPR;LEPR;LEPR	NM_001003680;NM_001003679;NM_002303	5'UTR;5'UTR;5'UTR	chr1:65991001-65991811	Island
cg16294013	1	66258022	0.0032	0.0008	++++++	2.965e-05	0.000301155			PDE4B;PDE4B	NM_001037341;NM_002600	TSS200;TSS1500	chr1:66258440-66258918	N_Shore
cg05694621	1	66767231	-0.0036	0.0011	------	0.0007403	0.00486048			PDE4B;PDE4B;PDE4B	NM_001037341;NM_001037340;NM_002600	Body;Body;Body
cg25030888	1	67156909	0.0065	0.0009	++++++	8.537e-13	4.50188e-11			SGIP1	NM_032291	Body
cg24087736	1	68301529	-0.0029	0.0009	------	0.001255	0.00759646						chr1:68298371-68299315	S_Shelf
cg03935359	1	68363156	0.0047	0.0009	++++++	7.683e-07	1.19096e-05
cg26426334	1	68403250	-0.0041	0.0007	------	1.461e-09	4.16669e-08
cg22082780	1	68452167	0.007	0.0017	++++++	4.128e-05	0.000401769
cg09118625	1	68512971	0.0032	0.0008	++++++	0.0001204	0.00101975			DIRAS3	NM_004675	Body	chr1:68512643-68513005	Island
cg23078123	1	68577796	-0.0051	0.0007	------	6.003e-13	3.25537e-11			GPR177	NM_001002292	Body
cg17987458	1	69594804	0.0049	0.001	++++++	3.075e-07	5.24095e-06
cg15518491	1	70820790	0.0025	0.0008	++++++	0.001165	0.00713274			HHLA3;ANKRD13C;HHLA3;HHLA3;HHLA3	NM_001036646;NM_030816;NR_027404;NM_001036645;NM_001031693	Body;TSS1500;Body;1stExon;1stExon	chr1:70819733-70820719	S_Shore
cg03946297	1	71140689	0.006	0.001	++++++	2.162e-10	7.31086e-09
cg19601666	1	71172089	0.0034	0.0011	++++++	0.001507	0.00885348
cg20457732	1	71172486	0.0052	0.0012	++++++	6.489e-06	7.92581e-05
cg15201877	1	71512973	0.0099	0.0007	++++++	6.475e-52	9.95267e-49			PTGER3;PTGER3;PTGER3;PTGER3;PTGER3;PTGER3;PTGER3;PTGER3;PTGER3;PTGER3	NM_198718;NR_028294;NM_198714;NR_028293;NM_198716;NM_198717;NR_028292;NM_001126044;NM_198719;NM_198715	1stExon;Body;1stExon;Body;1stExon;1stExon;Body;1stExon;1stExon;1stExon	chr1:71512224-71513804	Island
cg03726881	1	71513726	0.0018	0.0005	++++++	0.0001178	0.00100092			PTGER3;PTGER3;PTGER3;PTGER3;PTGER3;PTGER3;PTGER3;PTGER3;PTGER3;PTGER3	NM_198714;NM_001126044;NM_198719;NM_198716;NM_198715;NR_028293;NM_198718;NR_028292;NR_028294;NM_198717	TSS1500;TSS1500;TSS1500;TSS1500;TSS1500;TSS1500;TSS1500;TSS1500;TSS1500;TSS1500	chr1:71512224-71513804	Island
cg09256413	1	72566690	0.0048	0.0009	++++++	2.346e-08	5.17886e-07			NEGR1	NM_173808	Body
cg09365529	1	75140289	0.0042	0.001	++++++	6.278e-05	0.000578979	rs10789400		C1orf173	NM_001002912	TSS1500
cg21009965	1	75593596	0.007	0.0015	++++++	4.88e-06	6.15865e-05			LHX8	NM_001001933	TSS1500	chr1:75595813-75596162	N_Shelf				X
cg01971160	1	75593804	0.0061	0.0015	++++++	2.975e-05	0.000302052	rs17622606		LHX8	NM_001001933	TSS1500	chr1:75595813-75596162	N_Shelf
cg22694818	1	75595970	0.0127	0.0009	++++++	3.461e-41	2.98621e-38		rs41289230	LHX8	NM_001001933	5'UTR	chr1:75595813-75596162	Island
cg17473600	1	75596161	0.0023	0.0005	++++++	4.298e-06	5.50433e-05			LHX8	NM_001001933	5'UTR	chr1:75595813-75596162	Island
cg07563793	1	75596336	0.0106	0.0008	++++++	1.146e-44	1.23534e-41		rs41289232	LHX8	NM_001001933	5'UTR	chr1:75596723-75596947	N_Shore
cg13478928	1	75596724	0.0057	0.0007	++++++	3.311e-16	3.02735e-14			LHX8	NM_001001933	Body	chr1:75596723-75596947	Island
cg02861380	1	75596758	0.0042	0.0013	++++++	0.001076	0.0066688			LHX8	NM_001001933	Body	chr1:75596723-75596947	Island
cg03326762	1	75597304	0.0034	0.0009	++++++	0.0002251	0.00175568			LHX8	NM_001001933	Body	chr1:75595813-75596162	S_Shore
cg10237044	1	75598280	0.003	0.0008	++++++	0.0001318	0.00110396			LHX8	NM_001001933	Body	chr1:75596723-75596947	S_Shore
cg00681106	1	75599532	0.0038	0.0009	++++++	1.86e-05	0.000200007			LHX8	NM_001001933	Body	chr1:75600674-75601415	N_Shore
cg06615678	1	75599645	0.0067	0.0008	++++++	7.339e-18	8.35838e-16		rs1526504	LHX8	NM_001001933	Body	chr1:75600674-75601415	N_Shore
cg07404921	1	75600250	0.0033	0.0008	++++++	2.779e-05	0.000284337			LHX8	NM_001001933	Body	chr1:75600674-75601415	N_Shore
cg10095577	1	75600421	0.0055	0.0009	++++++	1.885e-10	6.44879e-09			LHX8	NM_001001933	Body	chr1:75600674-75601415	N_Shore
cg26309264	1	75600941	0.0023	0.0006	++++++	0.0002136	0.00167778			LHX8	NM_001001933	Body	chr1:75600674-75601415	Island
cg19764599	1	75601276	0.0119	0.0012	++++++	2.948e-23	6.38218e-21			LHX8	NM_001001933	Body	chr1:75600674-75601415	Island
cg14832406	1	75602451	0.0019	0.0006	++++++	0.001319	0.00791963			LHX8	NM_001001933	Body	chr1:75601998-75602878	Island
cg00145253	1	75602857	0.0054	0.0006	++++++	1.511e-22	3.03087e-20			LHX8	NM_001001933	Body	chr1:75601998-75602878	Island
cg04095732	1	76080410	0.0038	0.0011	++++++	0.0003203	0.00238062						chr1:76080454-76080808	N_Shore
cg06446432	1	77307268	0.0032	0.001	++++++	0.001203	0.00732992
cg23241335	1	77747382	0.0059	0.0014	++++++	2.085e-05	0.000220995			AK5;AK5	NM_174858;NM_012093	TSS1500;TSS1500	chr1:77747314-77748224	Island
cg22075924	1	78005352	-0.0036	0.0006	------	1.245e-10	4.40264e-09			AK5;AK5	NM_174858;NM_012093	Body;Body
cg22221847	1	78031187	-0.0039	0.001	------	7.733e-05	0.00069422			ZZZ3	NM_015534	3'UTR
cg24496666	1	78511979	0.0018	0.0006	++++++	0.001423	0.00844016			GIPC2	NM_017655	1stExon	chr1:78511577-78512161	Island
cg14613228	1	78621066	0.003	0.0008	++++++	0.0002092	0.00164793
cg11842367	1	78703580	0.0056	0.0009	++++++	5.641e-11	2.13701e-09			MGC27382	NR_027310	Body
cg14319235	1	79472282	0.0048	0.0007	++++++	3.583e-12	1.71116e-10			ELTD1	NM_022159	Body	chr1:79472281-79472537	Island
cg15084543	1	79472408	0.014	0.0013	++++++	2.907e-25	7.77852e-23			ELTD1;ELTD1	NM_022159;NM_022159	5'UTR;1stExon	chr1:79472281-79472537	Island
cg01952027	1	79474718	0.003	0.0007	++++++	9.616e-06	0.000112098						chr1:79472281-79472537	S_Shelf
cg26518660	1	79728608	0.0034	0.0009	++++++	0.0003288	0.0024349
cg20813518	1	81929622	0.0044	0.0012	++++++	0.0003461	0.00254562
cg16258569	1	82169315	0.0029	0.0009	++++++	0.001592	0.00926861
cg19627200	1	82390162	0.0048	0.0008	++++++	5.935e-09	1.49198e-07			LPHN2	NM_012302	Body
cg15393179	1	82620086	0.0047	0.0007	++++++	1.029e-11	4.5019e-10
cg27586243	1	83258167	0.0055	0.001	++++++	7.401e-08	1.45556e-06	rs77116618
cg02531516	1	84326624	0.0026	0.0007	++++++	0.000136	0.00113413						chr1:84326267-84326838	Island
cg17010394	1	84464224	0.0038	0.001	++++++	0.0002622	0.00200178			TTLL7	NM_024686	5'UTR	chr1:84464223-84465232	Island
cg22356957	1	84763514	-0.0039	0.0007	------	3.27e-09	8.691e-08		rs7551401	SAMD13	NM_001010971	TSS1500	chr1:84764108-84764906	N_Shore
cg10634273	1	84864163	0.003	0.0008	++++++	0.0001206	0.00102117			DNASE2B;UOX	NM_021233;NR_003927	TSS200;TSS1500
cg24868292	1	84876625	-0.0051	0.0013	------	6.102e-05	0.00056492			DNASE2B;DNASE2B	NM_058248;NM_021233	5'UTR;Body
cg23054925	1	84972704	0.0061	0.0008	++++++	2.455e-13	1.41745e-11			SPATA1;GNG5	NM_001081472;NM_005274	5'UTR;TSS1500	chr1:84971344-84972491	S_Shore
cg11654024	1	85230119	0.004	0.001	++++++	2.477e-05	0.000257075
cg07110659	1	85313079	-0.0072	0.0011	------	1.5e-10	5.22865e-09	rs12062882		LPAR3	NM_012152	Body
cg12037450	1	85513124	0.0029	0.0007	++++++	7.628e-05	0.000685996			MCOLN3	NM_018298	5'UTR	chr1:85513509-85514555	N_Shore
cg10515956	1	85514610	0.0041	0.0008	++++++	7.534e-08	1.47913e-06			MCOLN3	NM_018298	TSS1500	chr1:85513509-85514555	S_Shore
cg17754945	1	85514684	0.0031	0.0008	++++++	0.0001188	0.0010082			MCOLN3	NM_018298	TSS1500	chr1:85513509-85514555	S_Shore
cg21147310	1	85514708	0.0026	0.0008	++++++	0.001278	0.00771228	rs78830629		MCOLN3	NM_018298	TSS1500	chr1:85513509-85514555	S_Shore
cg11754778	1	85516568	0.0045	0.001	++++++	3.964e-06	5.12195e-05	rs79437483					chr1:85513509-85514555	S_Shelf
cg18187985	1	85615319	0.003	0.0008	++++++	7.975e-05	0.000713199
cg18635645	1	85667791	0.0061	0.0014	++++++	9.597e-06	0.000111923			SYDE2	NM_032184	TSS1500	chr1:85665818-85667650	S_Shore
cg00576075	1	85725654	0.0088	0.001	++++++	2.022e-19	2.79069e-17			C1orf52;C1orf52	NM_198077;NR_024113	TSS1500;TSS1500	chr1:85724701-85725524	S_Shore
cg14322224	1	85931226	-0.0037	0.0009	------	5.421e-05	0.000509384			DDAH1;DDAH1	NM_012137;NM_001134445	TSS1500;5'UTR	chr1:85929940-85931168	S_Shore
cg21523496	1	86018083	0.0047	0.0007	++++++	2.102e-11	8.65352e-10			DDAH1	NM_001134445	5'UTR
cg22175412	1	86063985	0.0037	0.0012	++++++	0.001585	0.00923408
cg24439713	1	86081713	0.0059	0.0008	++++++	1.098e-13	6.73993e-12						chr1:86081700-86082068	Island
cg23173688	1	86081894	0.0041	0.001	++++++	6.487e-05	0.000595963						chr1:86081700-86082068	Island
cg07598580	1	86620525	0.0032	0.0005	++++++	1.226e-11	5.27919e-10			COL24A1	NM_152890	Body	chr1:86621278-86622871	N_Shore
cg17223809	1	86620676	0.0035	0.0006	++++++	5.434e-09	1.37621e-07			COL24A1	NM_152890	Body	chr1:86621278-86622871	N_Shore
cg21913319	1	86622628	0.0064	0.0015	++++++	3.42e-05	0.000340985			COL24A1	NM_152890	TSS1500	chr1:86621278-86622871	Island
cg21841239	1	86622737	0.0023	0.0006	++++++	0.0001805	0.00145144			COL24A1	NM_152890	TSS1500	chr1:86621278-86622871	Island
cg20280835	1	86861201	0.0054	0.0009	++++++	6.604e-09	1.64571e-07	rs79323415		ODF2L;ODF2L	NM_020729;NM_001007022	5'UTR;5'UTR	chr1:86861566-86862083	N_Shore
cg08549810	1	86861232	0.0033	0.0007	++++++	6.16e-06	7.56538e-05			ODF2L;ODF2L	NM_020729;NM_001007022	5'UTR;5'UTR	chr1:86861566-86862083	N_Shore
cg11973602	1	86861439	0.0086	0.0008	++++++	4.738e-27	1.50217e-24			ODF2L;ODF2L	NM_020729;NM_001007022	5'UTR;5'UTR	chr1:86861566-86862083	N_Shore				X
cg04896168	1	86968543	0.005	0.0013	++++++	0.00019	0.00151704
cg13948772	1	87220444	0.0046	0.0007	++++++	5.632e-10	1.74913e-08
cg14540297	1	87597473	-0.0032	0.0008	------	6.076e-05	0.000562688	rs7536662		LOC339524;LOC339524;LOC339524;LOC339524;LOC339524	NR_026989;NR_026985;NR_026988;NR_026986;NR_026987	Body;TSS200;Body;TSS200;TSS200	chr1:87597543-87598515	N_Shore
cg11582018	1	87598069	0.0028	0.0007	++++++	1.321e-05	0.00014816			LOC339524;LOC339524;LOC339524;LOC339524;LOC339524	NR_026986;NR_026989;NR_026987;NR_026988;NR_026985	Body;Body;Body;Body;Body	chr1:87597543-87598515	Island
cg02357336	1	87617142	0.0029	0.0009	++++++	0.0005816	0.00395648			LOC339524	NR_026989	Body	chr1:87617153-87617417	N_Shore
cg14509271	1	87797862	-0.0035	0.0006	------	1.318e-08	3.07091e-07			LMO4	NM_006769	Body	chr1:87797368-87797884	Island
cg22532907	1	87938481	0.0036	0.0009	++++++	8.386e-05	0.000744676	rs7516678
cg27565650	1	88151065	0.0045	0.0009	++++++	4.633e-07	7.58128e-06
cg26156321	1	88921473	0.0049	0.0008	++++++	6.167e-11	2.32061e-09
cg13927566	1	91172288	0.0032	0.0005	++++++	1.49e-09	4.24124e-08						chr1:91172102-91172771	Island
cg22605303	1	91172472	0.005	0.0006	++++++	1.789e-17	1.93299e-15						chr1:91172102-91172771	Island
cg15979173	1	91182128	0.0069	0.0005	++++++	2.142e-40	1.76381e-37			BARHL2	NM_020063	1stExon	chr1:91182097-91182364	Island
cg13975503	1	91182215	0.0019	0.0006	++++++	0.001194	0.00728268			BARHL2	NM_020063	1stExon	chr1:91182097-91182364	Island
cg06959142	1	91182731	0.0021	0.0006	++++++	0.0008044	0.00521426			BARHL2	NM_020063	1stExon	chr1:91182509-91182857	Island
cg18322569	1	91182777	0.0172	0.0013	++++++	1.855e-37	1.25588e-34			BARHL2;BARHL2	NM_020063;NM_020063	5'UTR;1stExon	chr1:91182509-91182857	Island
cg17241310	1	91182856	0.009	0.0008	++++++	4.497e-29	1.7217e-26		rs77010101	BARHL2	NM_020063	TSS200	chr1:91182509-91182857	Island
cg07135732	1	91184290	0.0043	0.0006	++++++	7.526e-15	5.60453e-13			BARHL2	NM_020063	TSS1500	chr1:91183240-91184540	Island
cg22507154	1	91185233	0.0129	0.0011	++++++	1.135e-29	4.58212e-27						chr1:91185156-91185577	Island
cg14795752	1	91185441	0.0035	0.0007	++++++	1.118e-07	2.1097e-06						chr1:91185156-91185577	Island
cg21542223	1	91190005	0.005	0.0007	++++++	2.414e-12	1.18702e-10						chr1:91190489-91192804	N_Shore
cg05039548	1	91190366	0.0076	0.0008	++++++	5.004e-20	7.47834e-18						chr1:91190489-91192804	N_Shore
cg20634266	1	91190493	0.0048	0.0006	++++++	2.611e-14	1.78254e-12						chr1:91190489-91192804	Island
cg19414591	1	91190582	0.0089	0.0011	++++++	1.395e-15	1.16418e-13						chr1:91190489-91192804	Island
cg24453699	1	91190891	0.0076	0.0009	++++++	3.017e-16	2.77075e-14						chr1:91190489-91192804	Island
cg08062812	1	91191232	0.0026	0.0007	++++++	0.0001397	0.00116099						chr1:91190489-91192804	Island
cg02368058	1	91191723	0.0056	0.0008	++++++	1.37e-13	8.26531e-12						chr1:91190489-91192804	Island
cg01984304	1	91191813	0.0036	0.0008	++++++	1.619e-06	2.31789e-05						chr1:91190489-91192804	Island
cg16005939	1	91191990	0.0026	0.0005	++++++	4.493e-07	7.37604e-06						chr1:91190489-91192804	Island
cg07995570	1	91192025	0.0038	0.0008	++++++	4.593e-06	5.83782e-05						chr1:91190489-91192804	Island
cg03974889	1	91192162	0.0024	0.0007	++++++	0.0005869	0.00398737						chr1:91190489-91192804	Island
cg06936155	1	91192451	0.0048	0.001	++++++	1.99e-06	2.78308e-05						chr1:91190489-91192804	Island
cg22167515	1	91192466	0.0058	0.001	++++++	4.88e-09	1.24763e-07						chr1:91190489-91192804	Island
cg24347994	1	91192657	0.003	0.0008	++++++	0.0002314	0.00179863						chr1:91190489-91192804	Island
cg00000165	1	91194674	0.0033	0.0009	++++++	0.0001607	0.00131156						chr1:91190489-91192804	S_Shore
cg13200838	1	91194708	0.0067	0.0008	++++++	2.008e-18	2.45536e-16						chr1:91190489-91192804	S_Shore
cg12071888	1	91195159	0.0054	0.0007	++++++	4.305e-14	2.83864e-12						chr1:91190489-91192804	S_Shelf
cg04560225	1	91195336	0.0073	0.0008	++++++	9.705e-19	1.23968e-16						chr1:91190489-91192804	S_Shelf
cg27523527	1	91196145	0.0115	0.0011	++++++	5.159e-25	1.34743e-22	rs12042107					chr1:91190489-91192804	S_Shelf
cg14419975	1	91196332	0.016	0.0007	++++++	3.39e-106	5.21074e-102						chr1:91190489-91192804	S_Shelf
cg07158747	1	91196488	0.0083	0.0011	++++++	3.008e-13	1.70892e-11						chr1:91190489-91192804	S_Shelf
cg03058346	1	91275170	0.0077	0.0009	++++++	3.342e-17	3.47876e-15
cg16400631	1	91300215	0.0103	0.0011	++++++	3.606e-22	6.87118e-20						chr1:91300979-91301891	N_Shore
cg18486235	1	91300387	0.0087	0.0009	++++++	1.57e-23	3.5012e-21						chr1:91300979-91301891	N_Shore
cg04929703	1	91300390	0.0082	0.0008	++++++	3.495e-24	8.3601e-22						chr1:91300979-91301891	N_Shore
cg00667862	1	91300446	0.0067	0.0008	++++++	3.806e-16	3.44804e-14						chr1:91300979-91301891	N_Shore
cg05888175	1	91301204	0.0046	0.0007	++++++	3.665e-12	1.74731e-10						chr1:91300979-91301891	Island
cg00503383	1	91301651	0.0064	0.0009	++++++	1.102e-13	6.76348e-12						chr1:91300979-91301891	Island
cg18235734	1	91301731	0.0107	0.0012	++++++	1.828e-18	2.24718e-16						chr1:91300979-91301891	Island
cg17799946	1	91301962	0.0048	0.0007	++++++	2.081e-11	8.57217e-10						chr1:91300979-91301891	S_Shore
cg25202302	1	91305655	0.008	0.0011	++++++	3.292e-14	2.21108e-12						chr1:91300979-91301891	S_Shelf
cg16137250	1	91306963	0.005	0.0013	++++++	0.0001604	0.00130942
cg10521153	1	91307077	0.0083	0.0008	++++++	5.438e-26	1.55217e-23	rs79315946	rs34997604
cg11159604	1	91316223	-0.0035	0.0007	------	8.937e-07	1.3632e-05						chr1:91316249-91317390	N_Shore
cg13993270	1	91317469	0.0038	0.001	++++++	0.0001488	0.00122667						chr1:91316249-91317390	S_Shore
cg05781641	1	91870450	0.0044	0.001	++++++	1.316e-05	0.000147679			HFM1	NM_001017975	TSS200	chr1:91869876-91870390	S_Shore
cg07090678	1	91966139	0.0041	0.0009	++++++	1.818e-05	0.000196019			CDC7;CDC7;CDC7	NM_001134419;NM_001134420;NM_003503	TSS1500;TSS1500;TSS1500	chr1:91966263-91966999	N_Shore
cg11705954	1	92011732	0.0049	0.0014	++++++	0.0003128	0.00233232						chr1:92011829-92012062	N_Shore
cg21382567	1	92263858	0.003	0.0006	++++++	3.272e-06	4.31856e-05			TGFBR3	NM_003243	Body						X
cg19756345	1	92351956	-0.0021	0.0006	------	0.0002507	0.00192689			TGFBR3	NM_003243	TSS200	chr1:92350913-92352085	Island
cg01515515	1	92414295	0.0068	0.0014	++++++	9.517e-07	1.44207e-05			BRDT	NM_207189	TSS1500	chr1:92414718-92414986	N_Shore
cg03421440	1	92414520	0.0041	0.0011	++++++	0.0001205	0.00102043			BRDT	NM_207189	TSS1500	chr1:92414718-92414986	N_Shore
cg13299824	1	92414737	0.0042	0.001	++++++	3.044e-05	0.000308206			BRDT	NM_207189	TSS200	chr1:92414718-92414986	Island
cg09515098	1	92942075	0.0046	0.0009	++++++	3.861e-07	6.43265e-06			GFI1;GFI1;GFI1	NM_001127215;NM_001127216;NM_005263	Body;Body;Body	chr1:92945907-92952609	N_Shelf
cg11785652	1	92949337	0.0098	0.001	++++++	2.328e-23	5.08503e-21			GFI1;GFI1;GFI1;GFI1	NM_001127216;NM_001127215;NM_005263;NM_001127215	5'UTR;1stExon;5'UTR;5'UTR	chr1:92945907-92952609	Island
cg22628500	1	92949452	0.003	0.0007	++++++	7.264e-06	8.76332e-05	rs71650495		GFI1;GFI1;GFI1	NM_001127215;NM_001127216;NM_005263	TSS200;5'UTR;5'UTR	chr1:92945907-92952609	Island
cg16372625	1	92949849	0.0047	0.001	++++++	9.046e-07	1.378e-05			GFI1;GFI1;GFI1	NM_001127216;NM_005263;NM_001127215	5'UTR;5'UTR;TSS1500	chr1:92945907-92952609	Island
cg27290394	1	92950244	0.0053	0.0005	++++++	1.017e-24	2.59416e-22			GFI1;GFI1;GFI1	NM_001127216;NM_005263;NM_001127215	5'UTR;5'UTR;TSS1500	chr1:92945907-92952609	Island
cg15394350	1	92950257	0.0029	0.0008	++++++	0.0001354	0.00112978			GFI1;GFI1;GFI1	NM_001127216;NM_005263;NM_001127215	5'UTR;5'UTR;TSS1500	chr1:92945907-92952609	Island
cg00791905	1	92950472	0.0087	0.0005	++++++	1.222e-59	2.80192e-56			GFI1;GFI1;GFI1	NM_001127216;NM_005263;NM_001127215	5'UTR;5'UTR;TSS1500	chr1:92945907-92952609	Island
cg12810233	1	92950554	0.0045	0.0006	++++++	2.002e-14	1.38986e-12			GFI1;GFI1;GFI1	NM_001127216;NM_005263;NM_001127215	5'UTR;5'UTR;TSS1500	chr1:92945907-92952609	Island
cg08892208	1	92950711	0.006	0.0008	++++++	4.177e-14	2.7595e-12		rs72722444	GFI1;GFI1;GFI1	NM_001127216;NM_005263;NM_001127215	5'UTR;5'UTR;TSS1500	chr1:92945907-92952609	Island
cg01258522	1	92950765	0.0035	0.0008	++++++	8.585e-06	0.000101481			GFI1;GFI1;GFI1	NM_001127216;NM_005263;NM_001127215	5'UTR;5'UTR;TSS1500	chr1:92945907-92952609	Island
cg25232660	1	92951909	0.0034	0.0007	++++++	2.59e-07	4.49519e-06			GFI1;GFI1	NM_001127216;NM_005263	TSS1500;5'UTR	chr1:92945907-92952609	Island
cg16358430	1	92952192	0.005	0.0013	++++++	8.212e-05	0.000731478	rs74883632		GFI1;GFI1	NM_001127216;NM_005263	TSS1500;5'UTR	chr1:92945907-92952609	Island
cg11954479	1	92952196	0.0146	0.0011	++++++	1.586e-41	1.39452e-38	rs74883632		GFI1;GFI1	NM_001127216;NM_005263	TSS1500;5'UTR	chr1:92945907-92952609	Island
cg04158367	1	92952440	0.0152	0.0017	++++++	4.448e-20	6.68351e-18			GFI1;GFI1	NM_001127216;NM_005263	TSS1500;TSS200	chr1:92945907-92952609	Island
cg26027669	1	92952467	0.0127	0.0016	++++++	1.053e-14	7.65745e-13			GFI1;GFI1	NM_001127216;NM_005263	TSS1500;TSS200	chr1:92945907-92952609	Island
cg20125091	1	92952641	0.0037	0.0006	++++++	4.216e-11	1.636e-09			GFI1;GFI1	NM_001127216;NM_005263	TSS1500;TSS1500	chr1:92945907-92952609	S_Shore
cg17140307	1	93251203	0.0038	0.0008	++++++	3.392e-06	4.45851e-05			EVI5	NM_005665	Body	chr1:93249938-93251096	S_Shore
cg08893087	1	93416982	-0.0067	0.0009	------	2.833e-13	1.61613e-11			FAM69A	NM_001006605	Body
cg15130788	1	93913424	0.0068	0.0008	++++++	5.369e-17	5.44397e-15			FNBP1L;FNBP1L;FNBP1L	NM_017737;NM_001164473;NM_001024948	TSS1500;TSS1500;TSS1500	chr1:93913636-93914524	N_Shore
cg12439315	1	94044755	-0.0021	0.0007	------	0.001735	0.0099679		rs74101615	BCAR3	NM_003567	Body
cg14995036	1	94146705	0.0052	0.0011	++++++	8.959e-07	1.36605e-05			BCAR3	NM_003567	5'UTR	chr1:94146321-94147504	Island
cg19277516	1	94235220	0.0034	0.0009	++++++	0.0001031	0.000890638
cg09869291	1	94280391	0.0041	0.0007	++++++	5.93e-08	1.19242e-06	rs77488943
cg02904701	1	94375598	0.0037	0.0008	++++++	1.603e-06	2.29688e-05			GCLM	NM_002061	TSS1500	chr1:94374369-94375467	S_Shore
cg09168805	1	94514548	0.0048	0.0008	++++++	4.254e-10	1.35254e-08			ABCA4	NM_000350	Body
cg23257569	1	94703343	0.0085	0.0007	++++++	1.053e-37	7.27139e-35			ARHGAP29	NM_004815	TSS200	chr1:94702690-94703344	Island				X
cg24150153	1	94703463	0.0076	0.0007	++++++	6.545e-27	2.04847e-24			ARHGAP29	NM_004815	TSS200	chr1:94702690-94703344	S_Shore
cg16659899	1	94725224	0.0029	0.0009	++++++	0.001234	0.00749131
cg07387634	1	95006322	0.0027	0.0008	++++++	0.0003696	0.00269109			F3	NM_001993	Body	chr1:95006837-95008051	N_Shore
cg06881898	1	95006539	0.0052	0.0009	++++++	1.525e-09	4.32839e-08			F3	NM_001993	Body	chr1:95006837-95008051	N_Shore
cg22015527	1	95006977	0.0079	0.0013	++++++	1.111e-09	3.24683e-08			F3	NM_001993	Body	chr1:95006837-95008051	Island
cg27514730	1	95027075	0.006	0.0007	++++++	1.401e-18	1.75237e-16
cg04079215	1	95095221	0.0043	0.0008	++++++	1.184e-07	2.22122e-06
cg12422351	1	95201226	0.0037	0.0007	++++++	4.501e-07	7.38771e-06
cg20744756	1	95201495	0.0042	0.0008	++++++	2.202e-07	3.88812e-06
cg06788267	1	95258162	-0.0033	0.0009	------	0.0002535	0.00194571
cg20817062	1	95285349	0.0035	0.0006	++++++	9.586e-09	2.30976e-07			SLC44A3;SLC44A3	NM_001114106;NM_152369	TSS1500;TSS1500	chr1:95285602-95286319	N_Shore
cg17599609	1	95285450	0.0052	0.0006	++++++	4.486e-17	4.59013e-15			SLC44A3;SLC44A3	NM_001114106;NM_152369	TSS1500;TSS1500	chr1:95285602-95286319	N_Shore
cg11582189	1	95313200	0.0028	0.0007	++++++	0.0001007	0.000872448			SLC44A3;SLC44A3	NM_001114106;NM_152369	Body;Body
cg22045340	1	95392675	-0.0038	0.0011	------	0.000618	0.00416606			CNN3;CNN3	NM_001839;NM_001839	5'UTR;1stExon	chr1:95391837-95393116	Island
cg09890536	1	95582751	0.0032	0.0007	++++++	1.986e-06	2.77814e-05			TMEM56	NM_152487	TSS200	chr1:95582750-95583572	Island
cg26879578	1	95700272	0.0055	0.0008	++++++	7.41e-12	3.32929e-10			RWDD3;RWDD3	NM_001128142;NM_015485	Body;Body	chr1:95699725-95700142	S_Shore
cg06099303	1	96672496	0.004	0.0008	++++++	1.5e-06	2.16462e-05
cg04095498	1	96828042	0.0039	0.0011	++++++	0.0002371	0.00183688
cg20000805	1	97046756	0.0033	0.0008	++++++	1.305e-05	0.000146583
cg16350608	1	97063920	-0.0066	0.0012	------	1.603e-08	3.66459e-07
cg10772169	1	100315213	-0.0028	0.0007	------	7.428e-05	0.00066997			AGL;AGL;AGL;AGL;AGL	NM_000644;NM_000643;NM_000642;NM_000646;NM_000028	TSS1500;TSS1500;TSS1500;TSS1500;TSS1500	chr1:100315420-100316009	N_Shore
cg00165535	1	100599025	0.0043	0.0013	++++++	0.0005814	0.00395518			CCDC76;SASS6	NM_019083;NM_194292	Body;TSS1500	chr1:100598130-100598754	S_Shore
cg08139499	1	100816943	0.0076	0.0008	++++++	1.058e-19	1.50992e-17			CDC14A;CDC14A;CDC14A	NM_003672;NM_033313;NM_033312	TSS1500;TSS1500;TSS1500	chr1:100817709-100818899	N_Shore				X
cg14813406	1	100817041	0.005	0.0009	++++++	7.92e-08	1.54599e-06			CDC14A;CDC14A;CDC14A	NM_003672;NM_033313;NM_033312	TSS1500;TSS1500;TSS1500	chr1:100817709-100818899	N_Shore
cg20481640	1	100928376	0.0037	0.0009	++++++	5.118e-05	0.000484367			CDC14A;CDC14A;CDC14A	NM_003672;NM_033312;NM_033313	Body;Body;Body
cg03696327	1	101005121	0.0022	0.0006	++++++	0.0001357	0.00113185			GPR88	NM_022049	Body	chr1:101004471-101005885	Island
cg13876809	1	101005971	0.0047	0.0009	++++++	2.275e-07	4.00424e-06			GPR88	NM_022049	3'UTR	chr1:101004471-101005885	S_Shore
cg01905090	1	101023062	0.0047	0.0008	++++++	2.45e-09	6.67446e-08
cg25762679	1	101185311	0.004	0.0009	++++++	2.342e-05	0.000244797			VCAM1;VCAM1;VCAM1;VCAM1	NM_080682;NM_001078;NM_001078;NM_080682	1stExon;1stExon;5'UTR;5'UTR
cg20166532	1	101702782	0.0037	0.0009	++++++	4.354e-05	0.000420804	rs3753194		S1PR1	NM_001400	5'UTR	chr1:101701785-101702068	S_Shore
cg23978968	1	101704656	0.0035	0.0007	++++++	1.358e-07	2.51637e-06			S1PR1	NM_001400	Body	chr1:101702445-101702745	S_Shore
cg09180564	1	102308808	0.0057	0.001	++++++	3.544e-09	9.34265e-08			OLFM3	NM_058170	Body
cg00867391	1	102462445	0.004	0.0012	++++++	0.0006286	0.00422776			OLFM3;OLFM3	NM_058170;NM_058170	5'UTR;1stExon
cg02861071	1	102462656	0.0054	0.0012	++++++	1.062e-05	0.000122311			OLFM3;OLFM3	NM_058170;NM_058170	5'UTR;1stExon
cg21809447	1	102462682	0.0071	0.0012	++++++	9.304e-10	2.76152e-08			OLFM3;OLFM3	NM_058170;NM_058170	5'UTR;1stExon
cg12884406	1	103573989	0.0041	0.0011	++++++	0.0003535	0.00259174			COL11A1;COL11A1;COL11A1;COL11A1;COL11A1;COL11A1;COL11A1;COL11A1	NM_080629;NM_080630;NM_080629;NM_001168249;NM_001168249;NM_080630;NM_001854;NM_001854	5'UTR;5'UTR;1stExon;5'UTR;1stExon;1stExon;5'UTR;1stExon
cg03520644	1	103574523	0.0034	0.0008	++++++	4.609e-05	0.000442328			COL11A1;COL11A1;COL11A1;COL11A1	NM_001168249;NM_080629;NM_080630;NM_001854	TSS1500;TSS1500;TSS1500;TSS1500
cg00172849	1	103574532	0.0038	0.0008	++++++	9.34e-06	0.00010927			COL11A1;COL11A1;COL11A1;COL11A1	NM_001168249;NM_080629;NM_080630;NM_001854	TSS1500;TSS1500;TSS1500;TSS1500
cg18125865	1	104068118	0.0152	0.0017	++++++	2.321e-19	3.17799e-17			RNPC3	NM_017619	TSS1500	chr1:104068487-104068913	N_Shore
cg00860370	1	104068121	0.0232	0.0017	++++++	2.025e-42	1.86757e-39			RNPC3	NM_017619	TSS1500	chr1:104068487-104068913	N_Shore
cg16136098	1	107683532	0.0047	0.0007	++++++	1.732e-10	5.96619e-09			NTNG1;NTNG1;NTNG1	NM_014917;NM_001113226;NM_001113228	5'UTR;5'UTR;5'UTR	chr1:107682889-107684463	Island
cg06710195	1	108479452	-0.0024	0.0007	------	0.0002842	0.00214738			VAV3	NM_006113	Body
cg24662718	1	108507468	0.0036	0.0009	++++++	3.044e-05	0.000308206			VAV3	NM_006113	1stExon	chr1:108507251-108507841	Island
cg17099397	1	108508185	0.0047	0.0009	++++++	1.87e-07	3.35355e-06			VAV3	NM_006113	TSS1500	chr1:108507251-108507841	S_Shore
cg24323958	1	108741884	-0.0049	0.0015	------	0.001346	0.00805471			SLC25A24	NM_013386	Body	chr1:108742400-108743201	N_Shore
cg12100751	1	109203672	0.0232	0.0014	++++++	3.535e-59	7.93015e-56			C1orf59;C1orf59;C1orf59	NM_001102592;NM_001102592;NM_144584	1stExon;5'UTR;5'UTR	chr1:109203593-109204378	Island
cg21144922	1	109204168	0.0126	0.0012	++++++	1.727e-27	5.69286e-25			C1orf59;C1orf59	NM_144584;NM_001102592	TSS200;TSS1500	chr1:109203593-109204378	Island
cg27587125	1	109204207	0.009	0.0009	++++++	3.5e-24	8.3672e-22			C1orf59;C1orf59	NM_144584;NM_001102592	TSS200;TSS1500	chr1:109203593-109204378	Island
cg12483833	1	109255473	0.0046	0.001	++++++	2.741e-06	3.69312e-05	rs3006864		FNDC7	NM_001144937	TSS200
cg23041045	1	109255480	0.0046	0.0011	++++++	4.764e-05	0.000454994	rs3006864		FNDC7	NM_001144937	TSS200
cg10064525	1	109262682	-0.0035	0.0007	------	1.039e-06	1.5604e-05			FNDC7	NM_001144937	Body
cg13201461	1	109288968	0.0043	0.0006	++++++	1.935e-11	8.01611e-10			STXBP3	NM_007269	TSS1500	chr1:109289018-109289822	N_Shore
cg05295584	1	109399734	0.003	0.0009	++++++	0.0006396	0.00429069			AKNAD1	NM_152763	TSS200
cg22226592	1	109439213	-0.0049	0.001	------	4.093e-07	6.78215e-06			GPSM2	NM_013296	Body
cg22510442	1	109633088	0.0129	0.0013	++++++	6.912e-22	1.28062e-19			TMEM167B	NM_020141	TSS1500	chr1:109633188-109633632	N_Shore
cg03919114	1	109656984	0.0024	0.0008	++++++	0.001251	0.00757689			KIAA1324;C1orf194	NM_020775;NM_001122961	Body;TSS1500	chr1:109656095-109656611	S_Shore
cg01778864	1	109729851	-0.0052	0.0006	------	3.613e-16	3.28323e-14			KIAA1324	NM_020775	Body
cg00779167	1	109753001	0.0029	0.0009	++++++	0.001316	0.00790516						chr1:109756442-109757098	N_Shelf
cg16603784	1	109756353	0.0026	0.0008	++++++	0.001344	0.00804506			SARS	NM_006513	TSS200	chr1:109756442-109757098	N_Shore
cg00102183	1	109772439	-0.003	0.0007	------	3.618e-05	0.000358445			SARS	NM_006513	Body
cg16590319	1	109805584	-0.0029	0.0007	------	4.749e-05	0.000453718			CELSR2	NM_001408	Body	chr1:109801054-109801700	S_Shelf
cg14036828	1	109816201	-0.0027	0.0007	------	4.869e-05	0.000463774			CELSR2	NM_001408	Body
cg17243654	1	109816280	-0.0041	0.0007	------	3.846e-09	1.00564e-07			CELSR2	NM_001408	Body
cg09754932	1	109820523	-0.0033	0.0005	------	6.549e-10	2.00704e-08						chr1:109824313-109824526	N_Shelf
cg22076757	1	109849705	-0.0024	0.0007	------	0.0004261	0.00303934	rs79159382		MYBPHL	NM_001010985	TSS200
cg07196577	1	109850486	-0.0042	0.001	------	4.546e-05	0.00043701			MYBPHL	NM_001010985	TSS1500
cg20930320	1	109852598	-0.0047	0.0007	------	4.956e-11	1.89673e-09			SORT1	NM_002959	3'UTR
cg09131339	1	109914235	-0.0064	0.0011	------	2.408e-09	6.56823e-08			SORT1	NM_002959	Body
cg20591472	1	110008990	0.0129	0.0009	++++++	3.76e-44	3.91092e-41			SYPL2	NM_001040709	TSS200	chr1:110008962-110010124	Island		X
cg07589691	1	110009282	0.0031	0.0008	++++++	0.0002558	0.00196057			SYPL2;SYPL2	NM_001040709;NM_001040709	5'UTR;1stExon	chr1:110008962-110010124	Island
cg08644463	1	110106962	0.003	0.0009	++++++	0.000764	0.00499176			GNAI3	NM_006496	Body
cg16140253	1	110166563	-0.0037	0.0006	------	4.854e-11	1.86078e-09			AMPD2;AMPD2;AMPD2	NM_139156;NM_004037;NM_203404	Body;Body;TSS1500	chr1:110162464-110162716	S_Shelf
cg21451998	1	110198240	-0.003	0.0009	------	0.0006798	0.00451997			GSTM4;GSTM4;GSTM4	NM_147148;NM_000850;NR_024538	TSS1500;TSS1500;TSS1500	chr1:110198541-110199127	N_Shore
cg12389397	1	110313543	-0.0037	0.0007	------	5.522e-08	1.11889e-06
cg05132925	1	110438827	0.0041	0.0005	++++++	3.754e-16	3.40316e-14
cg08139855	1	110452372	-0.004	0.0006	------	1.476e-10	5.15321e-09			CSF1;CSF1;CSF1;CSF1	NM_172212;NM_000757;NM_172211;NM_172210	TSS1500;TSS1500;TSS1500;TSS1500	chr1:110453143-110453889	N_Shore
cg02361903	1	110452616	-0.0096	0.0007	------	1.485e-44	1.58431e-41			CSF1;CSF1;CSF1;CSF1	NM_172212;NM_000757;NM_172211;NM_172210	TSS1500;TSS1500;TSS1500;TSS1500	chr1:110453143-110453889	N_Shore
cg01572884	1	110610266	0.0049	0.0008	++++++	6.403e-09	1.59984e-07			ALX3	NM_006492	Body	chr1:110610265-110613303	Island
cg00484358	1	110610995	0.0077	0.0005	++++++	4.028e-61	1.01314e-57			ALX3	NM_006492	Body	chr1:110610265-110613303	Island
cg22494858	1	110611712	0.0032	0.0007	++++++	1.403e-06	2.03796e-05		rs79306185	ALX3	NM_006492	Body	chr1:110610265-110613303	Island
cg02011351	1	110612375	0.0041	0.0006	++++++	1.105e-12	5.72738e-11			ALX3	NM_006492	Body	chr1:110610265-110613303	Island
cg19092096	1	110612474	0.0056	0.0007	++++++	9.53e-16	8.1869e-14			ALX3	NM_006492	Body	chr1:110610265-110613303	Island
cg21830222	1	110626066	0.0059	0.001	++++++	6.686e-09	1.66334e-07	rs75191965	rs78337640				chr1:110626528-110627484	N_Shore
cg08471800	1	110626868	0.0087	0.0011	++++++	1.167e-14	8.42007e-13						chr1:110626528-110627484	Island
cg11812069	1	110627010	0.0033	0.0007	++++++	4.338e-06	5.54871e-05						chr1:110626528-110627484	Island
cg04792863	1	110627197	0.0039	0.0006	++++++	1.32e-11	5.6453e-10						chr1:110626528-110627484	Island
cg24939845	1	110627473	0.0095	0.0012	++++++	1.724e-15	1.41596e-13						chr1:110626528-110627484	Island
cg25207248	1	110672912	0.0043	0.0009	++++++	2.448e-06	3.34141e-05						chr1:110672810-110673339	Island
cg17032646	1	110692918	0.0032	0.0006	++++++	1.814e-08	4.09997e-07	rs72542496		SLC6A17	NM_001010898	TSS1500	chr1:110692988-110694264	N_Shore
cg12072789	1	110735112	0.004	0.0007	++++++	4.637e-08	9.54907e-07			SLC6A17	NM_001010898	Body
cg26569469	1	110753895	0.0055	0.0008	++++++	1.474e-12	7.49764e-11			KCNC4;KCNC4;KCNC4	NM_153763;NM_001039574;NM_004978	TSS200;TSS200;TSS200	chr1:110752256-110754794	Island				X
cg05675373	1	110754257	0.0069	0.0007	++++++	8.751e-22	1.60841e-19			KCNC4;KCNC4;KCNC4	NM_001039574;NM_004978;NM_153763	1stExon;1stExon;1stExon	chr1:110752256-110754794	Island
cg24056365	1	110834615	0.0066	0.001	++++++	8.67e-11	3.16825e-09	rs6703064
cg21324308	1	110993852	0.0028	0.0008	++++++	0.0002882	0.00217365			PROK1	NM_032414	1stExon
cg13080606	1	110999462	0.003	0.0006	++++++	2.914e-06	3.8985e-05			PROK1	NM_032414	3'UTR
cg17033837	1	111024858	-0.003	0.0007	------	1.474e-05	0.00016295			CYMP	NR_003599	Body
cg05656442	1	111175082	0.0057	0.0008	++++++	1.004e-11	4.40088e-10	rs12065462
cg15726426	1	111216839	0.0045	0.0007	++++++	4.334e-11	1.67865e-09			KCNA3	NM_002232	1stExon	chr1:111216244-111217937	Island
cg20302133	1	111217194	0.0078	0.0017	++++++	6.799e-06	8.26287e-05	rs361501		KCNA3	NM_002232	1stExon	chr1:111216244-111217937	Island
cg08541521	1	111506029	0.0098	0.0006	++++++	1.106e-69	4.09827e-66			C1orf103;C1orf103	NM_018372;NM_001006945	Body;5'UTR	chr1:111505881-111507007	Island
cg18248911	1	111506294	0.0108	0.0008	++++++	1.111e-37	7.6338e-35			C1orf103;C1orf103;C1orf103	NM_001006945;NM_001006945;NM_018372	1stExon;5'UTR;1stExon	chr1:111505881-111507007	Island
cg04577625	1	111506380	0.0071	0.0007	++++++	1.795e-27	5.89827e-25			C1orf103;C1orf103;C1orf103;C1orf103	NM_001006945;NM_018372;NM_001006945;NM_018372	1stExon;5'UTR;5'UTR;1stExon	chr1:111505881-111507007	Island
cg26522319	1	111506511	0.0221	0.0014	++++++	1.395e-55	2.56171e-52			C1orf103;C1orf103;C1orf103;C1orf103	NM_001006945;NM_018372;NM_001006945;NM_018372	1stExon;5'UTR;5'UTR;1stExon	chr1:111505881-111507007	Island
cg02638057	1	111506577	0.0084	0.0014	++++++	1.012e-09	2.98123e-08	rs1342357		C1orf103;C1orf103	NM_001006945;NM_018372	TSS200;TSS200	chr1:111505881-111507007	Island
cg01011619	1	111506632	0.004	0.0007	++++++	1.92e-08	4.31511e-07	rs60940275		C1orf103;C1orf103	NM_001006945;NM_018372	TSS200;TSS200	chr1:111505881-111507007	Island
cg09319202	1	111506715	0.0041	0.0009	++++++	9.553e-06	0.000111485			C1orf103;C1orf103	NM_001006945;NM_018372	TSS200;TSS200	chr1:111505881-111507007	Island
cg19641455	1	111506798	0.0064	0.0009	++++++	1.081e-12	5.6114e-11			C1orf103;C1orf103	NM_018372;NM_001006945	TSS1500;TSS1500	chr1:111505881-111507007	Island
cg15566506	1	111507004	0.0064	0.001	++++++	9.226e-10	2.74121e-08			C1orf103;C1orf103	NM_018372;NM_001006945	TSS1500;TSS1500	chr1:111505881-111507007	Island				X
cg02605776	1	111507160	0.0116	0.001	++++++	1.276e-30	5.53353e-28			C1orf103;C1orf103	NM_018372;NM_001006945	TSS1500;TSS1500	chr1:111505881-111507007	S_Shore				X
cg23874078	1	111682148	-0.0037	0.001	------	0.0001997	0.00158331			CEPT1;CEPT1;DRAM2	NM_006090;NM_001007794;NM_178454	TSS1500;TSS200;5'UTR	chr1:111682227-111683303	N_Shore
cg07197785	1	111813690	0.0064	0.0008	++++++	2.672e-14	1.82029e-12						chr1:111813411-111813853	Island
cg21527708	1	111822043	0.0028	0.0008	++++++	0.0002607	0.00199264		rs74108947	LOC149620	NR_003928	TSS1500
cg16244690	1	111890580	0.0033	0.0009	++++++	0.0001275	0.00107281	rs60876392		C1orf88	NM_181643	Body	chr1:111889138-111889539	S_Shore
cg09558502	1	111970531	0.0031	0.0009	++++++	0.0003635	0.00265347			OVGP1	NM_002557	TSS200
cg09478268	1	111991669	-0.0033	0.0007	------	3.157e-06	4.18501e-05			WDR77;ATP5F1	NM_024102;NM_001688	Body;TSS200	chr1:111991304-111992202	Island
cg00543976	1	112058750	0.0042	0.0006	++++++	1.079e-13	6.63606e-12			ADORA3	NM_001081976	Body	chr1:112058184-112058590	S_Shore
cg26915889	1	112114712	-0.0039	0.0008	------	5.174e-07	8.36986e-06
cg09184981	1	112161735	-0.0062	0.001	------	1.809e-09	5.05428e-08			RAP1A;RAP1A	NM_001010935;NM_002884	TSS1500;TSS1500	chr1:112162204-112162837	N_Shore
cg24160066	1	112161864	-0.005	0.0007	------	5.691e-13	3.0971e-11	rs78270454		RAP1A;RAP1A	NM_001010935;NM_002884	TSS1500;TSS1500	chr1:112162204-112162837	N_Shore
cg13440864	1	112251465	0.0051	0.0014	++++++	0.0002336	0.00181302	rs74109861	rs71580587	RAP1A;RAP1A	NM_001010935;NM_002884	Body;Body
cg04787602	1	112282986	-0.0024	0.0006	------	8.925e-05	0.000785846			C1orf183;C1orf183	NM_198926;NM_019099	Body;TSS1500	chr1:112281052-112283277	Island
cg01175767	1	112283245	0.0135	0.001	++++++	1.081e-39	8.46474e-37			C1orf183;C1orf183	NM_198926;NM_019099	Body;TSS1500	chr1:112281052-112283277	Island
cg19759478	1	112291876	0.0048	0.0006	++++++	5.457e-16	4.83815e-14			C1orf183	NM_198926	Body
cg20432350	1	112438321	0.0029	0.0006	++++++	1.148e-06	1.70558e-05			KCND3;KCND3	NM_172198;NM_004980	Body;Body
cg22040158	1	112527540	0.0037	0.0007	++++++	1.162e-08	2.74004e-07			KCND3;KCND3	NM_172198;NM_004980	5'UTR;5'UTR	chr1:112524468-112525385	S_Shelf
cg11987959	1	112775497	0.0035	0.0008	++++++	1.383e-05	0.000154184
cg04571584	1	113047945	-0.003	0.0009	------	0.000809	0.00523966			WNT2B	NM_004185	Body	chr1:113050813-113052301	N_Shelf
cg07974622	1	113051171	0.0034	0.0007	++++++	4.321e-07	7.12156e-06			WNT2B;WNT2B	NM_004185;NM_024494	Body;TSS200	chr1:113050813-113052301	Island
cg23923856	1	113051685	0.0065	0.0009	++++++	4.664e-12	2.17682e-10	rs11102484		WNT2B;WNT2B;WNT2B	NM_004185;NM_024494;NM_024494	Body;1stExon;5'UTR	chr1:113050813-113052301	Island
cg11806528	1	113051977	0.0077	0.0005	++++++	3.555e-56	6.73689e-53			WNT2B;WNT2B	NM_004185;NM_024494	Body;1stExon	chr1:113050813-113052301	Island
cg07005055	1	113052167	0.0094	0.0013	++++++	1.303e-12	6.67611e-11	rs3790605		WNT2B;WNT2B	NM_024494;NM_004185	Body;Body	chr1:113050813-113052301	Island
cg25320499	1	113052563	0.0047	0.0006	++++++	8.687e-15	6.39787e-13			WNT2B;WNT2B	NM_024494;NM_004185	Body;Body	chr1:113050813-113052301	S_Shore
cg11257300	1	113229103	0.0048	0.0008	++++++	6.236e-09	1.56122e-07			MOV10;MOV10	NM_020963;NM_001130079	Body;Body
cg10806711	1	113265679	0.0034	0.0005	++++++	1.139e-11	4.93735e-10			FAM19A3;FAM19A3	NM_182759;NM_001004440	Body;Body	chr1:113265573-113265787	Island
cg02097190	1	113392116	0.0034	0.0008	++++++	1.146e-05	0.000130787						chr1:113392142-113392807	N_Shore
cg22598841	1	113615267	0.0053	0.0008	++++++	5.393e-12	2.48355e-10			LRIG2	NM_014813	TSS1500	chr1:113615591-113616260	N_Shore
cg19510626	1	113934971	-0.0058	0.0008	------	2.768e-12	1.3491e-10			MAGI3;MAGI3	NM_152900;NM_001142782	Body;Body	chr1:113932580-113934070	S_Shore
cg24075096	1	114661683	0.0047	0.0011	++++++	1.173e-05	0.000133439			SYT6	NM_205848	Body
cg05590442	1	115213174	0.0036	0.0009	++++++	7.18e-05	0.000650741			DENND2C	NM_198459	TSS1500	chr1:115212239-115212985	S_Shore
cg11395799	1	115213248	0.0042	0.0006	++++++	1.066e-11	4.65103e-10			DENND2C	NM_198459	TSS1500	chr1:115212239-115212985	S_Shore				X
cg13906069	1	115213259	0.0028	0.0007	++++++	0.0001036	0.000894455			DENND2C	NM_198459	TSS1500	chr1:115212239-115212985	S_Shore				X
cg18087477	1	115397597	0.006	0.0011	++++++	1.732e-08	3.9322e-07			SYCP1;SYCP1	NM_003176;NM_003176	1stExon;5'UTR	chr1:115397448-115397942	Island
cg18396987	1	115398073	0.0054	0.0013	++++++	6.656e-05	0.000609613			SYCP1	NM_003176	5'UTR	chr1:115397448-115397942	S_Shore
cg12813768	1	115398123	0.0052	0.0013	++++++	6.427e-05	0.000590961			SYCP1	NM_003176	Body	chr1:115397448-115397942	S_Shore
cg19675142	1	116107015	0.0055	0.0007	++++++	3.306e-14	2.21941e-12
cg25773695	1	116191657	0.0082	0.0006	++++++	5.632e-38	3.98188e-35			VANGL1	NM_138959	5'UTR
cg00819310	1	116193783	0.0042	0.0011	++++++	0.0002236	0.00174533			VANGL1	NM_138959	5'UTR
cg14985891	1	116270626	-0.0043	0.0011	------	7.487e-05	0.000674675			CASQ2	NM_001232	Body
cg26156256	1	116370891	0.0092	0.0013	++++++	4.101e-13	2.27964e-11						chr1:116370810-116371303	Island
cg24660670	1	116371083	0.0052	0.0006	++++++	8.486e-21	1.38763e-18						chr1:116370810-116371303	Island
cg21852513	1	116371475	0.0031	0.0008	++++++	0.0001387	0.0011536						chr1:116370810-116371303	S_Shore
cg21863110	1	116380417	0.0042	0.0007	++++++	1.226e-08	2.87869e-07			NHLH2;NHLH2	NM_005599;NM_001111061	3'UTR;3'UTR	chr1:116380359-116382364	Island
cg25979559	1	116380572	0.0097	0.0015	++++++	7.234e-11	2.68031e-09			NHLH2;NHLH2	NM_005599;NM_001111061	3'UTR;3'UTR	chr1:116380359-116382364	Island
cg18438853	1	116381082	0.0031	0.0007	++++++	1.405e-05	0.000156246			NHLH2;NHLH2	NM_001111061;NM_005599	5'UTR;5'UTR	chr1:116380359-116382364	Island
cg17873750	1	116382984	0.0039	0.0009	++++++	4.21e-05	0.000408657			NHLH2;NHLH2;NHLH2	NM_001111061;NM_001111061;NM_005599	5'UTR;1stExon;5'UTR	chr1:116380359-116382364	S_Shore				X
cg23202177	1	116383238	0.0055	0.001	++++++	6.749e-08	1.33933e-06			NHLH2;NHLH2;NHLH2	NM_001111061;NM_001111061;NM_005599	5'UTR;1stExon;5'UTR	chr1:116380359-116382364	S_Shore
cg02634027	1	116695026	0.0037	0.0009	++++++	3.285e-05	0.000329305						chr1:116694664-116694983	S_Shore
cg09024228	1	116707400	-0.0036	0.0007	------	4.926e-08	1.00867e-06						chr1:116710157-116710546	N_Shelf
cg02452639	1	116710227	0.0073	0.0008	++++++	1.614e-19	2.25154e-17						chr1:116710157-116710546	Island
cg00969087	1	116710331	0.0043	0.0006	++++++	1.927e-12	9.62491e-11						chr1:116710157-116710546	Island
cg02855836	1	116710530	0.0069	0.0012	++++++	9.674e-09	2.3284e-07						chr1:116710157-116710546	Island
cg10376286	1	116710606	0.0102	0.0005	++++++	9.968e-77	4.86691e-73						chr1:116710837-116711260	N_Shore
cg17466510	1	116877566	0.0057	0.0009	++++++	3.515e-11	1.38707e-09	rs72693785
cg09580336	1	116915122	0.0077	0.0007	++++++	9.519e-28	3.19364e-25			ATP1A1;ATP1A1	NM_001160233;NM_000701	TSS1500;TSS1500	chr1:116915291-116916813	N_Shore
cg10442913	1	116915309	0.0106	0.0008	++++++	5.877e-40	4.71769e-37			ATP1A1;ATP1A1	NM_001160233;NM_000701	TSS1500;TSS1500	chr1:116915291-116916813	Island
cg13079047	1	116915511	0.008	0.0008	++++++	1.511e-26	4.56396e-24			ATP1A1;ATP1A1	NM_001160233;NM_000701	TSS1500;TSS1500	chr1:116915291-116916813	Island
cg11342277	1	116915598	0.0131	0.0013	++++++	2.855e-25	7.65418e-23			ATP1A1;ATP1A1	NM_001160233;NM_000701	TSS1500;TSS200	chr1:116915291-116916813	Island
cg15990192	1	116915626	0.0192	0.0013	++++++	6.069e-47	7.40802e-44			ATP1A1;ATP1A1	NM_001160233;NM_000701	TSS1500;TSS200	chr1:116915291-116916813	Island
cg00157755	1	117209641	0.0033	0.0007	++++++	5.21e-06	6.52354e-05			IGSF3;IGSF3	NM_001542;NM_001007237	5'UTR;5'UTR	chr1:117209824-117210621	N_Shore
cg26111265	1	117210620	0.0045	0.0008	++++++	3.796e-09	9.94067e-08			IGSF3;IGSF3	NM_001542;NM_001007237	TSS1500;TSS1500	chr1:117209824-117210621	Island
cg09478857	1	117664976	0.0035	0.0005	++++++	3.115e-11	1.24377e-09		rs6691149	TRIM45;TRIM45	NM_025188;NM_001145635	TSS1500;TSS1500	chr1:117664180-117665148	Island
cg13085530	1	117665186	0.0025	0.0006	++++++	3.761e-05	0.000370621			TRIM45;TRIM45	NM_025188;NM_001145635	TSS1500;TSS1500	chr1:117664180-117665148	S_Shore
cg27055365	1	117689356	0.0036	0.0008	++++++	6.345e-06	7.76661e-05			VTCN1	NM_024626	3'UTR
cg06513974	1	117906338	-0.0047	0.0008	------	3.113e-09	8.30777e-08						chr1:117909174-117910445	N_Shelf
cg22947679	1	117909175	0.0038	0.0006	++++++	2.289e-09	6.27457e-08			MAN1A2	NM_006699	TSS1500	chr1:117909174-117910445	Island
cg11958234	1	118226828	0.0047	0.0008	++++++	2.232e-08	4.95037e-07
cg16240368	1	118728086	0.0071	0.001	++++++	3.97e-12	1.87933e-10			SPAG17	NM_206996	TSS1500	chr1:118727816-118728097	Island
cg26360924	1	118793005	0.0063	0.0008	++++++	3.927e-14	2.61096e-12
cg22378919	1	119522188	0.0048	0.001	++++++	3.747e-06	4.86976e-05			TBX15	NM_152380	5'UTR	chr1:119522385-119522638	N_Shore
cg13655674	1	119522386	0.0036	0.001	++++++	0.0001962	0.00155878			TBX15	NM_152380	5'UTR	chr1:119522385-119522638	Island
cg06158650	1	119522637	0.0054	0.0011	++++++	1.267e-06	1.86225e-05			TBX15	NM_152380	5'UTR	chr1:119522385-119522638	Island
cg24144440	1	119526882	0.0023	0.0006	++++++	0.0001447	0.00119725			TBX15	NM_152380	5'UTR	chr1:119526782-119527192	Island
cg02829688	1	119527008	0.009	0.0007	++++++	8.428e-43	8.04938e-40			TBX15	NM_152380	5'UTR	chr1:119526782-119527192	Island
cg21647227	1	119527111	0.0026	0.0006	++++++	6.221e-05	0.000574386			TBX15	NM_152380	5'UTR	chr1:119526782-119527192	Island
cg13080379	1	119527156	0.0045	0.0006	++++++	1.361e-13	8.21698e-12			TBX15	NM_152380	5'UTR	chr1:119526782-119527192	Island
cg15513743	1	119528688	0.0039	0.0007	++++++	9.727e-08	1.86099e-06			TBX15	NM_152380	5'UTR	chr1:119529819-119530712	N_Shore
cg27517681	1	119528848	0.005	0.0007	++++++	1.759e-13	1.04064e-11	rs73011334		TBX15	NM_152380	5'UTR	chr1:119529819-119530712	N_Shore
cg05363616	1	119529219	0.0044	0.0008	++++++	1.642e-07	2.98635e-06			TBX15	NM_152380	5'UTR	chr1:119529819-119530712	N_Shore				X
cg02177231	1	119529930	0.0043	0.0008	++++++	1.103e-07	2.08538e-06			TBX15	NM_152380	5'UTR	chr1:119529819-119530712	Island
cg23588217	1	119530048	0.0093	0.0007	++++++	7.117e-37	4.68835e-34			TBX15	NM_152380	5'UTR	chr1:119529819-119530712	Island
cg00173504	1	119530144	0.0022	0.0005	++++++	5.544e-05	0.00051946	rs961470		TBX15	NM_152380	5'UTR	chr1:119529819-119530712	Island
cg27262412	1	119530702	0.0079	0.0012	++++++	9.542e-12	4.19766e-10			TBX15	NM_152380	5'UTR	chr1:119529819-119530712	Island
cg24475782	1	119530932	0.0071	0.0011	++++++	1.421e-11	6.03805e-10			TBX15	NM_152380	5'UTR	chr1:119531991-119532196	N_Shore
cg03760839	1	119531718	0.0045	0.0008	++++++	8.25e-09	2.0163e-07	rs12035818		TBX15	NM_152380	5'UTR	chr1:119531991-119532196	N_Shore
cg07892597	1	119532093	0.0052	0.0007	++++++	9.116e-14	5.67293e-12	rs75552845	rs75870087	TBX15;TBX15	NM_152380;NM_152380	1stExon;5'UTR	chr1:119531991-119532196	Island
cg02362103	1	119532773	0.0035	0.0008	++++++	1.857e-05	0.000199721			TBX15	NM_152380	TSS1500	chr1:119531991-119532196	S_Shore
cg00466334	1	119532850	0.0032	0.0007	++++++	2.765e-06	3.7222e-05			TBX15	NM_152380	TSS1500	chr1:119531991-119532196	S_Shore
cg12659883	1	119543057	0.0048	0.0009	++++++	4.374e-08	9.05962e-07						chr1:119543056-119543454	Island
cg02063759	1	119543295	0.0052	0.0007	++++++	1.083e-13	6.6577e-12						chr1:119543056-119543454	Island
cg10589949	1	119544161	0.0044	0.0006	++++++	1.09e-13	6.69676e-12						chr1:119543821-119544339	Island
cg20247486	1	119544329	0.0059	0.0009	++++++	3.2e-10	1.04382e-08						chr1:119543821-119544339	Island
cg24306982	1	119549312	0.0043	0.0009	++++++	7.297e-07	1.13763e-05						chr1:119549144-119551320	Island
cg17819053	1	119549626	0.0044	0.0008	++++++	1.816e-07	3.26673e-06						chr1:119549144-119551320	Island
cg09628195	1	119551303	0.0046	0.0009	++++++	1.469e-07	2.70202e-06	rs12746102	rs12727415				chr1:119549144-119551320	Island
cg26559808	1	119870802	0.0044	0.0008	++++++	1.201e-07	2.24925e-06		rs76886885				chr1:119870226-119870535	S_Shore
cg07790300	1	120166625	-0.0041	0.0008	------	8.898e-08	1.71686e-06			ZNF697	NM_001080470	Body	chr1:120165302-120166626	Island
cg16246545	1	120255941	0.0028	0.0005	++++++	7.306e-08	1.43872e-06			PHGDH	NM_006623	Body	chr1:120254844-120255499	S_Shore
cg19810433	1	120343387	0.0036	0.0008	++++++	1.999e-05	0.000213033			REG4;REG4	NM_001159352;NM_032044	Body;Body
cg23131777	1	120438925	0.0032	0.0009	++++++	0.0002339	0.00181518			ADAM30	NM_021794	1stExon	chr1:120439013-120439220	N_Shore
cg22774211	1	120439014	0.0056	0.0007	++++++	3.599e-16	3.27122e-14			ADAM30;ADAM30	NM_021794;NM_021794	1stExon;5'UTR	chr1:120439013-120439220	Island
cg16166968	1	120439036	0.0043	0.0008	++++++	2.465e-07	4.30018e-06			ADAM30;ADAM30	NM_021794;NM_021794	1stExon;5'UTR	chr1:120439013-120439220	Island
cg25133786	1	145096125	-0.0057	0.0013	------	8.481e-06	0.000100412			SEC22B	NM_004892	TSS1500	chr1:145096393-145096784	N_Shore
cg02487331	1	146550467	0.0031	0.0008	++++++	0.0002864	0.00216204						chr1:146550290-146551260	Island
cg24403497	1	146644500	0.004	0.0006	++++++	5.346e-10	1.66893e-08			PRKAB2	NM_005399	TSS1500	chr1:146643470-146644501	Island
cg05774978	1	146649842	0.0051	0.0009	++++++	4.818e-08	9.88893e-07	rs1053423		PDIA3P	NR_002305	Body	chr1:146649622-146649852	Island
cg11415275	1	146715872	-0.0036	0.0008	------	6.808e-06	8.27163e-05	rs12059161		CHD1L	NM_004284	Body	chr1:146714089-146715278	S_Shore
cg19693476	1	147142739	0.0031	0.0009	++++++	0.001259	0.00761612			ACP6	NM_016361	TSS200	chr1:147141842-147142918	Island
cg02173484	1	147245168	0.0033	0.0006	++++++	9.415e-09	2.27305e-07			GJA5	NM_005266	5'UTR
cg26191449	1	147245626	0.0027	0.0006	++++++	1.874e-06	2.63756e-05			GJA5	NM_005266	TSS200
cg24346776	1	147737024	0.0049	0.0011	++++++	1.395e-05	0.000155276						chr1:147737015-147737303	Island
cg22697853	1	147737207	0.0077	0.001	++++++	1.619e-14	1.13825e-12						chr1:147737015-147737303	Island
cg18140268	1	147781827	0.0058	0.0009	++++++	2.913e-10	9.58714e-09						chr1:147782066-147782473	N_Shore				X
cg13392957	1	147782279	0.006	0.0009	++++++	2.023e-12	1.00789e-10						chr1:147782066-147782473	Island
cg13067553	1	147782452	0.0053	0.0013	++++++	8.338e-05	0.000741222						chr1:147782066-147782473	Island
cg03242265	1	147782472	0.0043	0.0009	++++++	3.264e-06	4.30938e-05						chr1:147782066-147782473	Island
cg13502125	1	147826191	0.0067	0.0013	++++++	3.183e-07	5.40726e-06		rs61259440				chr1:147826167-147826388	Island
cg00177203	1	149901142	0.0035	0.0009	++++++	0.000182	0.00146214			MTMR11;MTMR11;SF3B4	NM_181873;NM_001145862;NM_005850	Body;Body;TSS1500	chr1:149899625-149899893	S_Shore
cg02086349	1	149908606	0.007	0.0016	++++++	1.074e-05	0.000123521			MTMR11;MTMR11;MTMR11	NM_001145862;NM_001145862;NM_181873	5'UTR;1stExon;TSS1500
cg24620905	1	149908781	0.0054	0.0014	++++++	8.041e-05	0.000718266			MTMR11;MTMR11;MTMR11	NM_001145862;NM_001145862;NM_181873	5'UTR;1stExon;TSS1500
cg23369564	1	150123734	0.0043	0.0007	++++++	1.492e-09	4.24606e-08	rs72694954		PLEKHO1	NM_016274	Body	chr1:150121695-150123078	S_Shore
cg11975019	1	150245537	0.0046	0.0008	++++++	5.488e-09	1.38895e-07	rs11585929		C1orf54	NM_024579	Body	chr1:150241047-150241654	S_Shelf
cg09563216	1	150255241	0.0065	0.0012	++++++	5.975e-08	1.20019e-06			C1orf51;C1orf51	NM_144697;NM_144697	1stExon;5'UTR	chr1:150254365-150254637	S_Shore
cg26952194	1	150488037	-0.0025	0.0006	------	1.931e-05	0.000206737						chr1:150488036-150488416	Island
cg08130307	1	150510625	0.0042	0.0012	++++++	0.0004998	0.00347928	rs6693567	rs11589361
cg04863713	1	150521201	0.0047	0.0006	++++++	3.363e-13	1.8953e-11			ADAMTSL4;ADAMTSL4	NM_019032;NM_025008	TSS1500;TSS1500	chr1:150521349-150522368	N_Shore
cg12649615	1	150602426	0.0052	0.0008	++++++	7.543e-10	2.28567e-08			ENSA;ENSA;ENSA;ENSA;ENSA;ENSA;ENSA;ENSA	NM_207046;NM_207043;NM_207168;NM_207044;NM_207045;NM_004436;NM_207047;NM_207042	TSS1500;TSS1500;TSS1500;TSS1500;TSS1500;TSS1500;TSS1500;TSS1500	chr1:150601710-150602201	S_Shore
cg16516490	1	150781194	-0.0047	0.001	------	1.546e-06	2.22327e-05			CTSK	NM_000396	TSS1500
cg15151059	1	150936875	0.0037	0.0007	++++++	5.942e-07	9.47631e-06			SETDB1;SETDB1	NM_001145415;NM_012432	3'UTR;3'UTR
cg13073141	1	150948024	0.0045	0.001	++++++	8.368e-06	9.92015e-05			LASS2;LASS2	NM_181746;NM_022075	TSS1500;TSS1500	chr1:150946496-150947950	S_Shore
cg05630111	1	150948030	0.0066	0.0012	++++++	1.204e-07	2.25456e-06			LASS2;LASS2	NM_181746;NM_022075	TSS1500;TSS1500	chr1:150946496-150947950	S_Shore
cg07479786	1	150967828	-0.0052	0.0007	------	6.168e-13	3.33743e-11			ANXA9	NM_003568	3'UTR
cg12083852	1	151282686	-0.0016	0.0004	------	0.0002136	0.00167778	rs35935778		PI4KB	NM_002651	Body
cg21401517	1	151283740	-0.0096	0.0013	------	3.941e-13	2.19658e-11			PI4KB	NM_002651	Body
cg25198049	1	151509723	0.0036	0.0009	++++++	8.058e-05	0.000719599			CGN	NM_020770	Body	chr1:151512661-151513199	N_Shelf
cg12899421	1	151512592	0.0048	0.0007	++++++	1.111e-10	3.97142e-09			TUFT1;TUFT1	NM_020127;NM_001126337	TSS200;TSS200	chr1:151512661-151513199	N_Shore
cg10545682	1	151512625	0.0029	0.0009	++++++	0.001651	0.00956088			TUFT1;TUFT1	NM_020127;NM_001126337	TSS200;TSS200	chr1:151512661-151513199	N_Shore
cg02927519	1	151513141	0.0042	0.0006	++++++	1.05e-11	4.58508e-10			TUFT1;TUFT1	NM_001126337;NM_020127	Body;Body	chr1:151512661-151513199	Island
cg26050734	1	151689032	0.0027	0.0008	++++++	0.0009784	0.00615461			TNRC4;TNRC4	NM_007185;NM_007185	5'UTR;1stExon
cg20745419	1	151696417	0.0049	0.0008	++++++	4.02e-09	1.04737e-07			C1orf230	NM_001144956	Body	chr1:151693991-151694282	S_Shelf
cg21965995	1	151771856	0.004	0.0007	++++++	6.112e-09	1.53276e-07
cg11390381	1	151800946	0.0036	0.0009	++++++	2.628e-05	0.000270743			RORC	NM_005060	Body
cg03005293	1	151805241	-0.0076	0.0009	------	6.88e-19	8.96766e-17			RORC	NM_005060	TSS1500
cg02493846	1	151809534	-0.004	0.0008	------	1.753e-06	2.48606e-05			LOC100132111	NR_024237	TSS1500	chr1:151810460-151811684	N_Shore
cg19255477	1	151810586	0.0053	0.001	++++++	4.564e-08	9.41229e-07			LOC100132111;C2CD4D	NR_024237;NM_001136003	TSS1500;Body	chr1:151810460-151811684	Island
cg15015892	1	151810887	0.0057	0.0009	++++++	2.025e-09	5.61131e-08			C2CD4D;LOC100132111	NM_001136003;NR_024237	Body;TSS200	chr1:151810460-151811684	Island
cg05021743	1	151810893	0.0058	0.0009	++++++	5.505e-10	1.71264e-08			C2CD4D;LOC100132111	NM_001136003;NR_024237	Body;TSS200	chr1:151810460-151811684	Island
cg04296699	1	151810904	0.0061	0.0008	++++++	5.631e-13	3.06807e-11			C2CD4D;LOC100132111	NM_001136003;NR_024237	Body;TSS200	chr1:151810460-151811684	Island				X
cg12749132	1	151811364	0.0136	0.0017	++++++	3.254e-16	2.97786e-14			LOC100132111;C2CD4D	NR_024237;NM_001136003	Body;Body	chr1:151810460-151811684	Island				X
cg06872185	1	151831144	0.0065	0.0007	++++++	2.889e-20	4.43573e-18
cg15628959	1	151882675	0.0037	0.0009	++++++	2.285e-05	0.000239575		rs77018437	THEM4	NM_053055	TSS1500	chr1:151881763-151882407	S_Shore
cg09063149	1	151882779	0.0028	0.0008	++++++	0.0002652	0.00202164			THEM4	NM_053055	TSS1500	chr1:151881763-151882407	S_Shore
cg20167074	1	151967023	0.0066	0.0013	++++++	6.227e-07	9.87655e-06			S100A10	NM_002966	TSS1500	chr1:151965657-151966387	S_Shore
cg01603146	1	152009641	0.0024	0.0007	++++++	0.000365	0.0026626			S100A11	NM_005620	TSS200	chr1:152008838-152009112	S_Shore
cg20795569	1	152085136	0.0053	0.0012	++++++	1.44e-05	0.000159685			TCHH	NM_007113	Body	chr1:152084994-152085215	Island
cg00302521	1	152487909	-0.004	0.0012	------	0.0008032	0.00520762		rs35624384	CRCT1	NM_019060	Body	chr1:152487978-152488270	N_Shore
cg23254163	1	152506842	0.0042	0.0011	++++++	0.0002789	0.00211276
cg26466858	1	152595842	0.0031	0.0009	++++++	0.0003884	0.00280783			LCE3A	NM_178431	TSS1500
cg13366738	1	152815843	0.0044	0.0012	++++++	0.0002627	0.00200497			LCE6A	NM_001128600	5'UTR
cg13575682	1	152850698	0.0043	0.0011	++++++	8.014e-05	0.000716209			SMCP	NM_030663	TSS200						X
cg08948808	1	152942003	0.0039	0.001	++++++	0.0001006	0.000871727			SPRR4	NM_173080	TSS1500
cg24884084	1	153003198	0.0037	0.001	++++++	0.0004465	0.00316052			SPRR1B	NM_003125	TSS1500						X
cg03943115	1	153014367	0.0035	0.0011	++++++	0.0009826	0.00617626			SPRR2D	NM_006945	TSS1500						X
cg03449150	1	153085649	0.0031	0.0009	++++++	0.0003825	0.00277121			SPRR2F	NM_001014450	5'UTR
cg02886578	1	153176083	0.0043	0.0008	++++++	7.786e-08	1.52255e-06			LELP1	NM_001010857	5'UTR
cg06275635	1	153283994	0.0051	0.0008	++++++	1.755e-09	4.91598e-08			PGLYRP3	NM_052891	TSS1500
cg15160801	1	153330399	0.0041	0.0006	++++++	1.118e-10	3.99266e-09			S100A9	NM_002965	5'UTR
cg15467116	1	153332972	-0.0054	0.001	------	2.578e-07	4.47698e-06			S100A9	NM_002965	Body
cg13910040	1	153438468	0.0069	0.001	++++++	2.19e-11	8.98638e-10
cg04140525	1	153467760	0.0042	0.0006	++++++	1.257e-13	7.6257e-12
cg16291048	1	153507498	-0.0036	0.0011	------	0.001045	0.0065063			S100A6	NM_014624	Body	chr1:153508424-153508840	N_Shore
cg01910639	1	153507779	-0.0055	0.0008	------	8.315e-13	4.39207e-11			S100A6	NM_014624	Body	chr1:153508424-153508840	N_Shore
cg08127462	1	153514264	-0.0019	0.0006	------	0.0008869	0.00566333			S100A5	NM_002962	TSS200
cg13997435	1	153538406	-0.0063	0.0007	------	2.531e-20	3.92381e-18			S100A2	NM_005978	TSS200						X
cg21196487	1	153538964	-0.0029	0.0007	------	2.969e-05	0.000301517	rs2857423		S100A2	NM_005978	TSS1500
cg14467840	1	153600972	-0.0028	0.0006	------	1.05e-05	0.00012109			S100A13;S100A1;S100A13;S100A13;S100A13;S100A13	NM_001024212;NM_006271;NM_005979;NM_001024211;NM_001024210;NM_001024213	TSS1500;5'UTR;TSS1500;TSS1500;5'UTR;TSS1500
cg17080740	1	153601878	-0.0025	0.0005	------	5.242e-07	8.46732e-06			S100A1;S100A13;S100A13	NM_006271;NM_005979;NM_001024210	5'UTR;TSS1500;5'UTR
cg26882115	1	153603048	-0.0036	0.0007	------	3.179e-08	6.8063e-07			S100A1;S100A13	NM_006271;NM_001024210	Body;5'UTR	chr1:153606177-153606974	N_Shelf
cg04484579	1	153651568	0.0045	0.0007	++++++	1.714e-10	5.91203e-09			NPR1;NPR1	NM_000906;NM_000906	1stExon;5'UTR	chr1:153650830-153652375	Island
cg23098020	1	153651886	0.004	0.001	++++++	5.701e-05	0.000532212			NPR1	NM_000906	1stExon	chr1:153650830-153652375	Island
cg05511392	1	153651938	0.0027	0.0006	++++++	1.813e-06	2.56161e-05		rs78235132	NPR1	NM_000906	1stExon	chr1:153650830-153652375	Island
cg26246928	1	153652122	0.0089	0.0016	++++++	4.498e-08	9.29234e-07			NPR1	NM_000906	1stExon	chr1:153650830-153652375	Island
cg01602730	1	153671011	0.0038	0.0007	++++++	1.353e-08	3.14275e-07
cg02907556	1	153902501	-0.0043	0.0007	------	1.234e-10	4.36746e-09			DENND4B	NM_014856	3'UTR
cg12796135	1	153916764	-0.0035	0.0006	------	1.051e-09	3.08822e-08			DENND4B	NM_014856	Body	chr1:153918372-153919334	N_Shore
cg13188812	1	154155969	0.0036	0.0009	++++++	2.956e-05	0.000300359			TPM3;TPM3;TPM3;TPM3;TPM3	NM_153649;NM_001043351;NM_152263;NM_001043353;NM_001043352	TSS1500;TSS1500;Body;TSS1500;TSS1500	chr1:154155268-154155926	S_Shore
cg27442164	1	154304252	-0.0022	0.0006	------	0.0002508	0.00192759			ATP8B2;ATP8B2	NM_020452;NM_001005855	Body;Body	chr1:154300975-154301528	S_Shelf
cg23609982	1	154377403	0.004	0.0006	++++++	1.878e-11	7.79944e-10			IL6R;IL6R	NM_000565;NM_181359	TSS1500;TSS1500	chr1:154377670-154378445	N_Shore
cg07318287	1	154377429	0.0028	0.0006	++++++	3.527e-07	5.92495e-06			IL6R;IL6R	NM_000565;NM_181359	TSS1500;TSS1500	chr1:154377670-154378445	N_Shore
cg11078914	1	154377532	0.0053	0.0009	++++++	9.103e-09	2.20387e-07	rs4845616		IL6R;IL6R	NM_000565;NM_181359	TSS200;TSS200	chr1:154377670-154378445	N_Shore
cg17427986	1	154402922	0.0058	0.0009	++++++	8.532e-11	3.12194e-09			IL6R;IL6R	NM_181359;NM_000565	Body;Body
cg07911225	1	154474108	0.0034	0.0007	++++++	3.07e-06	4.08155e-05			TDRD10;TDRD10;SHE	NM_001098475;NM_182499;NM_001010846	TSS1500;TSS1500;1stExon	chr1:154474107-154475699	Island
cg16683920	1	154474344	0.007	0.0007	++++++	2.391e-25	6.4477e-23	rs12752818		TDRD10;TDRD10;SHE	NM_001098475;NM_182499;NM_001010846	TSS1500;TSS1500;1stExon	chr1:154474107-154475699	Island
cg19970699	1	154474528	0.0053	0.0008	++++++	1.885e-12	9.42875e-11			TDRD10;SHE;TDRD10;SHE	NM_182499;NM_001010846;NM_001098475;NM_001010846	TSS200;5'UTR;TSS200;1stExon	chr1:154474107-154475699	Island
cg02856953	1	154474530	0.0088	0.0012	++++++	3.837e-13	2.14293e-11			TDRD10;SHE;TDRD10;SHE	NM_182499;NM_001010846;NM_001098475;NM_001010846	TSS200;5'UTR;TSS200;1stExon	chr1:154474107-154475699	Island
cg25460143	1	154474800	0.0036	0.0008	++++++	8.183e-06	9.73169e-05			TDRD10;TDRD10;TDRD10;TDRD10;SHE	NM_182499;NM_001098475;NM_182499;NM_001098475;NM_001010846	5'UTR;1stExon;1stExon;5'UTR;TSS1500	chr1:154474107-154475699	Island
cg05637536	1	154475068	0.0192	0.0013	++++++	1.687e-49	2.35734e-46			TDRD10;TDRD10;TDRD10;TDRD10;SHE	NM_182499;NM_001098475;NM_182499;NM_001098475;NM_001010846	5'UTR;1stExon;1stExon;5'UTR;TSS1500	chr1:154474107-154475699	Island
cg02457680	1	154475139	0.0123	0.0017	++++++	2.663e-13	1.52798e-11			TDRD10;TDRD10;TDRD10;TDRD10;SHE	NM_182499;NM_001098475;NM_182499;NM_001098475;NM_001010846	5'UTR;1stExon;1stExon;5'UTR;TSS1500	chr1:154474107-154475699	Island
cg18081940	1	154475173	0.0101	0.0015	++++++	9.682e-12	4.25474e-10	rs12734685		TDRD10;TDRD10;TDRD10;TDRD10;SHE	NM_182499;NM_001098475;NM_182499;NM_001098475;NM_001010846	5'UTR;1stExon;1stExon;5'UTR;TSS1500	chr1:154474107-154475699	Island
cg10332026	1	154520187	0.0058	0.0008	++++++	3.086e-12	1.49235e-10			TDRD10;TDRD10	NM_182499;NM_001098475	3'UTR;3'UTR
cg12392557	1	154550863	-0.0023	0.0005	------	6.82e-06	8.28427e-05	rs74836199		CHRNB2	NM_000748	3'UTR
cg09937642	1	154965419	-0.0029	0.0008	------	0.0002124	0.00166933			FLAD1;LENEP;FLAD1	NM_201398;NM_018655;NM_025207	Body;TSS1500;Body
cg23998749	1	154968781	-0.0032	0.0006	------	6.926e-08	1.37046e-06						chr1:154971870-154972404	N_Shelf
cg16986748	1	154971109	-0.0017	0.0005	------	0.001282	0.00773316						chr1:154971870-154972404	N_Shore
cg17588293	1	154986238	-0.0021	0.0005	------	9.966e-05	0.000864882			ZBTB7B	NM_015872	5'UTR	chr1:154989749-154990234	N_Shelf
cg03006527	1	155043967	0.0024	0.0006	++++++	6.178e-05	0.000570988						chr1:155043412-155043922	S_Shore
cg00149684	1	155097375	-0.0036	0.001	------	0.0006327	0.00425086						chr1:155098434-155100451	N_Shore
cg06639488	1	155103222	-0.0018	0.0003	------	1.541e-07	2.8217e-06		rs77473027	EFNA1;EFNA1	NM_182685;NM_004428	Body;Body	chr1:155098434-155100451	S_Shelf
cg01417714	1	155223726	-0.0028	0.0006	------	7.577e-07	1.17677e-05			FAM189B;FAM189B	NM_198264;NM_006589	Body;Body	chr1:155224624-155225655	N_Shore
cg23719938	1	155243354	-0.0034	0.001	------	0.001099	0.00679046			CLK2	NM_003993	TSS200	chr1:155242861-155243436	Island
cg03314840	1	155264662	0.0031	0.001	++++++	0.001268	0.00766208			PKLR;PKLR	NM_000298;NM_181871	Body;Body	chr1:155264318-155265536	Island				X
cg11736940	1	155265026	0.004	0.0006	++++++	1.806e-12	9.06089e-11			PKLR;PKLR	NM_000298;NM_181871	Body;Body	chr1:155264318-155265536	Island
cg24006126	1	155290813	0.0041	0.0009	++++++	2.404e-06	3.2899e-05			RUSC1;RUSC1;C1orf104	NM_001105203;NM_001105204;NM_001039517	5'UTR;5'UTR;Body	chr1:155290606-155291001	Island
cg11658909	1	155510764	0.0049	0.0007	++++++	2.679e-12	1.30895e-10			ASH1L	NM_018489	5'UTR
cg24103979	1	155829285	-0.0037	0.001	------	0.0002692	0.00204799			SYT11	NM_152280	TSS200	chr1:155829109-155829431	Island
cg01769968	1	155891244	-0.003	0.0007	------	1.328e-05	0.000148836			SNORA42;KIAA0907	NR_002974;NM_014949	TSS1500;Body
cg15733792	1	155935984	-0.0064	0.0007	------	2.68e-22	5.20956e-20			ARHGEF2;ARHGEF2;ARHGEF2	NM_004723;NM_001162383;NM_001162384	Body;Body;Body
cg20465207	1	155948698	-0.0042	0.0009	------	8.07e-06	9.61218e-05			ARHGEF2;ARHGEF2;ARHGEF2	NM_001162383;NM_001162384;NM_004723	TSS1500;TSS1500;TSS1500	chr1:155947678-155948490	S_Shore
cg09134497	1	155973286	0.0046	0.001	++++++	2.056e-06	2.8639e-05											X
cg15896939	1	156030809	0.0053	0.0009	++++++	1.164e-09	3.38907e-08			RAB25	NM_020387	TSS200
cg11717597	1	156046546	0.0065	0.001	++++++	6.997e-11	2.59923e-09			MEX3A	NM_001093725	Body	chr1:156046343-156047384	Island
cg23819092	1	156047143	0.0042	0.0009	++++++	1.638e-06	2.34145e-05			MEX3A	NM_001093725	Body	chr1:156046343-156047384	Island
cg23274561	1	156084271	-0.0049	0.0008	------	2.101e-09	5.80446e-08			LMNA;LMNA;LMNA	NM_170707;NM_005572;NM_170708	TSS200;TSS200;TSS200	chr1:156084486-156085097	N_Shore
cg09820673	1	156109329	-0.0043	0.0007	------	8.831e-09	2.14403e-07			LMNA;LMNA	NM_170707;NM_170708	3'UTR;3'UTR	chr1:156105707-156106171	S_Shelf
cg11580676	1	156211415	-0.004	0.0007	------	3.507e-08	7.43073e-07			BGLAP	NM_199173	TSS1500	chr1:156215368-156215899	N_Shelf				X
cg24843609	1	156211434	-0.0043	0.0008	------	1.278e-07	2.38099e-06	rs34472658		BGLAP	NM_199173	TSS1500	chr1:156215368-156215899	N_Shelf
cg13282594	1	156211609	-0.0052	0.0007	------	4.48e-13	2.47737e-11			BGLAP	NM_199173	TSS1500	chr1:156215368-156215899	N_Shelf
cg11519176	1	156211801	-0.0057	0.0008	------	6.832e-13	3.66613e-11	rs1800247		BGLAP	NM_199173	TSS200	chr1:156215368-156215899	N_Shelf
cg23729443	1	156211840	-0.0039	0.0006	------	1.393e-11	5.93e-10			BGLAP	NM_199173	TSS200	chr1:156215368-156215899	N_Shelf
cg09996284	1	156211851	-0.0053	0.0006	------	1.397e-16	1.34488e-14			BGLAP	NM_199173	TSS200	chr1:156215368-156215899	N_Shelf
cg24670453	1	156211892	-0.0059	0.0008	------	7.26e-13	3.87326e-11			BGLAP	NM_199173	TSS200	chr1:156215368-156215899	N_Shelf
cg12036877	1	156211896	-0.0081	0.0009	------	2.382e-20	3.70527e-18			BGLAP	NM_199173	TSS200	chr1:156215368-156215899	N_Shelf				X
cg04356968	1	156212005	-0.0052	0.0007	------	9.465e-13	4.95037e-11			BGLAP;BGLAP	NM_199173;NM_199173	1stExon;5'UTR	chr1:156215368-156215899	N_Shelf
cg15900987	1	156212578	-0.0043	0.0006	------	2.597e-14	1.77385e-12			BGLAP	NM_199173	Body	chr1:156215368-156215899	N_Shelf
cg07234388	1	156261841	-0.0017	0.0005	------	0.0006403	0.00429469			TMEM79;TMEM79	NR_026678;NM_032323	Body;3'UTR	chr1:156261199-156261425	S_Shore
cg24042452	1	156305664	-0.0034	0.0007	------	3.997e-07	6.64004e-06			CCT3;CCT3;CCT3;C1orf182	NM_001008800;NM_001008883;NM_005998;NM_144627	Body;Body;Body;TSS1500	chr1:156308173-156308442	N_Shelf
cg18993334	1	156307348	0.0057	0.0009	++++++	4.139e-10	1.31962e-08			CCT3;C1orf182;CCT3;CCT3	NM_001008800;NM_144627;NM_001008883;NM_005998	Body;5'UTR;Body;Body	chr1:156308173-156308442	N_Shore
cg18121914	1	156337523	0.0048	0.001	++++++	5.295e-07	8.54428e-06			RHBG;RHBG	NR_026549;NM_020407	TSS1500;TSS1500	chr1:156338758-156339251	N_Shore
cg17820306	1	156339286	0.0023	0.0005	++++++	3.038e-06	4.04445e-05			RHBG;RHBG	NM_020407;NR_026549	Body;Body	chr1:156338758-156339251	S_Shore
cg11845387	1	156354946	-0.0054	0.0006	------	2.012e-21	3.53818e-19			RHBG;RHBG	NM_020407;NR_026549	3'UTR;Body	chr1:156358050-156358252	N_Shelf
cg15575683	1	156358612	0.0033	0.0007	++++++	4.941e-06	6.22466e-05						chr1:156358050-156358252	S_Shore
cg22610676	1	156393461	0.0024	0.0005	++++++	2.915e-06	3.89971e-05			C1orf61	NM_006365	5'UTR	chr1:156390403-156391581	S_Shore
cg24058386	1	156393917	0.0038	0.0005	++++++	1.392e-13	8.38341e-12			C1orf61	NM_006365	5'UTR	chr1:156390403-156391581	S_Shelf
cg23217622	1	156405438	0.0186	0.0017	++++++	6.346e-28	2.16943e-25						chr1:156405160-156406350	Island
cg10323725	1	156405495	0.0084	0.0013	++++++	2.648e-10	8.79801e-09						chr1:156405160-156406350	Island				X
cg06034998	1	156433712	0.0031	0.0007	++++++	9.86e-06	0.000114626	rs35769575		MEF2D	NM_005920	3'UTR
cg04298847	1	156447084	-0.0046	0.0006	------	2.565e-14	1.75344e-12			MEF2D	NM_005920	Body
cg17479280	1	156466088	-0.0048	0.0007	------	2.759e-11	1.11103e-09			MEF2D	NM_005920	5'UTR	chr1:156469617-156471060	N_Shelf
cg10634096	1	156475258	-0.0045	0.0013	------	0.0004931	0.00343858						chr1:156474942-156475320	Island
cg18142940	1	156594108	0.0054	0.001	++++++	1.52e-07	2.78657e-06			HAPLN2	NM_021817	Body	chr1:156593657-156595283	Island				X
cg10221746	1	156629412	-0.005	0.0006	------	4.754e-18	5.55456e-16	rs2236601					chr1:156627342-156627576	S_Shore
cg07134230	1	156631248	-0.0042	0.001	------	2.822e-05	0.000288253						chr1:156627342-156627576	S_Shelf
cg06355129	1	156646293	0.0032	0.0005	++++++	3.185e-11	1.26903e-09			NES	NM_006617	1stExon	chr1:156646292-156647260	Island				X
cg20285128	1	156646746	0.0087	0.0009	++++++	3.633e-20	5.51885e-18			NES	NM_006617	1stExon	chr1:156646292-156647260	Island
cg12356261	1	156647259	0.0029	0.0008	++++++	0.0003883	0.0028073			NES	NM_006617	TSS200	chr1:156646292-156647260	Island
cg24474319	1	156671386	0.0057	0.0007	++++++	2.932e-16	2.69985e-14			CRABP2	NM_001878	Body	chr1:156674858-156676654	N_Shelf
cg05762852	1	156722088	0.0038	0.0007	++++++	2.734e-07	4.71808e-06			HDGF;HDGF;HDGF	NM_001126051;NM_004494;NM_001126050	TSS200;TSS1500;1stExon	chr1:156720747-156722069	S_Shore
cg09010802	1	156776671	0.0039	0.001	++++++	0.0001368	0.00113995			SH2D2A;SH2D2A;SH2D2A;SH2D2A	NM_001161442;NM_003975;NM_001161443;NM_001161441	3'UTR;3'UTR;3'UTR;3'UTR
cg27660165	1	156784036	0.003	0.0008	++++++	0.0002515	0.00193214			SH2D2A;SH2D2A;SH2D2A;SH2D2A;SH2D2A	NM_001161443;NM_001161442;NM_003975;NM_001161441;NM_001161444	Body;Body;Body;Body;Body	chr1:156783523-156784037	Island				X
cg20839149	1	156786601	0.0038	0.0006	++++++	2.008e-11	8.29452e-10		rs72698634	SH2D2A;NTRK1;SH2D2A;SH2D2A;SH2D2A;SH2D2A;SH2D2A;SH2D2A;SH2D2A;SH2D2A	NM_001161444;NM_001007792;NM_003975;NM_001161443;NM_003975;NM_001161442;NM_001161442;NM_001161444;NM_001161441;NM_001161441	5'UTR;Body;1stExon;TSS1500;5'UTR;5'UTR;1stExon;1stExon;5'UTR;1stExon	chr1:156783523-156784037	S_Shelf
cg19084362	1	156811518	0.0025	0.0006	++++++	1.074e-05	0.000123521			NTRK1;INSRR	NM_001007792;NM_014215	Body;Body	chr1:156814881-156815792	N_Shelf
cg01357370	1	156818961	0.0036	0.0009	++++++	6.029e-05	0.000558984			NTRK1;INSRR	NM_001007792;NM_014215	Body;Body	chr1:156818622-156819192	Island
cg03438943	1	156829691	0.0039	0.0007	++++++	3.981e-08	8.32707e-07			NTRK1;INSRR;NTRK1;NTRK1	NM_001007792;NM_014215;NM_001012331;NM_002529	Body;TSS1500;TSS1500;TSS1500	chr1:156828804-156831102	Island
cg10981464	1	156830284	0.0035	0.0005	++++++	1.282e-12	6.57825e-11			NTRK1;NTRK1;NTRK1	NM_001007792;NM_001012331;NM_002529	Body;TSS1500;TSS1500	chr1:156828804-156831102	Island
cg09356509	1	156862113	0.0055	0.001	++++++	1.8e-08	4.07144e-07	rs2644623		PEAR1	NM_001080471	TSS1500	chr1:156863415-156863711	N_Shore
cg20948486	1	156863129	0.0028	0.0006	++++++	6.293e-06	7.70978e-05			PEAR1	NM_001080471	TSS1500	chr1:156863415-156863711	N_Shore
cg26614154	1	156893605	0.0055	0.0011	++++++	1.105e-06	1.64819e-05			C1orf92	NM_144702	Body	chr1:156893519-156894232	Island
cg06374307	1	156893873	0.0038	0.0008	++++++	1.467e-06	2.12142e-05			C1orf92	NM_144702	Body	chr1:156893519-156894232	Island
cg19022717	1	156894534	0.0039	0.0008	++++++	1.219e-06	1.79806e-05			C1orf92	NM_144702	Body	chr1:156893519-156894232	S_Shore
cg02237987	1	156897441	0.0069	0.0013	++++++	2.105e-07	3.73272e-06			C1orf92	NM_144702	Body	chr1:156897199-156897796	Island
cg27317004	1	156897795	0.0054	0.0007	++++++	3.41e-13	1.91918e-11			C1orf92	NM_144702	Body	chr1:156897199-156897796	Island
cg14265075	1	157016521	-0.0058	0.0011	------	2.283e-07	4.01576e-06			ARHGEF11;ARHGEF11	NM_198236;NM_014784	TSS1500;TSS1500	chr1:157015149-157016229	S_Shore
cg22667491	1	157963023	0.0041	0.0009	++++++	2.063e-06	2.8723e-05			KIRREL	NM_018240	TSS200	chr1:157963540-157963947	N_Shore
cg27265778	1	158116650	0.0028	0.0007	++++++	0.0001673	0.00135893						chr1:158119488-158119704	N_Shelf
cg07548313	1	158259926	0.0042	0.0013	++++++	0.001294	0.00779331			CD1C	NM_001765	Body
cg12200412	1	158324331	0.0019	0.0006	++++++	0.001613	0.00937273			CD1E;CD1E;CD1E;CD1E;CD1E;CD1E	NM_001042587;NM_001042583;NM_001042584;NM_001042585;NM_001042586;NM_030893	Body;Body;Body;Body;Body;Body
cg19939130	1	158978468	0.0032	0.0008	++++++	8.106e-05	0.000723232			IFI16	NM_005531	TSS1500
cg21406461	1	158978957	-0.0072	0.0014	------	1.179e-07	2.21254e-06			IFI16	NM_005531	TSS1500
cg11388664	1	159140372	0.0038	0.0011	++++++	0.000869	0.00556573			CADM3;CADM3	NM_001127173;NM_021189	TSS1500;TSS1500	chr1:159141202-159141718	N_Shore
cg23507131	1	159174156	-0.0025	0.0005	------	1.143e-06	1.69876e-05			DARC;DARC	NM_001122951;NM_002036	TSS1500;TSS1500
cg11104347	1	159750836	0.0026	0.0007	++++++	0.0004553	0.00321354			DUSP23	NM_017823	5'UTR	chr1:159750416-159751353	Island
cg11566172	1	159751352	0.0036	0.0005	++++++	1.227e-13	7.46224e-12			DUSP23	NM_017823	Body	chr1:159750416-159751353	Island
cg06954855	1	159801570	0.0036	0.0011	++++++	0.0009724	0.00612253	rs3806190		SLAMF8	NM_020125	Body
cg15549973	1	159823687	-0.0053	0.0008	------	3.56e-12	1.70214e-10			C1orf204	NM_001134233	Body	chr1:159824006-159825011	N_Shore
cg07961479	1	159825173	-0.0019	0.0005	------	7.45e-05	0.000671823			VSIG8;C1orf204	NM_001013661;NM_001134233	Body;TSS200	chr1:159824006-159825011	S_Shore
cg00303378	1	159825552	0.0147	0.0007	++++++	8.5e-90	6.41387e-86			VSIG8;C1orf204	NM_001013661;NM_001134233	Body;TSS1500	chr1:159824006-159825011	S_Shore
cg12217625	1	159825628	0.0071	0.0007	++++++	6.659e-22	1.23595e-19			VSIG8;C1orf204	NM_001013661;NM_001134233	Body;TSS1500	chr1:159824006-159825011	S_Shore
cg17986992	1	159825761	0.0074	0.0011	++++++	4.521e-12	2.11507e-10			VSIG8;C1orf204	NM_001013661;NM_001134233	Body;TSS1500	chr1:159824006-159825011	S_Shore
cg04130057	1	159895524	0.0051	0.0009	++++++	1.509e-08	3.46631e-07	rs7513326		TAGLN2	NM_003564	TSS1500	chr1:159894329-159895398	S_Shore
cg04116858	1	159895664	0.004	0.0009	++++++	1.446e-05	0.000160248			TAGLN2	NM_003564	TSS1500	chr1:159894329-159895398	S_Shore				X
cg13562386	1	159895724	0.0048	0.0009	++++++	1.425e-08	3.29377e-07			TAGLN2	NM_003564	TSS1500	chr1:159894329-159895398	S_Shore
cg24502766	1	160004122	-0.0041	0.0008	------	1.348e-07	2.5004e-06						chr1:160001295-160001989	S_Shelf
cg27520170	1	160040660	0.003	0.0007	++++++	4.064e-06	5.23649e-05			KCNJ10	NM_002241	TSS1500	chr1:160040128-160040668	Island
cg20066612	1	160050948	-0.0023	0.0007	------	0.001388	0.00826754			KCNJ9	NM_004983	TSS1500	chr1:160053721-160054738	N_Shelf
cg08187246	1	160054219	0.0044	0.0006	++++++	7.47e-15	5.56582e-13			KCNJ9	NM_004983	Body	chr1:160053721-160054738	Island
cg14969185	1	160073266	-0.0025	0.0005	------	4.282e-07	7.06317e-06
cg00327483	1	160160587	-0.0021	0.0007	------	0.001453	0.00858937			CASQ1	NM_001231	1stExon
cg08247612	1	160336486	0.0038	0.0006	++++++	2.502e-09	6.80451e-08			NHLH1	NM_005598	TSS1500
cg26875665	1	160340708	0.003	0.0009	++++++	0.0004561	0.00321826			NHLH1	NM_005598	Body	chr1:160340604-160340843	Island
cg11659961	1	160369972	0.0045	0.0009	++++++	2.181e-06	3.01796e-05			VANGL2	NM_020335	TSS1500	chr1:160370112-160370658	N_Shore
cg13428480	1	160370208	0.0096	0.0011	++++++	1.391e-19	1.9569e-17			VANGL2	NM_020335	TSS200	chr1:160370112-160370658	Island
cg20535085	1	160616604	0.0075	0.0009	++++++	2.916e-16	2.68751e-14			SLAMF1	NM_003037	Body
cg25215890	1	160651452	0.0027	0.0007	++++++	0.0001441	0.00119278			CD48	NM_001778	Body
cg05200628	1	160681760	0.0051	0.0012	++++++	3.608e-05	0.000357582	rs77982954		CD48	NM_001778	TSS200
cg24154340	1	160682655	0.0037	0.0007	++++++	7.411e-08	1.45739e-06			CD48	NM_001778	TSS1500
cg13240206	1	160800192	0.0041	0.001	++++++	3.751e-05	0.000369741	rs58480178		CD244;CD244;CD244	NM_001166664;NM_001166663;NM_016382	3'UTR;3'UTR;3'UTR
cg12047391	1	160957458	0.0057	0.0008	++++++	1.28e-13	7.75729e-12
cg13567636	1	160991154	0.006	0.0009	++++++	7.62e-11	2.81203e-09			F11R	NM_016946	TSS200	chr1:160990718-160991225	Island
cg10841756	1	161059267	0.0095	0.0011	++++++	5.811e-19	7.64391e-17			PVRL4;PVRL4	NM_030916;NM_030916	5'UTR;1stExon
cg22585988	1	161059327	0.0035	0.0005	++++++	1.714e-11	7.16422e-10	rs41270011		PVRL4;PVRL4	NM_030916;NM_030916	5'UTR;1stExon
cg07178064	1	161111994	-0.0025	0.0007	------	0.0001675	0.00136037						chr1:161110859-161111107	S_Shore
cg01447427	1	161128567	-0.003	0.0007	------	1.452e-05	0.000160831			USP21;UFC1;USP21	NM_012475;NM_016406;NM_001014443	TSS1500;3'UTR;TSS1500	chr1:161129138-161129689	N_Shore
cg16897415	1	161129615	-0.0036	0.0011	------	0.000642	0.00430436			USP21;USP21	NM_012475;NM_001014443	5'UTR;5'UTR	chr1:161129138-161129689	Island
cg10775792	1	161228455	0.0035	0.0008	++++++	2.987e-05	0.000303093			PCP4L1	NM_001102566	TSS200	chr1:161228477-161229028	N_Shore
cg07369190	1	161228877	0.0035	0.0009	++++++	0.0001006	0.000871727			PCP4L1	NM_001102566	Body	chr1:161228477-161229028	Island
cg13788685	1	161283646	-0.0094	0.0008	------	6.131e-35	3.65058e-32			SDHC;SDHC;LOC642502;SDHC;SDHC	NM_001035512;NM_001035513;NM_001089593;NM_001035511;NM_003001	TSS1500;TSS1500;TSS1500;TSS1500;TSS1500	chr1:161283775-161284007	N_Shore
cg00056433	1	161391807	0.0071	0.0014	++++++	3.151e-07	5.35838e-06
cg15358701	1	161410459	0.0048	0.0011	++++++	9.423e-06	0.000110142						chr1:161410142-161442503	Island
cg24422489	1	161474976	0.0028	0.0009	++++++	0.001297	0.0078081			FCGR2A;FCGR2A	NM_021642;NM_001136219	TSS1500;TSS1500
cg18200075	1	161706293	0.0033	0.0008	++++++	2.536e-05	0.000262346
cg09799585	1	161956573	-0.0027	0.0006	------	6.422e-06	7.85206e-05			OLFML2B	NM_015441	Body	chr1:161953616-161954039	S_Shelf
cg19130550	1	161994277	0.0044	0.0009	++++++	1.311e-06	1.91971e-05			OLFML2B	NM_015441	TSS1500	chr1:161993022-161994131	S_Shore
cg08848462	1	162270281	0.0037	0.0008	++++++	9.653e-06	0.000112478			NOS1AP;NOS1AP	NM_014697;NM_001164757	Body;Body
cg03939352	1	162346594	-0.0069	0.0009	------	2.02e-14	1.40166e-12	rs75067243		C1orf111;C1orf111	NM_182581;NM_182581	1stExon;5'UTR
cg14701962	1	162348010	0.0055	0.0006	++++++	1.681e-18	2.07878e-16			C1orf226;C1orf111	NM_001135240;NM_182581	TSS1500;TSS1500
cg04510153	1	162660951	0.005	0.0007	++++++	1.684e-11	7.05232e-10			DDR2;DDR2	NM_006182;NM_001014796	5'UTR;5'UTR
cg09231518	1	162816961	0.003	0.0007	++++++	1.112e-05	0.00012739
cg04851348	1	162826115	0.0042	0.0011	++++++	7.419e-05	0.000669274			C1orf110	NM_178550	Body
cg02062816	1	163166949	0.0061	0.0009	++++++	9.412e-12	4.14355e-10			RGS5	NM_003617	Body
cg00250483	1	163172914	0.0043	0.0007	++++++	3.194e-09	8.50644e-08			RGS5	NM_003617	TSS200
cg24901474	1	163173040	0.0049	0.0008	++++++	1.313e-09	3.78177e-08			RGS5	NM_003617	TSS200
cg08005208	1	163395211	0.0043	0.001	++++++	1.172e-05	0.000133351						chr1:163392877-163393100	S_Shelf
cg07789132	1	164290751	0.0043	0.001	++++++	3.286e-05	0.000329382						chr1:164290515-164290767	Island
cg15905435	1	164290766	0.0032	0.0007	++++++	8.03e-06	9.57113e-05	rs12089027					chr1:164290515-164290767	Island
cg11155784	1	164572163	-0.003	0.0009	------	0.001316	0.00790516			PBX1	NM_002585	Body
cg24346464	1	164872273	0.0037	0.0009	++++++	7.002e-05	0.000636736
cg22627981	1	165204410	0.0044	0.0008	++++++	1.489e-08	3.42738e-07			LMX1A	NM_177398	Body	chr1:165204501-165205507	N_Shore
cg18206481	1	165204502	0.004	0.0008	++++++	4.964e-07	8.06536e-06			LMX1A	NM_177398	Body	chr1:165204501-165205507	Island
cg09317884	1	165204512	0.0059	0.0007	++++++	1.943e-15	1.58175e-13			LMX1A	NM_177398	Body	chr1:165204501-165205507	Island
cg23049291	1	165204745	0.0087	0.0008	++++++	4.188e-26	1.20784e-23	rs75912260	rs4657417	LMX1A	NM_177398	Body	chr1:165204501-165205507	Island
cg00174428	1	165204791	0.0039	0.0007	++++++	9.042e-09	2.19077e-07			LMX1A	NM_177398	Body	chr1:165204501-165205507	Island
cg15713630	1	165205003	0.0033	0.0008	++++++	1.16e-05	0.000132145			LMX1A	NM_177398	Body	chr1:165204501-165205507	Island
cg24310780	1	165256615	0.0032	0.0009	++++++	0.0001618	0.00131953			LMX1A	NM_177398	Body
cg05127450	1	165321224	0.0025	0.0008	++++++	0.0008631	0.00553435			LMX1A	NM_177398	Body	chr1:165321703-165322318	N_Shore
cg17787084	1	165323896	0.0054	0.0006	++++++	9.231e-18	1.03569e-15			LMX1A	NM_177398	Body	chr1:165324191-165326328	N_Shore
cg09806671	1	165324679	0.0045	0.0009	++++++	5.917e-07	9.44152e-06		rs35170013	LMX1A	NM_177398	Body	chr1:165324191-165326328	Island
cg24650501	1	165324990	0.0043	0.0008	++++++	1.106e-08	2.62095e-07	rs55712954		LMX1A;LMX1A	NM_177398;NM_177398	5'UTR;1stExon	chr1:165324191-165326328	Island
cg07163547	1	165413323	0.004	0.0011	++++++	0.0001265	0.00106526			RXRG;RXRG	NM_006917;NM_001009598	Body;Body
cg14178541	1	165436588	0.0027	0.0007	++++++	0.0002135	0.00167715
cg02449975	1	165571280	0.0033	0.0007	++++++	3.994e-07	6.63532e-06						chr1:165567265-165567530	S_Shelf
cg22629111	1	166135208	0.0097	0.0013	++++++	7.189e-13	3.84032e-11			FAM78B	NM_001017961	Body	chr1:166134258-166136448	Island
cg21762820	1	166135233	0.0052	0.0007	++++++	4.918e-15	3.76021e-13			FAM78B	NM_001017961	Body	chr1:166134258-166136448	Island
cg19708554	1	166136816	-0.0071	0.0009	------	3.578e-14	2.39118e-12			FAM78B	NM_001017961	TSS1500	chr1:166134258-166136448	S_Shore
cg03272326	1	166136939	-0.0064	0.0009	------	7.464e-14	4.72855e-12			FAM78B	NM_001017961	TSS1500	chr1:166134258-166136448	S_Shore
cg00955307	1	166889789	0.0038	0.0008	++++++	3.817e-07	6.36573e-06			ILDR2	NM_199351	Body	chr1:166889776-166890649	Island
cg23968893	1	166958308	0.0063	0.0012	++++++	2.273e-07	4.00089e-06			MAEL	NM_032858	TSS1500	chr1:166958220-166958683	Island
cg23595055	1	167063668	0.0075	0.0009	++++++	3.652e-16	3.31794e-14		rs75801030	DUSP27	NM_001080426	TSS1500
cg24886219	1	167063901	0.0064	0.001	++++++	4.656e-10	1.47e-08			DUSP27	NM_001080426	TSS200
cg13179074	1	167064091	0.0056	0.0008	++++++	1.699e-13	1.00874e-11			DUSP27	NM_001080426	1stExon
cg04138112	1	167090618	-0.0096	0.0015	------	1.528e-10	5.31642e-09			DUSP27	NM_001080426	Body	chr1:167090575-167091010	Island
cg17104258	1	167090646	-0.012	0.0014	------	3.447e-17	3.58087e-15			DUSP27	NM_001080426	Body	chr1:167090575-167091010	Island
cg11236550	1	167090757	-0.0165	0.0013	------	8.466e-35	4.96961e-32			DUSP27	NM_001080426	Body	chr1:167090575-167091010	Island
cg19622662	1	167090972	-0.0114	0.001	------	7.574e-33	3.89991e-30			DUSP27	NM_001080426	Body	chr1:167090575-167091010	Island
cg17801546	1	167090974	-0.0118	0.0009	------	1.728e-39	1.32315e-36			DUSP27	NM_001080426	Body	chr1:167090575-167091010	Island
cg05969378	1	167091161	-0.0062	0.0008	------	1.133e-13	6.93835e-12			DUSP27	NM_001080426	Body	chr1:167090575-167091010	S_Shore
cg02648847	1	167408735	0.004	0.0009	++++++	9.165e-06	0.00010748			CD247;CD247	NM_198053;NM_000734	Body;Body	chr1:167408512-167409137	Island
cg24929556	1	167454876	0.0025	0.0008	++++++	0.001402	0.00833693			CD247;CD247	NM_198053;NM_000734	Body;Body
cg26880239	1	167472435	0.007	0.0008	++++++	1.066e-20	1.72344e-18			CD247;CD247	NM_198053;NM_000734	Body;Body
cg17936236	1	167520305	0.0023	0.0006	++++++	0.0001762	0.00142135			CREG1	NM_003851	Body	chr1:167522469-167523070	N_Shelf
cg22344162	1	167523769	-0.0029	0.0009	------	0.001221	0.00742314			CREG1	NM_003851	TSS1500	chr1:167522469-167523070	S_Shore
cg10104290	1	167597441	0.0054	0.0006	++++++	2.557e-18	3.09025e-16	rs1890131					chr1:167599464-167599839	N_Shelf
cg01782826	1	167598958	0.0044	0.0007	++++++	2.852e-09	7.67142e-08			RCSD1	NM_052862	TSS1500	chr1:167599464-167599839	N_Shore
cg07751287	1	167599830	0.0111	0.0011	++++++	1.036e-25	2.88949e-23			RCSD1	NM_052862	Body	chr1:167599464-167599839	Island
cg01793445	1	167632415	0.0023	0.0006	++++++	9.727e-05	0.00084701			RCSD1	NM_052862	Body
cg21209859	1	167682516	0.0068	0.0007	++++++	1.36e-24	3.4353e-22						chr1:167683477-167683917	N_Shore
cg15464821	1	167682648	0.0052	0.0008	++++++	8.757e-10	2.61704e-08						chr1:167683477-167683917	N_Shore
cg25726080	1	167682729	0.0028	0.0008	++++++	0.0004173	0.00298591						chr1:167683477-167683917	N_Shore
cg26344392	1	167825464	0.0029	0.0007	++++++	2.036e-05	0.000216376	rs2071921	rs34461651	ADCY10;ADCY10	NM_001167749;NM_018417	Body;Body
cg08738280	1	168197198	-0.002	0.0006	------	0.0003379	0.00249322			SFT2D2	NM_199344	Body	chr1:168194945-168195839	S_Shore
cg24509919	1	168230886	0.0036	0.0011	++++++	0.001081	0.00669459
cg13692869	1	169336982	0.0051	0.0015	++++++	0.0005457	0.00374696			NME7;NME7;BLZF1;NME7;NME7	NM_013330;NM_013330;NM_003666;NM_197972;NM_197972	1stExon;5'UTR;TSS1500;1stExon;5'UTR
cg16054275	1	169556022	-0.007	0.0011	------	8.068e-11	2.96051e-09	rs9332483		F5	NM_000130	TSS1500
cg08264335	1	169681333	0.0042	0.0013	++++++	0.001487	0.00875644			SELL	NM_000655	TSS1500
cg15897921	1	169765039	0.0035	0.0011	++++++	0.001671	0.0096616			C1orf156;C1orf112;C1orf112	NM_033418;NM_018186;NM_018186	TSS1500;5'UTR;1stExon	chr1:169763973-169764347	S_Shore
cg12439157	1	170628856	0.005	0.0008	++++++	3.697e-10	1.1892e-08						chr1:170630456-170630851	N_Shore
cg11953609	1	170629048	0.0044	0.0011	++++++	3.114e-05	0.000314312						chr1:170630456-170630851	N_Shore
cg07149609	1	170630734	0.0069	0.0013	++++++	3.932e-08	8.23413e-07						chr1:170630456-170630851	Island
cg16101739	1	170634330	0.0027	0.0006	++++++	4.578e-06	5.82089e-05			PRRX1;PRRX1	NM_022716;NM_006902	Body;Body	chr1:170633274-170634178	S_Shore
cg06041466	1	171106397	0.0067	0.0011	++++++	3.208e-10	1.04626e-08			FMO6P	NR_002601	TSS1500
cg13446689	1	172328377	-0.0064	0.0013	------	6.109e-07	9.7139e-06			DNM3;DNM3	NM_015569;NM_001136127	Body;Body
cg10161121	1	172628020	0.003	0.0008	++++++	0.000384	0.00277989			FASLG	NM_000639	TSS200
cg06983746	1	172628065	0.0026	0.0008	++++++	0.001385	0.00825168			FASLG	NM_000639	TSS200
cg00071250	1	172628263	0.0027	0.0007	++++++	0.000174	0.00140606			FASLG;FASLG	NM_000639;NM_000639	1stExon;5'UTR
cg06883279	1	172801651	0.005	0.001	++++++	1.8e-07	3.2409e-06
cg19589427	1	173019720	0.0043	0.0008	++++++	9.938e-08	1.8969e-06			TNFSF18	NM_005092	Body
cg25302646	1	173445043	-0.0094	0.0009	------	1.613e-23	3.58553e-21			PRDX6	NM_004905	TSS1500	chr1:173445978-173447105	N_Shore
cg01909243	1	173822262	0.0045	0.0008	++++++	7.203e-09	1.78075e-07			DARS2	NM_018122	Body
cg17025683	1	173836220	0.0042	0.0007	++++++	9.167e-10	2.72583e-08			SNORD78;ZBTB37;SNORD75;ZBTB37;SNORD76;GAS5;SNORD77;SNORD44	NR_003944;NM_032522;NR_003941;NM_001122770;NR_003942;NR_002578;NR_003943;NR_002750	TSS1500;TSS1500;TSS200;TSS1500;TSS1500;Body;TSS1500;TSS1500	chr1:173837172-173837917	N_Shore				X
cg06704773	1	173836824	0.008	0.0008	++++++	3.186e-25	8.48132e-23			GAS5;SNORD76;SNORD75;SNORD77;ZBTB37;ZBTB37;SNORD74	NR_002578;NR_003942;NR_003941;NR_003943;NM_032522;NM_001122770;NR_002579	Body;TSS1500;TSS1500;TSS1500;TSS1500;TSS1500;Body	chr1:173837172-173837917	N_Shore
cg07828612	1	174417175	-0.0038	0.0009	------	3.147e-05	0.000317226			GPR52;RABGAP1L	NM_005684;NM_014857	TSS200;Body
cg00335361	1	174417375	-0.0045	0.001	------	7.539e-06	9.05638e-05			GPR52;RABGAP1L	NM_005684;NM_014857	1stExon;Body
cg02482603	1	174843754	0.0048	0.0009	++++++	2.44e-07	4.2614e-06	rs4651170		RABGAP1L;RABGAP1L	NM_001035230;NM_014857	TSS1500;Body
cg05702218	1	174843909	0.0048	0.001	++++++	5.038e-07	8.17088e-06	rs12726071	rs12746940	RABGAP1L;RABGAP1L	NM_001035230;NM_014857	TSS1500;Body
ch.1.173201044F	1	174934421	-0.0041	0.0012	------	0.0008559	0.00549497											X
cg16743289	1	174968144	0.0043	0.0007	++++++	1.813e-10	6.22351e-09			CACYBP;CACYBP	NM_014412;NM_001007214	TSS1500;TSS1500	chr1:174968490-174969624	N_Shore
cg11741115	1	175036403	0.0033	0.001	++++++	0.001152	0.00706638			TNN	NM_022093	TSS1500
cg05643339	1	175036687	0.006	0.001	++++++	2.867e-10	9.44999e-09			TNN	NM_022093	TSS1500
cg05161938	1	175036986	0.006	0.0007	++++++	1.256e-17	1.38302e-15	rs78005737		TNN	NM_022093	TSS200
cg00958927	1	175162553	0.0056	0.0006	++++++	2.864e-21	4.92992e-19	rs78168070		KIAA0040;KIAA0040;KIAA0040;KIAA0040	NM_001162895;NM_001162893;NM_001162894;NM_014656	TSS1500;TSS1500;TSS1500;TSS1500	chr1:175161900-175162364	S_Shore
cg22343877	1	175856781	-0.0039	0.0008	------	1.131e-06	1.68292e-05
cg10994126	1	176432498	0.0019	0.0006	++++++	0.0009737	0.0061296			PAPPA2;PAPPA2;PAPPA2;PAPPA2	NM_021936;NM_021936;NM_020318;NM_020318	1stExon;5'UTR;1stExon;5'UTR
cg15991207	1	176811645	0.003	0.0008	++++++	8.242e-05	0.000733662			PAPPA2	NM_020318	3'UTR
cg12907702	1	177133734	-0.0019	0.0005	------	4.747e-05	0.000453558			ASTN1;ASTN1	NM_004319;NM_207108	1stExon;1stExon	chr1:177133392-177133846	Island
cg08844913	1	177724656	0.0041	0.0013	++++++	0.001472	0.00868301
cg27542729	1	177850564	0.007	0.0008	++++++	1.619e-17	1.758e-15
cg27451587	1	177939484	0.0044	0.0009	++++++	5.859e-07	9.35508e-06			SEC16B	NM_033127	TSS1500
cg02289040	1	177939546	0.0034	0.0009	++++++	0.0001195	0.00101347	rs79775902		SEC16B	NM_033127	TSS1500
cg20707323	1	178006917	0.007	0.0007	++++++	3.656e-22	6.96007e-20						chr1:178006830-178007284	Island
cg24358781	1	178067721	0.0031	0.0008	++++++	0.0001235	0.00104275			RASAL2	NM_170692	Body	chr1:178062712-178063846	S_Shelf
cg09152136	1	178464723	0.005	0.0011	++++++	4.839e-06	6.11249e-05
cg24593832	1	178545287	0.005	0.001	++++++	2.742e-07	4.7311e-06
cg05350800	1	178550844	0.003	0.0006	++++++	3.11e-06	4.12891e-05
cg10559803	1	178693897	0.003	0.0005	++++++	1.345e-08	3.12732e-07			RALGPS2	NM_152663	TSS1500	chr1:178693968-178695075	N_Shore
cg14736905	1	178693969	0.0049	0.0008	++++++	4.071e-09	1.0594e-07			RALGPS2	NM_152663	TSS1500	chr1:178693968-178695075	Island
cg12646786	1	178986264	0.0043	0.0013	++++++	0.00118	0.00721	rs12091355
cg00852924	1	179061154	-0.0027	0.0005	------	3.273e-07	5.54404e-06			TOR3A	NM_022371	Body
cg00252781	1	179334658	0.0123	0.0009	++++++	2.414e-47	3.02673e-44			C1orf125;C1orf125	NM_182766;NM_144696	TSS1500;TSS200	chr1:179334794-179335338	N_Shore
cg15995695	1	179334675	0.015	0.0009	++++++	2.374e-67	7.63756e-64	rs56147147		C1orf125;C1orf125	NM_182766;NM_144696	TSS1500;TSS200	chr1:179334794-179335338	N_Shore
cg23658362	1	179553788	0.0028	0.0008	++++++	0.0007755	0.00505424						chr1:179555401-179555770	N_Shore
cg03340466	1	179712740	0.0038	0.0008	++++++	3.126e-06	4.14816e-05	rs2454194		FAM163A	NM_173509	5'UTR	chr1:179711947-179713951	Island
cg14748380	1	179713788	0.0043	0.0009	++++++	3.182e-07	5.406e-06			FAM163A	NM_173509	5'UTR	chr1:179711947-179713951	Island
cg24460126	1	179713828	0.0038	0.0008	++++++	1.238e-06	1.82376e-05			FAM163A	NM_173509	5'UTR	chr1:179711947-179713951	Island
cg21363811	1	179713950	0.0035	0.0006	++++++	2.112e-08	4.70686e-07			FAM163A	NM_173509	5'UTR	chr1:179711947-179713951	Island
cg18866356	1	180198014	0.004	0.0008	++++++	1.121e-07	2.11479e-06	rs3842893		LHX4	NM_033343	TSS1500	chr1:180198119-180204975	N_Shore
cg24198584	1	180198528	0.0045	0.0008	++++++	2.468e-09	6.71732e-08			LHX4	NM_033343	TSS1500	chr1:180198119-180204975	Island
cg22384923	1	180200687	0.0037	0.0009	++++++	2.831e-05	0.000289051			LHX4	NM_033343	Body	chr1:180198119-180204975	Island
cg17359092	1	180201002	0.0024	0.0004	++++++	1.094e-07	2.07006e-06			LHX4	NM_033343	Body	chr1:180198119-180204975	Island
cg00177797	1	180203837	0.0047	0.0008	++++++	1.825e-09	5.09555e-08			LHX4	NM_033343	Body	chr1:180198119-180204975	Island
cg23598080	1	180204499	0.0027	0.0007	++++++	0.0003123	0.00232938			LHX4	NM_033343	Body	chr1:180198119-180204975	Island
cg14989164	1	180205157	0.0064	0.0007	++++++	1.213e-18	1.52596e-16			LHX4	NM_033343	Body	chr1:180198119-180204975	S_Shore
cg22430700	1	180511495	0.0025	0.0008	++++++	0.001419	0.00842173
cg14838757	1	180662660	0.005	0.0009	++++++	1.174e-08	2.76551e-07		rs80208283	XPR1;XPR1	NM_004736;NM_001135669	Body;Body
cg13065735	1	180868449	0.004	0.0008	++++++	3.216e-06	4.25372e-05
cg04276005	1	180895868	-0.0041	0.0009	------	1.497e-05	0.000165154	rs4651077		KIAA1614	NM_020950	Body
cg06986584	1	180904677	0.0089	0.0013	++++++	2.13e-12	1.0579e-10			KIAA1614	NM_020950	Body	chr1:180904316-180904711	Island
cg13861536	1	180904914	0.0028	0.0005	++++++	4.408e-09	1.1381e-07			KIAA1614	NM_020950	Body	chr1:180904316-180904711	S_Shore
cg23954193	1	180991269	-0.0034	0.001	------	0.001355	0.00809992	rs6700216		STX6	NM_005819	Body	chr1:180991227-180991465	Island
cg23037321	1	181003203	-0.0042	0.0011	------	0.0002133	0.00167571			MR1	NM_001531	1stExon
cg05267654	1	181057597	-0.005	0.0015	------	0.0007027	0.0046501			IER5	NM_016545	TSS200	chr1:181057503-181059176	Island
cg03521737	1	181159001	0.0031	0.0007	++++++	7.843e-06	9.37327e-05	rs4652582
cg22019247	1	181378760	0.0046	0.0007	++++++	9.217e-11	3.35279e-09	rs77608578					chr1:181382290-181382848	N_Shelf
cg13948585	1	181451906	0.0036	0.001	++++++	0.0003561	0.00260822			CACNA1E	NM_000721	TSS1500	chr1:181451311-181452049	Island
cg25881723	1	181998471	0.0031	0.0009	++++++	0.0006185	0.00416882						chr1:181998925-181999341	N_Shore
cg19866866	1	182026044	0.0082	0.001	++++++	1.363e-15	1.13999e-13			ZNF648	NM_001009992	Body	chr1:182025604-182026511	Island
cg16402387	1	182028676	-0.0034	0.0009	------	0.0002259	0.00176113			ZNF648	NM_001009992	5'UTR	chr1:182025604-182026511	S_Shelf
cg04130507	1	182030753	0.0046	0.0007	++++++	1.035e-10	3.72736e-09			ZNF648;ZNF648	NM_001009992;NM_001009992	5'UTR;1stExon
cg00383081	1	182362088	0.0045	0.0009	++++++	2.082e-06	2.89516e-05			GLUL;GLUL	NM_001033044;NM_002065	TSS1500;TSS1500	chr1:182359697-182361563	S_Shore
cg12765549	1	182525301	0.0031	0.0009	++++++	0.0002191	0.00171491			RGSL1	NM_001137669	3'UTR
cg24848602	1	182573453	0.0032	0.0006	++++++	3.562e-07	5.98011e-06			RGS16;RGS16	NM_002928;NM_002928	5'UTR;1stExon	chr1:182573375-182573760	Island
cg02925590	1	182922593	0.0033	0.001	++++++	0.0006404	0.00429516	rs34298277		C1orf14	NM_030933	TSS200	chr1:182921819-182922644	Island
cg26809372	1	183028900	0.0029	0.0008	++++++	0.0002794	0.00211574			LAMC1	NM_002293	Body
cg07820189	1	183149515	-0.0036	0.0009	------	3.971e-05	0.000388474
cg06211724	1	183155437	0.0041	0.0011	++++++	0.0003136	0.00233736			LAMC2;LAMC2;LAMC2;LAMC2	NM_018891;NM_018891;NM_005562;NM_005562	1stExon;5'UTR;5'UTR;1stExon
cg11824191	1	183274124	0.0071	0.0007	++++++	5.118e-26	1.46385e-23			NMNAT2;NMNAT2	NM_170706;NM_015039	TSS200;Body
cg16373880	1	183274638	0.0034	0.0011	++++++	0.001652	0.0095656			NMNAT2;NMNAT2	NM_015039;NM_170706	Body;TSS1500
cg22532003	1	183293456	0.0036	0.0011	++++++	0.001287	0.00775847			NMNAT2	NM_015039	Body
cg13492133	1	183516266	0.0069	0.0007	++++++	6.136e-25	1.59258e-22			SMG7;SMG7;SMG7	NM_201569;NM_201568;NM_173156	Body;Body;Body
cg08233467	1	183605296	-0.0026	0.0008	------	0.0007493	0.00490955			RGL1;ARPC5;RGL1	NM_015149;NM_005717;NM_015149	5'UTR;TSS1500;1stExon	chr1:183604283-183605333	Island
cg20579480	1	183622007	0.0044	0.001	++++++	3.849e-06	4.98873e-05			APOBEC4;RGL1	NM_203454;NM_015149	5'UTR;5'UTR
cg19264170	1	183622470	-0.0031	0.001	------	0.001589	0.00925361			APOBEC4;RGL1	NM_203454;NM_015149	TSS200;5'UTR
cg26564172	1	183728338	0.0051	0.0006	++++++	1.982e-18	2.42571e-16	rs75408230		RGL1	NM_015149	Body
cg09940311	1	183901666	0.004	0.0012	++++++	0.001206	0.00734518
cg01068808	1	184007101	-0.0073	0.0009	------	1.352e-17	1.48165e-15			GLT25D2	NM_015101	TSS1500	chr1:184005359-184006766	S_Shore
cg12550731	1	184355219	0.0026	0.0008	++++++	0.00144	0.00852333			C1orf21	NM_030806	TSS1500	chr1:184355415-184356811	N_Shore
cg25149396	1	184943512	0.0156	0.0012	++++++	7.485e-36	4.68535e-33			FAM129A;FAM129A	NM_052966;NM_052966	1stExon;5'UTR	chr1:184942862-184943777	Island
cg27491458	1	185126416	-0.004	0.0009	------	1.642e-05	0.000179382			C1orf25;C1orf26;C1orf26;C1orf26	NM_030934;NM_017673;NM_001105518;NM_017673	TSS1500;5'UTR;5'UTR;1stExon	chr1:185125850-185126705	Island
cg15488596	1	185253495	0.0072	0.0009	++++++	1.814e-16	1.71998e-14			C1orf26;C1orf26	NM_017673;NM_001105518	Body;Body
cg18390472	1	185703538	0.0036	0.0007	++++++	1.84e-07	3.30489e-06			HMCN1	NM_031935	TSS200	chr1:185703458-185703662	Island
cg07342322	1	192508724	0.0059	0.0009	++++++	2.958e-10	9.72137e-09
cg18150280	1	192776859	-0.0101	0.0009	------	2.232e-29	8.80526e-27			RGS2	NM_002923	TSS1500	chr1:192777632-192778198	N_Shore
cg05784193	1	192847589	-0.0051	0.0009	------	3.689e-08	7.77942e-07	rs77306191
cg16712103	1	193150499	-0.0034	0.0009	------	0.0001614	0.00131652			B3GALT2;CDC73	NM_003783;NM_024529	Body;Body
cg16608652	1	193155390	-0.0066	0.0011	------	1.214e-09	3.5186e-08			B3GALT2;B3GALT2;CDC73	NM_003783;NM_003783;NM_024529	5'UTR;1stExon;Body
cg19730248	1	197873880	0.0039	0.0012	++++++	0.001168	0.00714868			C1orf53	NM_001024594	Body	chr1:197871588-197872299	S_Shore
cg17777738	1	197880850	0.0026	0.0006	++++++	2.318e-05	0.000242618			LHX9	NM_001014434	TSS1500	chr1:197880016-197881637	Island
cg05527530	1	197882003	0.0031	0.0007	++++++	1.138e-05	0.000129971			LHX9	NM_001014434	Body	chr1:197880016-197881637	S_Shore
cg01445052	1	197886681	0.0037	0.0009	++++++	3.04e-05	0.000307884			LHX9;LHX9;LHX9	NM_020204;NM_020204;NM_001014434	5'UTR;1stExon;Body	chr1:197887088-197887791	N_Shore
cg02393845	1	197887438	0.0045	0.0008	++++++	5.051e-09	1.28778e-07			LHX9;LHX9	NM_020204;NM_001014434	Body;Body	chr1:197887088-197887791	Island
cg03660500	1	197887649	0.0093	0.0007	++++++	4.53e-42	4.087e-39			LHX9;LHX9	NM_020204;NM_001014434	Body;Body	chr1:197887088-197887791	Island
cg20743365	1	197887714	0.0046	0.0009	++++++	9.53e-07	1.44368e-05			LHX9;LHX9	NM_020204;NM_001014434	Body;Body	chr1:197887088-197887791	Island
cg08463788	1	197888068	0.0041	0.0006	++++++	5.175e-12	2.39165e-10			LHX9;LHX9	NM_020204;NM_001014434	Body;Body	chr1:197887088-197887791	S_Shore
cg12750917	1	198204074	-0.0047	0.0011	------	1.16e-05	0.000132145	rs76941617		NEK7	NM_133494	Body						X
cg25132230	1	198608383	0.0048	0.0012	++++++	4.351e-05	0.000420544	rs61757803		PTPRC;PTPRC;PTPRC;PTPRC	NM_080921;NM_080923;NM_080922;NM_002838	5'UTR;5'UTR;5'UTR;5'UTR
cg13371627	1	199519142	0.0037	0.0009	++++++	7.859e-05	0.00070407	rs78814166
cg12810297	1	199717229	0.0038	0.0008	++++++	1.501e-06	2.16591e-05
cg12664749	1	199717464	0.0042	0.0009	++++++	2.421e-06	3.30989e-05
cg23996829	1	199998469	0.0029	0.0007	++++++	5.338e-05	0.000502495			NR5A2;NR5A2	NM_205860;NM_003822	Body;Body
cg25306277	1	200003267	0.0052	0.0008	++++++	4.904e-12	2.27884e-10		rs11581940	NR5A2;NR5A2	NM_205860;NM_003822	Body;Body	chr1:200004474-200004933	N_Shore
cg15062377	1	200004205	0.0037	0.0009	++++++	4.457e-05	0.000429539	rs2737671		NR5A2;NR5A2	NM_205860;NM_003822	Body;Body	chr1:200004474-200004933	N_Shore
cg16103959	1	200004529	0.0054	0.0008	++++++	8.599e-11	3.14369e-09		rs2821359	NR5A2;NR5A2	NM_205860;NM_003822	Body;Body	chr1:200004474-200004933	Island
cg01941755	1	200004582	0.0032	0.0006	++++++	1.097e-08	2.60259e-07			NR5A2;NR5A2	NM_205860;NM_003822	Body;Body	chr1:200004474-200004933	Island
cg02779944	1	200004584	0.0038	0.0006	++++++	4.916e-10	1.5455e-08			NR5A2;NR5A2	NM_205860;NM_003822	Body;Body	chr1:200004474-200004933	Island
cg12730323	1	200004757	0.0026	0.0006	++++++	2.108e-06	2.92828e-05			NR5A2;NR5A2	NM_205860;NM_003822	Body;Body	chr1:200004474-200004933	Island
cg07208853	1	200005219	0.0037	0.0009	++++++	3.748e-05	0.000369489			NR5A2;NR5A2	NM_205860;NM_003822	Body;Body	chr1:200004474-200004933	S_Shore
[truncated: 22,582 more rows]

## Sheet: Temporal_Age_sign
ID_REF	CHR	MAPINFO	Effect	StdErr	Direction	P.value	pValues_BH	Probe_SNPs	Probe_SNPs_10	UCSC_REFGENE_NAME	UCSC_REFGENE_ACCESSION	UCSC_REFGENE_GROUP	UCSC_CPG_ISLANDS_NAME	RELATION_TO_UCSC_CPG_ISLAND		Cross-Region aDMP	Region Specific aDMP	sDMP in this region	AD-DMP in this region																		Cross Tissue sDMP	Tissue Specific sDMP	sDMP in this tissue	LOAD-DMP in this tissue
cg12445832	1	834295	-0.0078	0.0019	---	4.408e-05	0.00257914
cg07582955	1	896763	0.0074	0.0014	+++	1.212e-07	2.11789e-05			KLHL17	NM_198317	Body	chr1:894313-902654	Island
cg20594982	1	976707	0.0204	0.0028	+++	2.532e-13	2.62704e-10			AGRN	NM_198576	Body	chr1:975496-980305	Island
cg04559824	1	989224	-0.0057	0.0015	---	0.0001334	0.00603214		rs34067543	AGRN	NM_198576	Body	chr1:990274-990694	N_Shore
cg20185617	1	1099651	0.0068	0.0016	+++	1.338e-05	0.00101238						chr1:1098043-1100584	Island
cg04972348	1	1100035	0.0114	0.0019	+++	1.256e-09	4.30069e-07						chr1:1098043-1100584	Island					X
cg06618740	1	1100126	0.0089	0.0021	+++	2.454e-05	0.00162821						chr1:1098043-1100584	Island
cg21475076	1	1100493	0.0192	0.0041	+++	2.332e-06	0.000246201	rs79776491					chr1:1098043-1100584	Island					X
cg14476334	1	1100557	0.0074	0.002	+++	0.0002552	0.00982576						chr1:1098043-1100584	Island
cg04172501	1	1136430	0.0067	0.0014	+++	2.338e-06	0.000246771						chr1:1136360-1137156	Island
cg23400617	1	1137099	0.0067	0.0016	+++	4.16e-05	0.00246602						chr1:1136360-1137156	Island
cg19945840	1	1168036	0.0047	0.0012	+++	0.0001719	0.00731553			SDF4;SDF4;B3GALT6	NM_016547;NM_016176;NM_080605	TSS1500;TSS1500;1stExon	chr1:1167001-1168985	Island
cg01937247	1	1229534	0.0129	0.0022	+++	2.309e-09	7.20503e-07			ACAP3	NM_030649	Body	chr1:1228780-1230163	Island
cg01515136	1	1229589	0.0128	0.0025	+++	2.153e-07	3.41955e-05			ACAP3	NM_030649	Body	chr1:1228780-1230163	Island
cg19695266	1	1241672	-0.0103	0.0024	---	1.235e-05	0.00094933			ACAP3	NM_030649	Body	chr1:1242400-1245185	N_Shore
cg24837149	1	1333778	0.0076	0.0018	+++	1.901e-05	0.00133133			CCNL2;CCNL2;CCNL2;LOC148413;CCNL2	NM_030937;NM_001144868;NM_001144867;NR_015434;NM_001039577	Body;Body;Body;TSS1500;Body	chr1:1334071-1335602	N_Shore
cg19270739	1	1368846	-0.0051	0.0013	---	5.986e-05	0.00327094						chr1:1370767-1371449	N_Shore
cg09126090	1	1534514	0.008	0.0016	+++	1.303e-06	0.000152802						chr1:1534331-1536136	Island
cg11521998	1	1536054	0.0102	0.0019	+++	3.337e-08	7.24323e-06						chr1:1534331-1536136	Island
cg16926213	1	1841314	0.0091	0.0023	+++	7.536e-05	0.00390018						chr1:1839958-1840601	S_Shore
cg22718050	1	1850275	0.0082	0.0021	+++	9.299e-05	0.00457471			TMEM52	NM_178545	Body	chr1:1850098-1851391	Island
cg02577049	1	1851347	0.0073	0.0017	+++	2.028e-05	0.00140042			TMEM52	NM_178545	TSS1500	chr1:1850098-1851391	Island
cg05355142	1	1851372	0.0047	0.0012	+++	0.0001498	0.00659411			TMEM52	NM_178545	TSS1500	chr1:1850098-1851391	Island
cg17091049	1	1860127	0.0101	0.0025	+++	6.523e-05	0.00349489						chr1:1859246-1859523	S_Shore
cg07797073	1	1982791	0.01	0.0018	+++	1.77e-08	4.2217e-06			PRKCZ	NM_002744	Body	chr1:1981251-1983212	Island
cg05929117	1	1983033	0.0065	0.0014	+++	3.538e-06	0.000344839			PRKCZ	NM_002744	Body	chr1:1981251-1983212	Island
cg20285026	1	1983774	0.0067	0.0016	+++	1.96e-05	0.00136459			PRKCZ	NM_002744	Body	chr1:1981251-1983212	S_Shore
cg00359465	1	2004346	0.0061	0.0015	+++	3.679e-05	0.00224667			PRKCZ;PRKCZ	NM_001033581;NM_002744	TSS1500;Body	chr1:2005179-2005565	N_Shore
cg04520340	1	2005132	0.0138	0.003	+++	3.456e-06	0.000338916			PRKCZ;PRKCZ;PRKCZ	NM_001033581;NM_002744;NM_001033581	1stExon;Body;5'UTR	chr1:2005179-2005565	N_Shore
cg16653138	1	2005180	0.0099	0.0026	+++	0.0001641	0.00706033			PRKCZ;PRKCZ;PRKCZ	NM_001033581;NM_002744;NM_001033581	1stExon;Body;5'UTR	chr1:2005179-2005565	Island					X
cg19490856	1	2136217	0.0084	0.0016	+++	3.336e-07	4.92351e-05			C1orf86	NM_001146310	5'UTR	chr1:2136808-2137351	N_Shore
cg15979171	1	2171212	0.008	0.0018	+++	9.432e-06	0.000765283			SKI	NM_003036	Body
cg05156582	1	2171253	0.0064	0.0014	+++	7.196e-06	0.000616229			SKI	NM_003036	Body
cg01949002	1	2203589	0.0081	0.0016	+++	4.429e-07	6.2372e-05			SKI	NM_003036	Body
cg13850019	1	2245895	0.007	0.0018	+++	0.0001453	0.00644524						chr1:2245714-2247086	Island
cg24439334	1	2345374	0.0087	0.0024	+++	0.0002496	0.00966484			PEX10;PEX10	NM_002617;NM_153818	TSS1500;TSS1500	chr1:2345891-2346156	N_Shore				X
cg19516647	1	2458256	0.01	0.0026	+++	0.0001529	0.00669365			PANK4	NM_018216	TSS1500	chr1:2457241-2458259	Island
cg11712991	1	2801389	0.0089	0.0016	+++	2.622e-08	5.88518e-06		rs4255325
cg21691065	1	2804835	-0.0075	0.002	---	0.0001465	0.00648461												X
cg04921646	1	2851502	0.0087	0.0017	+++	2.029e-07	3.26382e-05						chr1:2850665-2850873	S_Shore
cg25137787	1	2863815	-0.0097	0.0026	---	0.0002276	0.00901311
cg06437747	1	2890836	-0.0077	0.0016	---	1.207e-06	0.000143367						chr1:2886589-2886923	S_Shelf					X
cg06169627	1	2938819	-0.0053	0.0014	---	0.0001299	0.00591318	rs61745280		ACTRT2	NM_080431	1stExon	chr1:2938633-2939043	Island
cg23969554	1	2979311	0.0093	0.002	+++	3.057e-06	0.000305932			FLJ42875	NR_015440	Body	chr1:2979275-2980758	Island
cg07523753	1	2979582	0.0082	0.0014	+++	2.152e-09	6.78657e-07			FLJ42875	NR_015440	Body	chr1:2979275-2980758	Island					X
cg04484550	1	2980163	0.0093	0.002	+++	3.197e-06	0.000317493			FLJ42875	NR_015440	Body	chr1:2979275-2980758	Island
cg05346286	1	2980598	0.0075	0.0016	+++	4.211e-06	0.000398729			FLJ42875	NR_015440	Body	chr1:2979275-2980758	Island
cg22851557	1	3038068	0.0068	0.0016	+++	1.42e-05	0.00106069			PRDM16;PRDM16	NM_022114;NM_199454	Body;Body	chr1:3038067-3038343	Island
cg24499605	1	3142925	-0.0092	0.0023	---	7.489e-05	0.00388461			PRDM16;PRDM16	NM_022114;NM_199454	Body;Body
cg11672390	1	3157510	0.0077	0.0016	+++	1.726e-06	0.000193077			PRDM16;PRDM16	NM_022114;NM_199454	Body;Body	chr1:3157509-3158300	Island
cg17104202	1	3162404	0.0111	0.0024	+++	4.495e-06	0.00042063			PRDM16;PRDM16	NM_022114;NM_199454	Body;Body	chr1:3163969-3164643	N_Shore
cg12800122	1	3162454	0.0121	0.003	+++	5.948e-05	0.00325446			PRDM16;PRDM16	NM_022114;NM_199454	Body;Body	chr1:3163969-3164643	N_Shore
cg06354193	1	3183072	0.0079	0.0021	+++	0.0001859	0.0077703			PRDM16;PRDM16	NM_022114;NM_199454	Body;Body	chr1:3182821-3183216	Island
cg00087546	1	3308286	0.0115	0.002	+++	1.422e-08	3.48995e-06	rs59502330		PRDM16;PRDM16	NM_022114;NM_199454	Body;Body	chr1:3310102-3311035	N_Shore
cg10573643	1	3308568	0.0087	0.002	+++	8.918e-06	0.000732747			PRDM16;PRDM16	NM_022114;NM_199454	Body;Body	chr1:3310102-3311035	N_Shore
cg00790672	1	3324671	0.0062	0.0014	+++	1.088e-05	0.000858597	rs72849691		PRDM16;PRDM16	NM_022114;NM_199454	Body;Body	chr1:3327991-3329424	N_Shelf
cg00624908	1	3327395	-0.0052	0.0013	---	0.0001024	0.00493011			PRDM16;PRDM16	NM_022114;NM_199454	Body;Body	chr1:3327991-3329424	N_Shore
cg10588310	1	3332000	0.0083	0.0017	+++	1.326e-06	0.000154842			PRDM16;PRDM16	NM_022114;NM_199454	Body;Body	chr1:3331986-3332227	Island
cg14841011	1	3332125	0.0075	0.0016	+++	2.371e-06	0.000249367			PRDM16;PRDM16	NM_022114;NM_199454	Body;Body	chr1:3331986-3332227	Island
cg08007925	1	3332160	0.0093	0.0021	+++	1.07e-05	0.000847454			PRDM16;PRDM16	NM_022114;NM_199454	Body;Body	chr1:3331986-3332227	Island
cg18396811	1	3332264	0.0127	0.0019	+++	5.22e-11	2.76677e-08		rs36077799	PRDM16;PRDM16	NM_022114;NM_199454	Body;Body	chr1:3331040-3331279	S_Shore
cg01913436	1	3340086	-0.007	0.0016	---	8.736e-06	0.000721076	rs2483232		PRDM16;PRDM16	NM_022114;NM_199454	Body;Body	chr1:3342012-3342806	N_Shore
cg01261194	1	3340124	-0.0056	0.0014	---	7.995e-05	0.00407572			PRDM16;PRDM16	NM_022114;NM_199454	Body;Body	chr1:3342012-3342806	N_Shore
cg03748986	1	3340187	-0.0055	0.0012	---	2.414e-06	0.000253055			PRDM16;PRDM16	NM_022114;NM_199454	Body;Body	chr1:3342012-3342806	N_Shore
cg12612393	1	3474376	-0.0069	0.0016	---	9.712e-06	0.000783406		rs79376744	MEGF6	NM_001409	Body
cg24953596	1	3515194	0.0097	0.0017	+++	2.563e-08	5.78089e-06			MEGF6	NM_001409	Body	chr1:3511709-3512118	S_Shelf
cg09140232	1	3530322	0.0045	0.0011	+++	6.991e-05	0.00367961						chr1:3528333-3528683	S_Shore
cg24356964	1	3605979	0.0063	0.0015	+++	4.25e-05	0.0025072			TP73;TP73;TP73;TP73	NM_001126240;NM_001126242;NM_005427;NM_001126241	TSS1500;TSS1500;Body;TSS1500	chr1:3607096-3607553	N_Shore
cg22039909	1	3635100	0.0115	0.0025	+++	6.658e-06	0.000579645			TP73;TP73;TP73;TP73	NM_001126240;NM_005427;NM_001126242;NM_001126241	Body;Body;Body;Body	chr1:3634633-3635101	Island
cg02924487	1	3649344	0.0104	0.0018	+++	1.788e-08	4.2573e-06			TP73;TP73;TP73;TP73	NM_001126240;NM_005427;NM_001126242;NM_001126241	Body;Body;3'UTR;3'UTR	chr1:3649294-3649674	Island
cg17804348	1	3649473	0.0132	0.0022	+++	3.966e-09	1.14223e-06			TP73;TP73;TP73;TP73	NM_001126240;NM_005427;NM_001126242;NM_001126241	Body;Body;3'UTR;3'UTR	chr1:3649294-3649674	Island
cg07178825	1	3649574	0.0059	0.0014	+++	2.703e-05	0.00175608			TP73;TP73;TP73;TP73	NM_001126240;NM_005427;NM_001126242;NM_001126241	Body;Body;3'UTR;3'UTR	chr1:3649294-3649674	Island
cg17986341	1	3649771	0.0085	0.0018	+++	3.428e-06	0.000336807	rs9659687		TP73;TP73;TP73;TP73	NM_001126240;NM_001126242;NM_005427;NM_001126241	3'UTR;3'UTR;3'UTR;3'UTR	chr1:3649294-3649674	S_Shore
cg02693688	1	3818083	0.0054	0.0014	+++	0.0001026	0.00493745	rs72849340		LOC100133612;C1orf174	NR_024455;NM_207356	Body;TSS1500	chr1:3816356-3818084	Island
cg20959866	1	4714008	0.0084	0.0015	+++	2.099e-08	4.86929e-06			AJAP1;AJAP1	NM_018836;NM_001042478	TSS1500;TSS1500	chr1:4713989-4716555	Island
cg12065138	1	4771201	0.0081	0.0015	+++	1.197e-07	2.09963e-05			AJAP1;AJAP1	NM_018836;NM_001042478	Body;Body	chr1:4771652-4772545	N_Shore
cg04315255	1	5972012	-0.0075	0.0018	---	2.008e-05	0.00138938			NPHP4	NM_015102	Body
cg08622934	1	6054784	-0.0086	0.0019	---	6.944e-06	0.000599888		rs11120994				chr1:6051595-6052955	S_Shore
cg00252804	1	6170117	0.0061	0.0015	+++	6.31e-05	0.00340495			CHD5	NM_015557	Body
cg12135344	1	6188120	0.011	0.002	+++	2.285e-08	5.25088e-06			CHD5	NM_015557	Body	chr1:6187743-6188235	Island
cg04898695	1	6208717	0.0097	0.0019	+++	3.67e-07	5.32699e-05			CHD5	NM_015557	Body	chr1:6208716-6209039	Island
cg14995214	1	6240463	0.0079	0.0019	+++	2.215e-05	0.00150255			CHD5	NM_015557	TSS1500	chr1:6239237-6240814	Island
cg00282347	1	6241040	0.0077	0.0018	+++	1.745e-05	0.00124604			CHD5	NM_015557	TSS1500	chr1:6241031-6241251	Island
cg11726911	1	6241120	0.0098	0.0014	+++	6.15e-12	4.32641e-09			CHD5	NM_015557	TSS1500	chr1:6241031-6241251	Island					X
cg27527922	1	6260181	0.0069	0.0017	+++	3.512e-05	0.00216605			RPL22	NM_000983	TSS1500	chr1:6259178-6259883	S_Shore
cg26935168	1	6260346	0.0093	0.0012	+++	6.854e-14	8.12718e-11			RPL22	NM_000983	TSS1500	chr1:6259178-6259883	S_Shore
cg13476932	1	6260373	0.0049	0.0013	+++	0.0002605	0.00996786			RPL22	NM_000983	TSS1500	chr1:6259178-6259883	S_Shore
cg16094412	1	6266029	0.0108	0.0025	+++	1.388e-05	0.00104336			RNF207	NM_207396	TSS200	chr1:6265825-6266778	Island
cg11764177	1	6266416	0.0061	0.0015	+++	3.171e-05	0.00199335			RNF207	NM_207396	5'UTR	chr1:6265825-6266778	Island
cg15731815	1	6269260	0.0144	0.0021	+++	1.419e-11	8.76349e-09			RNF207	NM_207396	Body	chr1:6268820-6269588	Island
cg25286333	1	6269448	0.0136	0.0029	+++	2.522e-06	0.00026134			RNF207	NM_207396	Body	chr1:6268820-6269588	Island
cg19319393	1	6321737	0.0057	0.0014	+++	8.898e-05	0.00442676			GPR153	NM_207370	TSS1500	chr1:6320137-6320942	S_Shore
cg11714702	1	6362473	0.0097	0.0024	+++	6.616e-05	0.00353195			ACOT7;ACOT7;ACOT7;ACOT7	NM_181864;NM_181865;NM_007274;NM_181866	Body;Body;Body;Body
cg05944661	1	6457799	0.0073	0.0019	+++	9.191e-05	0.00453771						chr1:6452814-6454185	S_Shelf
cg27307523	1	6484668	0.0068	0.0016	+++	2.436e-05	0.0016186			ESPN	NM_031475	TSS200	chr1:6484503-6485327	Island
cg03397716	1	6484980	0.0104	0.0024	+++	1.151e-05	0.000897899			ESPN;ESPN	NM_031475;NM_031475	1stExon;5'UTR	chr1:6484503-6485327	Island
cg06965803	1	6531717	0.0049	0.0012	+++	7.176e-05	0.00375649			PLEKHG5;PLEKHG5;PLEKHG5;PLEKHG5;PLEKHG5	NM_001042664;NM_001042665;NM_198681;NM_020631;NM_001042663	Body;Body;Body;Body;Body	chr1:6530536-6531814	Island
cg03392612	1	6653634	-0.006	0.0015	---	6.583e-05	0.00351977	rs78053331	rs77005859	KLHL21	NM_014851	Body	chr1:6653397-6653674	Island
cg00103568	1	6659266	-0.0073	0.0017	---	1.66e-05	0.00119834			KLHL21	NM_014851	Body	chr1:6659125-6659505	Island
cg21899939	1	6659353	-0.0081	0.0022	---	0.0002102	0.00852165			KLHL21	NM_014851	Body	chr1:6659125-6659505	Island
cg23040782	1	6762215	0.01	0.0013	+++	1.518e-15	2.64703e-12			DNAJC11	NM_018198	TSS1500	chr1:6761295-6762131	S_Shore
cg10484659	1	6780166	0.0066	0.0015	+++	1.021e-05	0.000816593
cg04353586	1	7039323	0.0113	0.0021	+++	4.711e-08	9.62173e-06			CAMTA1	NM_015215	Body
cg13356540	1	7449057	0.0085	0.002	+++	2.662e-05	0.0017357			CAMTA1	NM_015215	Body
cg11755201	1	7551851	0.0078	0.0017	+++	4.54e-06	0.000424171	rs78656731		CAMTA1	NM_015215	Body
cg09889997	1	7692321	-0.0104	0.0026	---	8.911e-05	0.0044311			CAMTA1	NM_015215	Body							X
cg03762572	1	7692325	-0.0172	0.0037	---	3.134e-06	0.000312358			CAMTA1	NM_015215	Body
cg06800235	1	7692367	-0.0198	0.0034	---	9.338e-09	2.42668e-06	rs56282136		CAMTA1	NM_015215	Body							X
cg21173532	1	7701604	0.0068	0.0018	+++	0.0002176	0.0087245			CAMTA1	NM_015215	Body
cg23889047	1	7705756	-0.0063	0.0012	---	1.551e-07	2.60392e-05			CAMTA1	NM_015215	Body
cg00773965	1	7831173	0.0114	0.0027	+++	3.075e-05	0.00194272			VAMP3	NM_004781	TSS200	chr1:7831378-7831846	N_Shore
cg12258811	1	7844735	0.0118	0.0028	+++	2.093e-05	0.00143598			PER3	NM_016831	TSS200	chr1:7843915-7845104	Island
cg14204433	1	7844775	0.0201	0.0029	+++	3.84e-12	2.85602e-09			PER3;PER3	NM_016831;NM_016831	5'UTR;1stExon	chr1:7843915-7845104	Island
cg14413262	1	8384046	0.0084	0.002	+++	2.641e-05	0.0017258			SLC45A1	NM_001080397	TSS1500	chr1:8384387-8384719	N_Shore
cg06374766	1	9188925	0.0081	0.0019	+++	1.633e-05	0.00118462			GPR157	NM_024980	1stExon	chr1:9188503-9189743	Island
cg18595639	1	9324274	-0.0067	0.0018	---	0.0001607	0.0069537			H6PD	NM_004285	Body	chr1:9324202-9324439	Island
cg20700740	1	9339683	0.0228	0.0032	+++	6.75e-13	6.22523e-10												X
cg00149537	1	9409810	-0.0103	0.0028	---	0.0002406	0.0094032			SPSB1	NM_025106	5'UTR
cg04972459	1	9460204	-0.0059	0.0014	---	2.991e-05	0.00190006
cg02504229	1	9555380	0.0074	0.0016	+++	3.233e-06	0.000320684						chr1:9555379-9555652	Island
cg18771420	1	9555643	0.0075	0.0017	+++	1.282e-05	0.000977852						chr1:9555379-9555652	Island
cg13935689	1	9555691	0.006	0.0015	+++	7.958e-05	0.00406285						chr1:9555379-9555652	S_Shore
cg03653801	1	9747772	-0.0163	0.004	---	4.82e-05	0.00276562			PIK3CD	NM_005026	5'UTR	chr1:9749295-9750228	N_Shore					X
cg14037769	1	9895799	0.0059	0.0014	+++	1.895e-05	0.0013278
cg11399195	1	10364025	0.0093	0.0024	+++	8.759e-05	0.00437334	rs41274462		KIF1B;KIF1B	NM_015074;NM_183416	Body;Body
cg09578353	1	10490236	0.0065	0.0016	+++	4.298e-05	0.00252869			APITD1;APITD1;APITD1;APITD1;APITD1	NM_199294;NM_199294;NM_198544;NM_199295;NM_198544	5'UTR;1stExon;5'UTR;TSS1500;1stExon	chr1:10490200-10491072	Island
cg13904286	1	10531991	0.0086	0.0018	+++	1.105e-06	0.000133002			DFFA;DFFA	NM_004401;NM_213566	Body;Body	chr1:10532177-10532800	N_Shore
cg01824138	1	10699604	0.0117	0.002	+++	5.618e-09	1.55644e-06			CASZ1	NM_001079843	Body	chr1:10699394-10700098	Island
cg09415955	1	10709885	0.0058	0.0015	+++	8.632e-05	0.00432241			CASZ1;CASZ1	NM_017766;NM_001079843	Body;Body	chr1:10707810-10708140	S_Shore
cg10816626	1	10711457	0.0074	0.0019	+++	7.797e-05	0.00400034			CASZ1;CASZ1	NM_017766;NM_001079843	Body;Body	chr1:10713838-10714203	N_Shelf
cg15597109	1	10711695	0.01	0.0022	+++	8.342e-06	0.000694077			CASZ1;CASZ1	NM_017766;NM_001079843	Body;Body	chr1:10713838-10714203	N_Shelf
cg08885197	1	10747107	0.0055	0.0015	+++	0.0001607	0.0069537	rs7545505		CASZ1;CASZ1	NM_017766;NM_001079843	Body;Body
cg17158913	1	10764886	0.0086	0.0016	+++	5.623e-08	1.11604e-05			CASZ1;CASZ1	NM_001079843;NM_017766	5'UTR;5'UTR	chr1:10764449-10764925	Island
cg02335988	1	10815436	-0.0057	0.0015	---	0.0002337	0.00919937			CASZ1;CASZ1	NM_001079843;NM_017766	5'UTR;5'UTR
cg24298421	1	10856943	0.0079	0.0017	+++	2.308e-06	0.000244413			CASZ1;CASZ1	NM_001079843;NM_017766	TSS1500;TSS1500	chr1:10853894-10856964	Island
cg16427321	1	10917344	0.0122	0.0028	+++	1.391e-05	0.00104505
cg20453412	1	11020943	0.0056	0.0015	+++	0.0002423	0.00944918			C1orf127;C1orf127	NM_001170754;NM_173507	Body;Body
cg03005851	1	11113287	0.0053	0.0014	+++	0.0001231	0.00567838
cg25276694	1	11708949	0.0124	0.0029	+++	1.62e-05	0.00117745	rs75678560		FBXO2	NM_012168	Body	chr1:11708767-11709277	Island
cg05796704	1	11714218	0.0086	0.002	+++	2.838e-05	0.00182014			FBXO44;FBXO2;FBXO44;FBXO44;FBXO44	NM_183413;NM_012168;NM_183412;NM_033182;NM_001014765	TSS1500;Body;TSS1500;TSS1500;TSS1500	chr1:11714217-11715304	Island
cg22697136	1	11714248	0.0052	0.0011	+++	2.576e-06	0.00026594			FBXO44;FBXO2;FBXO44;FBXO44;FBXO44	NM_183413;NM_012168;NM_033182;NM_183412;NM_001014765	TSS1500;Body;TSS1500;TSS200;TSS1500	chr1:11714217-11715304	Island
cg16020346	1	11761078	0.0115	0.002	+++	9.015e-09	2.35602e-06			C1orf187	NM_198545	5'UTR
cg20627099	1	11822296	0.0055	0.0014	+++	7.955e-05	0.00406232		rs72856862				chr1:11822139-11822363	Island
cg05757654	1	11919554	0.007	0.0016	+++	2e-05	0.00138546	rs56094856		NPPB	NM_002521	TSS1500	chr1:11919115-11919555	Island
cg21393163	1	12217629	-0.0077	0.0015	---	1.167e-07	2.05832e-05
cg13836770	1	12226913	0.0108	0.0018	+++	1.293e-09	4.39848e-07		rs36205948	TNFRSF1B	NM_001066	TSS200	chr1:12226876-12227712	Island
cg00155063	1	12227825	0.0059	0.0014	+++	2.135e-05	0.00145805			TNFRSF1B	NM_001066	Body	chr1:12226876-12227712	S_Shore
cg13391664	1	12260067	-0.0074	0.0018	---	5.098e-05	0.002888			TNFRSF1B	NM_001066	Body
cg00384847	1	12291339	0.0092	0.0022	+++	3.702e-05	0.0022574			VPS13D;VPS13D	NM_018156;NM_015378	5'UTR;5'UTR	chr1:12289954-12290585	S_Shore					X
cg25155068	1	12587709	0.0073	0.0018	+++	7.539e-05	0.00390124
cg23813012	1	14026482	0.0218	0.0019	+++	1.172e-30	3.03998e-26			PRDM2	NM_001135610	TSS1500	chr1:14026481-14027200	Island
cg11964773	1	14924077	0.0058	0.0015	+++	0.0001526	0.00668475			KIAA1026;KIAA1026	NM_015209;NM_201628	TSS1500;TSS1500	chr1:14924610-14925993	N_Shore
cg15007156	1	14925135	0.0069	0.0018	+++	0.0001889	0.00786559			KIAA1026;KIAA1026	NM_201628;NM_015209	TSS200;TSS200	chr1:14924610-14925993	Island
cg21413173	1	15271952	0.0088	0.0019	+++	3.556e-06	0.000346268			KIAA1026;KIAA1026;KIAA1026;KIAA1026;KIAA1026	NM_201628;NM_001018001;NM_001017999;NM_015209;NM_001018000	Body;5'UTR;TSS1500;Body;Body
cg12436612	1	15386856	0.0067	0.0016	+++	1.636e-05	0.00118596			KIAA1026;KIAA1026;KIAA1026;KIAA1026;KIAA1026	NM_001017999;NM_201628;NM_001018001;NM_015209;NM_001018000	Body;Body;Body;Body;Body
cg03048488	1	15733844	-0.007	0.0017	---	3.932e-05	0.00236122						chr1:15736033-15737228	N_Shelf
cg02774015	1	15735880	0.0109	0.0021	+++	2.239e-07	3.53449e-05			EFHD2	NM_024329	TSS1500	chr1:15736033-15737228	N_Shore
cg17276021	1	16084445	0.0067	0.0013	+++	3.073e-07	4.59914e-05			FBLIM1	NM_017556	TSS1500	chr1:16085147-16085862	N_Shore
cg16519300	1	16084830	0.0046	0.0012	+++	0.0001761	0.00745376			FBLIM1	NM_017556	TSS1500	chr1:16085147-16085862	N_Shore
cg15472071	1	16085984	0.0051	0.0013	+++	9.74e-05	0.00474888			FBLIM1	NM_017556	5'UTR	chr1:16085147-16085862	S_Shore
cg04211179	1	16301562	0.008	0.0017	+++	5.355e-06	0.00048503			ZBTB17	NM_003443	5'UTR	chr1:16301902-16302672	N_Shore					X
cg11235583	1	16369437	0.0159	0.003	+++	1.156e-07	2.04065e-05			CLCNKB	NM_000085	TSS1500
cg08163163	1	16415115	0.0061	0.0017	+++	0.0002398	0.00938342
cg13110461	1	16475451	-0.0062	0.0016	---	0.000131	0.0059515			EPHA2	NM_004431	Body	chr1:16475111-16475324	S_Shore
cg02987928	1	16553456	0.0132	0.002	+++	1.616e-11	9.79072e-09						chr1:16553326-16553660	Island
cg24875017	1	17026258	0.0201	0.0051	+++	9.027e-05	0.00447431		rs77347183	ESPNP	NR_026567	Body	chr1:17025923-17027942	Island
cg05055766	1	17307215	0.0089	0.0019	+++	3.108e-06	0.000310213			MFAP2;MFAP2;MFAP2;MFAP2	NM_017459;NM_002403;NM_001135247;NM_001135248	5'UTR;TSS200;5'UTR;TSS200	chr1:17306551-17307363	Island
cg13942136	1	17313584	0.005	0.0011	+++	8.899e-06	0.00073162			ATP13A2;ATP13A2;ATP13A2	NM_022089;NM_001141974;NM_001141973	Body;Body;Body
cg22496437	1	17900032	0.0055	0.0014	+++	0.0001045	0.00501434			ARHGEF10L	NM_018125	5'UTR
cg13426876	1	18691894	0.0094	0.0025	+++	0.0002019	0.00827326			IGSF21	NM_032880	Body	chr1:18691874-18692081	Island
cg09670535	1	18959427	0.0061	0.0013	+++	1.36e-06	0.000158234			PAX7;PAX7;PAX7	NM_013945;NM_002584;NM_001135254	Body;Body;Body	chr1:18956895-18959829	Island
cg11844800	1	19201860	0.0042	0.0011	+++	0.0001806	0.00760005			ALDH4A1;ALDH4A1;ALDH4A1	NM_170726;NM_001161504;NM_003748	Body;Body;Body	chr1:19203874-19204234	N_Shelf
cg25384423	1	19208697	-0.0062	0.0017	---	0.0002217	0.0088419			ALDH4A1;ALDH4A1;ALDH4A1	NM_170726;NM_001161504;NM_003748	Body;Body;Body	chr1:19209626-19209914	N_Shore
cg16360668	1	19265059	-0.0054	0.0014	---	8.073e-05	0.00411044			IFFO2	NM_001136265	Body
cg12206846	1	19292493	0.0051	0.0014	+++	0.0002212	0.00882705
cg08530036	1	19496406	-0.007	0.0016	---	2.387e-05	0.00159216			UBR4	NM_020765	Body
cg26013235	1	19643906	-0.0083	0.0018	---	5.834e-06	0.000521136			PQLC2;PQLC2;PQLC2	NM_001040126;NM_001040125;NM_017765	5'UTR;5'UTR;5'UTR
cg16491362	1	19665070	0.0045	0.0012	+++	0.0001633	0.0070332						chr1:19665010-19665276	Island
cg27549720	1	19992167	0.0093	0.002	+++	5.002e-06	0.000460289			HTR6;HTR6	NM_000871;NM_000871	5'UTR;1stExon	chr1:19991146-19992788	Island
cg00576736	1	20030383	0.0072	0.0018	+++	8.484e-05	0.00426373			TMCO4	NM_181719	Body
cg14285308	1	20517512	-0.0053	0.0014	---	0.0001475	0.00651567			UBXN10	NM_152376	Body
cg16023415	1	20692812	-0.0175	0.0029	---	1.872e-09	6.01788e-07	rs4655203					chr1:20692582-20693534	Island
cg01084154	1	20692892	-0.0123	0.0023	---	1.035e-07	1.86513e-05						chr1:20692582-20693534	Island
cg16357353	1	20737787	-0.0055	0.0015	---	0.0001808	0.00760615
cg15142222	1	20878760	0.0051	0.0014	+++	0.0001809	0.00760959			FAM43B	NM_207334	TSS200	chr1:20878894-20880592	N_Shore
cg04850423	1	20880461	0.0078	0.002	+++	0.0001526	0.00668475	rs35972169		FAM43B;FAM43B	NM_207334;NM_207334	1stExon;3'UTR	chr1:20878894-20880592	Island
cg23993425	1	20880591	0.0056	0.0012	+++	6.346e-06	0.000556922			FAM43B;FAM43B	NM_207334;NM_207334	1stExon;3'UTR	chr1:20878894-20880592	Island
cg09793172	1	21044101	0.0195	0.0032	+++	1.323e-09	4.48949e-07			KIF17;KIF17	NM_020816;NM_001122819	1stExon;1stExon	chr1:21043832-21044771	Island
cg25277868	1	21059257	0.0069	0.0017	+++	7.981e-05	0.00407159			SH2D5;SH2D5	NM_001103161;NM_001103160	TSS200;TSS200	chr1:21058006-21059366	Island
cg07717763	1	21059365	0.0064	0.0018	+++	0.0002595	0.00994151	rs35106171		SH2D5;SH2D5	NM_001103161;NM_001103160	TSS1500;TSS1500	chr1:21058006-21059366	Island
cg25007705	1	21588799	-0.0079	0.0017	---	4.113e-06	0.000390787			ECE1;ECE1;ECE1;ECE1	NM_001113347;NM_001397;NM_001113349;NM_001113348	Body;Body;Body;Body
cg19776877	1	21929913	0.0061	0.0015	+++	5.478e-05	0.00305161	rs2625406		RAP1GAP;RAP1GAP;RAP1GAP	NM_001145658;NM_001145657;NM_002885	Body;Body;Body	chr1:21930179-21930380	N_Shore
cg11531272	1	21934679	0.0064	0.0015	+++	2.361e-05	0.00157777	rs72660316		RAP1GAP;RAP1GAP;RAP1GAP	NM_001145658;NM_001145657;NM_002885	Body;Body;Body
cg24852446	1	21934726	0.0066	0.0017	+++	0.000142	0.00633338			RAP1GAP;RAP1GAP;RAP1GAP	NM_001145658;NM_001145657;NM_002885	Body;Body;Body
cg09180977	1	22453144	-0.0176	0.003	---	3.387e-09	9.94099e-07			WNT4	NM_030761	Body	chr1:22456023-22456225	N_Shelf
cg10838091	1	22889780	0.0079	0.002	+++	5.342e-05	0.00299272			EPHA8;EPHA8	NM_020526;NM_001006943	TSS1500;TSS1500	chr1:22889595-22890096	Island
cg02623028	1	23003569	0.005	0.0013	+++	0.0001076	0.00512223						chr1:23003416-23003831	Island
cg24444923	1	23280477	0.008	0.0016	+++	1.048e-06	0.000127472						chr1:23279553-23280569	Island
cg02981928	1	23495492	0.0075	0.002	+++	0.0001894	0.00788245			LUZP1;LUZP1	NM_033631;NM_001142546	TSS200;TSS200
cg22865831	1	23495514	0.0075	0.0018	+++	3.03e-05	0.00192013			LUZP1;LUZP1	NM_033631;NM_001142546	TSS200;TSS200
cg19827787	1	23763612	0.0079	0.0018	+++	1.055e-05	0.000838776	rs58233188		ASAP3;ASAP3	NM_017707;NM_001143778	Body;Body	chr1:23763154-23763971	Island
cg14280658	1	23881754	0.0063	0.0016	+++	8.898e-05	0.00442676						chr1:23881017-23881755	Island
cg07560174	1	24018520	0.0131	0.0017	+++	4.107e-14	5.12929e-11			RPL11	NM_000975	Body	chr1:24018355-24018567	Island
cg16579893	1	24069514	0.0105	0.0025	+++	3.073e-05	0.00194205			TCEB3	NM_003198	TSS1500	chr1:24069695-24070615	N_Shore
cg10961323	1	24127976	0.0127	0.002	+++	2.412e-10	1.00891e-07			GALE;GALE	NM_000403;NM_001008216	TSS1500;TSS1500	chr1:24126799-24127549	S_Shore
cg12084952	1	24194979	0.0148	0.0037	+++	7.289e-05	0.00380509			FUCA1	NM_000147	TSS200	chr1:24194254-24194990	Island
cg05560725	1	24194989	0.019	0.0049	+++	0.000119	0.00553477			FUCA1	NM_000147	TSS200	chr1:24194254-24194990	Island
cg04552500	1	24645917	-0.0076	0.0019	---	4.816e-05	0.00276409			GRHL3;GRHL3	NM_198173;NM_198173	1stExon;5'UTR	chr1:24648202-24648985	N_Shelf
cg19590532	1	25255920	0.0109	0.0015	+++	2.105e-13	2.20608e-10			RUNX3;RUNX3	NM_001031680;NM_004350	Body;Body	chr1:25255527-25259005	Island
cg04221877	1	25257515	0.0081	0.0018	+++	5.197e-06	0.000473925			RUNX3;RUNX3	NM_004350;NM_001031680	TSS1500;Body	chr1:25255527-25259005	Island
cg18087266	1	25257629	0.0084	0.0015	+++	2.302e-08	5.2841e-06			RUNX3;RUNX3	NM_004350;NM_001031680	TSS1500;Body	chr1:25255527-25259005	Island
cg25882256	1	25257759	0.0107	0.0026	+++	3.22e-05	0.00201743		rs79211218	RUNX3;RUNX3	NM_004350;NM_001031680	TSS1500;Body	chr1:25255527-25259005	Island
cg04250451	1	25257784	0.0073	0.0019	+++	7.779e-05	0.00399357			RUNX3;RUNX3	NM_004350;NM_001031680	TSS1500;Body	chr1:25255527-25259005	Island
cg13305657	1	25258181	0.0058	0.0013	+++	1.012e-05	0.000811271			RUNX3;RUNX3	NM_004350;NM_001031680	TSS1500;Body	chr1:25255527-25259005	Island
cg04907595	1	25258264	0.0129	0.003	+++	2.024e-05	0.00139835	rs1065537		RUNX3;RUNX3	NM_004350;NM_001031680	TSS1500;Body	chr1:25255527-25259005	Island					X
cg20670361	1	25258679	0.0062	0.0012	+++	7.22e-07	9.37843e-05			RUNX3	NM_001031680	Body	chr1:25255527-25259005	Island
cg06640822	1	25291472	-0.0065	0.0016	---	6.681e-05	0.00355978	rs80256975		RUNX3;RUNX3	NM_001031680;NM_001031680	1stExon;5'UTR
cg18975416	1	25349562	-0.0066	0.0015	---	1.637e-05	0.00118648												X
cg11070193	1	26527870	0.0174	0.0046	+++	0.0001383	0.00619365		rs17163674	CATSPER4	NM_198137	Body
cg20415053	1	26527928	0.0278	0.0074	+++	0.0001704	0.00726511			CATSPER4	NM_198137	Body
cg16664472	1	26644822	-0.0063	0.0016	---	0.0001276	0.00583472			UBXN11;CD52	NM_145345;NM_001803	TSS200;Body
cg19677267	1	26645161	-0.0086	0.0021	---	4.46e-05	0.00260113			CD52;UBXN11	NM_001803;NM_145345	Body;TSS1500
cg23732845	1	26663426	0.0061	0.0015	+++	3.525e-05	0.00217213			AIM1L	NM_001039775	Body	chr1:26662538-26663466	Island
cg19924431	1	26735846	0.0069	0.0015	+++	9.509e-06	0.000770626			LIN28	NM_024674	TSS1500	chr1:26737246-26738148	N_Shore
cg12221565	1	26736143	0.0076	0.0014	+++	2.717e-08	6.07007e-06			LIN28	NM_024674	TSS1500	chr1:26737246-26738148	N_Shore
cg06577005	1	26758228	0.0086	0.0022	+++	9.836e-05	0.00478052			DHDDS;DHDDS	NM_205861;NM_024887	TSS1500;TSS1500	chr1:26758492-26758856	N_Shore
cg24585377	1	26857774	-0.0158	0.0025	---	2.265e-10	9.60173e-08			RPS6KA1	NM_002953	Body	chr1:26856191-26856684	S_Shore
cg08034986	1	26860677	-0.0057	0.0015	---	0.0001645	0.00707387			RPS6KA1	NM_002953	Body	chr1:26856191-26856684	S_Shelf
cg24468934	1	26880767	-0.0089	0.002	---	8.522e-06	0.000706081			MIR1976;RPS6KA1;RPS6KA1	NR_031740;NM_001006665;NM_002953	TSS1500;Body;Body
cg26005232	1	27247829	0.0078	0.0018	+++	8.124e-06	0.000678523		rs36109400	NUDC	NM_006600	TSS1500	chr1:27248048-27248619	N_Shore
cg24251497	1	27319578	0.0077	0.0016	+++	1.666e-06	0.000187375			TRNP1	NM_001013642	TSS1500	chr1:27320127-27321146	N_Shore
cg16352283	1	27338978	0.0068	0.0012	+++	1.207e-08	3.04883e-06			FAM46B	NM_052943	1stExon	chr1:27338879-27339441	Island
cg13782884	1	27339287	0.0119	0.003	+++	7.903e-05	0.00404123			FAM46B;FAM46B	NM_052943;NM_052943	5'UTR;1stExon	chr1:27338879-27339441	Island
cg06606318	1	27339314	0.0131	0.0022	+++	1.216e-09	4.18456e-07			FAM46B;FAM46B	NM_052943;NM_052943	5'UTR;1stExon	chr1:27338879-27339441	Island
cg12748890	1	27676205	0.022	0.0052	+++	2.531e-05	0.00166837			SYTL1	NM_032872	Body	chr1:27675919-27678016	Island
cg03750567	1	27676637	0.0226	0.0045	+++	6.827e-07	8.93637e-05			SYTL1	NM_032872	Body	chr1:27675919-27678016	Island					X
cg00851518	1	27676652	0.0199	0.0035	+++	1.202e-08	3.04176e-06			SYTL1	NM_032872	Body	chr1:27675919-27678016	Island
cg04123310	1	27677072	0.0099	0.0016	+++	1.069e-09	3.74389e-07		rs41291092	SYTL1	NM_032872	Body	chr1:27675919-27678016	Island
cg12742432	1	27677860	0.0072	0.0014	+++	1.448e-07	2.45683e-05			SYTL1	NM_032872	Body	chr1:27675919-27678016	Island
cg11929842	1	27677872	0.0065	0.0014	+++	1.61e-06	0.000182213			SYTL1	NM_032872	Body	chr1:27675919-27678016	Island
cg07744618	1	27678015	0.0046	0.0011	+++	3.925e-05	0.00235838			SYTL1	NM_032872	Body	chr1:27675919-27678016	Island
cg11529819	1	27695677	-0.007	0.0012	---	1.568e-09	5.17284e-07			FCN3;FCN3	NM_173452;NM_003665	3'UTR;3'UTR	chr1:27692412-27693243	S_Shelf
cg12484113	1	27898757	0.0055	0.0015	+++	0.0002235	0.00889403			AHDC1	NM_001029882	5'UTR	chr1:27901660-27902688	N_Shelf
cg11697038	1	27931284	0.0056	0.0015	+++	0.0002444	0.0095123			AHDC1	NM_001029882	TSS1500	chr1:27929705-27930866	S_Shore
cg23167456	1	27942186	0.0105	0.0024	+++	1.169e-05	0.000908525			FGR;FGR;FGR	NM_001042729;NM_001042747;NM_005248	Body;Body;Body	chr1:27941865-27942324	Island
cg17602903	1	27986074	0.0065	0.0017	+++	0.0001087	0.00516571						chr1:27986305-27986808	N_Shore
cg07892126	1	27986306	0.0083	0.0015	+++	4.334e-08	8.97095e-06						chr1:27986305-27986808	Island
cg22433862	1	28013341	0.0152	0.0032	+++	2.7e-06	0.000276677
cg15707455	1	28157011	0.0121	0.0023	+++	1.199e-07	2.10225e-05			PPP1R8;PPP1R8;PPP1R8	NM_014110;NM_002713;NM_138558	TSS1500;TSS1500;TSS1500	chr1:28157221-28157788	N_Shore
cg00533620	1	28241386	0.0051	0.0014	+++	0.0002175	0.00872133			RPA2	NM_002946	TSS200	chr1:28240584-28241535	Island
cg22711679	1	28241425	0.0088	0.0024	+++	0.000189	0.00786817			RPA2	NM_002946	TSS200	chr1:28240584-28241535	Island
cg01789150	1	28241495	0.0113	0.0019	+++	1.775e-09	5.76861e-07			RPA2	NM_002946	TSS1500	chr1:28240584-28241535	Island
cg08169949	1	28241532	0.0176	0.0022	+++	2.001e-15	3.38957e-12			RPA2	NM_002946	TSS1500	chr1:28240584-28241535	Island
cg21775279	1	28285385	0.0233	0.0035	+++	2.481e-11	1.42611e-08			XKR8;SMPDL3B	NM_018053;NM_014474	TSS1500;3'UTR	chr1:28286019-28286838	N_Shore
cg00265863	1	28286348	0.0097	0.0019	+++	5.235e-07	7.14202e-05			XKR8	NM_018053	TSS200	chr1:28286019-28286838	Island
cg06352370	1	28286365	0.0063	0.0017	+++	0.0002434	0.00948405			XKR8	NM_018053	TSS200	chr1:28286019-28286838	Island
cg24118052	1	28919387	0.0054	0.0011	+++	2.422e-06	0.000253702			RAB42	NM_152304	5'UTR	chr1:28919041-28919454	Island
cg07908197	1	29069012	-0.0074	0.0017	---	1.591e-05	0.00115922			YTHDF2	NM_016258	Body
cg11296230	1	29450836	0.0079	0.0017	+++	4.684e-06	0.000435663			TMEM200B	NM_001003682	TSS1500	chr1:29447699-29451847	Island
cg04596632	1	29451471	0.0099	0.0017	+++	1.063e-08	2.73673e-06	rs2993710		TMEM200B	NM_001003682	TSS1500	chr1:29447699-29451847	Island
cg21291672	1	29451713	0.0075	0.0018	+++	3.031e-05	0.00192047			TMEM200B	NM_001003682	TSS1500	chr1:29447699-29451847	Island
cg13466456	1	29587088	0.0066	0.0016	+++	4.056e-05	0.00241819			PTPRU;PTPRU;PTPRU	NM_133178;NM_133177;NM_005704	Body;Body;Body	chr1:29587087-29587412	Island
cg10010183	1	29651806	0.0074	0.0019	+++	7.293e-05	0.0038067			PTPRU;PTPRU;PTPRU	NM_133178;NM_133177;NM_005704	Body;Body;Body
cg08023265	1	31158138	0.0061	0.0011	+++	1.352e-08	3.34785e-06						chr1:31158009-31158261	Island
cg17484671	1	31158158	0.0119	0.0027	+++	1.018e-05	0.000814979						chr1:31158009-31158261	Island
cg23937078	1	31246279	0.0073	0.0019	+++	8.255e-05	0.00418054	rs61638087					chr1:31246010-31246280	Island
cg02100343	1	31538517	0.0097	0.0022	+++	6.891e-06	0.000596801			PUM1;PUM1;PUM1;PUM1	NM_001020658;NM_001020658;NM_014676;NM_014676	5'UTR;1stExon;1stExon;5'UTR	chr1:31538412-31538938	Island
cg24710886	1	31538937	0.0081	0.0018	+++	7.156e-06	0.000613351			PUM1;PUM1	NM_001020658;NM_014676	TSS1500;TSS1500	chr1:31538412-31538938	Island
cg08243849	1	31539007	0.0066	0.0011	+++	5.599e-09	1.55222e-06			PUM1;PUM1	NM_001020658;NM_014676	TSS1500;TSS1500	chr1:31538412-31538938	S_Shore
cg26360484	1	31885806	0.0083	0.0014	+++	4.231e-09	1.20932e-06			SERINC2	NM_178865	TSS200	chr1:31885794-31887010	Island
cg24693287	1	31885850	0.0143	0.0023	+++	5.906e-10	2.21017e-07			SERINC2	NM_178865	TSS200	chr1:31885794-31887010	Island				X
cg07924387	1	31885880	0.0062	0.0014	+++	1.842e-05	0.00129988			SERINC2	NM_178865	TSS200	chr1:31885794-31887010	Island
cg26034375	1	31907354	0.0038	0.0009	+++	6.569e-05	0.003515		rs71646321	SERINC2	NM_178865	3'UTR
cg07096763	1	31971752	-0.008	0.0021	---	0.0001015	0.00489587		rs71569984
cg00583861	1	32014363	0.0099	0.0021	+++	2.653e-06	0.000272668
cg12905085	1	32054510	0.0067	0.0017	+++	0.0001183	0.00551582						chr1:32054341-32054843	Island
cg18082979	1	32085118	0.0073	0.0017	+++	1.851e-05	0.00130512			HCRTR1	NM_001525	Body	chr1:32083149-32084069	S_Shore
cg22169053	1	32281460	0.0092	0.0014	+++	5.147e-11	2.7391e-08			SPOCD1	NM_144569	5'UTR
cg01070065	1	32714023	0.0043	0.0011	+++	4.954e-05	0.00282532			FAM167B	NM_032648	Body	chr1:32713918-32714186	Island
cg11286035	1	32714038	0.009	0.0011	+++	2.422e-15	4.02067e-12			FAM167B	NM_032648	Body	chr1:32713918-32714186	Island
cg09072560	1	32802218	0.0093	0.0018	+++	1.455e-07	2.46569e-05			MARCKSL1	NM_023009	TSS1500	chr1:32800859-32802229	Island
cg05936895	1	32816928	0.0079	0.0014	+++	4.182e-08	8.69535e-06						chr1:32817198-32817588	N_Shore
cg19921279	1	32827389	0.0076	0.0017	+++	4.413e-06	0.000414264			LOC100128071;TSSK3	NM_001167676;NM_052841	Body;TSS1500	chr1:32826944-32828017	Island
cg04093047	1	32827707	0.0085	0.0016	+++	6.046e-08	1.18453e-05			LOC100128071;LOC100128071;TSSK3	NM_001167676;NM_001167676;NM_052841	1stExon;5'UTR;TSS200	chr1:32826944-32828017	Island
cg01555014	1	32827710	0.0065	0.0017	+++	0.0001113	0.00526335			LOC100128071;LOC100128071;TSSK3	NM_001167676;NM_001167676;NM_052841	1stExon;5'UTR;TSS200	chr1:32826944-32828017	Island
cg15061530	1	32827834	0.0099	0.0024	+++	2.593e-05	0.00170059			LOC100128071;LOC100128071;TSSK3	NM_001167676;NM_001167676;NM_052841	1stExon;5'UTR;TSS200	chr1:32826944-32828017	Island
cg00251405	1	33219246	0.0093	0.0024	+++	0.0001018	0.0049052			KIAA1522	NM_020888	Body	chr1:33219427-33220028	N_Shore
cg11524235	1	33351587	0.0076	0.0019	+++	5.305e-05	0.00297803			HPCA	NM_002143	TSS1500	chr1:33351686-33352397	N_Shore
cg12598340	1	33367416	0.0062	0.0017	+++	0.0002526	0.00974917			TMEM54	NM_033504	TSS1500	chr1:33366792-33367002	S_Shore
cg13870102	1	33772519	0.0062	0.0016	+++	0.0001265	0.00579655						chr1:33772146-33773104	Island
cg00069002	1	33772736	0.0072	0.0014	+++	5.897e-07	7.90486e-05						chr1:33772146-33773104	Island
cg05382123	1	34632585	0.0061	0.0017	+++	0.0002198	0.00878808			C1orf94;CSMD2	NM_032884;NM_052896	TSS200;TSS1500	chr1:34628783-34630976	S_Shore
cg07594531	1	35225326	0.0052	0.0013	+++	8.977e-05	0.00445645			GJB4	NM_153212	TSS200	chr1:35227028-35227276	N_Shore
cg10708898	1	35309303	0.0053	0.0012	+++	1.356e-05	0.00102357
cg27303106	1	35545352	0.0064	0.0017	+++	0.0002602	0.00995822			ZMYM1	NM_024772	5'UTR	chr1:35544927-35545303	S_Shore
cg16815882	1	35908609	-0.005	0.0012	---	3.79e-05	0.00229454			KIAA0319L	NM_024874	Body
cg17474422	1	36039866	0.016	0.002	+++	4.696e-16	9.55348e-13			TFAP2E	NM_178548	Body	chr1:36038927-36040051	Island
cg05845757	1	36039885	0.0189	0.0024	+++	4.516e-15	6.98891e-12			TFAP2E	NM_178548	Body	chr1:36038927-36040051	Island
cg14285365	1	36643743	-0.0122	0.0026	---	2.979e-06	0.000299498	rs12563364		MAP7D1	NM_018067	Body	chr1:36643955-36644327	N_Shore
cg03954991	1	36916605	0.009	0.0021	+++	1.321e-05	0.00100226			OSCP1;OSCP1	NM_145047;NM_206837	TSS1500;TSS1500	chr1:36915796-36916324	S_Shore
cg09514174	1	36916681	0.0088	0.0023	+++	0.0001112	0.00526042			OSCP1;OSCP1	NM_145047;NM_206837	TSS1500;TSS1500	chr1:36915796-36916324	S_Shore
cg11596009	1	36916744	0.0072	0.0017	+++	3.371e-05	0.0020937			OSCP1;OSCP1	NM_145047;NM_206837	TSS1500;TSS1500	chr1:36915796-36916324	S_Shore				X
cg10779037	1	36930382	0.0092	0.002	+++	4.862e-06	0.000449099			MRPS15	NM_031280	TSS1500	chr1:36929414-36930131	S_Shore
cg15597096	1	37113074	0.005	0.0012	+++	3.585e-05	0.00220256
cg13100137	1	37937945	-0.009	0.0019	---	3.062e-06	0.000306359						chr1:37939723-37940650	N_Shore
cg20772512	1	38022359	0.0095	0.0019	+++	8.873e-07	0.000111167			DNALI1	NM_003462	TSS200	chr1:38022452-38022719	N_Shore
cg02930200	1	38022384	0.0069	0.0018	+++	0.0001291	0.00588386			DNALI1	NM_003462	TSS200	chr1:38022452-38022719	N_Shore
cg21488617	1	38022586	0.0136	0.0024	+++	1.418e-08	3.48426e-06			DNALI1	NM_003462	1stExon	chr1:38022452-38022719	Island					X
cg21171625	1	38022607	0.0153	0.0023	+++	2.026e-11	1.19265e-08	rs34767392		DNALI1	NM_003462	1stExon	chr1:38022452-38022719	Island
cg14830003	1	38022657	0.0189	0.0028	+++	8.003e-12	5.41821e-09			DNALI1	NM_003462	1stExon	chr1:38022452-38022719	Island					X
cg16109423	1	38022718	0.0087	0.002	+++	1.244e-05	0.000954657			DNALI1	NM_003462	Body	chr1:38022452-38022719	Island
cg13448605	1	38100467	0.0067	0.0015	+++	1.391e-05	0.00104505			RSPO1;RSPO1	NM_001038633;NM_001038633	1stExon;5'UTR	chr1:38099677-38100864	Island
cg13779907	1	38230073	0.0105	0.0017	+++	4.144e-10	1.62247e-07			EPHA10;EPHA10	NM_173641;NM_001099439	Body;Body	chr1:38229838-38230888	Island
cg21270860	1	38513318	0.0089	0.0023	+++	0.0001144	0.00537443			POU3F1	NM_002699	TSS1500	chr1:38510102-38513642	Island
cg12207153	1	38519255	0.0073	0.0017	+++	1.832e-05	0.00129502	rs80234001
cg09359017	1	39207132	0.0071	0.0016	+++	1.064e-05	0.000844152
cg10702770	1	39283780	0.016	0.0022	+++	6.14e-13	5.76149e-10						chr1:39283609-39284576	Island
cg22697325	1	39619385	0.0051	0.0012	+++	1.316e-05	0.000998829			MACF1	NM_012090	Body
cg09791673	1	39877065	0.0059	0.0014	+++	1.453e-05	0.00107951			KIAA0754;MACF1;MACF1	NM_015038;NM_012090;NM_033044	1stExon;Body;Body	chr1:39874018-39875239	S_Shore					X
cg08748615	1	39957298	0.0145	0.0026	+++	1.835e-08	4.35422e-06			BMP8A	NM_181809	TSS200	chr1:39956424-39958137	Island
cg13806070	1	39957390	0.0253	0.0023	+++	2.78e-27	4.27312e-23			BMP8A;BMP8A	NM_181809;NM_181809	1stExon;5'UTR	chr1:39956424-39958137	Island
cg03664992	1	39957393	0.0189	0.0016	+++	1.173e-31	4.42557e-27			BMP8A;BMP8A	NM_181809;NM_181809	1stExon;5'UTR	chr1:39956424-39958137	Island
cg25139493	1	39957400	0.0157	0.0019	+++	7.82e-16	1.4619e-12			BMP8A;BMP8A	NM_181809;NM_181809	1stExon;5'UTR	chr1:39956424-39958137	Island
cg12634306	1	40098811	0.0068	0.0017	+++	4.41e-05	0.00257995			HEYL	NM_014571	Body
cg13458335	1	40254859	0.0061	0.0016	+++	0.0001044	0.00501013			BMP8B	NM_001720	TSS1500	chr1:40253683-40255172	Island
cg27650434	1	40368189	0.0091	0.0016	+++	7.314e-09	1.95581e-06			MYCL1;MYCL1;MYCL1	NM_005376;NM_001033081;NM_001033082	TSS1500;TSS1500;TSS1500	chr1:40366595-40368213	Island
cg17514654	1	40368198	0.0093	0.0021	+++	1.249e-05	0.000957255			MYCL1;MYCL1;MYCL1	NM_005376;NM_001033081;NM_001033082	TSS1500;TSS1500;TSS1500	chr1:40366595-40368213	Island
cg07405182	1	40598455	0.0156	0.0037	+++	2.822e-05	0.00181408						chr1:40598508-40599209	N_Shore
cg16458866	1	40598779	0.0132	0.0036	+++	0.0001989	0.00818264		rs75482543				chr1:40598508-40599209	Island
cg07575466	1	40769708	0.0076	0.0016	+++	2.984e-06	0.000299856			COL9A2	NM_001852	Body	chr1:40769186-40769871	Island
cg26791464	1	40769744	0.0041	0.0011	+++	0.0001863	0.0077831			COL9A2	NM_001852	Body	chr1:40769186-40769871	Island
cg15264708	1	40780093	-0.0048	0.0013	---	0.0002363	0.00927621			COL9A2	NM_001852	Body	chr1:40781004-40781445	N_Shore
cg23847109	1	40783060	0.0142	0.0033	+++	1.616e-05	0.00117475			COL9A2	NM_001852	TSS200	chr1:40782220-40783145	Island
cg14198472	1	40942646	0.0096	0.0023	+++	3.504e-05	0.00216336			ZNF642	NM_198494	TSS1500	chr1:40942784-40943387	N_Shore
cg13935127	1	41128874	-0.0065	0.0017	---	0.0002116	0.00855834			RIMS3	NM_014747	5'UTR	chr1:41131111-41131378	N_Shelf
cg06379876	1	41220106	0.0097	0.0021	+++	2.933e-06	0.000295863	rs41268091		NFYC;NFYC;NFYC;NFYC;NFYC;MIR30E	NM_001142589;NM_014223;NM_001142587;NM_001142588;NM_001142590;NR_029846	Body;Body;Body;Body;Body;Body
cg26520930	1	41250117	0.0074	0.002	+++	0.0001739	0.00738399	rs12035854	rs79364948	KCNQ4;KCNQ4	NM_004700;NM_172163	Body;Body	chr1:41249090-41250161	Island
cg13426079	1	41284948	0.0063	0.0017	+++	0.0002215	0.00883477			KCNQ4;KCNQ4	NM_004700;NM_172163	Body;Body	chr1:41284847-41285149	Island
cg03461431	1	41285096	0.007	0.0019	+++	0.0002104	0.0085256		rs4660468	KCNQ4;KCNQ4	NM_004700;NM_172163	Body;Body	chr1:41284847-41285149	Island				X
cg15043057	1	41444788	0.0052	0.0014	+++	0.0002079	0.00844987			CTPS	NM_001905	TSS1500	chr1:41444870-41446116	N_Shore
cg00328724	1	41444812	0.0062	0.0015	+++	3.066e-05	0.0019388			CTPS	NM_001905	TSS200	chr1:41444870-41446116	N_Shore
cg19092368	1	41444829	0.0068	0.0014	+++	1.556e-06	0.000177164			CTPS	NM_001905	TSS200	chr1:41444870-41446116	N_Shore
cg13808663	1	41444854	0.0062	0.0016	+++	0.0001724	0.0073293	rs72663725		CTPS	NM_001905	TSS200	chr1:41444870-41446116	N_Shore
cg22224597	1	41444871	0.014	0.0019	+++	1.32e-13	1.46476e-10			CTPS	NM_001905	TSS200	chr1:41444870-41446116	Island
cg16523490	1	42115829	0.0059	0.0015	+++	0.0001351	0.00608911			HIVEP3;HIVEP3	NM_024503;NM_001127714	5'UTR;5'UTR
cg06520846	1	42921582	0.0088	0.0017	+++	1.702e-07	2.81753e-05			PPCS;ZMYND12;ZMYND12;PPCS;ZMYND12	NM_024664;NM_032257;NM_001146192;NM_001077447;NM_001146192	TSS1500;1stExon;5'UTR;TSS1500;1stExon	chr1:42921716-42922575	N_Shore
cg07515989	1	43250763	0.012	0.0019	+++	1.594e-10	7.10563e-08						chr1:43250762-43251082	Island
cg24634568	1	43250769	0.0146	0.0028	+++	2.136e-07	3.40427e-05						chr1:43250762-43251082	Island
cg18391694	1	43250900	0.0113	0.0028	+++	5.375e-05	0.00300837						chr1:43250762-43251082	Island
cg25285237	1	43296491	0.013	0.0028	+++	3.426e-06	0.00033669			ERMAP;ERMAP	NM_001017922;NM_018538	Body;Body							X
cg12410370	1	43296526	0.0141	0.003	+++	3.407e-06	0.00033514	rs33954154	rs56136737	ERMAP;ERMAP	NM_001017922;NM_018538	Body;Body
cg17585197	1	43389836	-0.0084	0.0022	---	0.0001516	0.00665499						chr1:43389835-43390551	Island
cg15821544	1	43473840	0.022	0.0029	+++	3.541e-14	4.50425e-11						chr1:43472867-43473334	S_Shore
cg18975156	1	43643537	0.0064	0.0017	+++	0.0001779	0.00751156	rs35361078		WDR65;WDR65;WDR65;WDR65	NM_001167966;NR_030778;NM_001167965;NM_152498	Body;Body;Body;Body
cg16251626	1	43672622	0.0051	0.0013	+++	6.585e-05	0.00352009	rs11210812		WDR65;WDR65;WDR65;WDR65	NM_001167966;NR_030778;NM_001167965;NM_152498	Body;Body;Body;Body						X
cg04289036	1	43751270	0.0079	0.0019	+++	5.233e-05	0.00294598			C1orf210;C1orf210;C1orf210	NM_001164829;NM_001164829;NM_182517	1stExon;5'UTR;TSS200
cg23800435	1	43751376	0.0074	0.002	+++	0.0001623	0.00699958			C1orf210;C1orf210	NM_001164829;NM_182517	TSS200;TSS200
cg08706567	1	43814983	0.0154	0.003	+++	2.367e-07	3.70275e-05			MPL	NM_005373	Body	chr1:43814305-43815277	Island					X
cg13393721	1	43815035	0.0101	0.002	+++	6.287e-07	8.3361e-05		rs41269541	MPL	NM_005373	Body	chr1:43814305-43815277	Island					X
cg20426709	1	43920264	0.0101	0.0022	+++	5.41e-06	0.000489264			HYI	NM_031207	TSS1500	chr1:43919083-43919814	S_Shore
cg18083817	1	44401760	0.0062	0.0011	+++	1.778e-08	4.23835e-06		rs12737332	ARTN;ARTN;ARTN;ARTN;ARTN	NM_057160;NM_057091;NM_003976;NM_057090;NM_001136215	1stExon;Body;Body;Body;Body	chr1:44401757-44402423	Island
cg06638529	1	44704073	-0.0057	0.0015	---	0.000135	0.00608725			ERI3	NM_024066	Body
cg16681083	1	44727237	0.0085	0.0021	+++	6.518e-05	0.00349266			ERI3	NM_024066	Body							X
cg04023150	1	44873064	-0.0068	0.0016	---	3.311e-05	0.00206231			RNF220	NM_018150	5'UTR	chr1:44871109-44874047	Island
cg15830864	1	44877749	-0.0119	0.0032	---	0.0002141	0.00862667			RNF220	NM_018150	5'UTR	chr1:44871109-44874047	S_Shelf
cg19692314	1	45042285	0.0045	0.0012	+++	9.582e-05	0.00468947			RNF220	NM_018150	Body
cg14611683	1	45452580	0.012	0.0017	+++	7.98e-13	7.24687e-10			EIF2B3;EIF2B3	NM_020365;NM_001166588	TSS1500;TSS1500	chr1:45452037-45452444	S_Shore				X
cg13951491	1	45793032	0.0068	0.0018	+++	0.0002014	0.00826011			HPDL	NM_032756	1stExon	chr1:45792419-45793301	Island
cg16593917	1	45793300	0.0059	0.0013	+++	5.623e-06	0.000505443			HPDL	NM_032756	1stExon	chr1:45792419-45793301	Island
cg24332710	1	46016173	0.0114	0.0021	+++	6.098e-08	1.19263e-05			AKR1A1;AKR1A1	NM_153326;NM_006066	TSS1500;TSS1500	chr1:46016403-46016694	N_Shore
cg18889144	1	46145067	0.0043	0.0012	+++	0.0002554	0.00982981			GPBP1L1	NM_021639	5'UTR
cg07168328	1	46871232	-0.006	0.0012	---	8.212e-07	0.000104287			FAAH	NM_001441	Body
ch.1.46653973R	1	46881386	-0.0093	0.0018	---	1.789e-07	2.93812e-05
cg17918558	1	46945595	0.0059	0.0013	+++	9.858e-06	0.000794257		rs57256367
cg27532171	1	46952054	0.0112	0.0018	+++	2.293e-10	9.68087e-08						chr1:46951168-46951792	S_Shore
cg09361491	1	47070176	0.0068	0.0018	+++	0.0001152	0.00540467			MKNK1;MKNK1;MKNK1;MKNK1;MKNK1	NM_198973;NR_024176;NR_024174;NM_003684;NM_001135553	TSS1500;TSS1500;TSS1500;TSS1500;TSS1500	chr1:47069615-47070179	Island
cg00128877	1	47070178	0.0092	0.0016	+++	5.644e-09	1.56156e-06			MKNK1;MKNK1;MKNK1;MKNK1;MKNK1	NM_198973;NR_024176;NR_024174;NM_003684;NM_001135553	TSS1500;TSS1500;TSS1500;TSS1500;TSS1500	chr1:47069615-47070179	Island
cg06955484	1	47695408	0.0057	0.0014	+++	7.93e-05	0.00405254		rs77410386	TAL1;TAL1	NM_003189;NM_003189	5'UTR;1stExon	chr1:47696504-47698197	N_Shore
cg19797376	1	47695475	0.0067	0.0015	+++	5.151e-06	0.000470454			TAL1	NM_003189	TSS200	chr1:47696504-47698197	N_Shore
cg04363624	1	47697965	0.0084	0.0022	+++	0.0001374	0.00616399						chr1:47696504-47698197	Island
cg19809499	1	47882265	0.0075	0.002	+++	0.0001488	0.00655704			FOXE3	NM_012186	1stExon	chr1:47881896-47883065	Island
cg18815943	1	47882314	0.0126	0.0024	+++	1.487e-07	2.51069e-05			FOXE3	NM_012186	1stExon	chr1:47881896-47883065	Island
cg01281911	1	47882686	0.0117	0.0023	+++	2.465e-07	3.83725e-05			FOXE3	NM_012186	1stExon	chr1:47881896-47883065	Island
cg23115387	1	47882936	0.0106	0.002	+++	8.099e-08	1.51549e-05			FOXE3	NM_012186	1stExon	chr1:47881896-47883065	Island
cg10172301	1	47903801	0.0064	0.0015	+++	2.698e-05	0.00175338			FOXD2;FOXD2	NM_004474;NM_004474	1stExon;5'UTR	chr1:47902793-47905518	Island
cg00203284	1	47910914	0.0062	0.0015	+++	2.145e-05	0.00146368						chr1:47909712-47911020	Island
cg01693598	1	47998637	0.005	0.0013	+++	9.07e-05	0.00448973						chr1:47998899-47999517	N_Shore
cg20907051	1	47999516	0.0074	0.0015	+++	3.014e-07	4.52553e-05		rs74069524				chr1:47998899-47999517	Island
cg20986652	1	48175663	0.0083	0.0013	+++	1.418e-10	6.34834e-08						chr1:48174494-48176519	Island
cg02364551	1	48176118	0.0116	0.0019	+++	1.175e-09	4.07047e-07						chr1:48174494-48176519	Island
cg00807959	1	48176281	0.0206	0.0024	+++	5.862e-18	1.88591e-14						chr1:48174494-48176519	Island
cg15009232	1	49085506	0.0085	0.0022	+++	7.61e-05	0.00392477			AGBL4	NM_032785	Body
cg02623400	1	50513749	0.013	0.0025	+++	1.871e-07	3.05225e-05			ELAVL4;ELAVL4	NM_001144777;NM_001144777	1stExon;5'UTR	chr1:50513644-50514320	Island
cg13678973	1	50513870	0.0069	0.0018	+++	0.0001311	0.00595474			ELAVL4	NM_001144777	Body	chr1:50513644-50514320	Island
cg01511557	1	50514319	0.0053	0.0014	+++	0.0001336	0.00603987			ELAVL4	NM_001144777	Body	chr1:50513644-50514320	Island
cg24397815	1	50798944	0.0125	0.0022	+++	2.44e-08	5.54565e-06						chr1:50798667-50799536	Island
cg26682922	1	50880150	0.0076	0.0017	+++	8.012e-06	0.000671737						chr1:50880916-50881516	N_Shore
cg04931216	1	50885132	0.0062	0.0017	+++	0.0002568	0.00986631			DMRTA2	NM_032110	Body	chr1:50884228-50891471	Island
cg03989480	1	50885352	0.0048	0.0013	+++	0.0001592	0.00690463			DMRTA2	NM_032110	Body	chr1:50884228-50891471	Island
cg12756396	1	50886969	0.0138	0.0033	+++	3.401e-05	0.00210918			DMRTA2	NM_032110	Body	chr1:50884228-50891471	Island
cg18198999	1	50890153	0.0072	0.0018	+++	8.302e-05	0.00419717			DMRTA2	NM_032110	TSS1500	chr1:50884228-50891471	Island
cg06645033	1	50890678	0.02	0.0016	+++	2.758e-35	1.90769e-30						chr1:50884228-50891471	Island
cg17744293	1	50890952	0.0085	0.0016	+++	1.909e-07	3.10084e-05	rs1278527					chr1:50884228-50891471	Island
cg01486262	1	50893067	0.0059	0.0014	+++	1.231e-05	0.000946606						chr1:50892437-50893243	Island
cg25281186	1	50893830	0.0051	0.0012	+++	3.949e-05	0.00236869						chr1:50892437-50893243	S_Shore
cg12421536	1	51426414	0.0113	0.0025	+++	4.87e-06	0.000449538			FAF1	NM_007051	TSS1500	chr1:51425447-51426070	S_Shore
cg14407667	1	51985209	0.0084	0.0015	+++	1.431e-08	3.50582e-06			EPS15	NM_001981	TSS1500	chr1:51984547-51985216	Island
cg10894072	1	51985215	0.0058	0.0016	+++	0.0002417	0.00943198			EPS15	NM_001981	TSS1500	chr1:51984547-51985216	Island
cg22812770	1	52195547	0.0092	0.0022	+++	1.99e-05	0.00138015			OSBPL9;OSBPL9;OSBPL9;OSBPL9;OSBPL9;OSBPL9;OSBPL9;OSBPL9;OSBPL9;OSBPL9	NM_148905;NM_148907;NM_148908;NM_148906;NM_024586;NM_148909;NM_148905;NM_148907;NM_148904;NM_148904	5'UTR;1stExon;Body;5'UTR;Body;Body;1stExon;5'UTR;1stExon;5'UTR	chr1:52195028-52195821	Island				X
cg16015712	1	53308597	0.0145	0.0023	+++	2.211e-10	9.38239e-08			ZYG11A	NM_001004339	1stExon	chr1:53308294-53309262	Island
cg06335143	1	53308654	0.0134	0.002	+++	5.777e-11	3.01578e-08			ZYG11A	NM_001004339	Body	chr1:53308294-53309262	Island
cg24466241	1	53308908	0.0218	0.0033	+++	5.275e-11	2.79235e-08			ZYG11A	NM_001004339	Body	chr1:53308294-53309262	Island
cg18184411	1	53309261	0.0092	0.0019	+++	9.495e-07	0.000117489			ZYG11A	NM_001004339	Body	chr1:53308294-53309262	Island
cg02977954	1	53371368	0.009	0.0023	+++	0.0001124	0.00530509			ECHDC2	NM_018281	Body
cg04765848	1	53527576	0.0081	0.0018	+++	7.17e-06	0.000614298			PODN	NM_153703	TSS1500	chr1:53527572-53528974	Island
cg18153869	1	53704641	0.0091	0.002	+++	4.434e-06	0.000416047			MAGOH	NM_002370	TSS1500	chr1:53703959-53704642	Island
cg04873053	1	53935918	0.0056	0.0015	+++	0.000231	0.00911557
cg10379418	1	53936188	0.0056	0.0013	+++	9.118e-06	0.00074549
cg09007354	1	54100163	0.0114	0.0021	+++	1.137e-07	2.01741e-05			GLIS1	NM_147193	5'UTR
cg08657361	1	54204252	0.0059	0.0016	+++	0.000158	0.00686262						chr1:54203402-54205310	Island
cg01182697	1	54520432	-0.006	0.0015	---	8.405e-05	0.00423839			C1orf83;TMEM59	NM_153035;NM_004872	Body;TSS1500	chr1:54518601-54519299	S_Shore
cg20793071	1	54520450	-0.0059	0.0015	---	0.0001171	0.00547833			C1orf83;TMEM59	NM_153035;NM_004872	Body;TSS1500	chr1:54518601-54519299	S_Shore
cg15089077	1	55246867	0.0089	0.0015	+++	1.02e-09	3.59351e-07			TTC22	NM_001114108	3'UTR	chr1:55246742-55247519	Island
cg24550149	1	55246954	0.0224	0.003	+++	1.139e-13	1.29154e-10			TTC22	NM_001114108	Body	chr1:55246742-55247519	Island
cg19022697	1	55247140	0.0267	0.0042	+++	2.468e-10	1.02734e-07			TTC22	NM_001114108	Body	chr1:55246742-55247519	Island					X
cg15645660	1	55247356	0.0289	0.005	+++	7.099e-09	1.90569e-06			TTC22	NM_001114108	Body	chr1:55246742-55247519	Island
cg18972998	1	55266296	0.009	0.0019	+++	1.702e-06	0.000190907			TTC22;TTC22	NM_001114108;NM_017904	1stExon;1stExon	chr1:55266277-55267058	Island
cg24697184	1	55266578	0.0075	0.0018	+++	2.422e-05	0.00161188			TTC22;TTC22	NM_001114108;NM_017904	1stExon;1stExon	chr1:55266277-55267058	Island
cg26413174	1	55266737	0.007	0.0017	+++	2.88e-05	0.00184224			TTC22;TTC22	NM_001114108;NM_017904	1stExon;1stExon	chr1:55266277-55267058	Island
cg22130834	1	55267046	0.0076	0.0019	+++	6.657e-05	0.00354882			TTC22;TTC22	NM_001114108;NM_017904	TSS200;TSS200	chr1:55266277-55267058	Island
cg04986555	1	55446708	0.006	0.0013	+++	2.029e-06	0.000220841			TMEM61;TMEM61	NM_182532;NM_182532	1stExon;5'UTR	chr1:55446087-55446846	Island
cg02392553	1	55462274	0.0077	0.0021	+++	0.0002208	0.00881617						chr1:55462688-55463010	N_Shore
cg09666006	1	55462628	0.0053	0.0013	+++	7.629e-05	0.00393213	rs1549566					chr1:55462688-55463010	N_Shore
cg02854331	1	55462704	0.0064	0.0015	+++	2.792e-05	0.0018001						chr1:55462688-55463010	Island
cg22037030	1	56139081	0.012	0.0021	+++	1.486e-08	3.62559e-06
cg20687616	1	56883736	0.0106	0.0023	+++	5.934e-06	0.00052859
cg04362706	1	57570305	0.0093	0.0017	+++	5.505e-08	1.09787e-05	rs12037367		DAB1	NM_021080	Body
cg15131883	1	57728520	0.0089	0.0021	+++	1.855e-05	0.00130705			DAB1	NM_021080	Body
cg17461600	1	57983368	0.0076	0.0019	+++	8.287e-05	0.00419469			DAB1	NM_021080	5'UTR
cg00944580	1	58333307	0.0065	0.0015	+++	6.871e-06	0.000595317			DAB1;MIR548D2	NM_021080;NR_030385	5'UTR;TSS1500							X
cg03513464	1	58898672	0.0085	0.0023	+++	0.0002537	0.00977798
cg00554413	1	59042113	0.0087	0.0014	+++	6.676e-10	2.4606e-07			TACSTD2	NM_002353	1stExon	chr1:59042013-59043295	Island
cg24851854	1	59042275	0.0172	0.0025	+++	3.273e-12	2.49696e-09		rs80358228	TACSTD2	NM_002353	1stExon	chr1:59042013-59043295	Island
cg10347335	1	59042971	0.0087	0.002	+++	1.023e-05	0.000818035	rs61779294		TACSTD2;TACSTD2	NM_002353;NM_002353	5'UTR;1stExon	chr1:59042013-59043295	Island
cg13443627	1	59043070	0.0162	0.0023	+++	2.513e-12	1.979e-09			TACSTD2;TACSTD2	NM_002353;NM_002353	5'UTR;1stExon	chr1:59042013-59043295	Island
cg16080552	1	59043199	0.0113	0.0022	+++	4.996e-07	6.86561e-05			TACSTD2	NM_002353	TSS200	chr1:59042013-59043295	Island
cg04863005	1	59043208	0.0092	0.0023	+++	6.75e-05	0.00358458			TACSTD2	NM_002353	TSS200	chr1:59042013-59043295	Island
cg16699148	1	59043255	0.0052	0.0013	+++	0.0001284	0.00585904			TACSTD2	NM_002353	TSS200	chr1:59042013-59043295	Island
cg06036239	1	59234929	0.0053	0.0014	+++	0.000105	0.00503078
cg20593826	1	59280370	0.0138	0.0021	+++	3.107e-11	1.74015e-08						chr1:59280240-59280490	Island
cg08731696	1	59280489	0.012	0.0026	+++	2.439e-06	0.000255032						chr1:59280240-59280490	Island
cg02951357	1	59280619	0.008	0.0013	+++	1.903e-09	6.10335e-07	rs72911550					chr1:59280951-59281194	N_Shore
cg04163847	1	59622594	0.0061	0.0014	+++	1.809e-05	0.00128335
cg00996847	1	59902528	0.0059	0.0013	+++	1.07e-05	0.000847454			FGGY;FGGY	NM_018291;NM_001113411	Body;Body
cg16378352	1	60280106	0.0063	0.0014	+++	5.943e-06	0.000529278	rs35781448		HOOK1	NM_015888	TSS1500	chr1:60280624-60281048	N_Shore
cg23996071	1	60280809	0.0062	0.0016	+++	0.0001211	0.00560606	rs34045351		HOOK1	NM_015888	1stExon	chr1:60280624-60281048	Island
cg15900248	1	60280812	0.0081	0.0021	+++	0.0001108	0.00524509	rs34045351		HOOK1	NM_015888	1stExon	chr1:60280624-60281048	Island
cg12067687	1	60280868	0.0065	0.0016	+++	5.084e-05	0.00288243			HOOK1	NM_015888	Body	chr1:60280624-60281048	Island
cg24740868	1	60539362	0.0049	0.0013	+++	0.0002204	0.00880444		rs41289384	C1orf87;C1orf87	NM_152377;NM_152377	1stExon;5'UTR	chr1:60539315-60539540	Island
cg10830841	1	61145559	-0.0079	0.0019	---	2.797e-05	0.0018022		rs77217317
cg07813031	1	61298421	-0.0087	0.002	---	1.46e-05	0.00108297
cg01051545	1	61508955	0.006	0.0016	+++	0.0002004	0.00822967						chr1:61508642-61509282	Island
cg11254532	1	61520399	0.0114	0.002	+++	1.62e-08	3.90659e-06						chr1:61519352-61519971	S_Shore
cg17941572	1	63784454	0.0092	0.0022	+++	2.226e-05	0.00150828						chr1:63782394-63790471	Island
cg18175808	1	63786271	0.0064	0.0017	+++	0.0001899	0.0078993						chr1:63782394-63790471	Island
cg11848563	1	63788557	0.0093	0.0014	+++	1.06e-11	6.8204e-09			FOXD3	NM_012183	TSS200	chr1:63782394-63790471	Island
cg22815110	1	63788933	0.0074	0.0017	+++	1.299e-05	0.000988638	rs2274187		FOXD3	NM_012183	1stExon	chr1:63782394-63790471	Island
cg15841063	1	63789500	0.0108	0.0022	+++	7.993e-07	0.000102037			FOXD3	NM_012183	1stExon	chr1:63782394-63790471	Island
cg13435718	1	63791922	0.0055	0.0013	+++	2.833e-05	0.00181862						chr1:63782394-63790471	S_Shore
cg01067151	1	63792863	0.0051	0.0014	+++	0.0001618	0.00698527						chr1:63795363-63796140	N_Shelf
cg05762488	1	64140332	0.0068	0.0016	+++	1.627e-05	0.00118109	rs78112333
cg20301308	1	65534742	-0.0071	0.0019	---	0.0002118	0.0085631						chr1:65532161-65533212	S_Shore
cg04924028	1	65535397	-0.0094	0.0022	---	1.759e-05	0.00125518						chr1:65533592-65533965	S_Shore
cg10482024	1	65613042	0.0054	0.0015	+++	0.0002582	0.00990726			AK3L1;AK3L1;AK3L1	NM_013410;NM_203464;NM_001005353	TSS1500;TSS200;TSS1500	chr1:65613041-65614898	Island
cg21683284	1	65774857	0.013	0.0026	+++	4.475e-07	6.28279e-05			DNAJC6	NM_014787	Body	chr1:65775018-65775746	N_Shore
cg16009734	1	65774867	0.0125	0.0027	+++	5.527e-06	0.000498325			DNAJC6	NM_014787	Body	chr1:65775018-65775746	N_Shore
cg15466952	1	65889855	-0.0086	0.002	---	2.504e-05	0.00165451			LEPR;LEPR;LEPROT;LEPR	NM_001003680;NM_001003679;NM_017526;NM_002303	5'UTR;5'UTR;Body;5'UTR	chr1:65885856-65886704	S_Shelf
cg11807188	1	65924844	-0.0081	0.0015	---	2.67e-08	5.98321e-06			LEPR;LEPR;LEPR	NM_001003680;NM_001003679;NM_002303	5'UTR;5'UTR;5'UTR
cg05694621	1	66767231	-0.0095	0.0023	---	2.903e-05	0.00185438			PDE4B;PDE4B;PDE4B	NM_001037341;NM_001037340;NM_002600	Body;Body;Body
cg06931515	1	67012301	0.0063	0.0017	+++	0.0002036	0.00832319			SGIP1	NM_032291	Body
cg23217983	1	67018825	0.0064	0.0012	+++	9.441e-08	1.72151e-05			SGIP1	NM_032291	Body
cg25030888	1	67156909	0.0105	0.0014	+++	4.211e-13	4.15114e-10			SGIP1	NM_032291	Body
cg01356829	1	67772896	-0.0057	0.0014	---	7.012e-05	0.00368692			IL12RB2	NM_001559	TSS200	chr1:67773329-67773767	N_Shore
cg27416067	1	67773128	0.0073	0.0019	+++	0.000121	0.00560456		rs79371593	IL12RB2;IL12RB2	NM_001559;NM_001559	5'UTR;1stExon	chr1:67773329-67773767	N_Shore
cg03641225	1	68512539	0.0053	0.0012	+++	8.607e-06	0.000711844			DIRAS3	NM_004675	Body	chr1:68512643-68513005	N_Shore
cg06802565	1	68788961	0.0156	0.0034	+++	4.597e-06	0.000428818
cg22076941	1	70036106	0.0078	0.002	+++	0.0001248	0.00573893						chr1:70032967-70034495	S_Shore					X
cg19601666	1	71172089	0.0089	0.0021	+++	1.528e-05	0.00112059
cg20457732	1	71172486	0.015	0.0033	+++	4.512e-06	0.000421935
cg15201877	1	71512973	0.0115	0.0014	+++	2.308e-16	5.06801e-13			PTGER3;PTGER3;PTGER3;PTGER3;PTGER3;PTGER3;PTGER3;PTGER3;PTGER3;PTGER3	NM_198718;NR_028294;NM_198714;NR_028293;NM_198716;NM_198717;NR_028292;NM_001126044;NM_198719;NM_198715	1stExon;Body;1stExon;Body;1stExon;1stExon;Body;1stExon;1stExon;1stExon	chr1:71512224-71513804	Island
cg17218713	1	71513114	0.0063	0.0016	+++	6.227e-05	0.00337332			PTGER3;PTGER3;PTGER3;PTGER3;PTGER3;PTGER3;PTGER3;PTGER3;PTGER3;PTGER3	NM_198718;NR_028294;NM_198714;NR_028293;NM_198716;NM_198717;NR_028292;NM_001126044;NM_198719;NM_198715	1stExon;Body;1stExon;Body;1stExon;1stExon;Body;1stExon;1stExon;1stExon	chr1:71512224-71513804	Island
cg03726881	1	71513726	0.006	0.0016	+++	0.0001484	0.00654428			PTGER3;PTGER3;PTGER3;PTGER3;PTGER3;PTGER3;PTGER3;PTGER3;PTGER3;PTGER3	NM_198714;NM_001126044;NM_198719;NM_198716;NM_198715;NR_028293;NM_198718;NR_028292;NR_028294;NM_198717	TSS1500;TSS1500;TSS1500;TSS1500;TSS1500;TSS1500;TSS1500;TSS1500;TSS1500;TSS1500	chr1:71512224-71513804	Island
cg09365529	1	75140289	0.0075	0.002	+++	0.0001472	0.00650588	rs10789400		C1orf173	NM_001002912	TSS1500
cg22694818	1	75595970	0.0146	0.0019	+++	3.119e-14	4.01997e-11		rs41289230	LHX8	NM_001001933	5'UTR	chr1:75595813-75596162	Island
cg07563793	1	75596336	0.0088	0.0016	+++	4.098e-08	8.57224e-06		rs41289232	LHX8	NM_001001933	5'UTR	chr1:75596723-75596947	N_Shore
cg23845450	1	75597887	0.0085	0.0021	+++	4.561e-05	0.00264776			LHX8	NM_001001933	Body	chr1:75595813-75596162	S_Shore
cg11842415	1	75599667	0.0083	0.0013	+++	7.563e-11	3.75899e-08			LHX8	NM_001001933	Body	chr1:75600674-75601415	N_Shore
cg05352087	1	75600124	0.0055	0.0014	+++	7.193e-05	0.00376349			LHX8	NM_001001933	Body	chr1:75600674-75601415	N_Shore
cg13691003	1	75600399	0.0074	0.0016	+++	4.06e-06	0.000386459			LHX8	NM_001001933	Body	chr1:75600674-75601415	N_Shore
cg10095577	1	75600421	0.0051	0.0013	+++	0.000146	0.00646524			LHX8	NM_001001933	Body	chr1:75600674-75601415	N_Shore
cg18877763	1	76539186	0.0079	0.0021	+++	0.0001267	0.00580444			ST6GALNAC3;ST6GALNAC3	NM_152996;NM_001160011	TSS1500;TSS1500	chr1:76540147-76540653	N_Shore
cg27230067	1	77933593	-0.0066	0.0013	---	7.669e-07	9.84457e-05			AK5;AK5	NM_174858;NM_012093	Body;Body							X
cg14613228	1	78621066	0.006	0.0015	+++	0.0001047	0.0050193
cg11842367	1	78703580	0.0076	0.0021	+++	0.0002229	0.00887696			MGC27382	NR_027310	Body
cg02859837	1	78957515	0.0077	0.0019	+++	3.239e-05	0.00202597	rs3766354		PTGFR;PTGFR	NM_001039585;NM_000959	5'UTR;5'UTR	chr1:78956624-78957516	Island
cg14319235	1	79472282	0.0067	0.0013	+++	3.612e-07	5.26531e-05			ELTD1	NM_022159	Body	chr1:79472281-79472537	Island
cg04360793	1	79472361	0.0114	0.0024	+++	2.45e-06	0.000256053			ELTD1;ELTD1	NM_022159;NM_022159	5'UTR;1stExon	chr1:79472281-79472537	Island
cg15393179	1	82620086	0.0077	0.0019	+++	7.818e-05	0.00400863
cg10221856	1	84323577	-0.0082	0.002	---	6.287e-05	0.00339651						chr1:84326267-84326838	N_Shelf
cg23251798	1	84902639	-0.0096	0.0022	---	1.546e-05	0.00113119
cg11654024	1	85230119	0.007	0.0017	+++	4.4e-05	0.00257555
cg07110659	1	85313079	-0.0083	0.0018	---	7.044e-06	0.000606594	rs12062882		LPAR3	NM_012152	Body
cg07553626	1	85359119	0.007	0.0018	+++	0.0001317	0.00597415			LPAR3	NM_012152	TSS1500	chr1:85358359-85359187	Island
cg15639684	1	85464110	0.0068	0.0018	+++	0.0001232	0.00568173			MCOLN2	NM_153259	TSS1500	chr1:85463884-85464167	Island
cg06402325	1	85464166	0.0064	0.0017	+++	0.0001325	0.00600256			MCOLN2	NM_153259	TSS1500	chr1:85463884-85464167	Island
cg00576075	1	85725654	0.0124	0.0017	+++	4.996e-13	4.78849e-10			C1orf52;C1orf52	NM_198077;NR_024113	TSS1500;TSS1500	chr1:85724701-85725524	S_Shore
cg04453065	1	86046661	0.0049	0.0013	+++	0.0001075	0.00511982			CYR61;CYR61	NM_001554;NM_001554	1stExon;5'UTR	chr1:86046362-86047240	Island
cg00418071	1	86073001	0.0067	0.0016	+++	1.98e-05	0.00137505	rs4949915
cg19800670	1	86081701	0.0117	0.0017	+++	3.172e-12	2.42883e-09						chr1:86081700-86082068	Island
cg24439713	1	86081713	0.0073	0.0015	+++	4.914e-07	6.78212e-05						chr1:86081700-86082068	Island
cg23173688	1	86081894	0.0089	0.002	+++	7.844e-06	0.00066099						chr1:86081700-86082068	Island
cg07598580	1	86620525	0.0058	0.0013	+++	9.052e-06	0.000741555			COL24A1	NM_152890	Body	chr1:86621278-86622871	N_Shore
cg17223809	1	86620676	0.0067	0.0016	+++	1.5e-05	0.00110651			COL24A1	NM_152890	Body	chr1:86621278-86622871	N_Shore					X
cg11973602	1	86861439	0.01	0.0018	+++	1.428e-08	3.50261e-06			ODF2L;ODF2L	NM_020729;NM_001007022	5'UTR;5'UTR	chr1:86861566-86862083	N_Shore
cg13228636	1	87989964	0.0065	0.0016	+++	6.721e-05	0.00357421
cg21144928	1	88928678	0.0108	0.0026	+++	2.617e-05	0.00171416						chr1:88928283-88928760	Island
cg22605303	1	91172472	0.0078	0.0015	+++	1.116e-07	1.98609e-05						chr1:91172102-91172771	Island
cg06533314	1	91176810	0.0075	0.0013	+++	9.282e-09	2.41364e-06						chr1:91176404-91176701	S_Shore
cg15979173	1	91182128	0.011	0.0019	+++	7.538e-09	2.00666e-06			BARHL2	NM_020063	1stExon	chr1:91182097-91182364	Island
cg13486820	1	91182288	0.0072	0.0015	+++	3.402e-06	0.000334886			BARHL2	NM_020063	1stExon	chr1:91182097-91182364	Island
cg26332310	1	91182305	0.0074	0.0018	+++	4.686e-05	0.00270594			BARHL2	NM_020063	1stExon	chr1:91182097-91182364	Island
cg17241310	1	91182856	0.0105	0.002	+++	1.868e-07	3.04976e-05		rs77010101	BARHL2	NM_020063	TSS200	chr1:91182509-91182857	Island
cg11823511	1	91183697	0.0082	0.0019	+++	1.737e-05	0.0012414			BARHL2	NM_020063	TSS1500	chr1:91183240-91184540	Island
cg22507154	1	91185233	0.0213	0.0028	+++	4.844e-14	5.94773e-11						chr1:91185156-91185577	Island
cg26568372	1	91190173	0.0082	0.0019	+++	1.231e-05	0.000946606						chr1:91190489-91192804	N_Shore
cg05039548	1	91190366	0.0071	0.0017	+++	2.568e-05	0.0016882						chr1:91190489-91192804	N_Shore
cg20634266	1	91190493	0.007	0.0017	+++	3.197e-05	0.00200696						chr1:91190489-91192804	Island
cg08062812	1	91191232	0.0053	0.0014	+++	0.0001303	0.00592684						chr1:91190489-91192804	Island
cg04560225	1	91195336	0.0075	0.0017	+++	1.902e-05	0.00133158						chr1:91190489-91192804	S_Shelf
cg27523527	1	91196145	0.0123	0.0016	+++	4.372e-14	5.40014e-11	rs12042107					chr1:91190489-91192804	S_Shelf
cg14419975	1	91196332	0.0159	0.0018	+++	4.937e-18	1.63914e-14						chr1:91190489-91192804	S_Shelf
cg16400631	1	91300215	0.0104	0.0029	+++	0.0002565	0.00985934						chr1:91300979-91301891	N_Shore
cg17443359	1	91300231	0.0082	0.0021	+++	0.0001088	0.00516928						chr1:91300979-91301891	N_Shore
cg20387429	1	91300288	0.0078	0.0021	+++	0.0001377	0.00617344						chr1:91300979-91301891	N_Shore
cg18486235	1	91300387	0.0073	0.002	+++	0.0002114	0.00855526						chr1:91300979-91301891	N_Shore				X
cg04929703	1	91300390	0.0089	0.0018	+++	6.368e-07	8.42194e-05						chr1:91300979-91301891	N_Shore
cg09793883	1	91300559	0.0061	0.0014	+++	1.18e-05	0.00091536						chr1:91300979-91301891	N_Shore
cg05888175	1	91301204	0.0078	0.0014	+++	6.745e-08	1.30015e-05						chr1:91300979-91301891	Island
cg06849504	1	91301484	0.0048	0.0013	+++	0.0001554	0.00677878						chr1:91300979-91301891	Island
cg00503383	1	91301651	0.0147	0.0029	+++	4.398e-07	6.20196e-05						chr1:91300979-91301891	Island
cg18235734	1	91301731	0.0163	0.0036	+++	7.007e-06	0.000604199						chr1:91300979-91301891	Island
cg17799946	1	91301962	0.0081	0.0018	+++	6.529e-06	0.00057093						chr1:91300979-91301891	S_Shore
cg01890417	1	91488275	0.007	0.0017	+++	5.733e-05	0.00316016			ZNF644;ZNF644;ZNF644	NM_032186;NM_201269;NM_016620	TSS1500;TSS1500;TSS1500	chr1:91487158-91487807	S_Shore
cg21382567	1	92263858	0.0066	0.0016	+++	2.763e-05	0.00178667			TGFBR3	NM_003243	Body
cg09935388	1	92947588	0.0111	0.0027	+++	4.589e-05	0.00266215			GFI1;GFI1;GFI1	NM_001127215;NM_001127216;NM_005263	Body;Body;Body	chr1:92945907-92952609	Island
cg27290394	1	92950244	0.0084	0.0016	+++	9.79e-08	1.7789e-05			GFI1;GFI1;GFI1	NM_001127216;NM_005263;NM_001127215	5'UTR;5'UTR;TSS1500	chr1:92945907-92952609	Island
cg00791905	1	92950472	0.0066	0.0012	+++	1.097e-07	1.95731e-05			GFI1;GFI1;GFI1	NM_001127216;NM_005263;NM_001127215	5'UTR;5'UTR;TSS1500	chr1:92945907-92952609	Island
cg25232660	1	92951909	0.0062	0.0016	+++	8.875e-05	0.00441744			GFI1;GFI1	NM_001127216;NM_005263	TSS1500;5'UTR	chr1:92945907-92952609	Island
cg11954479	1	92952196	0.0089	0.0016	+++	6.786e-08	1.30686e-05	rs74883632		GFI1;GFI1	NM_001127216;NM_005263	TSS1500;5'UTR	chr1:92945907-92952609	Island
cg04158367	1	92952440	0.0157	0.0024	+++	8.809e-11	4.30102e-08			GFI1;GFI1	NM_001127216;NM_005263	TSS1500;TSS200	chr1:92945907-92952609	Island
cg17140307	1	93251203	0.0122	0.0024	+++	2.812e-07	4.27794e-05			EVI5	NM_005665	Body	chr1:93249938-93251096	S_Shore
cg15130788	1	93913424	0.0083	0.0019	+++	1.151e-05	0.000897899			FNBP1L;FNBP1L;FNBP1L	NM_017737;NM_001164473;NM_001024948	TSS1500;TSS1500;TSS1500	chr1:93913636-93914524	N_Shore
cg08237401	1	94057789	-0.009	0.0021	---	2.307e-05	0.00154976			BCAR3	NM_003567	Body
cg09360041	1	94587905	0.0081	0.0021	+++	0.0001181	0.00550835	rs11803374		ABCA4	NM_000350	TSS1500
cg23257569	1	94703343	0.0076	0.0014	+++	1.212e-07	2.11789e-05			ARHGAP29	NM_004815	TSS200	chr1:94702690-94703344	Island
cg24150153	1	94703463	0.0063	0.0012	+++	4.843e-07	6.71764e-05			ARHGAP29	NM_004815	TSS200	chr1:94702690-94703344	S_Shore
cg26112574	1	94765135	0.0113	0.0026	+++	1.112e-05	0.00087223		rs80070424
cg12599850	1	95006451	0.0064	0.0015	+++	3.047e-05	0.00192855			F3	NM_001993	Body	chr1:95006837-95008051	N_Shore
cg27514730	1	95027075	0.0072	0.0017	+++	1.986e-05	0.00137829
cg04079215	1	95095221	0.0089	0.0017	+++	1.866e-07	3.04889e-05
cg20817062	1	95285349	0.0055	0.0015	+++	0.0001889	0.00786559			SLC44A3;SLC44A3	NM_001114106;NM_152369	TSS1500;TSS1500	chr1:95285602-95286319	N_Shore
cg26879578	1	95700272	0.0094	0.0018	+++	8.54e-08	1.58366e-05			RWDD3;RWDD3	NM_001128142;NM_015485	Body;Body	chr1:95699725-95700142	S_Shore
cg02658730	1	98510182	0.0046	0.0012	+++	0.0001816	0.00762821						chr1:98510966-98511710	N_Shore
cg14969332	1	99728826	-0.0055	0.0015	---	0.0002501	0.00967878			LPPR4;LPPR4	NM_014839;NM_001166252	TSS1500;TSS1500	chr1:99729982-99730335	N_Shore
cg08139499	1	100816943	0.0117	0.0018	+++	2.327e-10	9.79452e-08			CDC14A;CDC14A;CDC14A	NM_003672;NM_033313;NM_033312	TSS1500;TSS1500;TSS1500	chr1:100817709-100818899	N_Shore
cg11882432	1	101005509	0.0071	0.0017	+++	3.768e-05	0.0022865			GPR88	NM_022049	Body	chr1:101004471-101005885	Island
cg25762679	1	101185311	0.0058	0.0015	+++	0.0001423	0.00634404			VCAM1;VCAM1;VCAM1;VCAM1	NM_080682;NM_001078;NM_001078;NM_080682	1stExon;1stExon;5'UTR;5'UTR
cg17859448	1	101703749	0.0077	0.002	+++	0.0001483	0.00654057			S1PR1	NM_001400	5'UTR	chr1:101701785-101702068	S_Shore
cg21809447	1	102462682	0.011	0.0023	+++	2.481e-06	0.000258447			OLFM3;OLFM3	NM_058170;NM_058170	5'UTR;1stExon
cg18125865	1	104068118	0.0163	0.0032	+++	2.369e-07	3.70449e-05			RNPC3	NM_017619	TSS1500	chr1:104068487-104068913	N_Shore
cg00860370	1	104068121	0.0211	0.0034	+++	7.323e-10	2.6566e-07			RNPC3	NM_017619	TSS1500	chr1:104068487-104068913	N_Shore
cg24662718	1	108507468	0.0059	0.0015	+++	6.384e-05	0.00343728			VAV3	NM_006113	1stExon	chr1:108507251-108507841	Island
cg08460435	1	109203610	0.0092	0.0021	+++	1.311e-05	0.000996127			C1orf59;C1orf59;C1orf59	NM_001102592;NM_001102592;NM_144584	1stExon;5'UTR;5'UTR	chr1:109203593-109204378	Island
cg12100751	1	109203672	0.0217	0.0022	+++	2.991e-22	2.14019e-18			C1orf59;C1orf59;C1orf59	NM_001102592;NM_001102592;NM_144584	1stExon;5'UTR;5'UTR	chr1:109203593-109204378	Island
cg21144922	1	109204168	0.0143	0.0022	+++	1.924e-10	8.32627e-08			C1orf59;C1orf59	NM_144584;NM_001102592	TSS200;TSS1500	chr1:109203593-109204378	Island
cg27587125	1	109204207	0.0096	0.0018	+++	5.65e-08	1.11979e-05			C1orf59;C1orf59	NM_144584;NM_001102592	TSS200;TSS1500	chr1:109203593-109204378	Island
cg24737783	1	109204304	0.0058	0.0015	+++	0.0001689	0.00721375			C1orf59;C1orf59	NM_144584;NM_001102592	TSS200;TSS1500	chr1:109203593-109204378	Island
cg13201461	1	109288968	0.0052	0.0013	+++	3.496e-05	0.00215939			STXBP3	NM_007269	TSS1500	chr1:109289018-109289822	N_Shore
cg11666924	1	109289079	0.0075	0.0014	+++	3.813e-08	8.07786e-06			STXBP3	NM_007269	TSS1500	chr1:109289018-109289822	Island
cg01778864	1	109729851	-0.0054	0.0014	---	0.0001458	0.00645845			KIAA1324	NM_020775	Body
cg07196577	1	109850486	-0.0063	0.0017	---	0.0001511	0.00664006			MYBPHL	NM_001010985	TSS1500
cg20591472	1	110008990	0.0124	0.0021	+++	1.522e-09	5.05727e-07			SYPL2	NM_001040709	TSS200	chr1:110008962-110010124	Island		X
cg13673164	1	110009509	0.0092	0.002	+++	3.835e-06	0.000368593	rs12750682		SYPL2	NM_001040709	1stExon	chr1:110008962-110010124	Island
cg19244300	1	110113304	0.0059	0.0014	+++	1.513e-05	0.00111372			GNAI3	NM_006496	Body
cg02361903	1	110452616	-0.0067	0.0015	---	9.698e-06	0.000782581			CSF1;CSF1;CSF1;CSF1	NM_172212;NM_000757;NM_172211;NM_172210	TSS1500;TSS1500;TSS1500;TSS1500	chr1:110453143-110453889	N_Shore
cg00484358	1	110610995	0.0061	0.001	+++	6.55e-09	1.77554e-06			ALX3	NM_006492	Body	chr1:110610265-110613303	Island
cg22494858	1	110611712	0.0059	0.0015	+++	0.0001178	0.00550054		rs79306185	ALX3	NM_006492	Body	chr1:110610265-110613303	Island
cg08471800	1	110626868	0.0085	0.0021	+++	3.752e-05	0.00227951						chr1:110626528-110627484	Island
cg04792863	1	110627197	0.0078	0.0016	+++	4.858e-07	6.72945e-05						chr1:110626528-110627484	Island
cg26569469	1	110753895	0.007	0.0019	+++	0.0001574	0.00684659			KCNC4;KCNC4;KCNC4	NM_153763;NM_001039574;NM_004978	TSS200;TSS200;TSS200	chr1:110752256-110754794	Island
cg05675373	1	110754257	0.0074	0.0015	+++	1.487e-06	0.000170571			KCNC4;KCNC4;KCNC4	NM_001039574;NM_004978;NM_153763	1stExon;1stExon;1stExon	chr1:110752256-110754794	Island
cg00961640	1	110933767	0.0063	0.0014	+++	4.103e-06	0.000390105			SLC16A4	NM_004696	TSS200
cg10586423	1	111015513	0.0071	0.0017	+++	2.814e-05	0.00180978
cg15726426	1	111216839	0.0111	0.0016	+++	8.852e-12	5.87794e-09			KCNA3	NM_002232	1stExon	chr1:111216244-111217937	Island
cg22871908	1	111323421	0.0088	0.0017	+++	1.25e-07	2.17422e-05						chr1:111323223-111323433	Island
cg02838118	1	111506021	0.0084	0.0021	+++	6.156e-05	0.00334358			C1orf103;C1orf103	NM_018372;NM_001006945	Body;5'UTR	chr1:111505881-111507007	Island
cg08541521	1	111506029	0.0126	0.0015	+++	1.444e-17	4.19078e-14			C1orf103;C1orf103	NM_018372;NM_001006945	Body;5'UTR	chr1:111505881-111507007	Island
cg04577625	1	111506380	0.0079	0.0017	+++	3.741e-06	0.000361147			C1orf103;C1orf103;C1orf103;C1orf103	NM_001006945;NM_018372;NM_001006945;NM_018372	1stExon;5'UTR;5'UTR;1stExon	chr1:111505881-111507007	Island
cg26522319	1	111506511	0.0155	0.0023	+++	8.138e-12	5.50064e-09			C1orf103;C1orf103;C1orf103;C1orf103	NM_001006945;NM_018372;NM_001006945;NM_018372	1stExon;5'UTR;5'UTR;1stExon	chr1:111505881-111507007	Island
cg26518580	1	111742515	-0.0079	0.0018	---	1.885e-05	0.00132258			DENND2D	NM_024901	Body	chr1:111746337-111747303	N_Shelf
cg19268695	1	111743411	-0.0074	0.002	---	0.0002617	0.00999351		rs78691664	DENND2D	NM_024901	TSS200	chr1:111746337-111747303	N_Shelf
cg10045881	1	111770291	-0.01	0.002	---	9.237e-07	0.00011481			CHI3L2;CHI3L2;CHI3L2;CHI3L2	NM_001025197;NM_004000;NM_001025197;NM_004000	1stExon;5'UTR;5'UTR;1stExon							X
cg07197785	1	111813690	0.0116	0.0028	+++	2.713e-05	0.0017612						chr1:111813411-111813853	Island
cg07374465	1	111996064	-0.0088	0.0021	---	2.992e-05	0.00190041			ATP5F1	NM_001688	Body	chr1:111991304-111992202	S_Shelf
cg17498422	1	112298629	-0.0048	0.0013	---	0.0001921	0.00796607			C1orf183;DDX20	NM_198926;NM_007204	TSS1500;1stExon	chr1:112298041-112298992	Island
cg20432350	1	112438321	0.0038	0.001	+++	0.0001941	0.00803215			KCND3;KCND3	NM_172198;NM_004980	Body;Body
cg01943585	1	112981693	0.0084	0.0021	+++	4.467e-05	0.00260302			CTTNBP2NL	NM_018704	Body
cg07974622	1	113051171	0.0076	0.0019	+++	4.528e-05	0.00263339			WNT2B;WNT2B	NM_004185;NM_024494	Body;TSS200	chr1:113050813-113052301	Island
cg23923856	1	113051685	0.0097	0.002	+++	1.832e-06	0.000202695	rs11102484		WNT2B;WNT2B;WNT2B	NM_004185;NM_024494;NM_024494	Body;1stExon;5'UTR	chr1:113050813-113052301	Island
cg08739433	1	113051925	0.0084	0.0016	+++	7.724e-08	1.45907e-05			WNT2B;WNT2B	NM_004185;NM_024494	Body;1stExon	chr1:113050813-113052301	Island
cg11806528	1	113051977	0.0112	0.0016	+++	1.498e-12	1.25341e-09			WNT2B;WNT2B	NM_004185;NM_024494	Body;1stExon	chr1:113050813-113052301	Island
cg20247781	1	113252666	0.008	0.0021	+++	0.0001542	0.00673848			PPM1J	NM_005167	3'UTR	chr1:113249342-113250198	S_Shelf
cg11685510	1	113286397	0.0142	0.0029	+++	1.175e-06	0.000140288						chr1:113286332-113287172	Island
cg13060157	1	113286610	0.011	0.0027	+++	3.763e-05	0.00228386						chr1:113286332-113287172	Island
cg04746890	1	113287171	0.0067	0.0018	+++	0.0001981	0.00815782						chr1:113286332-113287172	Island
cg17253459	1	114522670	0.0086	0.0021	+++	4.616e-05	0.0026752			OLFML3	NM_020190	Body
cg17139210	1	115213243	0.0056	0.0015	+++	0.0002512	0.00970596			DENND2C	NM_198459	TSS1500	chr1:115212239-115212985	S_Shore
cg03324464	1	116022091	0.0057	0.0015	+++	0.0001558	0.00679337		rs35108719
cg25773695	1	116191657	0.0093	0.0013	+++	3.535e-12	2.67715e-09			VANGL1	NM_138959	5'UTR
cg24660670	1	116371083	0.0081	0.0016	+++	3.489e-07	5.12381e-05						chr1:116370810-116371303	Island
cg21852513	1	116371475	0.0067	0.0017	+++	8.032e-05	0.00409257						chr1:116370810-116371303	S_Shore
cg25979559	1	116380572	0.0128	0.0027	+++	1.648e-06	0.000185703			NHLH2;NHLH2	NM_005599;NM_001111061	3'UTR;3'UTR	chr1:116380359-116382364	Island
cg00065905	1	116381304	0.0062	0.0017	+++	0.0002616	0.00999245			NHLH2;NHLH2	NM_001111061;NM_005599	5'UTR;5'UTR	chr1:116380359-116382364	Island
cg10120764	1	116467163	0.0084	0.0023	+++	0.0002547	0.00981106
cg02855836	1	116710530	0.0102	0.0017	+++	1.982e-09	6.32738e-07						chr1:116710157-116710546	Island
cg10376286	1	116710606	0.0099	0.0014	+++	2.646e-12	2.07586e-09						chr1:116710837-116711260	N_Shore
cg17466510	1	116877566	0.008	0.002	+++	7.496e-05	0.00388626	rs72693785
cg13079047	1	116915511	0.0098	0.002	+++	4.882e-07	6.75143e-05			ATP1A1;ATP1A1	NM_001160233;NM_000701	TSS1500;TSS1500	chr1:116915291-116916813	Island
cg11342277	1	116915598	0.0125	0.0027	+++	3.729e-06	0.000360156			ATP1A1;ATP1A1	NM_001160233;NM_000701	TSS1500;TSS200	chr1:116915291-116916813	Island
cg15990192	1	116915626	0.0184	0.003	+++	1.413e-09	4.75601e-07			ATP1A1;ATP1A1	NM_001160233;NM_000701	TSS1500;TSS200	chr1:116915291-116916813	Island
cg07822305	1	116961213	0.0102	0.0024	+++	2.838e-05	0.00182014			C1orf203;C1orf203;C1orf203;C1orf203;C1orf203	NR_027645;NR_024125;NR_027646;NR_024126;NR_024124	TSS200;TSS200;Body;TSS200;TSS200	chr1:116961182-116961542	Island
cg09478857	1	117664976	0.007	0.0017	+++	5.857e-05	0.00321484		rs6691149	TRIM45;TRIM45	NM_025188;NM_001145635	TSS1500;TSS1500	chr1:117664180-117665148	Island
cg00570000	1	118728226	0.0048	0.0013	+++	0.000135	0.00608725		rs80260598	SPAG17	NM_206996	TSS1500	chr1:118727816-118728097	S_Shore
cg02829688	1	119527008	0.0113	0.0012	+++	7.796e-20	3.55545e-16			TBX15	NM_152380	5'UTR	chr1:119526782-119527192	Island
cg27517681	1	119528848	0.0055	0.0015	+++	0.0002175	0.00872133	rs73011334		TBX15	NM_152380	5'UTR	chr1:119529819-119530712	N_Shore
cg03989260	1	119529360	0.0093	0.0014	+++	1.186e-11	7.52611e-09			TBX15	NM_152380	5'UTR	chr1:119529819-119530712	N_Shore
cg02177231	1	119529930	0.0085	0.0021	+++	7.164e-05	0.0037521			TBX15	NM_152380	5'UTR	chr1:119529819-119530712	Island
cg23588217	1	119530048	0.0109	0.0014	+++	9.963e-15	1.42579e-11			TBX15	NM_152380	5'UTR	chr1:119529819-119530712	Island
cg27262412	1	119530702	0.0087	0.0017	+++	2.668e-07	4.09641e-05			TBX15	NM_152380	5'UTR	chr1:119529819-119530712	Island
cg17326555	1	119535693	0.0076	0.0019	+++	7.147e-05	0.00374462						chr1:119535666-119535987	Island
cg02063759	1	119543295	0.0065	0.0016	+++	6.857e-05	0.00362378						chr1:119543056-119543454	Island
cg10589949	1	119544161	0.0063	0.0015	+++	2.079e-05	0.00142945						chr1:119543821-119544339	Island
cg26612362	1	120254619	0.0067	0.0017	+++	6.711e-05	0.00357027			PHGDH;PHGDH	NM_006623;NM_006623	1stExon;5'UTR	chr1:120254844-120255499	N_Shore
cg16246545	1	120255941	0.005	0.0011	+++	2.689e-06	0.000275686			PHGDH	NM_006623	Body	chr1:120254844-120255499	S_Shore
cg04857033	1	120258412	-0.005	0.0011	---	7.472e-06	0.00063571			PHGDH	NM_006623	Body	chr1:120254844-120255499	S_Shelf
cg26017874	1	120337793	0.0077	0.0017	+++	6.197e-06	0.00054662			REG4;REG4	NM_001159352;NM_032044	Body;Body
cg22774211	1	120439014	0.005	0.0012	+++	3.28e-05	0.00204515			ADAM30;ADAM30	NM_021794;NM_021794	1stExon;5'UTR	chr1:120439013-120439220	Island
cg07313334	1	144533861	0.0095	0.0025	+++	0.0001569	0.00683057	rs3009852					chr1:144533703-144534030	Island
cg15743907	1	144994542	0.0065	0.0016	+++	5.626e-05	0.00311358			PDE4DIP;PDE4DIP;PDE4DIP;PDE4DIP	NM_022359;NM_001002812;NM_014644;NM_001002810	Body;Body;Body;Body
cg00147850	1	144994715	0.0083	0.0019	+++	1.024e-05	0.00081852			PDE4DIP;PDE4DIP;PDE4DIP;PDE4DIP	NM_001002812;NM_014644;NM_022359;NM_001002810	1stExon;1stExon;Body;1stExon
cg07552868	1	144994826	0.0077	0.0015	+++	1.304e-07	2.25023e-05			PDE4DIP;PDE4DIP;PDE4DIP;PDE4DIP;PDE4DIP;PDE4DIP;PDE4DIP	NM_001002812;NM_014644;NM_001002812;NM_022359;NM_001002810;NM_014644;NM_001002810	1stExon;1stExon;5'UTR;Body;1stExon;5'UTR;5'UTR
cg18191688	1	144994933	0.0064	0.0015	+++	1.544e-05	0.00113013			PDE4DIP;PDE4DIP;PDE4DIP;PDE4DIP;PDE4DIP;PDE4DIP;PDE4DIP	NM_001002812;NM_014644;NM_001002812;NM_022359;NM_001002810;NM_014644;NM_001002810	1stExon;1stExon;5'UTR;Body;1stExon;5'UTR;5'UTR
cg25317315	1	144995101	0.0082	0.0013	+++	8.25e-10	2.95927e-07			PDE4DIP;PDE4DIP;PDE4DIP;PDE4DIP	NM_014644;NM_022359;NM_001002812;NM_001002810	TSS200;Body;TSS200;TSS200
cg02912379	1	145054067	0.0045	0.0012	+++	0.0001162	0.00544359	rs1778748		PDE4DIP	NM_022359	Body
cg16508883	1	145092330	0.0072	0.0016	+++	5.88e-06	0.000524342
cg16260424	1	145092576	0.009	0.0016	+++	9.865e-09	2.55245e-06						chr1:145096393-145096784	N_Shelf
cg14036143	1	145415441	0.007	0.0019	+++	0.0002162	0.00868599			HFE2;HFE2;HFE2;HFE2	NM_202004;NM_213652;NM_145277;NM_213653	5'UTR;5'UTR;5'UTR;Body	chr1:145415411-145415708	Island
cg24403497	1	146644500	0.008	0.0015	+++	5.707e-08	1.12893e-05			PRKAB2	NM_005399	TSS1500	chr1:146643470-146644501	Island
cg05774978	1	146649842	0.0084	0.0018	+++	1.667e-06	0.000187437	rs1053423		PDIA3P	NR_002305	Body	chr1:146649622-146649852	Island
cg21639031	1	147718914	0.0041	0.001	+++	7.543e-05	0.00390234	rs2999669					chr1:147718156-147718915	Island
cg13392957	1	147782279	0.0077	0.0019	+++	4.783e-05	0.00274971						chr1:147782066-147782473	Island
cg13067553	1	147782452	0.0149	0.0035	+++	2.588e-05	0.00169785						chr1:147782066-147782473	Island
cg03242265	1	147782472	0.0097	0.0024	+++	5.892e-05	0.00322978						chr1:147782066-147782473	Island
cg17476910	1	147806172	0.0063	0.0016	+++	6.11e-05	0.00332382						chr1:147806900-147807170	N_Shore
cg18395499	1	149194510	0.0069	0.0018	+++	0.0001011	0.00488225
cg24364827	1	149871658	0.0113	0.0024	+++	3.096e-06	0.000309164			BOLA1	NM_016074	Body	chr1:149871079-149871946	Island				X
cg13430807	1	149903315	-0.0074	0.0019	---	0.0001072	0.00511022	rs76907779		MTMR11;MTMR11	NM_181873;NM_001145862	Body;Body	chr1:149899625-149899893	S_Shelf
cg24620905	1	149908781	0.0122	0.0024	+++	3.432e-07	5.04724e-05			MTMR11;MTMR11;MTMR11	NM_001145862;NM_001145862;NM_181873	5'UTR;1stExon;TSS1500
cg00764612	1	150255213	0.0154	0.0033	+++	2.438e-06	0.000255032			C1orf51	NM_144697	TSS200	chr1:150254365-150254637	S_Shore
cg04863713	1	150521201	0.0055	0.0013	+++	2.639e-05	0.00172531			ADAMTSL4;ADAMTSL4	NM_019032;NM_025008	TSS1500;TSS1500	chr1:150521349-150522368	N_Shore
cg02190400	1	150534252	0.0079	0.002	+++	6.636e-05	0.00353899						chr1:150534075-150534301	Island
cg10316834	1	150534265	0.0073	0.0018	+++	6.816e-05	0.00360809						chr1:150534075-150534301	Island
cg12649615	1	150602426	0.0065	0.0017	+++	0.0001674	0.00716739			ENSA;ENSA;ENSA;ENSA;ENSA;ENSA;ENSA;ENSA	NM_207046;NM_207043;NM_207168;NM_207044;NM_207045;NM_004436;NM_207047;NM_207042	TSS1500;TSS1500;TSS1500;TSS1500;TSS1500;TSS1500;TSS1500;TSS1500	chr1:150601710-150602201	S_Shore
cg06180099	1	150979364	0.0084	0.002	+++	2.114e-05	0.00144752			FAM63A;FAM63A;FAM63A;FAM63A;FAM63A;FAM63A	NM_018379;NM_001163258;NM_001040217;NM_001040217;NM_001163260;NM_001163259	5'UTR;5'UTR;1stExon;5'UTR;TSS200;TSS200	chr1:150980735-150981092	N_Shore				X
cg11205312	1	151137619	0.0102	0.0024	+++	2.886e-05	0.00184522			SCNM1;LYSMD1;LYSMD1	NM_024041;NM_001136543;NM_212551	TSS1500;Body;1stExon							X
cg06902698	1	151137676	0.0135	0.0034	+++	6.062e-05	0.00330551			SCNM1;LYSMD1;LYSMD1	NM_024041;NM_001136543;NM_212551	TSS1500;Body;1stExon							X
cg01435515	1	151255742	0.0064	0.0013	+++	2.235e-06	0.000238508			ZNF687	NM_020832	5'UTR	chr1:151253658-151255769	Island
cg02290168	1	151255971	0.0065	0.0018	+++	0.0002179	0.00873062			ZNF687	NM_020832	5'UTR	chr1:151253658-151255769	S_Shore
cg07916011	1	151346048	-0.0062	0.0015	---	6.346e-05	0.00342081			SELENBP1	NM_003944	TSS1500
cg01427957	1	151689979	0.007	0.0018	+++	0.0001223	0.00564649			TNRC4	NM_007185	TSS1500
cg06767701	1	152008878	0.0058	0.0013	+++	6.297e-06	0.000553324			S100A11	NM_005620	Body	chr1:152008838-152009112	Island
cg23726537	1	152488000	0.0077	0.0021	+++	0.000242	0.00944191			CRCT1	NM_019060	Body	chr1:152487978-152488270	Island
cg15467116	1	153332972	-0.0101	0.0022	---	4.499e-06	0.000420814			S100A9	NM_002965	Body
cg04920527	1	153505651	-0.0081	0.0021	---	9.546e-05	0.00467627						chr1:153508424-153508840	N_Shelf
cg01910639	1	153507779	-0.0055	0.0015	---	0.0001733	0.00736153			S100A6	NM_014624	Body	chr1:153508424-153508840	N_Shore
cg13997435	1	153538406	-0.0094	0.0018	---	1.009e-07	1.82541e-05			S100A2	NM_005978	TSS200
cg04484579	1	153651568	0.0058	0.0015	+++	9.943e-05	0.00481898			NPR1;NPR1	NM_000906;NM_000906	1stExon;5'UTR	chr1:153650830-153652375	Island
cg05511392	1	153651938	0.0077	0.0017	+++	8.174e-06	0.000681602		rs78235132	NPR1	NM_000906	1stExon	chr1:153650830-153652375	Island
cg14178748	1	153652247	0.0088	0.002	+++	1.02e-05	0.000815951			NPR1	NM_000906	1stExon	chr1:153650830-153652375	Island
cg16262756	1	154156180	0.0058	0.0015	+++	0.0001377	0.00617344			TPM3;TPM3;TPM3;TPM3;TPM3	NM_153649;NM_001043351;NM_152263;NM_001043353;NM_001043352	TSS1500;TSS1500;Body;TSS1500;TSS1500	chr1:154155268-154155926	S_Shore
cg16683920	1	154474344	0.0076	0.0016	+++	2.726e-06	0.000278928	rs12752818		TDRD10;TDRD10;SHE	NM_001098475;NM_182499;NM_001010846	TSS1500;TSS1500;1stExon	chr1:154474107-154475699	Island
cg16899920	1	154474518	0.0095	0.0019	+++	4.563e-07	6.38259e-05			TDRD10;SHE;TDRD10;SHE	NM_182499;NM_001010846;NM_001098475;NM_001010846	TSS200;5'UTR;TSS200;1stExon	chr1:154474107-154475699	Island
cg19970699	1	154474528	0.0114	0.0016	+++	4.738e-13	4.60501e-10			TDRD10;SHE;TDRD10;SHE	NM_182499;NM_001010846;NM_001098475;NM_001010846	TSS200;5'UTR;TSS200;1stExon	chr1:154474107-154475699	Island
cg02856953	1	154474530	0.0131	0.0024	+++	4.067e-08	8.51168e-06			TDRD10;SHE;TDRD10;SHE	NM_182499;NM_001010846;NM_001098475;NM_001010846	TSS200;5'UTR;TSS200;1stExon	chr1:154474107-154475699	Island
cg05637536	1	154475068	0.0169	0.0024	+++	2.094e-12	1.68746e-09			TDRD10;TDRD10;TDRD10;TDRD10;SHE	NM_182499;NM_001098475;NM_182499;NM_001098475;NM_001010846	5'UTR;1stExon;1stExon;5'UTR;TSS1500	chr1:154474107-154475699	Island				X
cg19360104	1	154475269	0.0056	0.0014	+++	7.261e-05	0.00379429			TDRD10;TDRD10;TDRD10;TDRD10;SHE	NM_182499;NM_001098475;NM_182499;NM_001098475;NM_001010846	5'UTR;1stExon;1stExon;5'UTR;TSS1500	chr1:154474107-154475699	Island
cg23216745	1	154929762	0.0068	0.0018	+++	0.0001427	0.00635572			PBXIP1;PYGO2	NM_020524;NM_138300	TSS1500;3'UTR
cg01019262	1	155095195	0.0076	0.0021	+++	0.0002218	0.00884504						chr1:155098434-155100451	N_Shelf
cg11736940	1	155265026	0.0073	0.0012	+++	1.533e-09	5.08974e-07			PKLR;PKLR	NM_000298;NM_181871	Body;Body	chr1:155264318-155265536	Island
cg07732755	1	155295093	0.0077	0.0016	+++	2.063e-06	0.00022372			RUSC1;RUSC1;RUSC1;C1orf104;RUSC1	NM_001105205;NM_001105204;NM_014328;NM_001039517;NM_001105203	Body;Body;Body;TSS1500;Body	chr1:155292469-155295433	Island
cg07162320	1	155295267	0.0089	0.0018	+++	5.985e-07	8.00214e-05			RUSC1;RUSC1;RUSC1;C1orf104;RUSC1	NM_001105205;NM_001105204;NM_014328;NM_001039517;NM_001105203	Body;Body;Body;TSS1500;Body	chr1:155292469-155295433	Island
cg01769968	1	155891244	-0.0067	0.0017	---	4.651e-05	0.00269135			SNORA42;KIAA0907	NR_002974;NM_014949	TSS1500;Body
cg09243900	1	156030844	0.0064	0.0016	+++	3.877e-05	0.00233427	rs35396451		RAB25	NM_020387	TSS200
cg02951552	1	156051441	0.0077	0.002	+++	9.142e-05	0.00451832			MEX3A	NM_001093725	1stExon	chr1:156051239-156051461	Island
cg23274561	1	156084271	-0.0089	0.0019	---	3.624e-06	0.000351816			LMNA;LMNA;LMNA	NM_170707;NM_005572;NM_170708	TSS200;TSS200;TSS200	chr1:156084486-156085097	N_Shore
cg13282594	1	156211609	-0.0055	0.0014	---	7.603e-05	0.00392214			BGLAP	NM_199173	TSS1500	chr1:156215368-156215899	N_Shelf
cg10046892	1	156217942	0.0051	0.0013	+++	5.77e-05	0.00317507			PAQR6;PAQR6	NM_198406;NM_024897	TSS200;TSS200	chr1:156215368-156215899	S_Shelf
cg26541780	1	156217981	0.0049	0.0013	+++	0.0002555	0.00983183			PAQR6;PAQR6	NM_198406;NM_024897	TSS200;TSS200	chr1:156215368-156215899	S_Shelf
cg18993334	1	156307348	0.0087	0.0023	+++	0.000178	0.00751502			CCT3;C1orf182;CCT3;CCT3	NM_001008800;NM_144627;NM_001008883;NM_005998	Body;5'UTR;Body;Body	chr1:156308173-156308442	N_Shore
cg17820306	1	156339286	0.0057	0.0012	+++	5.791e-06	0.000518187			RHBG;RHBG	NM_020407;NR_026549	Body;Body	chr1:156338758-156339251	S_Shore
cg10945917	1	156400160	0.0087	0.0017	+++	3.131e-07	4.67414e-05			C1orf61	NM_006365	TSS1500
cg21165064	1	156402678	0.0073	0.0019	+++	0.0001623	0.00699958						chr1:156405160-156406350	N_Shelf
cg23217622	1	156405438	0.0159	0.0035	+++	6.018e-06	0.000534504						chr1:156405160-156406350	Island				X
cg15676418	1	156407147	0.006	0.0015	+++	4.435e-05	0.00259129						chr1:156405160-156406350	S_Shore
cg01574673	1	156595164	0.0093	0.0025	+++	0.0002059	0.00839242			HAPLN2	NM_021817	Body	chr1:156593657-156595283	Island
cg21838334	1	156646653	0.0061	0.0016	+++	0.0001919	0.00796175	rs4278369		NES	NM_006617	1stExon	chr1:156646292-156647260	Island
cg20285128	1	156646746	0.0115	0.0028	+++	4.423e-05	0.002585			NES	NM_006617	1stExon	chr1:156646292-156647260	Island
cg10981464	1	156830284	0.006	0.0013	+++	2.361e-06	0.00024863			NTRK1;NTRK1;NTRK1	NM_001007792;NM_001012331;NM_002529	Body;TSS1500;TSS1500	chr1:156828804-156831102	Island
cg20948486	1	156863129	0.0052	0.0012	+++	2.488e-05	0.00164577			PEAR1	NM_001080471	TSS1500	chr1:156863415-156863711	N_Shore
cg06069154	1	156889826	0.0061	0.0015	+++	6.598e-05	0.00352506			C1orf92	NM_144702	TSS1500	chr1:156890243-156890806	N_Shore
cg16663980	1	158809049	-0.0073	0.0019	---	0.0001047	0.0050193	rs12058031		MNDA	NM_002432	5'UTR
cg07463059	1	158979810	-0.0086	0.0022	---	0.0001268	0.00580581			IFI16;IFI16	NM_005531;NM_005531	5'UTR;1stExon
cg00303378	1	159825552	0.0136	0.0018	+++	1.021e-13	1.1609e-10			VSIG8;C1orf204	NM_001013661;NM_001134233	Body;TSS1500	chr1:159824006-159825011	S_Shore
cg24035898	1	159825595	0.0118	0.0017	+++	3.267e-12	2.49696e-09			VSIG8;C1orf204	NM_001013661;NM_001134233	Body;TSS1500	chr1:159824006-159825011	S_Shore
cg12217625	1	159825628	0.0131	0.0019	+++	1.366e-11	8.44874e-09			VSIG8;C1orf204	NM_001013661;NM_001134233	Body;TSS1500	chr1:159824006-159825011	S_Shore
cg17986992	1	159825761	0.0187	0.003	+++	5.941e-10	2.22126e-07			VSIG8;C1orf204	NM_001013661;NM_001134233	Body;TSS1500	chr1:159824006-159825011	S_Shore
cg02849695	1	159869960	0.0092	0.0022	+++	3.184e-05	0.00200062	rs12404795		CCDC19	NM_012337	TSS200	chr1:159869901-159870143	Island
cg09476130	1	159870086	0.0067	0.0017	+++	4.759e-05	0.00273857			CCDC19	NM_012337	TSS200	chr1:159869901-159870143	Island
cg21571466	1	159895591	0.0069	0.0014	+++	1.286e-06	0.00015115			TAGLN2	NM_003564	TSS1500	chr1:159894329-159895398	S_Shore
cg13428480	1	160370208	0.0125	0.0023	+++	7.92e-08	1.48988e-05			VANGL2	NM_020335	TSS200	chr1:160370112-160370658	Island
cg21829239	1	160608184	-0.0064	0.0016	---	9.003e-05	0.00446722			SLAMF1	NM_003037	Body
cg25215890	1	160651452	0.0059	0.0014	+++	4.08e-05	0.00242796			CD48	NM_001778	Body
cg12047391	1	160957458	0.0069	0.0016	+++	1.301e-05	0.000989616
cg20740051	1	161147718	0.0063	0.0016	+++	6.427e-05	0.0034555			B4GALT3	NM_003779	TSS1500	chr1:161147061-161147451	S_Shore
cg06760507	1	161168145	0.0047	0.0012	+++	5.522e-05	0.00306789	rs34448954	rs61747495	NDUFS2;ADAMTS4	NM_004550;NM_005099	TSS1500;1stExon	chr1:161171809-161172256	N_Shelf
cg01425967	1	161228203	0.0055	0.0015	+++	0.0002002	0.00822471			PCP4L1	NM_001102566	TSS1500	chr1:161228477-161229028	N_Shore
cg08716396	1	161283845	0.0082	0.0021	+++	0.0001198	0.00556512		rs77258348	SDHC;SDHC;LOC642502;SDHC;SDHC	NM_001035512;NM_001035513;NM_001089593;NM_001035511;NM_003001	TSS1500;TSS1500;TSS1500;TSS1500;TSS1500	chr1:161283775-161284007	Island
cg14701962	1	162348010	0.0058	0.0015	+++	9.219e-05	0.0045477			C1orf226;C1orf111	NM_001135240;NM_182581	TSS1500;TSS1500
cg18181229	1	164545699	0.0114	0.0028	+++	4.837e-05	0.00277461			PBX1	NM_002585	Body	chr1:164545540-164545917	Island					X
cg00222472	1	164545783	0.0109	0.0018	+++	3.332e-09	9.79341e-07			PBX1	NM_002585	Body	chr1:164545540-164545917	Island
cg20682146	1	164545843	0.0073	0.0016	+++	2.811e-06	0.000286284			PBX1	NM_002585	Body	chr1:164545540-164545917	Island
cg22238122	1	164546143	0.0087	0.0021	+++	2.552e-05	0.00167954			PBX1	NM_002585	Body	chr1:164545540-164545917	S_Shore
cg22627981	1	165204410	0.0062	0.0016	+++	9.244e-05	0.00455521			LMX1A	NM_177398	Body	chr1:165204501-165205507	N_Shore
cg09317884	1	165204512	0.0063	0.0015	+++	4.505e-05	0.00262222			LMX1A	NM_177398	Body	chr1:165204501-165205507	Island
cg00174428	1	165204791	0.0082	0.0019	+++	1.773e-05	0.00126256			LMX1A	NM_177398	Body	chr1:165204501-165205507	Island
cg15713630	1	165205003	0.009	0.0022	+++	3.45e-05	0.00213479			LMX1A	NM_177398	Body	chr1:165204501-165205507	Island
cg22629111	1	166135208	0.0099	0.0026	+++	0.0001174	0.00548742			FAM78B	NM_001017961	Body	chr1:166134258-166136448	Island
cg21762820	1	166135233	0.0088	0.0016	+++	3.38e-08	7.3289e-06			FAM78B	NM_001017961	Body	chr1:166134258-166136448	Island
cg19708554	1	166136816	-0.0118	0.0019	---	1.491e-09	4.97417e-07			FAM78B	NM_001017961	TSS1500	chr1:166134258-166136448	S_Shore
cg10508760	1	166853789	0.0087	0.0022	+++	8.861e-05	0.00441206						chr1:166853253-166853790	Island
cg23595055	1	167063668	0.0114	0.0023	+++	1.061e-06	0.000128639		rs75801030	DUSP27	NM_001080426	TSS1500
cg05460716	1	167063879	0.0104	0.0021	+++	5.867e-07	7.87736e-05			DUSP27	NM_001080426	TSS1500
cg24886219	1	167063901	0.0139	0.0025	+++	3.59e-08	7.70374e-06			DUSP27	NM_001080426	TSS200
cg13179074	1	167064091	0.0087	0.0019	+++	6.406e-06	0.000561594			DUSP27	NM_001080426	1stExon
cg17104258	1	167090646	-0.0458	0.0058	---	4.53e-15	6.98891e-12			DUSP27	NM_001080426	Body	chr1:167090575-167091010	Island
cg11236550	1	167090757	-0.0345	0.004	---	7.329e-18	2.28695e-14			DUSP27	NM_001080426	Body	chr1:167090575-167091010	Island
cg19622662	1	167090972	-0.0141	0.0026	---	3.566e-08	7.66016e-06			DUSP27	NM_001080426	Body	chr1:167090575-167091010	Island
cg17801546	1	167090974	-0.0173	0.0023	---	2.569e-14	3.43927e-11			DUSP27	NM_001080426	Body	chr1:167090575-167091010	Island					X
cg21161394	1	167408709	0.0125	0.0029	+++	1.908e-05	0.00133488			CD247;CD247	NM_198053;NM_000734	Body;Body	chr1:167408512-167409137	Island
cg02648847	1	167408735	0.0075	0.0019	+++	0.0001023	0.00492587			CD247;CD247	NM_198053;NM_000734	Body;Body	chr1:167408512-167409137	Island
cg07751287	1	167599830	0.0104	0.0022	+++	1.427e-06	0.000165058			RCSD1	NM_052862	Body	chr1:167599464-167599839	Island
cg21209859	1	167682516	0.0048	0.0012	+++	3.395e-05	0.00210578						chr1:167683477-167683917	N_Shore
cg07149609	1	170630734	0.0113	0.0022	+++	1.664e-07	2.76566e-05						chr1:170630456-170630851	Island
cg13446689	1	172328377	-0.0108	0.0023	---	1.842e-06	0.000203638			DNM3;DNM3	NM_015569;NM_001136127	Body;Body							X
cg16702794	1	173836636	0.0065	0.0014	+++	2.509e-06	0.000260448	rs12091308		GAS5;SNORD76;SNORD75;SNORD77;ZBTB37;SNORD44;ZBTB37	NR_002578;NR_003942;NR_003941;NR_003943;NM_032522;NR_002750;NM_001122770	Body;TSS1500;TSS1500;TSS1500;TSS1500;TSS1500;TSS1500	chr1:173837172-173837917	N_Shore
cg05396044	1	173836727	0.0125	0.0019	+++	8.966e-11	4.36057e-08			GAS5;SNORD76;SNORD75;SNORD77;ZBTB37;ZBTB37	NR_002578;NR_003942;NR_003941;NR_003943;NM_032522;NM_001122770	Body;TSS1500;TSS1500;TSS1500;TSS1500;TSS1500	chr1:173837172-173837917	N_Shore
cg06704773	1	173836824	0.008	0.0016	+++	1.324e-06	0.000154739			GAS5;SNORD76;SNORD75;SNORD77;ZBTB37;ZBTB37;SNORD74	NR_002578;NR_003942;NR_003941;NR_003943;NM_032522;NM_001122770;NR_002579	Body;TSS1500;TSS1500;TSS1500;TSS1500;TSS1500;Body	chr1:173837172-173837917	N_Shore
cg16743289	1	174968144	0.0068	0.0017	+++	4.436e-05	0.00259151			CACYBP;CACYBP	NM_014412;NM_001007214	TSS1500;TSS1500	chr1:174968490-174969624	N_Shore				X
cg19315261	1	177225876	-0.0063	0.0017	---	0.0001569	0.00683057			FAM5B	NM_021165	Body
cg20707323	1	178006917	0.0078	0.0016	+++	1.249e-06	0.000147343						chr1:178006830-178007284	Island
cg21033965	1	178455800	0.0066	0.0018	+++	0.0002197	0.00878578						chr1:178455799-178456286	Island
cg26004771	1	178456093	0.0103	0.0025	+++	4.957e-05	0.00282605						chr1:178455799-178456286	Island
cg05350800	1	178550844	0.0058	0.0012	+++	2.895e-06	0.000292755
cg09510979	1	178994330	0.0098	0.0024	+++	4.821e-05	0.00276581			FAM20B	NM_014864	TSS1500	chr1:178994804-178995917	N_Shore
cg00852924	1	179061154	-0.004	0.001	---	0.0001202	0.00557808			TOR3A	NM_022371	Body							X
cg00252781	1	179334658	0.0154	0.0016	+++	1.833e-22	1.43533e-18			C1orf125;C1orf125	NM_182766;NM_144696	TSS1500;TSS200	chr1:179334794-179335338	N_Shore
cg15995695	1	179334675	0.0167	0.0018	+++	1.185e-20	6.30504e-17	rs56147147		C1orf125;C1orf125	NM_182766;NM_144696	TSS1500;TSS200	chr1:179334794-179335338	N_Shore
cg00008036	1	179712091	0.0075	0.0015	+++	9.937e-07	0.000121904			FAM163A	NM_173509	TSS1500	chr1:179711947-179713951	Island
cg03340466	1	179712740	0.0079	0.0019	+++	2.764e-05	0.00178704	rs2454194		FAM163A	NM_173509	5'UTR	chr1:179711947-179713951	Island
cg16346032	1	180100912	-0.0083	0.002	---	3.967e-05	0.00237845
cg17827020	1	180202784	0.0071	0.0019	+++	0.0001668	0.00714908			LHX4	NM_033343	Body	chr1:180198119-180204975	Island
cg14989164	1	180205157	0.0088	0.0019	+++	3.905e-06	0.000373935			LHX4	NM_033343	Body	chr1:180198119-180204975	S_Shore
cg04276005	1	180895868	-0.0067	0.0016	---	4.389e-05	0.00257129	rs4651077		KIAA1614	NM_020950	Body
cg06986584	1	180904677	0.0203	0.0035	+++	4.59e-09	1.29675e-06			KIAA1614	NM_020950	Body	chr1:180904316-180904711	Island					X
cg23037321	1	181003203	-0.0058	0.0015	---	0.0001368	0.00614371			MR1	NM_001531	1stExon
cg24915511	1	181057458	0.0053	0.0012	+++	5.266e-06	0.000478745			IER5	NM_016545	TSS200	chr1:181057503-181059176	N_Shore
cg17331950	1	181075666	0.0054	0.0012	+++	2.662e-06	0.000273526						chr1:181073917-181075002	S_Shore					X
cg20741134	1	181382639	0.0071	0.0018	+++	5.131e-05	0.00290312						chr1:181382290-181382848	Island
cg02431597	1	181452137	0.009	0.0023	+++	8.925e-05	0.00443647			CACNA1E	NM_000721	TSS1500	chr1:181452706-181453073	N_Shore
cg24848602	1	182573453	0.005	0.0013	+++	0.0001231	0.00567838			RGS16;RGS16	NM_002928;NM_002928	5'UTR;1stExon	chr1:182573375-182573760	Island
cg16349160	1	182643312	-0.0054	0.0013	---	2.127e-05	0.00145426			RGS8;RGS8	NM_001102450;NM_033345	TSS1500;TSS1500
cg25133192	1	182808143	0.0092	0.0016	+++	6.995e-09	1.88142e-06			DHX9	NM_001357	TSS1500	chr1:182808312-182809122	N_Shore
cg11824191	1	183274124	0.0065	0.0012	+++	8.628e-08	1.5957e-05			NMNAT2;NMNAT2	NM_170706;NM_015039	TSS200;Body							X
cg13492133	1	183516266	0.0078	0.0015	+++	1.455e-07	2.46569e-05			SMG7;SMG7;SMG7	NM_201569;NM_201568;NM_173156	Body;Body;Body
cg24806066	1	184633039	-0.0098	0.0025	---	6.633e-05	0.0035383						chr1:184633223-184633663	N_Shore
cg25149396	1	184943512	0.014	0.0023	+++	1.887e-09	6.0614e-07			FAM129A;FAM129A	NM_052966;NM_052966	1stExon;5'UTR	chr1:184942862-184943777	Island				X
cg18150280	1	192776859	-0.0126	0.0021	---	2.795e-09	8.44528e-07			RGS2	NM_002923	TSS1500	chr1:192777632-192778198	N_Shore
cg15711508	1	193432241	-0.0063	0.0017	---	0.0002581	0.00990525
cg17777738	1	197880850	0.0067	0.0017	+++	9.819e-05	0.00477498			LHX9	NM_001014434	TSS1500	chr1:197880016-197881637	Island
cg02393845	1	197887438	0.008	0.0018	+++	6.008e-06	0.000534035			LHX9;LHX9	NM_020204;NM_001014434	Body;Body	chr1:197887088-197887791	Island
cg03660500	1	197887649	0.0088	0.0019	+++	5.258e-06	0.000478332			LHX9;LHX9	NM_020204;NM_001014434	Body;Body	chr1:197887088-197887791	Island
cg08463788	1	197888068	0.0048	0.0013	+++	0.0002031	0.00831258			LHX9;LHX9	NM_020204;NM_001014434	Body;Body	chr1:197887088-197887791	S_Shore
cg18394216	1	199998602	0.0099	0.0019	+++	1.562e-07	2.62026e-05			NR5A2;NR5A2	NM_205860;NM_003822	Body;Body
cg16103959	1	200004529	0.0106	0.0018	+++	2.327e-09	7.25575e-07		rs2821359	NR5A2;NR5A2	NM_205860;NM_003822	Body;Body	chr1:200004474-200004933	Island
cg24157531	1	200009447	0.0084	0.0023	+++	0.0001932	0.00800368			NR5A2;NR5A2	NM_205860;NM_003822	Body;Body	chr1:200009807-200010036	N_Shore
cg17804356	1	200009927	0.0071	0.0015	+++	4.2e-06	0.000397869			NR5A2;NR5A2	NM_205860;NM_003822	Body;Body	chr1:200009807-200010036	Island
cg17759535	1	200010137	0.0073	0.0018	+++	5.919e-05	0.00324159			NR5A2;NR5A2	NM_205860;NM_003822	Body;Body	chr1:200010625-200010832	N_Shore
cg00001583	1	200011786	0.0105	0.002	+++	1.729e-07	2.85426e-05			NR5A2;NR5A2	NM_205860;NM_003822	Body;Body	chr1:200011400-200012055	Island
cg02773945	1	200011858	0.0099	0.0026	+++	0.0001134	0.00533712			NR5A2;NR5A2	NM_205860;NM_003822	Body;Body	chr1:200011400-200012055	Island
cg05470502	1	200011976	0.0063	0.0015	+++	2.064e-05	0.00141984		rs79176486	NR5A2;NR5A2	NM_205860;NM_003822	Body;Body	chr1:200011400-200012055	Island
cg22515278	1	200011988	0.0102	0.002	+++	3.184e-07	4.73963e-05			NR5A2;NR5A2	NM_205860;NM_003822	Body;Body	chr1:200011400-200012055	Island
cg23915111	1	200589553	0.0092	0.0016	+++	1.052e-08	2.71178e-06		rs77404173	KIF14;KIF14	NM_014875;NM_014875	1stExon;5'UTR	chr1:200589552-200590124	Island
cg01711322	1	200842126	0.0074	0.002	+++	0.0001781	0.00751771			GPR25	NM_005298	TSS200	chr1:200842196-200843388	N_Shore
cg19940077	1	200842282	0.0148	0.0025	+++	4.475e-09	1.27029e-06			GPR25	NM_005298	1stExon	chr1:200842196-200843388	Island
cg21870884	1	200842429	0.0117	0.002	+++	2.675e-09	8.12421e-07			GPR25	NM_005298	1stExon	chr1:200842196-200843388	Island
cg18535415	1	200983238	0.0126	0.002	+++	8.112e-10	2.91733e-07			KIF21B	NM_017596	Body							X
cg07561747	1	200983313	0.0155	0.0028	+++	4.042e-08	8.47637e-06			KIF21B	NM_017596	Body							X
cg01637011	1	200992964	0.0078	0.0018	+++	2.347e-05	0.00157053			KIF21B	NM_017596	TSS200	chr1:200992282-200992839	S_Shore
cg21218687	1	200993311	0.0069	0.0018	+++	0.0001027	0.00494054			KIF21B	NM_017596	TSS1500	chr1:200992282-200992839	S_Shore
cg00095526	1	201081686	0.0054	0.0013	+++	4.308e-05	0.00253277	rs4506487		CACNA1S;CACNA1S	NM_000069;NM_000069	1stExon;5'UTR	chr1:201083458-201084567	N_Shore
cg08885800	1	201084119	0.0104	0.0026	+++	4.45e-05	0.00259713						chr1:201083458-201084567	Island
cg24849736	1	201084428	0.0058	0.0016	+++	0.0002493	0.00965773						chr1:201083458-201084567	Island
cg22606205	1	201252734	0.0145	0.0033	+++	1.188e-05	0.000920534			PKP1;PKP1;PKP1;PKP1	NM_001005337;NM_000299;NM_000299;NM_001005337	5'UTR;5'UTR;1stExon;1stExon	chr1:201252452-201253648	Island
cg27571196	1	201253259	0.0065	0.0015	+++	7.348e-06	0.000627734	rs854715		PKP1;PKP1	NM_000299;NM_001005337	Body;Body	chr1:201252452-201253648	Island
cg19713196	1	201368390	0.0057	0.0014	+++	8.928e-05	0.0044369			LAD1	NM_005558	Body	chr1:201368560-201369032	N_Shore
cg25947945	1	201368946	0.0054	0.0013	+++	2.396e-05	0.00159765			LAD1	NM_005558	TSS1500	chr1:201368560-201369032	Island
cg24935896	1	201431492	-0.0095	0.0017	---	2.621e-08	5.88518e-06												X
cg08639762	1	201437298	-0.0061	0.0014	---	2.411e-05	0.00160636			PHLDA3	NM_012396	3'UTR	chr1:201437519-201438648	N_Shore
cg00962755	1	201439001	0.0133	0.0017	+++	2.328e-15	3.89347e-12			PHLDA3	NM_012396	TSS1500	chr1:201437519-201438648	S_Shore
cg22942576	1	201476775	-0.0076	0.0017	---	5.546e-06	0.000499603			CSRP1;CSRP1	NM_001144773;NM_004078	TSS1500;TSS1500	chr1:201475885-201476516	S_Shore
cg09358973	1	201618030	0.0131	0.0034	+++	0.0001008	0.00487173			NAV1	NM_020443	1stExon	chr1:201617041-201619788	Island
cg14920846	1	201618209	0.0107	0.0028	+++	0.0001318	0.00597738			NAV1	NM_020443	1stExon	chr1:201617041-201619788	Island
cg19827875	1	201618284	0.0139	0.0026	+++	7.821e-08	1.47404e-05			NAV1	NM_020443	1stExon	chr1:201617041-201619788	Island
cg07599786	1	201618654	0.0107	0.0028	+++	0.0001252	0.00575605			NAV1	NM_020443	Body	chr1:201617041-201619788	Island
cg04019636	1	201977390	0.0052	0.0014	+++	0.0001934	0.00800957
cg02124912	1	202091933	0.0108	0.002	+++	3.915e-08	8.27704e-06			GPR37L1	NM_004767	TSS200							X
cg08129759	1	202091944	0.0047	0.0011	+++	3.785e-05	0.00229385			GPR37L1	NM_004767	TSS200
cg15096829	1	202092005	0.0049	0.0009	+++	1.765e-07	2.90791e-05			GPR37L1	NM_004767	TSS200
cg00903584	1	202128682	-0.0099	0.0024	---	5.612e-05	0.00310708			PTPN7;PTPN7;PTPN7	NM_080588;NM_002832;NM_080588	5'UTR;5'UTR;1stExon
cg03985801	1	202182603	0.0114	0.0019	+++	3.646e-09	1.06484e-06			LGR6;LGR6;LGR6	NM_001017404;NM_021636;NM_001017403	TSS1500;Body;Body	chr1:202183193-202183526	N_Shore
cg17830682	1	202182642	0.0086	0.0018	+++	3.453e-06	0.000338782			LGR6;LGR6;LGR6	NM_001017404;NM_021636;NM_001017403	TSS1500;Body;Body	chr1:202183193-202183526	N_Shore
cg09854088	1	202183279	0.0059	0.0016	+++	0.0002175	0.00872133			LGR6;LGR6;LGR6	NM_021636;NM_001017404;NM_001017403	Body;TSS200;Body	chr1:202183193-202183526	Island
cg13385220	1	202250453	-0.0116	0.0027	---	1.723e-05	0.00123458			LGR6;LGR6;LGR6	NM_021636;NM_001017404;NM_001017403	Body;Body;Body
cg18275051	1	202937114	0.0075	0.002	+++	0.0002406	0.0094032			CYB5R1	NM_016243	TSS1500	chr1:202936045-202936252	S_Shore
ch.1.201279582R	1	203012959	-0.0069	0.0017	---	4.04e-05	0.00241038
cg05803596	1	203098085	-0.0072	0.0017	---	1.385e-05	0.0010413			ADORA1;ADORA1	NM_001048230;NM_000674	Body;Body	chr1:203097233-203097496	S_Shore
cg10536962	1	203236837	0.0101	0.0026	+++	0.0001388	0.00621202
cg10574566	1	203377808	-0.0082	0.0019	---	2.805e-05	0.00180539
cg12459028	1	203412040	0.0067	0.0017	+++	6.232e-05	0.00337514
cg26665891	1	204159832	0.0064	0.0014	+++	2.963e-06	0.000298396			KISS1	NM_002256	Body	chr1:204159598-204159833	Island
cg11968713	1	204166109	0.0083	0.0022	+++	0.0002076	0.00844016			KISS1	NM_002256	TSS1500
cg17906339	1	204183529	0.0067	0.0016	+++	2.088e-05	0.00143398			GOLT1A	NM_198447	TSS1500
cg24798047	1	204183655	0.0058	0.0012	+++	2.332e-06	0.000246201			GOLT1A	NM_198447	TSS1500
cg09828420	1	204308523	-0.0056	0.0015	---	0.0002593	0.00993844			PLEKHA6	NM_014935	5'UTR
cg20240347	1	204465584	0.0174	0.0042	+++	3.246e-05	0.00202913						chr1:204463293-204464086	S_Shore					X
cg06617202	1	205038787	-0.0105	0.0022	---	1.415e-06	0.000163806			CNTN2	NM_005076	Body	chr1:205038784-205039153	Island					X
cg15460899	1	205039083	-0.0106	0.002	---	1.084e-07	1.93662e-05			CNTN2	NM_005076	Body	chr1:205038784-205039153	Island
cg11703745	1	205199293	-0.0057	0.0015	---	0.0002177	0.00872766			TMCC2	NM_014858	Body	chr1:205197632-205197959	S_Shore
cg19090574	1	205240910	-0.0069	0.0017	---	2.663e-05	0.0017358			TMCC2	NM_014858	Body	chr1:205238112-205238546	S_Shelf
cg26891661	1	205242518	-0.0094	0.0023	---	6.104e-05	0.00332186						chr1:205238112-205238546	S_Shelf
cg20824939	1	205255082	-0.0096	0.0024	---	7.12e-05	0.0037333
cg21944749	1	205290869	0.0076	0.002	+++	0.0001699	0.00724826			NUAK2;NUAK2	NM_030952;NM_030952	1stExon;5'UTR	chr1:205290232-205291035	Island
cg11980944	1	205399731	0.0049	0.0011	+++	2.976e-06	0.000299269
cg01455178	1	205648187	-0.0101	0.0027	---	0.0001354	0.006098			SLC45A3	NM_033102	5'UTR	chr1:205648975-205649903	N_Shore
cg17558126	1	206680250	0.0064	0.0016	+++	8.177e-05	0.00415117			RASSF5;RASSF5	NM_182664;NM_182663	TSS1500;TSS1500	chr1:206680236-206681444	Island
cg16032102	1	206680459	0.0102	0.0021	+++	7.666e-07	9.84377e-05			RASSF5;RASSF5	NM_182664;NM_182663	TSS1500;TSS1500	chr1:206680236-206681444	Island
cg08929303	1	207227076	0.0074	0.0016	+++	4.131e-06	0.000392317			PFKFB2;PFKFB2	NM_006212;NM_001018053	5'UTR;5'UTR	chr1:207226281-207226842	S_Shore
cg04248796	1	207596670	-0.0087	0.0018	---	1.532e-06	0.000175056
cg04439623	1	207627601	0.0085	0.0019	+++	8.092e-06	0.000677002			CR2;CR2	NM_001877;NM_001006658	TSS200;TSS200	chr1:207627531-207628280	Island
cg11752769	1	207818423	0.0098	0.0023	+++	2.483e-05	0.00164325			CR1L	NM_175710	TSS200	chr1:207818389-207818952	Island
cg06852461	1	207975182	-0.0062	0.0013	---	3.233e-06	0.000320684
cg22159815	1	207975264	-0.0077	0.0012	---	2.11e-10	9.00907e-08			MIR29C	NR_029832	Body
cg13093042	1	207975500	-0.0056	0.0015	---	0.0001242	0.00571768			MIR29C	NR_029832	TSS1500
cg04509266	1	207991597	-0.0063	0.0016	---	0.0001188	0.00552857			LOC148696	NR_026817	TSS200
cg11109027	1	207991720	-0.0099	0.0025	---	6.889e-05	0.00363653			LOC148696	NR_026817	TSS200
cg03885098	1	207991780	-0.0113	0.003	---	0.0001708	0.00727768			LOC148696	NR_026817	Body
cg15393490	1	207996459	-0.0135	0.0017	---	8.884e-15	1.28467e-11
cg02895948	1	208204062	0.0047	0.0012	+++	8.642e-05	0.00432637			PLXNA2	NM_025179	Body
cg09366519	1	209877970	-0.0063	0.0017	---	0.0002001	0.00822467		rs73089432	HSD11B1;HSD11B1	NM_181755;NM_005525	5'UTR;TSS1500
cg10074409	1	209979377	0.0087	0.002	+++	1.101e-05	0.000866385			IRF6;IRF6	NM_006147;NM_006147	5'UTR;1stExon	chr1:209979316-209979666	Island
cg25204440	1	209979598	0.0088	0.002	+++	1.835e-05	0.00129626	rs7545538		IRF6	NM_006147	TSS200	chr1:209979316-209979666	Island
cg09509183	1	209979624	0.0159	0.0026	+++	1.029e-09	3.62214e-07	rs7545538		IRF6	NM_006147	TSS200	chr1:209979316-209979666	Island
cg18272538	1	210425852	0.0079	0.0019	+++	3.243e-05	0.00202817
cg08422645	1	210446261	0.0072	0.0016	+++	5.824e-06	0.000520355		rs78212019
cg20912172	1	211500571	0.009	0.0023	+++	0.0001091	0.00517938			TRAF5;TRAF5	NM_004619;NM_001033910	5'UTR;5'UTR	chr1:211500151-211500636	Island
cg13066703	1	211526705	-0.0142	0.003	---	2.258e-06	0.000240037			TRAF5;TRAF5;TRAF5	NM_004619;NM_145759;NM_001033910	Body;Body;Body
cg05352688	1	211643515	0.0068	0.0015	+++	3.495e-06	0.000341691	rs76913815
cg19234983	1	211688020	-0.0106	0.0028	---	0.0001845	0.00772345						chr1:211688461-211689104	N_Shore
cg06093152	1	212662017	-0.0085	0.0015	---	9.651e-09	2.49863e-06
cg00019759	1	212687842	0.0065	0.0017	+++	0.0002065	0.00840944						chr1:212688031-212688448	N_Shore
cg24642169	1	212731669	0.0074	0.0012	+++	9.355e-10	3.33545e-07						chr1:212731668-212732457	Island
cg09352372	1	212838765	0.0097	0.0027	+++	0.0002601	0.00995714
cg07589846	1	212872696	0.008	0.002	+++	6.309e-05	0.00340485			BATF3	NM_018664	Body	chr1:212872460-212874048	Island
cg22800590	1	214170114	-0.0064	0.0017	---	0.0001194	0.00555027			PROX1	NM_002763	Body
cg00575003	1	217261949	0.0078	0.0018	+++	1.449e-05	0.00107712			ESRRG;ESRRG;ESRRG	NM_206594;NM_206595;NM_001134285	5'UTR;5'UTR;5'UTR	chr1:217262998-217263214	N_Shore
cg03743008	1	218338449	0.0095	0.0019	+++	7.89e-07	0.000100877						chr1:218337780-218339033	Island
cg24081688	1	218338779	0.0075	0.002	+++	0.0001671	0.00715824						chr1:218337780-218339033	Island
cg13560871	1	220863766	0.0055	0.0015	+++	0.0002145	0.00863859			C1orf115	NM_024709	1stExon	chr1:220863507-220864249	Island
cg18113803	1	220977858	0.0066	0.0015	+++	6.972e-06	0.000601556			MOSC1	NM_022746	Body
cg26018382	1	220983793	0.0044	0.0011	+++	9.043e-05	0.00447899			MOSC1	NM_022746	Body
cg02625929	1	221052350	0.0061	0.0015	+++	5.336e-05	0.00299057			HLX	NM_021958	TSS1500	chr1:221051966-221053673	Island
cg18704691	1	221052468	0.0084	0.0016	+++	2.257e-07	3.55885e-05	rs2184658		HLX	NM_021958	TSS1500	chr1:221051966-221053673	Island
cg23027583	1	221052558	0.0076	0.002	+++	0.0001818	0.00763584			HLX	NM_021958	TSS200	chr1:221051966-221053673	Island
cg02455346	1	221055401	0.0136	0.0035	+++	0.0001107	0.00524155			HLX	NM_021958	Body	chr1:221055492-221055800	N_Shore
cg07584855	1	221055545	0.038	0.0064	+++	3.167e-09	9.39494e-07			HLX	NM_021958	Body	chr1:221055492-221055800	Island
cg04436994	1	221055665	0.0218	0.004	+++	4.341e-08	8.97648e-06			HLX	NM_021958	Body	chr1:221055492-221055800	Island
cg25001102	1	221068935	0.0067	0.0016	+++	3.927e-05	0.00235924						chr1:221068782-221069159	Island
cg26047066	1	221069136	0.0109	0.0024	+++	3.803e-06	0.000366195						chr1:221068782-221069159	Island
cg01770296	1	222792554	0.0079	0.0016	+++	1.137e-06	0.000136419			MIA3	NM_198551	Body	chr1:222790947-222791220	S_Shore
cg09025215	1	223316219	0.0052	0.0013	+++	4.455e-05	0.00259931			TLR5	NM_003268	5'UTR	chr1:223316185-223316689	Island					X
cg00339319	1	223899845	0.006	0.0013	+++	2.028e-06	0.00022079			CAPN2;CAPN2	NM_001748;NM_001146068	TSS1500;Body	chr1:223899990-223900823	N_Shore
cg07629844	1	223899991	0.0092	0.0017	+++	3.114e-08	6.81263e-06			CAPN2;CAPN2	NM_001748;NM_001146068	TSS200;Body	chr1:223899990-223900823	Island
cg24150051	1	223899998	0.0128	0.0016	+++	1.95e-15	3.33037e-12			CAPN2;CAPN2	NM_001748;NM_001146068	TSS200;Body	chr1:223899990-223900823	Island
cg13360526	1	224444519	0.0046	0.0012	+++	0.0001128	0.00531732			NVL;NVL	NM_002533;NM_206840	Body;Body
cg16004056	1	224825908	0.0068	0.0019	+++	0.0002617	0.00999351			CNIH3	NM_152495	Body
cg06092869	1	225642746	-0.0087	0.0017	---	5.08e-07	6.96304e-05
cg18317531	1	225688425	-0.0093	0.0024	---	8.044e-05	0.00409768			ENAH;ENAH	NM_001008493;NM_018212	Body;Body
cg17950169	1	226067900	-0.0083	0.0019	---	1.299e-05	0.000988638			TMEM63A	NM_014698	5'UTR	chr1:226069605-226070898	N_Shore
cg16487577	1	226099147	0.0064	0.0014	+++	6.585e-06	0.000574858
cg19714913	1	226411033	0.0057	0.0014	+++	5.303e-05	0.00297771			MIXL1	NM_031944	TSS1500	chr1:226411007-226411880	Island
cg18564989	1	226411057	0.0118	0.0021	+++	1.963e-08	4.60268e-06	rs34459331		MIXL1	NM_031944	TSS1500	chr1:226411007-226411880	Island
cg15147516	1	226411868	0.0066	0.0015	+++	1.24e-05	0.000952645			MIXL1	NM_031944	Body	chr1:226411007-226411880	Island
cg04102510	1	226850741	-0.009	0.0017	---	1.212e-07	2.11789e-05		rs34890394	ITPKB	NM_002221	Body
cg14422093	1	227009245	-0.0056	0.0015	---	0.0001316	0.00597092		rs76102842
cg12696328	1	227729680	0.0119	0.0023	+++	2.05e-07	3.28868e-05	rs7516350					chr1:227729515-227730492	Island
cg11846112	1	227729906	0.0074	0.0019	+++	9.29e-05	0.00457137						chr1:227729515-227730492	Island
cg10962762	1	228075749	0.0139	0.0033	+++	2.251e-05	0.00152125						chr1:228075377-228075750	Island
cg17180977	1	228135059	0.0082	0.0016	+++	3.019e-07	4.53139e-05			WNT9A	NM_003395	Body	chr1:228134422-228136282	Island
cg03650119	1	228346014	0.0189	0.0024	+++	1.933e-15	3.31498e-12			GJC2	NM_020435	Body	chr1:228345377-228346700	Island
cg09257635	1	228346181	0.0155	0.0021	+++	2.509e-13	2.60971e-10			GJC2	NM_020435	Body	chr1:228345377-228346700	Island
cg17680089	1	228346338	0.0078	0.0012	+++	6.474e-11	3.31705e-08			GJC2	NM_020435	Body	chr1:228345377-228346700	Island
cg23733384	1	228346347	0.0071	0.0012	+++	1.241e-09	4.25648e-07			GJC2	NM_020435	Body	chr1:228345377-228346700	Island
cg03054277	1	228400217	0.0101	0.0018	+++	2.136e-08	4.94683e-06			OBSCN;OBSCN	NM_052843;NM_001098623	Body;Body	chr1:228399471-228402037	Island
cg04193160	1	228400419	0.0131	0.0019	+++	3.611e-12	2.71489e-09			OBSCN;OBSCN	NM_052843;NM_001098623	Body;Body	chr1:228399471-228402037	Island
cg01557798	1	228400628	0.0107	0.0017	+++	8.973e-11	4.36057e-08			OBSCN;OBSCN	NM_052843;NM_001098623	Body;Body	chr1:228399471-228402037	Island
cg19025525	1	228566824	0.0072	0.0017	+++	3.621e-05	0.00222073	rs4439356					chr1:228565949-228567121	Island					X
cg06786773	1	228566997	0.006	0.0012	+++	7.593e-07	9.77119e-05						chr1:228565949-228567121	Island
cg26345105	1	228634265	0.0086	0.0021	+++	4.295e-05	0.002528						chr1:228633382-228634127	S_Shore
cg15471815	1	228645486	0.0094	0.0024	+++	6.905e-05	0.00364358	rs73101115		HIST3H2BB;HIST3H2A	NM_175055;NM_033445	TSS1500;1stExon	chr1:228645196-228646434	Island
cg06034933	1	228645634	0.0091	0.0019	+++	1.923e-06	0.000211578			HIST3H2A;HIST3H2BB	NM_033445;NM_175055	TSS200;TSS200	chr1:228645196-228646434	Island
cg21401647	1	228645688	0.0075	0.002	+++	0.0002119	0.0085638			HIST3H2A;HIST3H2BB	NM_033445;NM_175055	TSS200;TSS200	chr1:228645196-228646434	Island
cg25622154	1	228657536	0.0076	0.0019	+++	5.257e-05	0.00295628						chr1:228657327-228657561	Island
cg03123320	1	229394665	-0.007	0.0017	---	4.063e-05	0.00242097
cg23959311	1	229406360	0.0071	0.0014	+++	2.713e-07	4.15015e-05			RAB4A	NM_004578	TSS1500	chr1:229406646-229407129	N_Shore
cg06646021	1	229406520	0.0098	0.0015	+++	9.599e-11	4.6108e-08			RAB4A	NM_004578	TSS1500	chr1:229406646-229407129	N_Shore					X
cg05463325	1	229406534	0.0062	0.0015	+++	2.608e-05	0.00170881			RAB4A	NM_004578	TSS1500	chr1:229406646-229407129	N_Shore
cg17272868	1	229516745	0.0091	0.0023	+++	5.85e-05	0.00321185
cg18343474	1	229566908	0.0104	0.0015	+++	1.735e-12	1.42667e-09						chr1:229567206-229570684	N_Shore
cg02970384	1	229567560	0.0066	0.0016	+++	3.828e-05	0.00231114			ACTA1	NM_001100	Body	chr1:229567206-229570684	Island
cg23597629	1	229569670	0.0072	0.0016	+++	6.525e-06	0.0005707			ACTA1	NM_001100	5'UTR	chr1:229567206-229570684	Island
cg14852384	1	229569877	0.0073	0.0015	+++	1.097e-06	0.000132193			ACTA1	NM_001100	TSS200	chr1:229567206-229570684	Island
cg05347845	1	229569892	0.0091	0.0019	+++	1.297e-06	0.000152227			ACTA1	NM_001100	TSS200	chr1:229567206-229570684	Island
cg02767613	1	229569894	0.0058	0.0012	+++	1.638e-06	0.000184827			ACTA1	NM_001100	TSS200	chr1:229567206-229570684	Island
cg04030615	1	229569902	0.0111	0.0017	+++	2.317e-11	1.34488e-08			ACTA1	NM_001100	TSS200	chr1:229567206-229570684	Island
cg07777790	1	229570188	0.0059	0.0014	+++	3.092e-05	0.00195108			ACTA1	NM_001100	TSS1500	chr1:229567206-229570684	Island
cg20025656	1	229570230	0.0042	0.0011	+++	0.0001969	0.00811968			ACTA1	NM_001100	TSS1500	chr1:229567206-229570684	Island
cg11424376	1	230220668	-0.0061	0.0014	---	1.194e-05	0.000923975		rs72648059	GALNT2	NM_004481	Body
cg24401487	1	230416880	-0.0074	0.0012	---	1.29e-09	4.39187e-07			GALNT2	NM_004481	3'UTR	chr1:230415342-230415689	S_Shore
cg04279411	1	230645569	-0.0069	0.0013	---	8.095e-08	1.51549e-05
cg13240017	1	230777744	0.0057	0.0013	+++	1.528e-05	0.00112059			COG2;COG2	NM_001145036;NM_007357	TSS1500;TSS1500	chr1:230778077-230778593	N_Shore
cg13234110	1	230777845	0.0074	0.0019	+++	0.0001507	0.00662459			COG2;COG2	NM_001145036;NM_007357	TSS1500;TSS1500	chr1:230778077-230778593	N_Shore
cg05602648	1	230778078	0.008	0.002	+++	6.922e-05	0.0036507			COG2;COG2	NM_001145036;NM_007357	TSS200;TSS200	chr1:230778077-230778593	Island
cg17137424	1	231299352	0.0118	0.0026	+++	6.925e-06	0.00059887			TRIM67	NM_001004342	1stExon	chr1:231297812-231299777	Island
cg17112949	1	231544389	0.0049	0.0013	+++	0.0002363	0.00927621			EGLN1	NM_022051	Body
cg05477024	1	233462765	0.0067	0.0015	+++	1.453e-05	0.00107951	rs79071812		KIAA1804	NM_032435	TSS1500	chr1:233463526-233464414	N_Shore
cg23445321	1	234367493	0.0117	0.0031	+++	0.0001322	0.00599224			SLC35F3	NM_173508	Body	chr1:234367135-234367496	Island
cg03518729	1	235147744	-0.0061	0.0016	---	0.0001083	0.00515142
cg26884773	1	235256863	0.0116	0.0024	+++	1.987e-06	0.000217066
cg26574680	1	235811860	0.0069	0.0019	+++	0.0001882	0.0078451			GNG4;GNG4;GNG4	NM_004485;NM_001098721;NM_001098722	5'UTR;5'UTR;5'UTR	chr1:235811841-235814066	Island
cg25217317	1	235811994	0.0071	0.0015	+++	2.934e-06	0.000295863			GNG4;GNG4;GNG4	NM_004485;NM_001098721;NM_001098722	5'UTR;5'UTR;5'UTR	chr1:235811841-235814066	Island
cg02829654	1	236046939	-0.0081	0.0021	---	0.0001188	0.00552857
cg23028178	1	236229267	0.0063	0.0016	+++	0.0001467	0.00649277			NID1	NM_002508	TSS1500	chr1:236227682-236228817	S_Shore
cg09809672	1	236557682	-0.0145	0.0023	---	2.286e-10	9.66114e-08			EDARADD;EDARADD;EDARADD	NM_080738;NM_145861;NM_145861	TSS1500;5'UTR;1stExon	chr1:236558459-236559336	N_Shore
cg09225230	1	236558465	0.0168	0.0027	+++	6.112e-10	2.27495e-07			EDARADD;EDARADD	NM_080738;NM_145861	TSS1500;Body	chr1:236558459-236559336	Island
cg18281910	1	236635177	0.0067	0.0018	+++	0.0001842	0.00771478			EDARADD;EDARADD	NM_080738;NM_145861	Body;Body
cg20482698	1	236849994	0.0103	0.0026	+++	0.0001006	0.00486546			ACTN2	NM_001103	1stExon	chr1:236849472-236850323	Island
cg03422911	1	237205295	0.0165	0.0019	+++	2.425e-18	8.60181e-15			RYR2	NM_001035	TSS1500	chr1:237205126-237206644	Island
cg21854408	1	240161445	0.0203	0.0039	+++	2.577e-07	3.97286e-05						chr1:240160837-240161616	Island
cg07830269	1	240363446	0.0059	0.0015	+++	0.0001354	0.006098			FMN2	NM_020066	Body
cg14038009	1	241133052	0.0055	0.0014	+++	0.0001442	0.00640878			RGS7	NM_002924	Body
cg20308540	1	242612849	0.0055	0.0013	+++	3.08e-05	0.00194499			PLD5	NM_152666	5'UTR
cg00823843	1	244094885	0.0035	0.001	+++	0.0001927	0.00798935	rs12027534					chr1:244094755-244095117	Island
cg16908123	1	244486252	-0.0069	0.0017	---	4.241e-05	0.00250296
cg06318402	1	244894363	0.0105	0.0018	+++	4.86e-09	1.36744e-06						chr1:244893441-244894366	Island
cg23484899	1	244894365	0.009	0.0018	+++	3.519e-07	5.16056e-05						chr1:244893441-244894366	Island
cg00533390	1	245028657	0.0069	0.0017	+++	5.231e-05	0.00294525			HNRNPU;HNRNPU	NM_031844;NM_004501	TSS1500;TSS1500	chr1:245026434-245028020	S_Shore
cg19023876	1	247611931	0.0076	0.0019	+++	6.915e-05	0.00364747			NLRP3;NLRP3;NLRP3;NLRP3;NLRP3	NM_001079821;NM_183395;NM_004895;NM_001127461;NM_001127462	3'UTR;3'UTR;3'UTR;3'UTR;3'UTR	chr1:247614695-247614944	N_Shelf
cg20855565	1	248020350	0.0081	0.0021	+++	8.767e-05	0.00437575			TRIM58	NM_015431	TSS200	chr1:248020330-248021252	Island
cg20429172	1	248020436	0.0087	0.0023	+++	0.0001091	0.00517938			TRIM58	NM_015431	TSS200	chr1:248020330-248021252	Island
cg20810478	1	248020632	0.0151	0.0035	+++	1.57e-05	0.00114572			TRIM58	NM_015431	1stExon	chr1:248020330-248021252	Island				X
cg26157385	1	248020641	0.0106	0.0025	+++	1.827e-05	0.00129281			TRIM58	NM_015431	1stExon	chr1:248020330-248021252	Island				X
cg23054189	1	248020692	0.0114	0.0023	+++	6.169e-07	8.21112e-05			TRIM58	NM_015431	1stExon	chr1:248020330-248021252	Island
cg09789636	1	248021163	0.0069	0.0019	+++	0.0002113	0.00855288			TRIM58	NM_015431	Body	chr1:248020330-248021252	Island
cg26398848	2	263559	0.0069	0.0017	+++	7.135e-05	0.00374069			ACP1;ACP1;SH3YL1;ACP1;SH3YL1;ACP1	NR_024080;NM_004300;NM_001159597;NM_001040649;NM_015677;NM_007099	TSS1500;TSS1500;Body;TSS1500;Body;TSS1500	chr2:263400-265238	Island
cg13170076	2	382356	0.0076	0.0017	+++	6.27e-06	0.000551652
cg03990819	2	434332	0.0083	0.0014	+++	2.386e-09	7.36775e-07												X
cg13016619	2	527786	0.0063	0.0016	+++	0.0001284	0.00585904
cg14515364	2	636606	0.0197	0.0051	+++	0.0001049	0.00502714						chr2:636121-637112	Island				X
cg08813888	2	662396	-0.0162	0.0033	---	9.87e-07	0.000121477	rs72003364					chr2:660666-660909	S_Shore					X
cg06865612	2	946999	0.0051	0.0014	+++	0.0002391	0.00935692			SNTG2	NM_018968	Body	chr2:946881-947286	Island
cg16179952	2	947117	0.0074	0.0017	+++	8.106e-06	0.000677543			SNTG2	NM_018968	Body	chr2:946881-947286	Island
cg23060801	2	1799502	0.0071	0.0015	+++	2.057e-06	0.000223128			MYT1L	NM_015025	Body	chr2:1801618-1802060	N_Shelf
cg07855242	2	1841068	0.0073	0.0016	+++	3.825e-06	0.000367802			MYT1L	NM_015025	Body	chr2:1842846-1843137	N_Shore
cg20345923	2	1983190	0.0055	0.0014	+++	9.86e-05	0.00478923			MYT1L	NM_015025	Body
cg19544065	2	2178847	0.0063	0.0013	+++	8.499e-07	0.000107243			MYT1L	NM_015025	5'UTR
cg05100067	2	2295969	0.0077	0.0016	+++	2.403e-06	0.000252157			MYT1L	NM_015025	5'UTR
cg21040360	2	3383326	0.0115	0.0025	+++	5.589e-06	0.000502822			TTC15	NM_016030	TSS200	chr2:3383350-3383976	N_Shore
cg25841802	2	3393367	-0.0078	0.002	---	0.0001153	0.00540814			TTC15	NM_016030	Body	chr2:3391402-3392500	S_Shore
cg10209223	2	3523546	0.011	0.0019	+++	2.983e-09	8.93855e-07			ADI1	NM_018269	TSS200	chr2:3522270-3523617	Island
cg02343254	2	3583963	0.0047	0.0013	+++	0.0002153	0.00865905
cg03508212	2	3623692	0.0093	0.002	+++	2.394e-06	0.000251531			RPS7	NM_001011	Body	chr2:3622654-3623704	Island
cg16123090	2	3699210	-0.0112	0.003	---	0.0002321	0.00915115						chr2:3699125-3699465	Island
cg23883058	2	5813866	0.0079	0.002	+++	8.456e-05	0.00425326						chr2:5813482-5813710	S_Shore
cg08526991	2	5831394	0.0049	0.0013	+++	0.0002437	0.00949307			SOX11	NM_003108	TSS1500	chr2:5831187-5831413	Island
cg18449120	2	5832882	0.0114	0.002	+++	1.881e-08	4.44558e-06			SOX11	NM_003108	1stExon	chr2:5832041-5834208	Island
cg16330247	2	5834638	0.0097	0.0016	+++	9.572e-10	3.39532e-07	rs6756649		SOX11;SOX11	NM_003108;NM_003108	3'UTR;1stExon	chr2:5836068-5837643	N_Shore
cg26659079	2	5836181	0.0069	0.0015	+++	4.746e-06	0.000440437			SOX11;SOX11	NM_003108;NM_003108	3'UTR;1stExon	chr2:5836068-5837643	Island
cg17335199	2	6078738	0.0089	0.0021	+++	1.621e-05	0.00117797			LOC150622	NR_026832	Body
cg07900344	2	6305776	0.0076	0.0019	+++	6.83e-05	0.0036132
cg09064070	2	7057245	0.0086	0.0015	+++	7.204e-09	1.93013e-06			RNF144A	NM_014746	TSS1500	chr2:7057530-7058433	N_Shore
cg02414889	2	7059030	0.0065	0.0015	+++	1.345e-05	0.00101675			RNF144A	NM_014746	5'UTR	chr2:7057530-7058433	S_Shore
cg21841803	2	7465187	0.0104	0.0024	+++	1.837e-05	0.00129745
cg09121339	2	7571733	0.004	0.001	+++	2.6e-05	0.00170464						chr2:7571071-7571642	S_Shore
cg24764372	2	8171376	0.007	0.0018	+++	0.0001116	0.00527333						chr2:8168022-8168286	S_Shelf
cg25814969	2	8726136	-0.0082	0.0017	---	8.484e-07	0.000107086						chr2:8723855-8724093	S_Shelf
cg21382589	2	8785969	0.0202	0.0044	+++	5.217e-06	0.000475435						chr2:8785459-8786072	Island
cg06627617	2	9471179	0.0087	0.002	+++	1.725e-05	0.00123538			ASAP2;ASAP2	NM_001135191;NM_003887	Body;Body
cg08035323	2	9843525	-0.0055	0.0012	---	7.579e-06	0.000642968
cg19642408	2	9894335	0.0065	0.0017	+++	0.0001314	0.0059638
cg05303899	2	9919494	0.0081	0.002	+++	5.153e-05	0.00291041
cg20702913	2	10183115	0.0082	0.0018	+++	2.682e-06	0.000275104	rs73157729		KLF11	NM_003597	TSS1500	chr2:10182635-10184702	Island
cg23458613	2	10183227	0.0108	0.0024	+++	8.986e-06	0.000737458			KLF11	NM_003597	TSS1500	chr2:10182635-10184702	Island
cg20853880	2	10184444	0.0129	0.0022	+++	5.909e-09	1.62513e-06			KLF11	NM_003597	Body	chr2:10182635-10184702	Island
cg14638209	2	10260280	0.0081	0.0018	+++	6.717e-06	0.000584047						chr2:10260279-10260931	Island
cg12331331	2	10800098	-0.0073	0.002	---	0.000231	0.00911557			NOL10	NM_024894	Body
cg00471645	2	11270192	0.01	0.0024	+++	1.937e-05	0.00135197
cg05363871	2	11638870	0.0059	0.0016	+++	0.0002069	0.00842077
cg14546466	2	11796974	0.0084	0.002	+++	2.292e-05	0.00154293						chr2:11796850-11797236	Island
cg10503007	2	11796989	0.0084	0.0019	+++	1.449e-05	0.00107712						chr2:11796850-11797236	Island
cg07258474	2	11809858	0.0074	0.0014	+++	5.293e-08	1.0612e-05			NTSR2	NM_012344	1stExon	chr2:11809606-11810433	Island
cg01158574	2	11809997	0.0085	0.0017	+++	9.058e-07	0.000113025			NTSR2	NM_012344	1stExon	chr2:11809606-11810433	Island
cg17186168	2	11810403	0.0098	0.0025	+++	0.0001177	0.00549772			NTSR2	NM_012344	TSS200	chr2:11809606-11810433	Island
cg15614119	2	11925153	0.0158	0.0024	+++	3.182e-11	1.77664e-08			LPIN1	NM_145693	Body	chr2:11924983-11925253	Island
cg15374751	2	11925224	0.0179	0.0043	+++	3.647e-05	0.00223305			LPIN1	NM_145693	Body	chr2:11924983-11925253	Island					X
cg23689227	2	11925375	0.0085	0.0022	+++	0.0001152	0.00540467			LPIN1	NM_145693	Body	chr2:11924983-11925253	S_Shore
cg25737891	2	12061277	0.007	0.0017	+++	6.109e-05	0.00332371	rs78107512
cg23062198	2	14774063	0.0078	0.002	+++	0.0001167	0.00546269	rs78607687		FAM84A	NM_145175	5'UTR	chr2:14772377-14775809	Island
cg26633107	2	14774086	0.011	0.0025	+++	9.944e-06	0.000800099		rs78607687	FAM84A	NM_145175	5'UTR	chr2:14772377-14775809	Island
cg02818160	2	15804728	0.0091	0.0021	+++	1.054e-05	0.000838302
cg01752203	2	15948462	0.0075	0.0019	+++	7.858e-05	0.00402467	rs67011556
cg03002352	2	17699688	0.011	0.0017	+++	3.362e-10	1.35333e-07	rs77886839		RAD51AP2;RAD51AP2	NM_001099218;NM_001099218	1stExon;5'UTR
cg04084892	2	17722836	0.007	0.0019	+++	0.0001872	0.00781205	rs73919091		VSNL1	NM_003385	5'UTR	chr2:17721537-17722021	S_Shore
cg19216563	2	18011922	0.0111	0.0024	+++	6.253e-06	0.000550566
cg24890054	2	18059752	0.013	0.0026	+++	4.769e-07	6.63495e-05			KCNS3	NM_002252	TSS200	chr2:18059493-18060920	Island				X
cg17882587	2	18933408	0.008	0.002	+++	7.117e-05	0.0037322
cg17314700	2	19548291	0.0068	0.0018	+++	0.0001815	0.00762633						chr2:19547482-19548292	Island
cg07531268	2	19551750	0.0092	0.0024	+++	0.0001603	0.00694145			OSR1	NM_145260	3'UTR	chr2:19551735-19551961	Island
cg26701390	2	19551944	0.0055	0.0013	+++	2.376e-05	0.00158508			OSR1	NM_145260	3'UTR	chr2:19551735-19551961	Island
cg10521706	2	19556586	0.0062	0.0014	+++	6.078e-06	0.000538297		rs45610337	OSR1	NM_145260	5'UTR	chr2:19555789-19558403	Island
cg00456326	2	19560467	0.0062	0.0016	+++	0.0001128	0.00531732						chr2:19560963-19561650	N_Shore
cg16361302	2	19561327	0.0191	0.0023	+++	6.643e-17	1.68106e-13						chr2:19560963-19561650	Island
cg24879782	2	19561482	0.0125	0.0021	+++	6.292e-09	1.71794e-06						chr2:19560963-19561650	Island
cg21365298	2	19563387	0.0057	0.0015	+++	0.0001901	0.00790445						chr2:19560963-19561650	S_Shore
cg16510278	2	20063376	0.011	0.0018	+++	1.088e-09	3.80081e-07
cg13491250	2	20068484	0.0061	0.0011	+++	8.599e-08	1.59175e-05						chr2:20068428-20068907	Island
cg24770624	2	20068871	0.0073	0.0015	+++	1.307e-06	0.000153098						chr2:20068428-20068907	Island
cg05412990	2	20190169	0.0073	0.0017	+++	2.482e-05	0.00164285			WDR35;WDR35	NM_020779;NM_001006657	TSS1500;TSS1500	chr2:20189588-20190229	Island
cg12299199	2	20212501	0.012	0.0028	+++	1.338e-05	0.00101238			MATN3	NM_002381	TSS200	chr2:20212067-20212783	Island
cg08021348	2	20280676	0.0043	0.001	+++	2.419e-05	0.0016104
cg05127937	2	20424423	0.0068	0.0017	+++	4.726e-05	0.00272449			SDC1;SDC1	NM_002997;NM_001006946	Body;Body	chr2:20423088-20425767	Island
cg25840926	2	20647987	0.0207	0.0034	+++	9.77e-10	3.46259e-07			RHOB;RHOB	NM_004040;NM_004040	1stExon;3'UTR	chr2:20646428-20647988	Island					X
ch.2.20642108R	2	20778627	-0.0075	0.0017	---	1.085e-05	0.000857208
cg07966910	2	20866399	0.0053	0.0014	+++	0.0001523	0.00667654			GDF7	NM_182828	TSS200	chr2:20865289-20867589	Island
cg09074113	2	20870087	0.0086	0.0015	+++	1.44e-08	3.52371e-06			GDF7	NM_182828	Body	chr2:20870006-20871280	Island
cg07755735	2	20870362	0.0088	0.0018	+++	9.911e-07	0.000121766			GDF7	NM_182828	Body	chr2:20870006-20871280	Island
cg14780466	2	20870812	0.0209	0.0034	+++	5.433e-10	2.05166e-07			GDF7	NM_182828	Body	chr2:20870006-20871280	Island
cg12334488	2	20871173	0.009	0.0012	+++	1.895e-13	2.01139e-10			GDF7	NM_182828	Body	chr2:20870006-20871280	Island
cg00935993	2	21022933	0.0063	0.0016	+++	5.327e-05	0.00298714		rs62123884	C2orf43	NM_021925	TSS200	chr2:21022564-21022934	Island
cg16306978	2	21266953	0.0085	0.0017	+++	1.019e-06	0.000124456	rs72653052		APOB	NM_000384	TSS200	chr2:21266669-21266961	Island
cg25123895	2	21267113	0.0076	0.0016	+++	1.073e-06	0.000129715			APOB	NM_000384	TSS200	chr2:21266669-21266961	S_Shore
cg26821721	2	23859809	0.0055	0.0015	+++	0.0002117	0.00856155			KLHL29	NM_052920	Body
cg12449528	2	24233341	0.0054	0.0015	+++	0.0002045	0.00835258			MFSD2B	NM_001080473	Body	chr2:24232680-24233260	S_Shore
cg17277199	2	24397845	0.0117	0.003	+++	7.856e-05	0.00402464			C2orf84	NM_001040710	TSS200	chr2:24397645-24398194	Island
cg25477928	2	24583610	0.0082	0.0019	+++	1.98e-05	0.00137505			ITSN2;ITSN2;ITSN2	NM_006277;NM_147152;NM_019595	TSS1500;TSS1500;TSS1500	chr2:24582620-24583611	Island
cg22480783	2	25149622	0.0087	0.0021	+++	2.715e-05	0.00176195
cg20422417	2	25427108	0.0128	0.0021	+++	2.072e-09	6.5592e-07						chr2:25427101-25427577	Island
cg12999579	2	25438726	0.0089	0.0017	+++	1.461e-07	2.47283e-05						chr2:25438725-25439276	Island
cg00912598	2	25475287	0.0067	0.0018	+++	0.0001233	0.00568507			DNMT3A;DNMT3A;DNMT3A	NM_022552;NM_153759;NM_175629	Body;TSS200;Body	chr2:25474757-25475598	Island
cg11354105	2	25475805	0.0097	0.002	+++	6.325e-07	8.37578e-05			DNMT3A;DNMT3A;DNMT3A	NM_022552;NM_153759;NM_175629	Body;TSS1500;Body	chr2:25475706-25475928	Island
cg05544807	2	25475916	0.0085	0.0012	+++	8.62e-12	5.74226e-09			DNMT3A;DNMT3A;DNMT3A	NM_022552;NM_153759;NM_175629	Body;TSS1500;Body	chr2:25475706-25475928	Island
cg05652528	2	25551575	-0.0098	0.0024	---	4.76e-05	0.00273877			DNMT3A;DNMT3A;DNMT3A;MIR1301	NM_022552;NM_175630;NM_175629;NR_031570	5'UTR;5'UTR;5'UTR;Body
cg07751331	2	26205865	0.0091	0.0023	+++	8.266e-05	0.00418457			KIF3C	NM_002254	TSS1500	chr2:26204554-26205649	S_Shore
cg22647546	2	26394518	0.006	0.0016	+++	0.0001126	0.00531031			FAM59B	NM_001168241	TSS1500	chr2:26395416-26395620	N_Shore
cg12717533	2	26397154	0.0065	0.0014	+++	3.789e-06	0.000365017			FAM59B	NM_001168241	Body	chr2:26396102-26397204	Island
cg19764540	2	26782423	0.0052	0.0014	+++	0.0001255	0.00576537			OTOF	NM_194248	TSS1500	chr2:26785114-26785687	N_Shelf
cg04319606	2	26785290	0.0067	0.0015	+++	5.021e-06	0.000461731	rs35090071		C2orf70	NM_001105519	TSS200	chr2:26785114-26785687	Island
cg20491914	2	26915349	0.0073	0.0018	+++	6.29e-05	0.00339725			KCNK3	NM_002246	TSS1500	chr2:26915603-26916551	N_Shore
cg18327056	2	26915355	0.0099	0.0021	+++	2.269e-06	0.000240959			KCNK3	NM_002246	TSS1500	chr2:26915603-26916551	N_Shore
cg19115882	2	26919145	0.0066	0.0018	+++	0.0001973	0.00813456			KCNK3	NM_002246	Body	chr2:26915603-26916551	S_Shelf
cg14242246	2	27434262	0.014	0.0026	+++	4.848e-08	9.85788e-06			C2orf28;C2orf28;SLC5A6;C2orf28;SLC5A6	NM_080592;NM_001170795;NM_021095;NM_016085;NR_028323	TSS1500;TSS1500;5'UTR;TSS1500;Body	chr2:27434432-27435720	N_Shore
cg20885815	2	27478320	0.0066	0.0017	+++	8.655e-05	0.00432922			SLC30A3	NM_003459	Body
cg01706819	2	27487792	0.0071	0.0016	+++	4.309e-06	0.000406617	rs76755654					chr2:27484873-27488189	Island
cg06536868	2	27530884	0.0106	0.0021	+++	2.467e-07	3.83893e-05			UCN	NM_003353	5'UTR	chr2:27529083-27531465	Island
cg05231308	2	27531163	0.0055	0.0014	+++	7.874e-05	0.0040309	rs77131692		UCN	NM_003353	TSS200	chr2:27529083-27531465	Island
cg04527918	2	27531170	0.0061	0.0013	+++	1.232e-06	0.000145835	rs77131692		UCN	NM_003353	TSS200	chr2:27529083-27531465	Island
cg05113927	2	27531244	0.0105	0.0018	+++	8.844e-09	2.31425e-06			UCN	NM_003353	TSS200	chr2:27529083-27531465	Island
cg22129545	2	27531320	0.0119	0.0027	+++	9.528e-06	0.000771263			UCN	NM_003353	TSS200	chr2:27529083-27531465	Island
cg20442078	2	27531360	0.0078	0.0011	+++	7.967e-12	5.40265e-09			UCN	NM_003353	TSS1500	chr2:27529083-27531465	Island
cg11544529	2	27545924	-0.0052	0.0013	---	3.731e-05	0.00227008			MPV17;MPV17	NM_002437;NM_002437	5'UTR;1stExon
cg04845466	2	27665079	0.0083	0.0017	+++	8.287e-07	0.000104983			KRTCAP3;NRBP1;KRTCAP3	NM_001168364;NM_013392;NM_173853	TSS200;3'UTR;TSS200	chr2:27664939-27665151	Island
cg02013274	2	28614438	0.0059	0.0015	+++	8.654e-05	0.00432922			FOSL2	NM_005253	TSS1500	chr2:28612964-28616748	Island
cg13546935	2	29033780	0.0148	0.0021	+++	3.677e-12	2.74957e-09			SPDYA;SPDYA;SPDYA;SPDYA	NM_182756;NM_001142634;NM_001142634;NM_182756	5'UTR;1stExon;5'UTR;1stExon	chr2:29033351-29034011	Island
cg04786857	2	29033897	0.0215	0.0025	+++	2.496e-17	6.9522e-14			SPDYA;SPDYA	NM_182756;NM_001142634	5'UTR;5'UTR	chr2:29033351-29034011	Island
cg26502666	2	29034052	0.0104	0.0024	+++	1.868e-05	0.0013142			SPDYA;SPDYA	NM_182756;NM_001142634	5'UTR;5'UTR	chr2:29033351-29034011	S_Shore
cg25095187	2	29335792	0.0073	0.0016	+++	3.3e-06	0.000326394						chr2:29337983-29338909	N_Shelf
cg05038216	2	29339091	-0.0089	0.0023	---	0.0001516	0.00665499			CLIP4	NM_024692	5'UTR	chr2:29337983-29338909	S_Shore
cg11374596	2	29744454	0.0062	0.0014	+++	1.997e-05	0.00138431			ALK	NM_004304	Body
cg04939302	2	30213458	0.0075	0.0018	+++	2.113e-05	0.00144707
cg11345976	2	30864107	-0.0069	0.0019	---	0.0002275	0.00901087			LCLAT1;LCLAT1	NM_001002257;NM_182551	3'UTR;3'UTR
ch.2.30942488F	2	31088984	-0.0059	0.0014	---	4.219e-05	0.00249281	rs78229494
cg22395019	2	31361692	0.0078	0.0019	+++	2.832e-05	0.00181854			GALNT14	NM_024572	TSS200	chr2:31360321-31361821	Island
cg14514751	2	31361701	0.0079	0.0019	+++	3.807e-05	0.00230282			GALNT14	NM_024572	TSS200	chr2:31360321-31361821	Island
cg25124300	2	31607761	-0.0071	0.0019	---	0.0001281	0.00585049			XDH	NM_000379	Body
cg19502744	2	31805915	0.0097	0.0022	+++	9.608e-06	0.000776527	rs9332960		SRD5A2	NM_000348	1stExon	chr2:31805293-31806403	Island
cg18948125	2	31805970	0.0073	0.0016	+++	7.783e-06	0.000657051			SRD5A2;SRD5A2	NM_000348;NM_000348	1stExon;5'UTR	chr2:31805293-31806403	Island
cg12080369	2	32583264	0.0081	0.002	+++	3.533e-05	0.00217673			BIRC6	NM_016252	Body	chr2:32581746-32583265	Island
cg26189067	2	32852828	0.0078	0.0016	+++	2.506e-06	0.000260306			TTC27	NM_017735	TSS1500	chr2:32853007-32853270	N_Shore
cg23153745	2	33652047	-0.0062	0.0015	---	6.098e-05	0.00331947
cg01154283	2	36603543	-0.0089	0.0019	---	3.382e-06	0.000333155			CRIM1	NM_016441	Body
cg21932231	2	36668864	-0.0099	0.0024	---	3.686e-05	0.00224929			CRIM1	NM_016441	Body
cg08786077	2	37571732	0.0108	0.0026	+++	2.833e-05	0.00181862			QPCT	NM_012413	TSS200	chr2:37571676-37572397	Island
cg05469695	2	37899953	0.0104	0.002	+++	2.554e-07	3.94326e-05			CDC42EP3	NM_006449	TSS1500	chr2:37898142-37899830	S_Shore
cg17997684	2	38151490	-0.0072	0.0017	---	2.406e-05	0.00160354			FAM82A1	NM_001170791	TSS1500	chr2:38152131-38152885	N_Shore
cg01410359	2	38302230	0.0069	0.0017	+++	8.671e-05	0.00433511			CYP1B1	NM_000104	Body	chr2:38301276-38304518	Island
cg17332338	2	38763354	0.0185	0.0033	+++	1.474e-08	3.59842e-06		rs59548580				chr2:38763114-38763564	Island
cg05275752	2	38892887	0.0119	0.003	+++	7.443e-05	0.00386748			GALM	NM_138801	TSS200
cg23643435	2	38893251	0.0115	0.0031	+++	0.0002091	0.00848867			GALM;GALM	NM_138801;NM_138801	5'UTR;1stExon
cg02375320	2	38978881	0.0138	0.0016	+++	3.098e-17	8.45866e-14			SFRS7	NM_001031684	TSS1500	chr2:38977535-38978684	S_Shore
cg18008766	2	38978896	0.0133	0.0017	+++	2.746e-14	3.6294e-11			SFRS7	NM_001031684	TSS1500	chr2:38977535-38978684	S_Shore		X
cg11176990	2	39187533	0.0104	0.0019	+++	3.67e-08	7.84297e-06			LOC375196;LOC100271715	NR_028386;NM_001145451	TSS200;Body	chr2:39186777-39187968	Island
cg22158769	2	39187539	0.0134	0.0022	+++	4.769e-10	1.83941e-07			LOC375196;LOC100271715	NR_028386;NM_001145451	TSS200;Body	chr2:39186777-39187968	Island
cg12206199	2	39187543	0.0148	0.0026	+++	1.601e-08	3.86977e-06			LOC375196;LOC100271715	NR_028386;NM_001145451	TSS200;Body	chr2:39186777-39187968	Island
cg07952813	2	39187759	0.0073	0.0015	+++	1.319e-06	0.000154372			LOC100271715;LOC375196	NM_001145451;NR_028386	Body;TSS1500	chr2:39186777-39187968	Island
cg17165695	2	39187882	0.0066	0.0013	+++	5.391e-07	7.32355e-05			LOC100271715;LOC375196	NM_001145451;NR_028386	Body;TSS1500	chr2:39186777-39187968	Island
cg09296536	2	40392494	0.009	0.0018	+++	8.156e-07	0.000103608			SLC8A1;SLC8A1;SLC8A1;SLC8A1	NM_001112801;NM_001112802;NM_021097;NM_001112800	Body;Body;Body;Body
cg14411266	2	40679582	0.0083	0.0021	+++	5.566e-05	0.00308531	rs76506686		SLC8A1	NM_001112802	5'UTR	chr2:40678477-40678717	S_Shore
cg14994404	2	42255535	0.0066	0.0016	+++	2.869e-05	0.00183832
cg11371748	2	42328740	0.0078	0.002	+++	8.533e-05	0.00428317						chr2:42328300-42328827	Island
cg03317811	2	42329494	0.009	0.0021	+++	1.364e-05	0.00102849						chr2:42329439-42329653	Island
cg14452650	2	42396274	0.0062	0.0015	+++	2.902e-05	0.00185402			EML4;EML4	NM_019063;NM_001145076	TSS1500;TSS1500	chr2:42396301-42396933	N_Shore
cg19581424	2	42396302	0.0097	0.0016	+++	1.23e-09	4.22923e-07			EML4;EML4	NM_019063;NM_001145076	TSS200;TSS200	chr2:42396301-42396933	Island
cg08834057	2	42718078	-0.0081	0.0022	---	0.0002019	0.00827326			KCNG3;KCNG3	NM_133329;NM_172344	Body;Body	chr2:42719784-42722166	N_Shore
cg27553955	2	42720326	0.0096	0.0017	+++	1.122e-08	2.87259e-06			KCNG3;KCNG3	NM_172344;NM_133329	1stExon;1stExon	chr2:42719784-42722166	Island
cg23859635	2	42795262	0.0104	0.0024	+++	1.874e-05	0.00131642			MTA3	NM_020744	TSS1500	chr2:42795847-42796230	N_Shore					X
cg25783099	2	42795486	0.0067	0.0016	+++	4.243e-05	0.00250378			MTA3	NM_020744	TSS200	chr2:42795847-42796230	N_Shore
cg03845301	2	43452838	0.0083	0.002	+++	3.566e-05	0.00219218			ZFP36L2	NM_006887	Body	chr2:43451445-43454951	Island
cg06169590	2	43455088	0.0063	0.0015	+++	1.555e-05	0.00113698			ZFP36L2;LOC100129726	NM_006887;NR_027251	TSS1500;Body	chr2:43451445-43454951	S_Shore
cg04920474	2	44395004	0.0126	0.003	+++	3.445e-05	0.00213201			PPM1B;PPM1B;PPM1B;PPM1B;PPM1B	NM_001033556;NM_001033557;NM_002706;NM_177969;NM_177968	TSS1500;TSS1500;TSS1500;TSS1500;TSS1500	chr2:44394983-44396629	Island
cg00076774	2	45016971	0.0076	0.0014	+++	4.757e-08	9.69659e-06												X
cg25053336	2	45161333	0.0096	0.0019	+++	3.285e-07	4.8586e-05						chr2:45161427-45163058	N_Shore
cg11218954	2	45164864	0.0074	0.002	+++	0.0001482	0.00653754						chr2:45164561-45166567	Island
cg15393275	2	45165193	0.0058	0.0015	+++	8.13e-05	0.00413236						chr2:45164561-45166567	Island
cg12130211	2	45165946	0.015	0.0018	+++	4.122e-16	8.59644e-13						chr2:45164561-45166567	Island
cg00787022	2	45166314	0.0059	0.0016	+++	0.0002083	0.00846281						chr2:45164561-45166567	Island
cg26491213	2	45168819	0.0094	0.0019	+++	4.294e-07	6.08009e-05			SIX3	NM_005413	TSS1500	chr2:45169505-45171884	N_Shore
cg00097146	2	45171818	0.0113	0.003	+++	0.0001919	0.00796175	rs338074		SIX3	NM_005413	Body	chr2:45169505-45171884	Island
cg18556455	2	45178474	0.0107	0.0018	+++	3.846e-09	1.11307e-06						chr2:45179364-45180394	N_Shore					X
cg18045195	2	45178950	0.0059	0.0013	+++	2.786e-06	0.000283808						chr2:45179364-45180394	N_Shore
cg02540036	2	45182689	0.0053	0.0014	+++	0.000192	0.00796351	rs75674968					chr2:45181890-45183111	Island
cg15584194	2	45199971	0.0053	0.0014	+++	0.0001471	0.00650354	rs908279
cg05136263	2	45236019	0.0063	0.0016	+++	0.0001068	0.00509584			SIX2	NM_016932	1stExon	chr2:45235511-45237792	Island
cg23644005	2	45241578	0.0055	0.0012	+++	1.117e-05	0.000875655	rs921115					chr2:45240372-45241579	Island
cg09862801	2	45396991	0.0073	0.0019	+++	0.0001412	0.00630177	rs80296272					chr2:45395869-45398186	Island
cg20201270	2	45397874	0.0101	0.0025	+++	6.891e-05	0.00363712		rs35228271				chr2:45395869-45398186	Island
cg16619576	2	45398036	0.0081	0.0022	+++	0.0001825	0.00765594	rs77454928					chr2:45395869-45398186	Island
cg17411016	2	47100912	-0.0063	0.0015	---	4.031e-05	0.00240639												X
cg12942414	2	47596912	0.0085	0.002	+++	3.298e-05	0.00205544			EPCAM	NM_002354	Body	chr2:47596629-47597256	Island
cg27320127	2	47798396	0.011	0.0024	+++	7.061e-06	0.000607639			KCNK12	NM_022055	TSS1500	chr2:47796923-47799166	Island
cg27024992	2	48094603	0.0068	0.0018	+++	0.0001228	0.00566643			FBXO11;FBXO11;FBXO11	NM_018693;NM_012167;NM_025133	5'UTR;5'UTR;5'UTR
cg18773591	2	51001003	0.0088	0.0014	+++	8.138e-10	2.92415e-07			NRXN1;NRXN1	NM_004801;NM_001135659	Body;Body
cg14329860	2	51240310	0.0106	0.0019	+++	2.719e-08	6.07007e-06			NRXN1;NRXN1	NM_004801;NM_001135659	Body;Body
cg08556541	2	54861563	0.006	0.0016	+++	0.0001744	0.00739916			SPTBN1;SPTBN1	NM_178313;NM_003128	Body;Body
cg25916135	2	59071761	0.0071	0.0018	+++	9.585e-05	0.00469039
cg25716102	2	59156510	0.0057	0.0015	+++	0.0002125	0.00858136
cg19588154	2	60154029	0.0078	0.0021	+++	0.0001977	0.008147
cg23556108	2	60680616	0.006	0.0015	+++	6.531e-05	0.00349692	rs58786653		BCL11A;BCL11A	NM_138559;NM_018014	Body;Body
cg22445742	2	60680630	0.0089	0.0014	+++	7.321e-10	2.6566e-07	rs58786653		BCL11A;BCL11A	NM_138559;NM_018014	Body;Body
cg17738213	2	60776302	-0.0059	0.0012	---	4.26e-07	6.04019e-05			BCL11A;BCL11A;BCL11A	NM_022893;NM_138559;NM_018014	Body;Body;Body	chr2:60776596-60778157	N_Shore
cg15091323	2	60780474	0.0079	0.002	+++	7.319e-05	0.00381691			BCL11A;BCL11A;BCL11A;BCL11A;BCL11A;BCL11A	NM_138559;NM_022893;NM_018014;NM_138559;NM_022893;NM_018014	1stExon;1stExon;1stExon;5'UTR;5'UTR;5'UTR	chr2:60781019-60782284	N_Shore
cg26819428	2	60784878	0.0072	0.0018	+++	6.73e-05	0.00357854						chr2:60781019-60782284	S_Shelf
cg06949933	2	61406491	-0.007	0.0017	---	2.688e-05	0.00174853			AHSA2	NM_152392	5'UTR	chr2:61404048-61405361	S_Shore
cg12310231	2	61661220	-0.0056	0.0015	---	0.0001234	0.00568842			USP34	NM_014709	Body
cg25047092	2	61991905	0.0104	0.0016	+++	6.032e-11	3.12531e-08	rs71409280					chr2:61990914-61991832	S_Shore
cg07589899	2	62020677	0.0115	0.0017	+++	7.437e-12	5.07643e-09
cg19716462	2	62115576	0.0128	0.0024	+++	5.45e-08	1.08847e-05			CCT4	NM_006430	1stExon	chr2:62115445-62115990	Island
cg14305711	2	62132430	-0.0099	0.0023	---	1.166e-05	0.000906703			COMMD1	NM_152516	TSS1500
cg18206867	2	62422351	0.007	0.0015	+++	2.739e-06	0.000279982			B3GNT2	NM_006577	TSS1500	chr2:62422191-62424458	Island
cg00752480	2	62680940	0.0073	0.002	+++	0.0001863	0.0077831						chr2:62684122-62684552	N_Shelf
cg13688974	2	62683655	0.0084	0.0021	+++	5.365e-05	0.00300399						chr2:62684122-62684552	N_Shore
cg03955927	2	63272232	0.0073	0.0017	+++	2.338e-05	0.00156577			LOC100132215;EHBP1;EHBP1;EHBP1;EHBP1	NR_027069;NM_001142616;NM_001142615;NM_001142614;NM_015252	Body;Body;Body;Body;Body	chr2:63272127-63272409	Island
cg22197050	2	63276183	0.0077	0.0013	+++	1.96e-09	6.26197e-07			LOC100132215	NR_027069	TSS1500	chr2:63274475-63279430	Island
cg06192497	2	63276216	0.0096	0.0024	+++	6.452e-05	0.0034667			LOC100132215	NR_027069	TSS1500	chr2:63274475-63279430	Island
cg03957108	2	63276545	0.0122	0.0016	+++	3.232e-14	4.15272e-11			OTX1	NM_014562	TSS1500	chr2:63274475-63279430	Island
cg01940425	2	63276565	0.0099	0.0018	+++	8.391e-08	1.55881e-05			OTX1	NM_014562	TSS1500	chr2:63274475-63279430	Island
cg10658666	2	63276718	0.0109	0.0014	+++	8.25e-15	1.21414e-11			OTX1	NM_014562	TSS1500	chr2:63274475-63279430	Island
cg08210688	2	63276723	0.0066	0.0015	+++	1.728e-05	0.0012371			OTX1	NM_014562	TSS1500	chr2:63274475-63279430	Island
cg26544594	2	63276833	0.0064	0.0015	+++	3.23e-05	0.00202248			OTX1	NM_014562	TSS1500	chr2:63274475-63279430	Island
cg00374224	2	63277274	0.0072	0.0017	+++	3.743e-05	0.00227571			OTX1	NM_014562	TSS1500	chr2:63274475-63279430	Island
cg27556193	2	63277930	0.0098	0.0021	+++	4.386e-06	0.000412102			OTX1	NM_014562	TSS200	chr2:63274475-63279430	Island
cg22303418	2	63284784	0.0047	0.0012	+++	0.0001355	0.00610184						chr2:63285949-63287097	N_Shore
cg07645299	2	63991864	0.0065	0.0018	+++	0.0002511	0.00970391
cg01948201	2	64682236	0.0108	0.002	+++	7.368e-08	1.39946e-05			HSPC159	NM_014181	Body	chr2:64681011-64682237	Island
cg27470373	2	64836764	0.012	0.002	+++	1.372e-09	4.62176e-07						chr2:64836206-64836765	Island
cg15928347	2	64837018	0.0057	0.0015	+++	0.0001723	0.00732655						chr2:64836206-64836765	S_Shore
cg08467103	2	65593933	-0.0076	0.0017	---	1.049e-05	0.000835446			SPRED2;SPRED2	NM_001128210;NM_181784	TSS200;Body
cg22854448	2	65617203	0.0094	0.0022	+++	2.129e-05	0.00145515	rs11683330		SPRED2	NM_181784	Body
cg08750534	2	65630259	0.007	0.0017	+++	2.321e-05	0.00155714			SPRED2	NM_181784	Body
cg26945241	2	66185442	0.0072	0.0015	+++	2.088e-06	0.000226136
cg13895765	2	66803345	0.0065	0.0015	+++	1.108e-05	0.000870079	rs62145819					chr2:66802890-66804831	Island
cg22112267	2	66804706	0.0059	0.0016	+++	0.0001506	0.0066216						chr2:66802890-66804831	Island
cg11469908	2	66918305	0.0074	0.0014	+++	2.716e-07	4.15321e-05
cg22400703	2	68545995	0.0121	0.0031	+++	0.0001007	0.00486859			CNRIP1;CNRIP1	NM_015463;NM_001111101	Body;Body	chr2:68546339-68547111	N_Shore
cg06275642	2	68546038	0.0131	0.0031	+++	2.68e-05	0.00174442	rs72835646		CNRIP1;CNRIP1	NM_015463;NM_001111101	Body;Body	chr2:68546339-68547111	N_Shore					X
cg00962459	2	68871642	0.0052	0.0013	+++	0.0001095	0.00519421			PROKR1	NM_138964	TSS1500	chr2:68870351-68871055	S_Shore
cg02518161	2	69240400	0.0073	0.0018	+++	3.819e-05	0.00230806			ANTXR1;ANTXR1;ANTXR1;ANTXR1;ANTXR1;ANTXR1	NM_018153;NM_032208;NM_053034;NM_053034;NM_032208;NM_018153	5'UTR;1stExon;5'UTR;1stExon;5'UTR;1stExon	chr2:69240083-69241004	Island
cg18847009	2	70175826	0.0061	0.0016	+++	0.0001054	0.00504586
cg01894508	2	70189111	-0.0083	0.0022	---	0.0001673	0.00716459	rs77274135		ASPRV1;ASPRV1	NM_152792;NM_152792	5'UTR;1stExon	chr2:70188511-70188726	S_Shore
cg23637349	2	70262301	0.0074	0.0016	+++	2.676e-06	0.000274624
cg01332342	2	70350820	0.0106	0.0015	+++	7.055e-12	4.86367e-09						chr2:70351315-70351550	N_Shore
cg13652493	2	70369050	0.0064	0.0016	+++	4.467e-05	0.00260302						chr2:70369139-70370130	N_Shore
cg12850242	2	70484614	0.0089	0.0024	+++	0.0002287	0.00904718			PCYOX1	NM_016297	TSS1500	chr2:70485231-70485679	N_Shore
cg00469856	2	71017557	0.0106	0.002	+++	1.571e-07	2.63111e-05			FIGLA	NM_001004311	1stExon	chr2:71017028-71017976	Island
cg26095658	2	71017887	0.008	0.0021	+++	0.0001314	0.0059638			FIGLA	NM_001004311	TSS200	chr2:71017028-71017976	Island
cg06142537	2	71114785	0.01	0.0019	+++	2.614e-07	4.01945e-05	rs77529961					chr2:71114733-71115474	Island
cg01719210	2	71128191	0.0102	0.0013	+++	7.216e-16	1.36125e-12			VAX2	NM_012476	Body	chr2:71126720-71129209	Island
cg11027058	2	71693887	0.0176	0.0048	+++	0.0002567	0.00986338			DYSF;DYSF;DYSF;DYSF;DYSF;DYSF;DYSF;DYSF;DYSF;DYSF;DYSF;DYSF;DYSF;DYSF;DYSF;DYSF;DYSF;DYSF;DYSF;DYSF;DYSF	NM_001130986;NM_001130982;NM_001130976;NM_001130983;NM_001130984;NM_001130981;NM_001130985;NM_001130985;NM_001130978;NM_001130982;NM_003494;NM_001130979;NM_001130980;NM_001130986;NM_001130987;NM_001130455;NM_001130983;NM_001130455;NM_001130987;NM_001130977;NM_001130984	5'UTR;5'UTR;Body;1stExon;5'UTR;Body;1stExon;5'UTR;Body;1stExon;Body;Body;Body;1stExon;1stExon;1stExon;5'UTR;5'UTR;5'UTR;Body;1stExon	chr2:71693164-71694127	Island
cg04674832	2	72078638	0.0066	0.0017	+++	9.621e-05	0.00470523						chr2:72079362-72079610	N_Shore
cg06049781	2	72371838	0.011	0.002	+++	2.099e-08	4.86929e-06			CYP26B1	NM_019885	Body	chr2:72371121-72375004	Island
cg14507002	2	73089775	0.0085	0.0022	+++	7.656e-05	0.00394408						chr2:73089746-73090016	Island
cg26110645	2	73090063	0.0088	0.0012	+++	1.395e-13	1.53567e-10						chr2:73089746-73090016	S_Shore
cg16314401	2	73144481	0.0076	0.0018	+++	2.365e-05	0.00157926			EMX1	NM_004097	TSS200	chr2:73143055-73148260	Island
cg08013270	2	73145744	0.0068	0.0014	+++	1.57e-06	0.000178562			EMX1	NM_004097	Body	chr2:73143055-73148260	Island
cg14775207	2	73429539	0.0069	0.0016	+++	9.612e-06	0.000776699			NOTO;NOTO	NM_001134462;NM_001134462	1stExon;5'UTR	chr2:73429283-73430647	Island
cg21918313	2	73496203	0.0107	0.0028	+++	0.0001035	0.00497326			FBXO41	NM_001080410	Body	chr2:73495920-73496910	Island
cg02063488	2	73496909	0.008	0.0014	+++	4.571e-09	1.29314e-06	rs10197947		FBXO41	NM_001080410	Body	chr2:73495920-73496910	Island
cg25957451	2	73512148	0.0073	0.0014	+++	4.848e-07	6.72061e-05						chr2:73511157-73512086	S_Shore
cg25622481	2	73518365	0.0085	0.0016	+++	1.187e-07	2.08562e-05			EGR4	NM_001965	3'UTR	chr2:73518364-73520986	Island
cg26049726	2	73518702	0.0143	0.0024	+++	3.914e-09	1.12803e-06			EGR4	NM_001965	Body	chr2:73518364-73520986	Island				X
cg02051239	2	74375507	0.0105	0.0025	+++	2.369e-05	0.00158117		rs76164898	BOLA3;BOLA3	NM_001035505;NM_212552	TSS1500;TSS1500	chr2:74374838-74375257	S_Shore
cg01272428	2	74477456	0.0064	0.0017	+++	0.0001571	0.00683569			SLC4A5;SLC4A5	NM_133478;NM_021196	Body;Body
cg22442732	2	74659711	0.0053	0.0014	+++	0.0002203	0.00880129			RTKN;RTKN;RTKN	NM_001015056;NM_033046;NM_001015055	Body;Body;Body	chr2:74663315-74663699	N_Shelf
cg03522132	2	74725040	0.0095	0.0017	+++	2.482e-08	5.62571e-06			LBX2	NM_001009812	3'UTR	chr2:74725039-74727038	Island
cg21429745	2	74725208	0.0087	0.002	+++	1.103e-05	0.00086763		rs61998167	LBX2	NM_001009812	Body	chr2:74725039-74727038	Island
cg02100410	2	74731354	0.0052	0.0013	+++	0.0001125	0.005308			LOC151534;LBX2	NR_024606;NM_001009812	Body;TSS1500	chr2:74729399-74731166	S_Shore
cg03964696	2	74734085	0.0062	0.0015	+++	5.813e-05	0.00319492			PCGF1	NM_032673	Body	chr2:74734322-74735273	N_Shore
cg10275973	2	74741647	0.0066	0.0016	+++	5.248e-05	0.00295202			TLX2;TLX2	NM_016170;NM_016170	5'UTR;1stExon	chr2:74740455-74743795	Island
cg16852704	2	74743243	0.0084	0.0017	+++	6.478e-07	8.55927e-05			TLX2	NM_016170	Body	chr2:74740455-74743795	Island
cg02154074	2	74756234	0.0098	0.0023	+++	1.513e-05	0.00111372		rs73949680	HTRA2;HTRA2;AUP1	NM_013247;NM_145074;NM_181575	TSS1500;TSS1500;Body	chr2:74756223-74757930	Island
cg20945085	2	74875227	0.0157	0.002	+++	2.862e-15	4.71338e-12			C2orf65	NM_138804	TSS200	chr2:74875128-74875562	Island
cg17019053	2	74875263	0.009	0.002	+++	5.258e-06	0.000478332			C2orf65	NM_138804	TSS200	chr2:74875128-74875562	Island
cg00273449	2	74875268	0.0059	0.0013	+++	7.457e-06	0.000635085			C2orf65	NM_138804	TSS200	chr2:74875128-74875562	Island
cg17105755	2	74875317	0.0058	0.0015	+++	0.0001074	0.00511623			C2orf65	NM_138804	TSS200	chr2:74875128-74875562	Island
cg02611848	2	74875387	0.0123	0.0024	+++	4.047e-07	5.78164e-05			C2orf65	NM_138804	TSS1500	chr2:74875128-74875562	Island
cg01287476	2	74875548	0.0051	0.0013	+++	6.705e-05	0.00356891			C2orf65	NM_138804	TSS1500	chr2:74875128-74875562	Island
cg08308032	2	75005912	0.0063	0.0013	+++	8.224e-07	0.000104369												X
cg01200965	2	75065513	0.0127	0.0023	+++	2.279e-08	5.24e-06			HK2	NM_000189	Body	chr2:75060879-75062664	S_Shelf					X
cg13924809	2	75147126	0.0113	0.0029	+++	0.0001067	0.00509165						chr2:75147005-75147336	Island
cg16570455	2	75147288	0.0083	0.0021	+++	7.683e-05	0.00395701						chr2:75147005-75147336	Island
cg02307033	2	75185585	0.008	0.0021	+++	0.0002003	0.008228			POLE4	NM_019896	TSS200	chr2:75185567-75186177	Island
cg14754187	2	80551413	0.0098	0.002	+++	1.636e-06	0.000184652			CTNNA2;CTNNA2	NM_004389;NM_001164883	Body;Body	chr2:80549578-80549798	S_Shore
cg03479657	2	85108429	0.0098	0.0018	+++	3.442e-08	7.45165e-06			C2orf89	NM_001080824	TSS200	chr2:85107731-85108430	Island
cg23816490	2	85153174	0.0087	0.0021	+++	2.451e-05	0.001627		rs34770826
cg05621339	2	85483362	0.0061	0.0012	+++	6.787e-07	8.89112e-05	rs34605100		TCF7L1	NM_031283	Body
cg16865965	2	85811662	-0.0133	0.0033	---	5.474e-05	0.00305061			VAMP5	NM_006634	Body	chr2:85811340-85811855	Island
cg09414612	2	85838835	0.0087	0.0021	+++	3.372e-05	0.0020937			C2orf68	NM_001013649	Body	chr2:85838739-85839285	Island
cg00666849	2	85839032	0.0125	0.0018	+++	2.616e-12	2.05621e-09			C2orf68	NM_001013649	1stExon	chr2:85838739-85839285	Island
cg23823732	2	85839507	0.0085	0.0019	+++	7.466e-06	0.00063546			C2orf68	NM_001013649	TSS1500	chr2:85838739-85839285	S_Shore
cg24222817	2	85839722	0.0045	0.0012	+++	0.0002035	0.00832074			C2orf68	NM_001013649	TSS1500	chr2:85838739-85839285	S_Shore
cg05318142	2	85999498	-0.0147	0.0036	---	4.878e-05	0.00279118			ATOH8	NM_032827	Body							X
cg26337070	2	85999873	-0.0147	0.0038	---	0.000101	0.00487912			ATOH8	NM_032827	Body
cg01968178	2	86565038	0.0084	0.0018	+++	2.04e-06	0.000221805			REEP1;REEP1;REEP1;REEP1	NM_001164730;NM_001164732;NM_001164731;NM_022912	Body;TSS1500;TSS1500;TSS1500	chr2:86564242-86565068	Island
cg22404242	2	86668131	0.0075	0.0014	+++	1.897e-07	3.08618e-05			KDM3A;KDM3A	NM_001146688;NM_018433	TSS1500;TSS200	chr2:86667815-86669447	Island
cg24345747	2	87015813	0.0053	0.0012	+++	6.747e-06	0.000585796			CD8A;CD8A;CD8A;CD8A	NM_001145873;NM_171827;NM_001768;NR_027353	Body;Body;Body;Body	chr2:87015974-87018182	N_Shore
cg26057751	2	87016259	0.0093	0.0016	+++	7.517e-09	2.00315e-06			CD8A;CD8A;CD8A;CD8A	NM_001145873;NM_171827;NM_001768;NR_027353	Body;Body;Body;Body	chr2:87015974-87018182	Island
cg07152196	2	87016436	0.0081	0.002	+++	4.614e-05	0.00267516			CD8A;CD8A;CD8A;CD8A	NM_001145873;NM_171827;NM_001768;NR_027353	Body;Body;Body;Body	chr2:87015974-87018182	Island
cg09058748	2	87035698	0.0102	0.002	+++	3.648e-07	5.29918e-05			CD8A	NM_001145873	TSS200	chr2:87036600-87037001	N_Shore
cg06797617	2	88649907	0.0057	0.0016	+++	0.0002192	0.00877001						chr2:88650247-88650686	N_Shore
cg15581269	2	88650618	0.0109	0.0013	+++	1.624e-17	4.61633e-14						chr2:88650247-88650686	Island
cg05097197	2	88650823	0.0053	0.0014	+++	0.0002334	0.00919192						chr2:88650247-88650686	S_Shore
cg23044079	2	88751621	0.0061	0.0016	+++	0.0001017	0.00490152			FOXI3	NM_001135649	1stExon	chr2:88751335-88752865	Island
cg19544662	2	88752056	0.0176	0.0027	+++	1.186e-10	5.49953e-08			FOXI3	NM_001135649	TSS200	chr2:88751335-88752865	Island
cg23917057	2	88752619	0.0096	0.0017	+++	1.364e-08	3.36953e-06			FOXI3	NM_001135649	TSS1500	chr2:88751335-88752865	Island
cg21563960	2	88849691	0.0076	0.0019	+++	4.455e-05	0.00259931						chr2:88849435-88849692	Island
cg01763690	2	95666377	0.0075	0.002	+++	0.000198	0.00815694						chr2:95663958-95664256	S_Shelf
cg07106169	2	95740362	-0.0075	0.0018	---	2.265e-05	0.00152847		rs36011846				chr2:95742594-95742918	N_Shelf
cg25073919	2	96012803	0.0047	0.0012	+++	0.0001471	0.00650354			KCNIP3;KCNIP3	NM_001034914;NM_013434	1stExon;Body	chr2:96011132-96013197	Island
cg23009780	2	96774492	0.0077	0.0014	+++	2.541e-08	5.74063e-06
cg06970461	2	96782027	0.0066	0.0014	+++	1.476e-06	0.00016945			ADRA2B	NM_000682	TSS200	chr2:96781406-96782971	Island
cg13140267	2	96971704	0.0066	0.0017	+++	0.0001403	0.00626969	rs59525841		SNRNP200	NM_014014	TSS1500	chr2:96971125-96971556	S_Shore
cg27553926	2	97136508	0.0082	0.0015	+++	2.82e-08	6.25851e-06
cg04706655	2	97136556	0.0078	0.0021	+++	0.0002167	0.00869765
cg22880770	2	97166341	0.0121	0.0022	+++	4.153e-08	8.65014e-06			NEURL3	NR_026875	Body	chr2:97166208-97166660	Island
cg18145105	2	97166422	0.0089	0.0017	+++	2.339e-07	3.66725e-05			NEURL3	NR_026875	Body	chr2:97166208-97166660	Island
cg25534953	2	97174206	0.0066	0.0016	+++	3.537e-05	0.00217823			NEURL3	NR_026875	TSS1500	chr2:97173851-97174485	Island
cg09623056	2	97174912	0.0061	0.0014	+++	1.519e-05	0.00111715	rs76840018		NEURL3	NR_026875	TSS1500	chr2:97173851-97174485	S_Shore
cg02913511	2	97454042	-0.0042	0.001	---	2.091e-05	0.00143485			CNNM4	NM_020184	Body
cg02717339	2	97524767	0.0069	0.0016	+++	1.172e-05	0.000909835			ANKRD39	NM_016466	TSS1500	chr2:97523356-97524186	S_Shore
cg16002963	2	98703324	0.0119	0.0017	+++	4.731e-12	3.44826e-09			VWA3B	NM_144992	TSS1500	chr2:98703354-98703889	N_Shore
cg08584627	2	98703355	0.0073	0.0018	+++	3.239e-05	0.00202597			VWA3B	NM_144992	TSS1500	chr2:98703354-98703889	Island
cg15149655	2	98703698	0.0234	0.003	+++	1.389e-14	1.93999e-11			VWA3B;VWA3B	NM_144992;NM_144992	1stExon;5'UTR	chr2:98703354-98703889	Island
[truncated: 8,757 more rows]

## Sheet: Entorhinal_Age_sign
ID_REF	CHR	MAPINFO	Effect	StdErr	Direction	P.value	pValues_BH	Probe_SNPs	Probe_SNPs_10	UCSC_REFGENE_NAME	UCSC_REFGENE_ACCESSION	UCSC_REFGENE_GROUP	UCSC_CPG_ISLANDS_NAME	RELATION_TO_UCSC_CPG_ISLAND		Cross-Region aDMP	Region Specific aDMP	sDMP in this region	AD-DMP in this region
[truncated: 404 more rows]

[truncated: 1 more sheets: Cerebellum_Age_sign]
