# Supplementary material for: A Meta-Analysis of Brain DNA Methylation Across Sex, Age, and Alzheimer's Disease Points for Accelerated Epigenetic Aging in Neurodegeneration
Source: Front Aging Neurosci. 2021 Mar 11;13:639428. doi: 10.3389/fnagi.2021.639428 (PMC8006465; doi:10.3389/fnagi.2021.639428)
Supplement: Supplementary File 6 — Significant AD-DMPs in the four brain regions. The tables report the lists of AD-DMPs for each brain region (FC, TC, ERC, and CRB). Probes resulting from the analysis of cross-region and region-specific AD-DMPs are indicated by a cross, together with the probes that are in common with sDMPs or aDMPs found in the same region. The sheet “Sex Chromosomes” reports the significant AD-DMPs identified on sex chromosomes when analyzing males and females separately. [file Table_6.XLSX]

## Sheet: Frontal_AD_sign
ID_REF	CHR	MAPINFO	Effect	StdErr	Direction	P.value	pValues_BH	Probe_SNPs	Probe_SNPs_10	UCSC_REFGENE_NAME	UCSC_REFGENE_ACCESSION	UCSC_REFGENE_GROUP	UCSC_CPG_ISLANDS_NAME	RELATION_TO_UCSC_CPG_ISLAND		Cross-region AD-DMP	Region Specific AD-DMP	aDMP in this region	sDMP in this region
cg17881200	7	27138850	0.1993	0.0377	++++	1.28e-07	0.00664024						chr7:27135342-27136736	S_Shelf				X
cg22962123	7	27153605	0.2926	0.0499	++++	4.588e-09	0.000952044			HOXA3;HOXA3;HOXA3;HOXA3	NM_153631;NM_153632;NM_030661;NM_153632	5'UTR;1stExon;5'UTR;5'UTR	chr7:27153187-27153647	Island				X
cg07061298	7	27153847	0.245	0.0473	++++	2.154e-07	0.00863528			HOXA3;HOXA3;HOXA3	NM_153631;NM_153632;NM_030661	5'UTR;TSS1500;5'UTR	chr7:27154999-27155426	N_Shore				X
cg26022064	7	98739782	0.1763	0.0343	++++	2.821e-07	0.00863528	rs73147632		SMURF1;SMURF1	NM_020429;NM_181349	Body;Body	chr7:98741205-98741990	N_Shore
cg01463828	8	22446721	0.2605	0.0505	++++	2.423e-07	0.00863528			PDLIM2;PDLIM2;PDLIM2	NM_021630;NM_198042;NM_176871	Body;Body;Body						X
cg21806242	11	72532891	0.2368	0.046	++++	2.63e-07	0.00863528			ATG16L2	NM_033388	Body	chr11:72532612-72533774	Island				X
cg26199857	12	54764265	0.2741	0.049	++++	2.287e-08	0.0031638			ZNF385A;ZNF385A;ZNF385A	NM_001130968;NM_001130967;NM_015481	Body;Body;Body	chr12:54764065-54764510	Island
cg23377551	12	58130154	0.2587	0.0488	++++	1.169e-07	0.00664024			AGAP2;AGAP2	NM_014770;NM_001122772	Body;Body	chr12:58129828-58130361	Island
cg11724984	12	121890864	0.1621	0.0304	++++	9.586e-08	0.00664024			KDM2B;KDM2B	NM_032590;NM_001005366	Body;Body	chr12:121890758-121891144	Island				X
cg02317313	12	122235206	0.2376	0.0463	++++	2.913e-07	0.00863528			LOC338799	NR_002809	Body	chr12:122235106-122235310	Island
cg04874795	16	86477638	-0.2872	0.0535	----	8.1e-08	0.00664024											X
cg13076843	17	74475294	0.2771	0.0522	++++	1.082e-07	0.00664024			RHBDF2;RHBDF2	NM_001005498;NM_024599	Body;Body	chr17:74475239-74475452	Island
cg12163800	17	74475355	0.2962	0.0487	++++	1.146e-09	0.000475607			RHBDF2;RHBDF2	NM_001005498;NM_024599	Body;Body	chr17:74475239-74475452	Island
cg04587220	19	1071208	0.2534	0.0482	++++	1.497e-07	0.00690308			HMHA1	NM_012292	Body	chr19:1070985-1071812	Island

## Sheet: Temporal_AD_sign
ID_REF	CHR	MAPINFO	Effect	StdErr	Direction	P.value	pValues_BH	Probe_SNPs	Probe_SNPs_10	UCSC_REFGENE_NAME	UCSC_REFGENE_ACCESSION	UCSC_REFGENE_GROUP	UCSC_CPG_ISLANDS_NAME	RELATION_TO_UCSC_CPG_ISLAND			Cross-region AD-DMP	Region Specific AD-DMP	aDMP in this region	sDMP in this region
cg24362661	1	871546	0.0981	0.0174	++++++	1.656e-08	1.20369e-05			SAMD11	NM_152486	Body	chr1:869332-871872	Island
cg09134969	1	980304	0.0656	0.0173	++++++	0.0001437	0.00744354			AGRN	NM_198576	Body	chr1:975496-980305	Island
cg17034203	1	1047097	0.0892	0.0231	++++++	0.0001108	0.00622663			C1orf159	NM_017891	5'UTR	chr1:1046044-1046340	S_Shore
cg04972348	1	1100035	0.0721	0.0187	++++++	0.0001149	0.00639555						chr1:1098043-1100584	Island					X
cg21475076	1	1100493	0.1574	0.0378	++++++	3.054e-05	0.00251929	rs79776491					chr1:1098043-1100584	Island					X
cg03058163	1	1153338	0.0667	0.0176	++++++	0.0001534	0.00779614			SDF4;SDF4	NM_016176;NM_016547	Body;Body	chr1:1153784-1154419	N_Shore
cg25203980	1	1238595	0.0705	0.0171	++++++	3.694e-05	0.00288001			ACAP3	NM_030649	Body	chr1:1242400-1245185	N_Shelf
cg09556527	1	1239259	0.0867	0.0192	++++++	6.463e-06	0.000852588			ACAP3	NM_030649	Body	chr1:1242400-1245185	N_Shelf
cg05598010	1	1261797	0.0778	0.0193	++++++	5.564e-05	0.00384089	rs307348		GLTPD1	NM_001029885	5'UTR	chr1:1262665-1263420	N_Shore
cg09172260	1	1536101	0.0631	0.012	++++++	1.535e-07	6.07291e-05						chr1:1534331-1536136	Island
cg05757448	1	1895206	0.1383	0.0288	++++++	1.577e-06	0.000315108			KIAA1751	NM_001080484	Body	chr1:1896414-1896628	N_Shore
cg04724873	1	1920798	0.1118	0.0191	++++++	5.153e-09	5.44166e-06			KIAA1751	NM_001080484	Body
cg16653138	1	2005180	0.1131	0.0268	++++++	2.533e-05	0.00221219			PRKCZ;PRKCZ;PRKCZ	NM_001033581;NM_002744;NM_001033581	1stExon;Body;5'UTR	chr1:2005179-2005565	Island					X
cg27587033	1	2006032	0.1001	0.0205	++++++	1.09e-06	0.0002433			PRKCZ;PRKCZ	NM_002744;NM_001033581	Body;5'UTR	chr1:2005179-2005565	S_Shore
cg14171824	1	2006656	0.1487	0.0325	++++++	4.704e-06	0.000682837			PRKCZ;PRKCZ	NM_002744;NM_001033581	Body;5'UTR	chr1:2005179-2005565	S_Shore
cg01970427	1	2006896	0.0869	0.0221	++++++	8.449e-05	0.00516112			PRKCZ;PRKCZ	NM_002744;NM_001033581	Body;5'UTR	chr1:2005179-2005565	S_Shore
cg06176608	1	2019526	0.098	0.0188	++++++	1.954e-07	7.24053e-05			PRKCZ;PRKCZ	NM_002744;NM_001033581	Body;5'UTR
cg13072890	1	2038377	0.074	0.0171	++++++	1.535e-05	0.00156561			PRKCZ;PRKCZ;PRKCZ	NM_001033582;NM_002744;NM_001033581	5'UTR;Body;5'UTR	chr1:2038555-2038863	N_Shore
cg12713909	1	2038940	0.0843	0.0188	++++++	7.445e-06	0.000941779		rs72907434	PRKCZ;PRKCZ;PRKCZ	NM_001033582;NM_002744;NM_001033581	5'UTR;Body;5'UTR	chr1:2038555-2038863	S_Shore
cg10334053	1	2078117	0.1373	0.0228	++++++	1.835e-09	2.53007e-06			PRKCZ;PRKCZ;PRKCZ	NM_001033581;NM_001033582;NM_002744	Body;Body;Body
cg00300046	1	2084595	0.0986	0.0244	++++++	5.192e-05	0.00367205			PRKCZ;PRKCZ;PRKCZ	NM_001033581;NM_001033582;NM_002744	Body;Body;Body	chr1:2082314-2082529	S_Shelf
cg07842327	1	2174725	0.0607	0.0151	++++++	5.886e-05	0.00399604			SKI	NM_003036	Body
cg24377150	1	2179933	-0.0891	0.0203	------	1.071e-05	0.0012141			SKI	NM_003036	Body
cg12473697	1	2205770	-0.0767	0.0178	------	1.566e-05	0.00158787		rs57755752	SKI	NM_003036	Body
cg06644452	1	2235467	0.1081	0.0218	++++++	7.04e-07	0.000178153			SKI	NM_003036	Body	chr1:2235308-2235667	Island
cg01428928	1	2236183	0.0718	0.0181	++++++	7.439e-05	0.00472425			SKI	NM_003036	Body	chr1:2236442-2239069	N_Shore
cg07425568	1	2236650	0.077	0.0188	++++++	3.994e-05	0.00304532	rs2643904	rs61762061	SKI	NM_003036	Body	chr1:2236442-2239069	Island
cg13214309	1	2250136	-0.0795	0.0123	------	1.207e-10	3.73823e-07						chr1:2249315-2249634	S_Shore
cg22349332	1	2252794	-0.0455	0.0112	------	5.222e-05	0.00368636			MORN1	NM_024848	3'UTR	chr1:2253723-2254758	N_Shore
cg10542127	1	2378521	0.061	0.0134	++++++	5.486e-06	0.000762482						chr1:2374818-2375814	S_Shelf
cg15548859	1	2381299	0.0929	0.02	++++++	3.283e-06	0.000528508
cg09356083	1	2430057	-0.0698	0.0161	------	1.527e-05	0.00156052			PLCH2	NM_014638	Body	chr1:2433648-2434065	N_Shelf
cg26783079	1	2434058	-0.0448	0.0118	------	0.0001468	0.00755696			PLCH2	NM_014638	Body	chr1:2433648-2434065	Island
cg19911801	1	2435632	-0.0771	0.0162	------	2.096e-06	0.000384899			PLCH2	NM_014638	Body	chr1:2435554-2435828	Island
cg08418375	1	2451039	0.0765	0.0197	++++++	9.902e-05	0.00574672			PANK4	NM_018216	Body	chr1:2451217-2451551	N_Shore						X
cg21691065	1	2804835	-0.0918	0.0231	------	7.238e-05	0.00463554												X
cg19802390	1	2840177	-0.1639	0.0354	------	3.651e-06	0.00057135
cg06437747	1	2890836	-0.0718	0.0171	------	2.577e-05	0.00223643						chr1:2886589-2886923	S_Shelf					X
cg05139515	1	2896587	-0.1266	0.0265	------	1.766e-06	0.0003401
cg07523753	1	2979582	0.0913	0.016	++++++	1.096e-08	9.04287e-06			FLJ42875	NR_015440	Body	chr1:2979275-2980758	Island					X
cg12436196	1	2995301	-0.1015	0.0167	------	1.258e-09	1.93725e-06	rs72846023		PRDM16;PRDM16	NM_022114;NM_199454	Body;Body	chr1:2997272-2997473	N_Shore
cg08262220	1	2995506	-0.1061	0.0169	------	3.475e-10	8.27421e-07			PRDM16;PRDM16	NM_022114;NM_199454	Body;Body	chr1:2997272-2997473	N_Shore
cg11731671	1	2995604	-0.1062	0.0196	------	5.649e-08	2.93679e-05			PRDM16;PRDM16	NM_022114;NM_199454	Body;Body	chr1:2997272-2997473	N_Shore
cg10770533	1	2997542	-0.0926	0.0173	------	9.328e-08	4.28237e-05			PRDM16;PRDM16	NM_022114;NM_199454	Body;Body	chr1:2997272-2997473	S_Shore
cg07348768	1	2999941	-0.1166	0.0211	------	3.347e-08	2.03674e-05			PRDM16;PRDM16	NM_022114;NM_199454	Body;Body	chr1:2999727-2999978	Island
cg06724693	1	3010896	-0.1193	0.0195	------	9.22e-10	1.52448e-06			PRDM16;PRDM16	NM_022114;NM_199454	Body;Body
cg16348158	1	3036916	-0.0901	0.0189	------	1.88e-06	0.000355457			PRDM16;PRDM16	NM_022114;NM_199454	Body;Body	chr1:3038067-3038343	N_Shore
cg11684115	1	3042085	-0.0834	0.0167	------	6.281e-07	0.00016379			PRDM16;PRDM16	NM_022114;NM_199454	Body;Body	chr1:3038067-3038343	S_Shelf
cg26222332	1	3072643	-0.0769	0.0197	------	9.455e-05	0.00556275	rs731031		PRDM16;PRDM16	NM_022114;NM_199454	Body;Body	chr1:3071899-3072239	S_Shore
cg22396632	1	3079212	-0.0938	0.0252	------	0.0002003	0.00937387		rs12566208	PRDM16;PRDM16	NM_022114;NM_199454	Body;Body	chr1:3080934-3081292	N_Shore
cg22796923	1	3086509	-0.0908	0.0211	------	1.681e-05	0.00166581			PRDM16;PRDM16	NM_022114;NM_199454	Body;Body
cg13175786	1	3159615	-0.1282	0.0189	------	1.094e-11	5.60526e-08			PRDM16;PRDM16	NM_022114;NM_199454	Body;Body	chr1:3157509-3158300	S_Shore
cg20165545	1	3166599	0.0648	0.0161	++++++	5.936e-05	0.00401946			PRDM16;PRDM16	NM_022114;NM_199454	Body;Body	chr1:3163969-3164643	S_Shore
cg20988960	1	3191815	-0.1256	0.0211	------	2.851e-09	3.53196e-06			PRDM16;PRDM16	NM_022114;NM_199454	Body;Body	chr1:3195376-3196052	N_Shelf
cg10893986	1	3229739	-0.0764	0.0159	------	1.569e-06	0.00031366			PRDM16;PRDM16	NM_022114;NM_199454	Body;Body
cg01101873	1	3269478	-0.0598	0.0142	------	2.582e-05	0.0022385			PRDM16;PRDM16	NM_022114;NM_199454	Body;Body
cg10248231	1	3339870	-0.1035	0.0177	------	5.085e-09	5.41435e-06			PRDM16;PRDM16	NM_022114;NM_199454	Body;Body	chr1:3342012-3342806	N_Shelf
cg18024358	1	3420815	-0.0574	0.0117	------	9.862e-07	0.000226844	rs71634335		MEGF6	NM_001409	Body
cg21156590	1	3420848	-0.0796	0.0171	------	3.188e-06	0.00051942			MEGF6	NM_001409	Body
cg27450668	1	3460070	-0.1047	0.0247	------	2.256e-05	0.00204204			MEGF6	NM_001409	Body	chr1:3459874-3460269	Island
cg08115476	1	3504338	0.1071	0.0198	++++++	6.379e-08	3.20033e-05	rs75192096	rs79250533	MEGF6	NM_001409	Body	chr1:3499902-3500470	S_Shelf
cg04549679	1	3524425	0.0782	0.0198	++++++	7.698e-05	0.00482888		rs12096227	MEGF6	NM_001409	Body	chr1:3527619-3528078	N_Shelf
cg20011075	1	4008090	0.1029	0.0256	++++++	5.609e-05	0.00386488
cg00979527	1	4749733	0.0736	0.0192	++++++	0.0001302	0.00696955			AJAP1;AJAP1	NM_018836;NM_001042478	Body;Body
cg00692462	1	4773089	0.1112	0.0226	++++++	8.843e-07	0.000209235			AJAP1;AJAP1	NM_018836;NM_001042478	Body;Body	chr1:4771652-4772545	S_Shore
cg02771577	1	4834960	0.1257	0.0212	++++++	3.275e-09	3.88335e-06			AJAP1;AJAP1	NM_018836;NM_001042478	3'UTR;3'UTR	chr1:4832351-4832553	S_Shelf
cg00859330	1	4835298	0.0879	0.0211	++++++	3.031e-05	0.0025048			AJAP1;AJAP1	NM_018836;NM_001042478	3'UTR;3'UTR	chr1:4832351-4832553	S_Shelf
cg20995977	1	4856996	0.0922	0.0209	++++++	9.719e-06	0.00113942		rs72861352
cg07928086	1	5907446	-0.0609	0.0162	------	0.0001762	0.00855771
cg13396716	1	5923309	0.1372	0.0232	++++++	3.412e-09	4.02282e-06			NPHP4	NM_015102	3'UTR
cg05393578	1	6094316	0.0825	0.0216	++++++	0.0001339	0.00709532			KCNAB2;KCNAB2	NM_003636;NM_172130	5'UTR;5'UTR
cg24730892	1	6094993	0.0986	0.0197	++++++	5.911e-07	0.000157658			KCNAB2;KCNAB2	NM_003636;NM_172130	5'UTR;5'UTR
cg00813560	1	6106358	0.0991	0.0227	++++++	1.23e-05	0.00134228			KCNAB2;KCNAB2	NM_003636;NM_172130	Body;Body
cg15731035	1	6106539	0.1888	0.0403	++++++	2.748e-06	0.000466404	rs7538582		KCNAB2;KCNAB2	NM_003636;NM_172130	Body;Body
cg00850612	1	6131676	0.133	0.0288	++++++	3.954e-06	0.000608442			KCNAB2;KCNAB2	NM_003636;NM_172130	Body;Body	chr1:6131635-6131985	Island
cg12705326	1	6158691	0.0744	0.0191	++++++	9.356e-05	0.0055233			KCNAB2;KCNAB2	NM_172130;NM_003636	3'UTR;3'UTR
cg11069824	1	6205325	0.1192	0.0179	++++++	2.903e-11	1.13659e-07			CHD5	NM_015557	Body	chr1:6208716-6209039	N_Shelf
cg15672498	1	6218116	0.0872	0.0181	++++++	1.415e-06	0.000292745			CHD5	NM_015557	Body
cg24886710	1	6232001	0.0858	0.0171	++++++	5.512e-07	0.000150201			CHD5	NM_015557	Body
cg11726911	1	6241120	-0.0603	0.016	------	0.0001582	0.00795533			CHD5	NM_015557	TSS1500	chr1:6241031-6241251	Island					X
cg05925365	1	6294656	0.0784	0.0148	++++++	1.063e-07	4.6982e-05	rs74049513		ICMT	NM_012405	Body	chr1:6295528-6296261	N_Shore
cg00518190	1	6294768	0.0697	0.0162	++++++	1.662e-05	0.00165171			ICMT	NM_012405	Body	chr1:6295528-6296261	N_Shore
cg03961030	1	6333796	0.0656	0.0176	++++++	0.0001952	0.00921312			ACOT7;ACOT7;ACOT7;ACOT7	NM_181864;NM_181865;NM_007274;NM_181866	Body;Body;Body;Body
cg15100947	1	6333867	0.0912	0.0198	++++++	4.179e-06	0.000631591			ACOT7;ACOT7;ACOT7;ACOT7	NM_181864;NM_181865;NM_007274;NM_181866	Body;Body;Body;Body
cg23095988	1	6445804	0.0727	0.0183	++++++	7.036e-05	0.00454836			ACOT7;ACOT7;ACOT7	NM_007274;NM_181864;NM_181864	Body;1stExon;5'UTR
cg20414935	1	6445872	0.0782	0.0172	++++++	5.515e-06	0.00076472			ACOT7;ACOT7;ACOT7	NM_007274;NM_181864;NM_181864	Body;1stExon;5'UTR
cg10059687	1	6526129	-0.0498	0.0123	------	5.397e-05	0.0037695			TNFRSF25;TNFRSF25;TNFRSF25;TNFRSF25;TNFRSF25;TNFRSF25	NM_148965;NM_148970;NM_001039664;NM_148966;NM_148967;NM_003790	1stExon;1stExon;1stExon;1stExon;1stExon;1stExon	chr1:6525996-6526228	Island
cg23114616	1	6526398	-0.1404	0.0334	------	2.56e-05	0.00222967			TNFRSF25;PLEKHG5;TNFRSF25;PLEKHG5;PLEKHG5;TNFRSF25;PLEKHG5;TNFRSF25;PLEKHG5;TNFRSF25;TNFRSF25	NM_003790;NM_001042663;NM_148967;NM_001042665;NM_001042664;NM_148970;NM_198681;NM_148965;NM_020631;NM_001039664;NM_148966	TSS200;3'UTR;TSS200;3'UTR;3'UTR;TSS200;3'UTR;TSS200;3'UTR;TSS200;TSS200	chr1:6525996-6526228	S_Shore
cg24535622	1	6546574	-0.0825	0.0184	------	7.368e-06	0.000935116			PLEKHG5;PLEKHG5;PLEKHG5;PLEKHG5;PLEKHG5	NM_020631;NM_001042665;NM_198681;NM_001042664;NM_001042663	5'UTR;TSS1500;Body;5'UTR;Body	chr1:6545143-6545559	S_Shore
cg01429933	1	6556248	0.0747	0.0176	++++++	2.125e-05	0.00197162			PLEKHG5;PLEKHG5	NM_198681;NM_001042663	Body;Body	chr1:6557561-6557872	N_Shore
cg06347632	1	6558497	0.0705	0.0177	++++++	6.854e-05	0.00445918	rs75513481		PLEKHG5;PLEKHG5	NM_198681;NM_001042663	Body;TSS1500	chr1:6557561-6557872	S_Shore
cg10055231	1	6651358	-0.0829	0.019	------	1.232e-05	0.00134375			KLHL21	NM_014851	3'UTR	chr1:6653397-6653674	N_Shelf
cg24312985	1	6684957	0.117	0.0257	++++++	5.317e-06	0.000745233			THAP3	NM_138350	TSS1500	chr1:6685071-6685691	N_Shore
cg12640387	1	6694331	0.1164	0.0267	++++++	1.277e-05	0.00137656		rs14747	THAP3;DNAJC11	NM_138350;NM_018198	3'UTR;3'UTR
cg14836248	1	7209987	-0.0924	0.0163	------	1.301e-08	1.02649e-05			CAMTA1	NM_015215	Body
cg20800117	1	7308366	0.0753	0.0198	++++++	0.0001487	0.00762639			CAMTA1	NM_015215	Body
cg19726343	1	7515595	-0.0686	0.0153	------	7.33e-06	0.000930863			CAMTA1	NM_015215	Body
cg24634746	1	7538723	0.0849	0.0209	++++++	4.841e-05	0.00349164			CAMTA1	NM_015215	Body
cg05048259	1	7622560	0.1052	0.0275	++++++	0.0001299	0.00695978	rs61774177		CAMTA1	NM_015215	Body
cg09889997	1	7692321	-0.1281	0.0277	------	3.62e-06	0.000568213			CAMTA1	NM_015215	Body							X
cg06800235	1	7692367	-0.1724	0.0329	------	1.594e-07	6.24678e-05	rs56282136		CAMTA1	NM_015215	Body							X
cg24454741	1	7845237	-0.0892	0.0168	------	1.13e-07	4.90472e-05			PER3	NM_016831	Body	chr1:7843460-7843693	S_Shore
cg13089904	1	8343271	0.0667	0.0168	++++++	7.179e-05	0.00461421	rs17032406
cg25767112	1	8394362	0.0839	0.0208	++++++	5.585e-05	0.00385154			SLC45A1	NM_001080397	Body	chr1:8395343-8395635	N_Shore
cg14286456	1	8570225	0.0874	0.0186	++++++	2.779e-06	0.000469596		rs75318881	RERE;RERE	NM_012102;NM_001042681	Body;Body
cg07145988	1	8692312	0.0872	0.0192	++++++	5.504e-06	0.000763589			RERE;RERE	NM_012102;NM_001042681	Body;Body
cg21268984	1	8720599	0.0782	0.0204	++++++	0.0001226	0.00669573			RERE;RERE	NM_012102;NM_001042681	5'UTR;5'UTR
cg20700740	1	9339683	0.1335	0.0317	++++++	2.569e-05	0.00223369												X
cg03116948	1	9381431	0.101	0.0256	++++++	8.025e-05	0.00497906			SPSB1	NM_025106	5'UTR
cg22334684	1	9666618	-0.1112	0.0226	------	9.119e-07	0.00021442			TMEM201	NM_001130924	Body	chr1:9670617-9670868	N_Shelf
cg03653801	1	9747772	-0.161	0.038	------	2.281e-05	0.00205436			PIK3CD	NM_005026	5'UTR	chr1:9749295-9750228	N_Shore					X
cg01943221	1	9776133	0.1374	0.0242	++++++	1.294e-08	1.02487e-05			PIK3CD	NM_005026	Body	chr1:9775708-9775997	S_Shore
cg26419962	1	10509682	0.0627	0.0162	++++++	0.0001041	0.00594674	rs1307494		APITD1;CORT	NM_198544;NM_001302	Body;TSS1500
cg04113348	1	10510054	0.0899	0.0183	++++++	9.306e-07	0.00021709			CORT;APITD1;CORT	NM_001302;NM_198544;NM_001302	1stExon;Body;5'UTR
cg25407372	1	10510499	0.0667	0.0173	++++++	0.0001139	0.00635609		rs35962039	CORT;APITD1	NM_001302;NM_198544	Body;Body
cg22515654	1	10590672	-0.0966	0.0191	------	4.347e-07	0.000126511			PEX14	NM_004565	Body
cg01556552	1	10695686	0.065	0.0168	++++++	0.0001126	0.00630218						chr1:10698299-10698910	N_Shelf
cg16926809	1	10732464	0.0916	0.0198	++++++	3.851e-06	0.000596574			CASZ1;CASZ1	NM_017766;NM_001079843	Body;Body
cg11222217	1	10732519	0.1033	0.0205	++++++	4.826e-07	0.000135695			CASZ1;CASZ1	NM_017766;NM_001079843	Body;Body
cg00925802	1	10732558	0.1074	0.024	++++++	7.593e-06	0.000956942			CASZ1;CASZ1	NM_017766;NM_001079843	Body;Body
cg22853713	1	10732872	0.1525	0.0227	++++++	1.743e-11	7.57402e-08			CASZ1;CASZ1	NM_017766;NM_001079843	Body;Body
cg09179249	1	10732900	0.1143	0.0201	++++++	1.328e-08	1.03989e-05			CASZ1;CASZ1	NM_017766;NM_001079843	Body;Body
cg11732134	1	10732912	0.1017	0.023	++++++	9.482e-06	0.00111913			CASZ1;CASZ1	NM_017766;NM_001079843	Body;Body
cg20288000	1	10735169	-0.1168	0.021	------	2.737e-08	1.74217e-05			CASZ1;CASZ1	NM_017766;NM_001079843	Body;Body
cg14784373	1	11126761	0.0915	0.0215	++++++	2.036e-05	0.0019117			EXOSC10;EXOSC10	NM_001001998;NM_002685	3'UTR;3'UTR
cg01554529	1	11722935	0.0805	0.0208	++++++	0.000109	0.00615548			FBXO6;FBXO44;FBXO44;FBXO44;FBXO44	NM_018438;NM_183413;NM_033182;NM_001014765;NM_183412	TSS1500;3'UTR;3'UTR;3'UTR;3'UTR	chr1:11724113-11724885	N_Shore
cg17004906	1	11727668	-0.1193	0.0245	------	1.145e-06	0.000252493	rs9430591		FBXO6	NM_018438	5'UTR	chr1:11724113-11724885	S_Shelf
cg17189494	1	11740665	0.0623	0.0159	++++++	9.253e-05	0.00549513			MAD2L2;MAD2L2	NM_001127325;NM_006341	5'UTR;5'UTR	chr1:11740828-11741717	N_Shore
cg13796218	1	11750663	0.071	0.0174	++++++	4.321e-05	0.00322648			MAD2L2;C1orf187	NM_001127325;NM_198545	5'UTR;TSS1500	chr1:11750701-11752651	N_Shore
cg25382900	1	12148326	-0.0959	0.0225	------	2.016e-05	0.00189936			TNFRSF8	NM_001243	Body
cg06853894	1	12204096	0.0648	0.0169	++++++	0.0001318	0.00702349			TNFRSF8;TNFRSF8	NM_001243;NM_152942	3'UTR;3'UTR
cg16513984	1	12261884	0.102	0.0172	++++++	2.75e-09	3.43727e-06			TNFRSF1B	NM_001066	Body
cg00384847	1	12291339	0.088	0.021	++++++	2.779e-05	0.00235565			VPS13D;VPS13D	NM_018156;NM_015378	5'UTR;5'UTR	chr1:12289954-12290585	S_Shore					X
cg00059737	1	12400434	0.075	0.0202	++++++	0.0002086	0.00961592		rs35976444	VPS13D;VPS13D	NM_015378;NM_018156	Body;Body
cg20931951	1	12508122	-0.1209	0.0204	------	3.113e-09	3.72915e-06			VPS13D;VPS13D	NM_015378;NM_018156	Body;Body
cg06033579	1	12662841	-0.1137	0.0234	------	1.14e-06	0.000251658			DHRS3	NM_004753	Body
cg04886857	1	13914270	-0.1033	0.0183	------	1.596e-08	1.17025e-05			PDPN;PDPN;PDPN;PDPN	NM_001006624;NM_006474;NM_001006625;NM_198389	5'UTR;Body;5'UTR;Body	chr1:13910137-13910868	S_Shelf
cg01411652	1	14113172	0.0966	0.0233	++++++	3.473e-05	0.00275909			PRDM2;PRDM2;PRDM2;PRDM2	NM_012231;NM_001007257;NM_001135610;NM_015866	Body;3'UTR;Body;3'UTR
cg08548284	1	14382172	0.0716	0.0187	++++++	0.0001256	0.00681028
cg07180646	1	15481541	-0.0653	0.0156	------	2.772e-05	0.00235164			TMEM51;TMEM51;TMEM51;TMEM51	NM_001136218;NM_018022;NM_001136216;NM_001136217	5'UTR;5'UTR;5'UTR;5'UTR	chr1:15479219-15481471	S_Shore
cg10055277	1	15650448	0.0467	0.0125	++++++	0.0001926	0.00912048			FHAD1	NM_052929	Body
cg14160480	1	15697398	-0.0798	0.0156	------	3.234e-07	0.000102612			FHAD1	NM_052929	Body
cg21288716	1	15908965	0.0911	0.023	++++++	7.375e-05	0.0046915			AGMAT	NM_024758	Body	chr1:15911088-15911608	N_Shelf
cg09167414	1	16076206	-0.0731	0.0168	------	1.425e-05	0.00148891						chr1:16073318-16073521	S_Shelf
cg04211179	1	16301562	0.076	0.0199	++++++	0.0001366	0.00719521			ZBTB17	NM_003443	5'UTR	chr1:16301902-16302672	N_Shore					X
cg09858176	1	16345293	-0.0851	0.0212	------	6.207e-05	0.00414281			HSPB7	NM_014424	TSS200
cg03258665	1	16472461	0.0477	0.0129	++++++	0.000212	0.00971868			EPHA2	NM_004431	Body	chr1:16475111-16475324	N_Shelf
cg20822990	1	17338766	0.1016	0.0213	++++++	1.823e-06	0.000347849			ATP13A2;ATP13A2;ATP13A2	NM_022089;NM_001141974;NM_001141973	TSS1500;TSS1500;TSS1500	chr1:17337829-17338590	S_Shore
cg07240000	1	17878538	-0.083	0.0175	------	2.178e-06	0.000396101			ARHGEF10L	NM_018125	5'UTR
cg20335384	1	17901599	-0.084	0.0164	------	3.177e-07	0.000101299			ARHGEF10L	NM_018125	5'UTR
cg07233343	1	17944660	-0.103	0.017	------	1.306e-09	1.97814e-06			ARHGEF10L;ARHGEF10L	NM_001011722;NM_018125	Body;Body
cg08714895	1	17996919	-0.1662	0.0263	------	2.451e-10	6.20007e-07			ARHGEF10L;ARHGEF10L	NM_001011722;NM_018125	Body;Body
cg15901550	1	17997619	-0.1111	0.0194	------	9.368e-09	8.25448e-06			ARHGEF10L;ARHGEF10L	NM_001011722;NM_018125	Body;Body
cg10953131	1	17997665	-0.1198	0.0171	------	2.89e-12	1.87405e-08			ARHGEF10L;ARHGEF10L	NM_001011722;NM_018125	Body;Body
cg21291759	1	18406786	0.0914	0.0221	++++++	3.563e-05	0.00280961	rs76238899
cg13921220	1	18610522	0.0605	0.0141	++++++	1.725e-05	0.00169927			IGSF21	NM_032880	Body
cg16823064	1	19206559	-0.1466	0.0195	------	5.755e-14	8.2359e-10			ALDH4A1;ALDH4A1;ALDH4A1	NM_170726;NM_001161504;NM_003748	Body;Body;Body	chr1:19209626-19209914	N_Shelf
cg26924440	1	19276353	-0.112	0.0163	------	6.527e-12	3.56421e-08	rs4912113		IFFO2	NM_001136265	Body
cg26550235	1	19277202	-0.0918	0.0229	------	5.947e-05	0.00402363			IFFO2	NM_001136265	Body
cg15964018	1	19490180	0.0692	0.0171	++++++	5.156e-05	0.00365718			UBR4	NM_020765	Body
cg12424867	1	19752812	0.107	0.0203	++++++	1.313e-07	5.41665e-05			CAPZB	NM_004930	Body
cg02959112	1	19978788	0.0691	0.0166	++++++	3.296e-05	0.00266334			NBL1;NBL1	NM_182744;NM_005380	Body;5'UTR
cg16134070	1	20492604	0.0921	0.0162	++++++	1.347e-08	1.04686e-05			PLA2G2C	NM_001105572	Body
cg01063509	1	20502234	0.0757	0.0165	++++++	4.384e-06	0.000653295			PLA2G2C	NM_001105572	TSS1500
cg01455981	1	20511095	0.095	0.0189	++++++	5.083e-07	0.000140635			UBXN10	NM_152376	TSS1500	chr1:20512360-20512797	N_Shore
cg03167763	1	20512397	0.0731	0.018	++++++	4.649e-05	0.00339804			UBXN10	NM_152376	TSS200	chr1:20512360-20512797	Island
cg24479524	1	20512796	0.0708	0.0183	++++++	0.0001109	0.00623141			UBXN10	NM_152376	5'UTR	chr1:20512360-20512797	Island
cg20283477	1	20693333	-0.1029	0.0264	------	0.0001006	0.00580594						chr1:20692582-20693534	Island
cg08264835	1	20716191	0.1151	0.0227	++++++	3.853e-07	0.000116695	rs74056547
cg02951739	1	20807386	0.109	0.027	++++++	5.518e-05	0.0038193						chr1:20810462-20813511	N_Shelf
cg09473576	1	20813647	0.0855	0.0208	++++++	3.816e-05	0.00294806	rs35558102		CAMK2N1	NM_018584	TSS1500	chr1:20810462-20813511	S_Shore
cg14519150	1	20985249	0.0699	0.014	++++++	6.166e-07	0.000162142			DDOST	NM_005216	Body	chr1:20987516-20988238	N_Shelf
cg10699884	1	21661045	-0.0706	0.0149	------	2.137e-06	0.000390355			ECE1	NM_001113348	Body
cg12466599	1	21894532	0.0714	0.0191	++++++	0.0001844	0.00885033			ALPL;ALPL	NM_001127501;NM_000478	Body;Body
cg01424901	1	21948680	0.0695	0.0128	++++++	5.839e-08	3.00384e-05			RAP1GAP;RAP1GAP;RAP1GAP	NM_001145658;NM_002885;NM_001145657	Body;5'UTR;5'UTR	chr1:21948674-21949263	Island
cg03727673	1	21966420	0.0786	0.0194	++++++	5.198e-05	0.00367441	rs1772709		RAP1GAP;RAP1GAP;RAP1GAP	NM_001145658;NM_002885;NM_001145657	Body;5'UTR;5'UTR
cg06993467	1	21966500	0.1119	0.0216	++++++	2.196e-07	7.88421e-05	rs58502946		RAP1GAP;RAP1GAP;RAP1GAP	NM_001145658;NM_002885;NM_001145657	Body;5'UTR;5'UTR
cg01723876	1	21978856	0.0979	0.0195	++++++	4.81e-07	0.000135337			RAP1GAP;RAP1GAP;RAP1GAP	NM_002885;NM_001145658;NM_001145657	5'UTR;TSS1500;5'UTR	chr1:21978101-21978764	S_Shore
cg14515812	1	21978863	0.0889	0.0211	++++++	2.526e-05	0.0022098			RAP1GAP;RAP1GAP;RAP1GAP	NM_002885;NM_001145658;NM_001145657	5'UTR;TSS1500;5'UTR	chr1:21978101-21978764	S_Shore
cg02760280	1	21993555	0.0866	0.0217	++++++	6.577e-05	0.0043237			RAP1GAP;RAP1GAP	NM_002885;NM_001145657	5'UTR;5'UTR	chr1:21995063-21995914	N_Shore
cg17022577	1	22448979	0.0892	0.0231	++++++	0.0001094	0.00617387			WNT4	NM_030761	Body	chr1:22446520-22446943	S_Shelf
cg24834590	1	22774520	0.0737	0.0154	++++++	1.622e-06	0.000320855						chr1:22778236-22778817	N_Shelf
cg23271558	1	23405725	0.0916	0.0241	++++++	0.0001473	0.00757424			KDM1A;KDM1A	NM_015013;NM_001009999	Body;Body
cg24437797	1	23505138	0.0728	0.0172	++++++	2.336e-05	0.00208894						chr1:23504059-23504633	S_Shore
cg23664396	1	23895366	0.082	0.0181	++++++	5.885e-06	0.000799464						chr1:23894640-23895064	S_Shore
cg13987674	1	24649494	0.0951	0.0219	++++++	1.455e-05	0.00151113			GRHL3;GRHL3;GRHL3	NM_198174;NM_198173;NM_021180	TSS200;Body;TSS200	chr1:24648202-24648985	S_Shore
cg10951873	1	25254746	0.0871	0.0202	++++++	1.613e-05	0.0016193			RUNX3;RUNX3	NM_001031680;NM_004350	Body;Body	chr1:25255527-25259005	N_Shore
cg04907595	1	25258264	0.123	0.0278	++++++	9.982e-06	0.00115685	rs1065537		RUNX3;RUNX3	NM_004350;NM_001031680	TSS1500;Body	chr1:25255527-25259005	Island					X
cg03171924	1	25258332	0.0768	0.0191	++++++	5.772e-05	0.00393797			RUNX3	NM_001031680	Body	chr1:25255527-25259005	Island
cg18975416	1	25349562	0.062	0.0153	++++++	4.852e-05	0.00349471												X
cg18792528	1	25893735	0.0925	0.0214	++++++	1.577e-05	0.0015959			LDLRAP1	NM_015627	3'UTR
cg16396978	1	25936677	0.0801	0.0175	++++++	4.515e-06	0.000664937
cg18128212	1	26199190	0.0784	0.021	++++++	0.000182	0.00876121			PAQR7	NM_178422	TSS1500	chr1:26201722-26202516	N_Shelf
cg08134856	1	26233709	0.1116	0.0228	++++++	9.884e-07	0.000227075			STMN1;STMN1;STMN1;STMN1	NM_005563;NM_203399;NM_203401;NM_001145454	TSS1500;TSS1500;TSS1500;TSS1500	chr1:26231950-26233624	S_Shore
cg20826610	1	26235868	0.0949	0.018	++++++	1.43e-07	5.78432e-05						chr1:26231950-26233624	S_Shelf
cg01236573	1	26248897	0.055	0.0135	++++++	4.783e-05	0.00346365						chr1:26249205-26249613	N_Shore
cg11197916	1	26249040	0.0935	0.018	++++++	2.121e-07	7.66766e-05						chr1:26249205-26249613	N_Shore
cg18264562	1	26253412	0.1404	0.0207	++++++	1.202e-11	6.08351e-08						chr1:26249205-26249613	S_Shelf
cg16068833	1	26644515	0.0959	0.0209	++++++	4.415e-06	0.0006565			UBXN11;CD52	NM_145345;NM_001803	5'UTR;1stExon
cg04103761	1	26735606	-0.0754	0.0177	------	2.156e-05	0.00198397						chr1:26737246-26738148	N_Shore
cg05307957	1	27028974	-0.0838	0.0206	------	4.91e-05	0.00352547			ARID1A;ARID1A	NM_006015;NM_139135	Body;Body
cg07111554	1	27175203	0.0699	0.0172	++++++	4.729e-05	0.00344015			ZDHHC18	NM_032283	Body
cg04249191	1	27384423	0.1044	0.0218	++++++	1.636e-06	0.000322242
cg04886221	1	27669729	-0.0507	0.0129	------	8.038e-05	0.00498117			SYTL1	NM_032872	5'UTR
cg03750567	1	27676637	0.1549	0.0419	++++++	0.0002179	0.00990924			SYTL1	NM_032872	Body	chr1:27675919-27678016	Island					X
cg20298199	1	27874568	0.0941	0.0234	++++++	5.829e-05	0.00396903			AHDC1	NM_001029882	Body	chr1:27874417-27874638	Island
cg22429121	1	27901805	0.1006	0.0221	++++++	5.363e-06	0.000750327			AHDC1	NM_001029882	5'UTR	chr1:27901660-27902688	Island
cg13448978	1	27961796	0.0709	0.0168	++++++	2.329e-05	0.00208537			FGR	NM_005248	TSS200	chr1:27961559-27961810	Island
cg21861265	1	31457938	0.0922	0.0201	++++++	4.59e-06	0.000670982			PUM1;PUM1	NM_014676;NM_001020658	Body;Body
cg04552418	1	31958245	-0.0645	0.0169	------	0.000133	0.00706386
cg07927219	1	32183342	0.0897	0.0183	++++++	9.337e-07	0.000217452						chr1:32180131-32180487	S_Shelf
cg08042273	1	32224983	0.0606	0.0157	++++++	0.0001088	0.00614753			BAI2	NM_001703	5'UTR	chr1:32226146-32226535	N_Shore
cg09066963	1	33070069	0.0823	0.0208	++++++	7.634e-05	0.00480107			ZBTB8A	NM_001040441	3'UTR
cg23097296	1	33231167	0.1409	0.028	++++++	4.794e-07	0.000135098			KIAA1522	NM_020888	Body
cg13629162	1	33234487	0.0815	0.0219	++++++	0.0001949	0.00920419	rs76768588		KIAA1522	NM_020888	Body	chr1:33235494-33235718	N_Shore
cg01792532	1	33284208	0.0645	0.0157	++++++	4.063e-05	0.00307927	rs3737252		YARS;S100PBP;S100PBP	NM_003680;NM_022753;NM_001017406	TSS1500;5'UTR;5'UTR	chr1:33282675-33283906	S_Shore
cg23024254	1	33433579	0.0592	0.016	++++++	0.0002079	0.00959218						chr1:33429531-33430513	S_Shelf
cg14037114	1	33549557	0.0949	0.0203	++++++	3.032e-06	0.000501325			ADC	NM_052998	Body	chr1:33546524-33547243	S_Shelf
cg20156985	1	33694609	0.0604	0.0131	++++++	4.341e-06	0.000650115
cg18964375	1	33772147	0.0587	0.0133	++++++	1.07e-05	0.0012133						chr1:33772146-33773104	Island
cg00305071	1	34504017	0.106	0.0218	++++++	1.13e-06	0.000249849			CSMD2	NM_052896	Body
cg02030454	1	35250489	0.1452	0.0297	++++++	1.025e-06	0.000232835			GJB3;GJB3	NM_024009;NM_001005752	Body;Body	chr1:35250418-35250736	Island
cg12721600	1	35327788	0.0818	0.0159	++++++	2.527e-07	8.60331e-05						chr1:35331703-35332409	N_Shelf
cg18187144	1	35337389	0.0663	0.017	++++++	9.262e-05	0.00549752			DLGAP3	NM_001080418	Body	chr1:35334304-35334506	S_Shelf
cg18788313	1	35391769	0.0778	0.0181	++++++	1.802e-05	0.00175306						chr1:35394747-35396206	N_Shelf
cg15081344	1	35396310	0.0518	0.0118	++++++	1.045e-05	0.00119375						chr1:35394747-35396206	S_Shore
cg06198758	1	36181297	0.0751	0.0167	++++++	6.674e-06	0.000872656			C1orf216	NM_152374	Body	chr1:36184248-36184774	N_Shelf
cg27094188	1	36348278	0.0748	0.0196	++++++	0.000137	0.00720896			EIF2C1	NM_012199	TSS1500	chr1:36348501-36349731	N_Shore
cg24003898	1	36348317	0.0812	0.0207	++++++	8.609e-05	0.00522409			EIF2C1	NM_012199	TSS1500	chr1:36348501-36349731	N_Shore
cg22789254	1	36550824	0.0481	0.0128	++++++	0.0001708	0.00838474			TEKT2	NM_014466	Body	chr1:36549554-36549965	S_Shore
cg20958959	1	36639028	0.0786	0.0178	++++++	1.048e-05	0.00119619			MAP7D1	NM_018067	Body	chr1:36641756-36642461	N_Shelf
cg00169111	1	36639894	0.0813	0.0184	++++++	1.029e-05	0.00118166	rs76686224		MAP7D1	NM_018067	Body	chr1:36641756-36642461	N_Shore
cg01501018	1	36641837	0.0546	0.0139	++++++	8.646e-05	0.00524364			MAP7D1	NM_018067	Body	chr1:36641756-36642461	Island
cg24686825	1	36642396	0.0974	0.0255	++++++	0.0001341	0.00710138	rs475591		MAP7D1	NM_018067	Body	chr1:36641756-36642461	Island
cg17598937	1	37047802	0.1074	0.028	++++++	0.0001256	0.00681028
cg04012535	1	37176647	-0.1046	0.0209	------	5.74e-07	0.000154287
cg21488617	1	38022586	0.1043	0.0229	++++++	5.492e-06	0.000762805			DNALI1	NM_003462	1stExon	chr1:38022452-38022719	Island					X
cg14830003	1	38022657	0.1362	0.0276	++++++	8.005e-07	0.000196231			DNALI1	NM_003462	1stExon	chr1:38022452-38022719	Island					X
cg04105479	1	38225577	0.077	0.0167	++++++	4.302e-06	0.00064618			EPHA10	NM_001099439	Body	chr1:38227079-38227741	N_Shore
cg09019648	1	39574285	-0.0637	0.0152	------	2.754e-05	0.00234094			MACF1	NM_012090	Body	chr1:39570665-39571859	S_Shelf
cg09791673	1	39877065	0.0502	0.0135	++++++	0.0001896	0.00901235			KIAA0754;MACF1;MACF1	NM_015038;NM_012090;NM_033044	1stExon;Body;Body	chr1:39874018-39875239	S_Shore					X
cg16163765	1	40365499	0.1117	0.0239	++++++	2.868e-06	0.000480914			MYCL1;MYCL1;MYCL1	NM_001033081;NM_001033082;NM_005376	Body;Body;3'UTR	chr1:40366595-40368213	N_Shore
cg21410633	1	40525679	0.0899	0.0169	++++++	1.041e-07	4.63055e-05			CAP1;CAP1	NM_006367;NM_001105530	Body;Body
cg07033722	1	40539032	0.1339	0.0211	++++++	2.039e-10	5.45946e-07			PPT1;PPT1	NM_001142604;NM_000310	3'UTR;3'UTR
cg17015179	1	40543323	0.1043	0.0215	++++++	1.283e-06	0.00027362			PPT1;PPT1	NM_000310;NM_001142604	Body;Body
cg20929609	1	40626736	0.0775	0.0171	++++++	5.753e-06	0.000787121			RLF	NM_012421	TSS1500	chr1:40626913-40627612	N_Shore
cg04100190	1	40783264	0.075	0.0184	++++++	4.734e-05	0.00344198	rs2747521		COL9A2	NM_001852	TSS1500	chr1:40781004-40781445	S_Shore
cg27165687	1	40915113	0.1088	0.0221	++++++	8.612e-07	0.000205527			ZNF643	NM_023070	TSS1500	chr1:40915605-40916072	N_Shore
cg13247117	1	41118770	0.0678	0.0168	++++++	5.363e-05	0.00375396			RIMS3	NM_014747	5'UTR	chr1:41119852-41120136	N_Shore
cg03962019	1	41807865	0.0662	0.0155	++++++	2.055e-05	0.00192562
cg18742814	1	41828276	0.096	0.0233	++++++	3.715e-05	0.00288994						chr1:41826680-41828290	Island
cg27169610	1	42182637	0.0903	0.0192	++++++	2.575e-06	0.000445648			HIVEP3;HIVEP3	NM_024503;NM_001127714	5'UTR;5'UTR
cg07313701	1	42447165	0.1106	0.021	++++++	1.34e-07	5.50614e-05
cg16306706	1	42643274	0.0898	0.0241	++++++	0.0001889	0.00899247			FOXJ3	NM_014947	3'UTR
cg21396630	1	42886004	0.1031	0.0215	++++++	1.58e-06	0.000315403			RIMKLA	NM_173642	3'UTR
cg04129132	1	43296035	0.1137	0.0212	++++++	7.857e-08	3.73513e-05			ERMAP;ERMAP	NM_018538;NM_001017922	5'UTR;5'UTR
cg25285237	1	43296491	0.1837	0.0257	++++++	9.402e-13	7.65092e-09			ERMAP;ERMAP	NM_001017922;NM_018538	Body;Body							X
cg19027361	1	43768553	0.0564	0.0143	++++++	8.241e-05	0.00506537			TIE1	NM_005424	Body	chr1:43770522-43770880	N_Shore
cg18856478	1	43814358	0.1133	0.0279	++++++	5.006e-05	0.00357707			MPL	NM_005373	Body	chr1:43814305-43815277	Island
cg08706567	1	43814983	0.1352	0.0311	++++++	1.391e-05	0.00146296			MPL	NM_005373	Body	chr1:43814305-43815277	Island					X
cg13393721	1	43815035	0.0829	0.0192	++++++	1.58e-05	0.00159777		rs41269541	MPL	NM_005373	Body	chr1:43814305-43815277	Island					X
cg25463399	1	43820383	0.0735	0.0184	++++++	6.317e-05	0.00419598						chr1:43824134-43825059	N_Shelf
cg16570917	1	43996062	0.081	0.0182	++++++	8.461e-06	0.00103521			PTPRF;PTPRF	NM_130440;NM_002840	TSS1500;TSS1500	chr1:43996724-43997592	N_Shore
cg00007221	1	43999020	0.0702	0.0157	++++++	7.649e-06	0.000961498	rs34880349		PTPRF;PTPRF	NM_002840;NM_130440	5'UTR;5'UTR	chr1:43996724-43997592	S_Shore
cg04025127	1	44030580	0.0555	0.0138	++++++	5.768e-05	0.00393653			PTPRF;PTPRF	NM_002840;NM_130440	Body;Body	chr1:44031286-44031853	N_Shore
cg25219246	1	44053380	0.061	0.0148	++++++	4.005e-05	0.00305091	rs34051044		PTPRF;PTPRF	NM_002840;NM_130440	Body;Body	chr1:44056755-44057179	N_Shelf
cg21528273	1	44056889	0.1433	0.0384	++++++	0.0001883	0.00897111		rs61733187	PTPRF;PTPRF	NM_002840;NM_130440	Body;Body	chr1:44056755-44057179	Island
cg16105510	1	44056971	0.0849	0.02	++++++	2.249e-05	0.00203792			PTPRF;PTPRF	NM_002840;NM_130440	Body;Body	chr1:44056755-44057179	Island
cg13382703	1	44057099	0.0793	0.0195	++++++	4.886e-05	0.00351371			PTPRF;PTPRF	NM_002840;NM_130440	Body;Body	chr1:44056755-44057179	Island
cg26606542	1	44069535	0.1093	0.0224	++++++	1.068e-06	0.000239458			PTPRF;PTPRF	NM_002840;NM_130440	Body;Body	chr1:44070892-44071142	N_Shore
cg24841511	1	44069648	0.245	0.0392	++++++	3.955e-10	8.92057e-07			PTPRF;PTPRF	NM_002840;NM_130440	Body;Body	chr1:44070892-44071142	N_Shore
cg06754987	1	44444250	0.0586	0.0145	++++++	5.271e-05	0.00370833			B4GALT2	NM_003780	TSS1500	chr1:44444635-44445622	N_Shore
cg11337388	1	44446092	0.07	0.016	++++++	1.196e-05	0.00131695			B4GALT2;B4GALT2	NM_003780;NM_001005417	5'UTR;TSS200	chr1:44444635-44445622	S_Shore
cg18192074	1	44685971	0.0699	0.0161	++++++	1.414e-05	0.00148078			DMAP1;DMAP1;DMAP1	NM_019100;NM_001034023;NM_001034024	Body;Body;Body
cg03726147	1	44686022	0.0663	0.0163	++++++	4.523e-05	0.00333176			DMAP1;DMAP1;DMAP1	NM_019100;NM_001034023;NM_001034024	Body;Body;Body
cg16681083	1	44727237	-0.1282	0.0203	------	2.723e-10	6.80775e-07			ERI3	NM_024066	Body							X
cg11424674	1	44727313	-0.0896	0.0241	------	0.0002	0.00936723	rs75721927		ERI3	NM_024066	Body
cg03163343	1	45118395	0.0635	0.0149	++++++	2.102e-05	0.00195685						chr1:45120237-45120723	N_Shore
cg08483560	1	45981424	0.0863	0.0207	++++++	3.11e-05	0.00255533			PRDX1;PRDX1;PRDX1	NM_181696;NM_181697;NM_002574	Body;Body;Body
cg03335125	1	46088541	-0.1254	0.0275	------	5.021e-06	0.000716079			CCDC17	NM_001114938	Body	chr1:46088194-46089142	Island
cg02853497	1	46113000	0.112	0.0296	++++++	0.0001506	0.00769625			RPS15AP10;GPBP1L1	NR_026768;NM_021639	TSS1500;Body
cg04975920	1	46646224	0.0767	0.0165	++++++	3.246e-06	0.000525405			TSPAN1	NM_005727	5'UTR
cg25369262	1	46649132	-0.072	0.0167	------	1.613e-05	0.0016193			TSPAN1	NM_005727	Body
cg06760830	1	47079672	-0.0732	0.0183	------	6.372e-05	0.00422169			MOBKL2C;MOBKL2C	NM_145279;NM_201403	Body;5'UTR	chr1:47078580-47078967	S_Shore
cg23841763	1	47134469	0.0609	0.0152	++++++	6.117e-05	0.00410253			ATPAF1;ATPAF1	NM_001042546;NM_022745	TSS1500;TSS1500	chr1:47133674-47134395	S_Shore
cg06824199	1	47157809	0.0648	0.0165	++++++	8.684e-05	0.00525976			KIAA0494	NM_014774	Body
cg00408773	1	47689193	0.0616	0.0144	++++++	1.971e-05	0.00187056	rs77129446		TAL1	NM_003189	Body	chr1:47690980-47691727	N_Shore
cg02235261	1	47693873	0.0812	0.0217	++++++	0.0001807	0.00871102			TAL1	NM_003189	5'UTR	chr1:47696504-47698197	N_Shelf
cg14513071	1	47905517	0.0735	0.0194	++++++	0.0001561	0.00788412	rs3834075		FOXD2;FOXD2	NM_004474;NM_004474	3'UTR;1stExon	chr1:47902793-47905518	Island
cg00022054	1	48177261	0.0642	0.0174	++++++	0.0002171	0.00988153						chr1:48174494-48176519	S_Shore
cg01881474	1	48242657	0.0799	0.018	++++++	8.845e-06	0.00106431
cg24089936	1	49341594	0.0867	0.0163	++++++	1.11e-07	4.84402e-05			AGBL4	NM_032785	Body
cg25217583	1	50574383	0.098	0.0182	++++++	7.503e-08	3.62498e-05			ELAVL4;ELAVL4;ELAVL4;ELAVL4;ELAVL4	NM_001144777;NM_021952;NM_001144776;NM_001144775;NM_001144774	Body;TSS1500;Body;Body;TSS1500
cg00137944	1	50798265	0.094	0.0219	++++++	1.731e-05	0.00170396						chr1:50798667-50799536	N_Shore
cg17742781	1	50834056	0.0739	0.0164	++++++	6.912e-06	0.000896152
cg09275956	1	50896251	-0.0792	0.0203	------	9.851e-05	0.00572673	rs12064389					chr1:50892437-50893243	S_Shelf
cg19729914	1	53754097	0.0749	0.0201	++++++	0.0001892	0.00900159			LRP8;LRP8;LRP8;LRP8	NM_033300;NM_001018054;NM_017522;NM_004631	Body;Body;Body;Body
cg04154290	1	53794211	0.0494	0.012	++++++	3.794e-05	0.00293325	rs72897412		LRP8;LRP8;LRP8;LRP8	NM_033300;NM_017522;NM_001018054;NM_004631	TSS1500;TSS1500;TSS1500;TSS1500	chr1:53791687-53793496	S_Shore
cg27049654	1	54379886	0.0807	0.0187	++++++	1.598e-05	0.00161188
cg19022697	1	55247140	0.1711	0.0409	++++++	2.863e-05	0.00240865			TTC22	NM_001114108	Body	chr1:55246742-55247519	Island					X
cg08872579	1	55265830	0.0924	0.0233	++++++	7.414e-05	0.00471053			TTC22;TTC22	NM_001114108;NM_017904	Body;Body	chr1:55266277-55267058	N_Shore
cg17475467	1	55316769	0.0878	0.018	++++++	1.045e-06	0.000236215			DHCR24	NM_014762	3'UTR
cg17901584	1	55353706	0.1213	0.0252	++++++	1.449e-06	0.000297701			DHCR24	NM_014762	TSS1500	chr1:55352463-55353328	S_Shore
cg26837800	1	56842338	-0.0616	0.0162	------	0.0001498	0.00767048
cg23691223	1	57785036	0.1331	0.0309	++++++	1.633e-05	0.00163149			DAB1	NM_021080	5'UTR
cg03517160	1	57873715	0.0597	0.016	++++++	0.000187	0.00892865			DAB1	NM_021080	5'UTR
cg00944580	1	58333307	0.0928	0.0181	++++++	2.894e-07	9.44224e-05			DAB1;MIR548D2	NM_021080;NR_030385	5'UTR;TSS1500							X
cg06710648	1	58716377	0.084	0.0198	++++++	2.119e-05	0.00196694			DAB1	NM_021080	TSS200	chr1:58715272-58716095	S_Shore
cg13432945	1	59193388	0.0939	0.0168	++++++	2.163e-08	1.48622e-05
cg23670353	1	59833489	-0.1417	0.0261	------	5.38e-08	2.84793e-05	rs75055449		FGGY;FGGY	NM_018291;NM_001113411	Body;Body
cg11824172	1	60280096	0.0696	0.0188	++++++	0.0002088	0.00962193			HOOK1	NM_015888	TSS1500	chr1:60280624-60281048	N_Shore
cg13390284	1	65531864	0.1605	0.0207	++++++	9.435e-15	2.29549e-10						chr1:65532161-65533212	N_Shore
cg18191867	1	65722872	0.1109	0.0242	++++++	4.678e-06	0.000679538						chr1:65720047-65720592	S_Shelf
cg03442467	1	66797701	-0.0843	0.0172	------	9.281e-07	0.000216803			PDE4B;PDE4B;PDE4B;PDE4B	NM_001037341;NM_001037339;NM_001037340;NM_002600	Body;TSS200;Body;Body
cg14849855	1	67807960	0.0952	0.0185	++++++	2.615e-07	8.79469e-05			IL12RB2	NM_001559	Body
cg06436573	1	69436335	0.0915	0.022	++++++	3.091e-05	0.00254274
cg22076941	1	70036106	0.1174	0.0231	++++++	3.663e-07	0.000113026						chr1:70032967-70034495	S_Shore					X
cg05928873	1	72302970	0.1063	0.022	++++++	1.38e-06	0.000288379			NEGR1	NM_173808	Body
cg13478928	1	75596724	0.0695	0.0177	++++++	8.821e-05	0.00531636			LHX8	NM_001001933	Body	chr1:75596723-75596947	Island
cg10511850	1	76540999	0.0764	0.013	++++++	4.528e-09	4.98458e-06			ST6GALNAC3;ST6GALNAC3	NM_152996;NM_001160011	Body;Body	chr1:76540147-76540653	S_Shore
cg11338128	1	77492835	0.0647	0.0164	++++++	7.727e-05	0.00484268			ST6GALNAC5	NM_030965	Body
cg21785245	1	77813387	0.1116	0.0207	++++++	6.592e-08	3.26614e-05			AK5;AK5	NM_174858;NM_012093	Body;Body
cg27230067	1	77933593	0.0952	0.0161	++++++	3.671e-09	4.25564e-06			AK5;AK5	NM_174858;NM_012093	Body;Body							X
cg22075924	1	78005352	0.0546	0.0134	++++++	4.808e-05	0.00347569			AK5;AK5	NM_174858;NM_012093	Body;Body
cg24427376	1	78354053	-0.0568	0.0128	------	9.789e-06	0.00114374	rs79972342		NEXN	NM_144573	TSS200	chr1:78354381-78354673	N_Shore						X
cg17222682	1	82147424	0.0826	0.0186	++++++	8.809e-06	0.00106275
cg19602485	1	84327319	0.1052	0.0219	++++++	1.535e-06	0.000308797						chr1:84326267-84326838	S_Shore
cg03098721	1	84464084	0.07	0.0187	++++++	0.0001883	0.00897111			TTLL7	NM_024686	5'UTR	chr1:84464223-84465232	N_Shore
cg15715337	1	85600447	0.0776	0.0186	++++++	3.003e-05	0.00249258
cg27183818	1	85764021	0.0886	0.0205	++++++	1.578e-05	0.00159613
cg22123915	1	86047807	-0.1029	0.0215	------	1.703e-06	0.000332012			CYR61	NM_001554	Body	chr1:86046362-86047240	S_Shore
cg17223809	1	86620676	0.0653	0.016	++++++	4.387e-05	0.00326402			COL24A1	NM_152890	Body	chr1:86621278-86622871	N_Shore					X
cg04783161	1	87586929	0.0915	0.0225	++++++	4.716e-05	0.0034337
cg23672811	1	87810453	0.0812	0.017	++++++	1.762e-06	0.000339961	rs56112379		LMO4	NM_006769	Body
cg27043786	1	88928647	0.1012	0.0243	++++++	3.17e-05	0.00259282						chr1:88928283-88928760	Island
cg11412129	1	88928839	0.1337	0.0314	++++++	2.035e-05	0.00191119						chr1:88928283-88928760	S_Shore
cg13151751	1	89993815	0.0881	0.0204	++++++	1.612e-05	0.0016193			LRRC8B	NM_001134476	5'UTR	chr1:89989810-89990986	S_Shelf
cg24336730	1	90030568	0.0936	0.0197	++++++	2.112e-06	0.000387494			LRRC8B;LRRC8B	NM_015350;NM_001134476	5'UTR;5'UTR
cg02061431	1	92150549	-0.0566	0.0139	------	4.648e-05	0.0033979			TGFBR3	NM_003243	Body
cg15156367	1	92495004	0.0608	0.0152	++++++	6.566e-05	0.00431989			EPHX4	NM_173567	TSS1500	chr1:92495367-92495964	N_Shore
cg00340024	1	92907439	0.069	0.0184	++++++	0.0001799	0.00868861
cg04982834	1	93258288	0.1027	0.0189	++++++	5.454e-08	2.86156e-05			EVI5	NM_005665	TSS1500
cg24699699	1	93258316	0.0968	0.02	++++++	1.248e-06	0.000268919			EVI5	NM_005665	TSS1500
cg00519208	1	93258319	0.1254	0.0215	++++++	5.325e-09	5.53977e-06			EVI5	NM_005665	TSS1500
cg09869291	1	94280391	0.1126	0.0194	++++++	6.32e-09	6.28992e-06	rs77488943
cg18185648	1	94561065	0.0735	0.0191	++++++	0.0001221	0.00667457			ABCA4	NM_000350	Body
cg00931957	1	95977448	0.0956	0.0215	++++++	9.012e-06	0.00107753
cg16350608	1	97063920	0.0983	0.0239	++++++	3.998e-05	0.00304725
cg24089400	1	98507930	0.1007	0.0272	++++++	0.0002178	0.00990578						chr1:98510966-98511710	N_Shelf
cg24373253	1	99469634	0.1013	0.0206	++++++	9.236e-07	0.000216192			LPPR5;LPPR5	NM_001010861;NM_001037317	Body;Body	chr1:99469932-99470968	N_Shore
cg03593336	1	99471295	0.1147	0.0255	++++++	6.593e-06	0.00086561			LPPR5;LPPR5	NM_001037317;NM_001010861	TSS1500;TSS1500	chr1:99469932-99470968	S_Shore
cg00388673	1	99729460	0.0714	0.0191	++++++	0.0001811	0.00872727			LPPR4;LPPR4	NM_014839;NM_001166252	TSS1500;TSS1500	chr1:99729982-99730335	N_Shore
cg15728779	1	99729504	0.0604	0.0151	++++++	6.086e-05	0.00408636	rs74112458		LPPR4;LPPR4	NM_014839;NM_001166252	TSS1500;TSS1500	chr1:99729982-99730335	N_Shore
cg12729166	1	100110390	0.0868	0.0204	++++++	2.126e-05	0.00197172			PALMD	NM_017734	TSS1500
cg27563423	1	100111387	0.0607	0.0148	++++++	4.185e-05	0.00314759			PALMD	NM_017734	TSS200
cg01789501	1	101272300	0.0915	0.0181	++++++	4.056e-07	0.000121188
cg26063904	1	101313199	-0.0924	0.0176	------	1.623e-07	6.34246e-05
cg11413570	1	109260678	0.1152	0.0196	++++++	4.519e-09	4.98458e-06			FNDC7	NM_001144937	Body
cg03919114	1	109656984	0.0667	0.0166	++++++	5.748e-05	0.00392741			KIAA1324;C1orf194	NM_020775;NM_001122961	Body;TSS1500	chr1:109656095-109656611	S_Shore
cg00102183	1	109772439	0.0706	0.0177	++++++	6.333e-05	0.00420325			SARS	NM_006513	Body
cg23639374	1	109792925	0.0793	0.0185	++++++	1.849e-05	0.00178747			CELSR2	NM_001408	1stExon	chr1:109791945-109792723	S_Shore
cg08872703	1	109849854	0.1087	0.0182	++++++	2.423e-09	3.15229e-06			MYBPHL	NM_001010985	TSS200
cg00154957	1	109850562	0.0901	0.0182	++++++	6.972e-07	0.000176972			MYBPHL	NM_001010985	TSS1500
cg09332784	1	109850837	0.1061	0.021	++++++	4.442e-07	0.000128288		rs72647828	MYBPHL	NM_001010985	TSS1500
cg20930320	1	109852598	0.0763	0.0151	++++++	4.281e-07	0.000125793			SORT1	NM_002959	3'UTR
cg23616212	1	109941201	0.0876	0.0211	++++++	3.263e-05	0.00264417			SORT1	NM_002959	TSS1500	chr1:109940074-109940894	S_Shore
cg26155492	1	110082294	0.0594	0.0153	++++++	0.0001027	0.00589272	rs17023249		GPR61	NM_031936	TSS200
cg18933331	1	110186418	-0.0715	0.0155	------	4.19e-06	0.000632792						chr1:110185961-110186164	S_Shore
cg01814898	1	110530427	-0.0869	0.0229	------	0.0001466	0.00754947			AHCYL1	NM_006621	Body	chr1:110527248-110528026	S_Shelf
cg02103924	1	110672857	0.0723	0.0166	++++++	1.334e-05	0.00141956						chr1:110672810-110673339	Island
cg05783233	1	110694747	0.0717	0.0137	++++++	1.8e-07	6.84091e-05	rs61784477		SLC6A17	NM_001010898	5'UTR	chr1:110692988-110694264	S_Shore
cg24676612	1	111148105	0.065	0.0175	++++++	0.000209	0.00962794			KCNA2;KCNA2	NM_004974;NM_004974	5'UTR;1stExon	chr1:111148983-111150186	N_Shore
cg00995520	1	111218282	0.0776	0.0187	++++++	3.393e-05	0.00271738			KCNA3	NM_002232	TSS1500	chr1:111216244-111217937	S_Shore
cg10045881	1	111770291	-0.2127	0.0264	------	7.171e-16	2.12577e-11			CHI3L2;CHI3L2;CHI3L2;CHI3L2	NM_001025197;NM_004000;NM_001025197;NM_004000	1stExon;5'UTR;5'UTR;1stExon							X
cg20490088	1	112054997	0.0805	0.0184	++++++	1.143e-05	0.00127354	rs75414029		ADORA3	NM_001081976	Body	chr1:112058184-112058590	N_Shelf
cg07037509	1	112285979	0.0721	0.0192	++++++	0.0001664	0.00822909			C1orf183	NM_198926	Body	chr1:112281052-112283277	S_Shelf
cg03525385	1	112438746	0.0675	0.0137	++++++	9.207e-07	0.000215873			KCND3;KCND3	NM_172198;NM_004980	Body;Body
cg21303655	1	112438797	0.0943	0.0226	++++++	2.91e-05	0.00243634	rs894848		KCND3;KCND3	NM_172198;NM_004980	Body;Body
cg20243176	1	113008524	0.0703	0.0181	++++++	0.0001032	0.00591323						chr1:113008844-113009154	N_Shore
cg19645639	1	113500384	0.1034	0.0257	++++++	5.692e-05	0.00390135	rs75737835		SLC16A1	NM_003051	TSS1500	chr1:113498366-113499312	S_Shore
cg23929036	1	114605704	0.0994	0.0227	++++++	1.162e-05	0.00128874
cg06889348	1	114895466	0.0746	0.016	++++++	2.975e-06	0.000494065
cg01826025	1	115656186	0.0675	0.0173	++++++	9.83e-05	0.00571773
cg20309677	1	116925753	0.1037	0.021	++++++	7.726e-07	0.000191085			ATP1A1;ATP1A1;ATP1A1	NM_001160234;NM_001160233;NM_000701	TSS1500;Body;Body
cg08120023	1	116947203	0.1028	0.0201	++++++	3.191e-07	0.000101544	rs11540960		C1orf203;ATP1A1;ATP1A1;ATP1A1;C1orf203	NR_027646;NM_001160233;NM_001160234;NM_000701;NR_027645	Body;3'UTR;3'UTR;3'UTR;Body
cg11225405	1	117038246	0.0756	0.0191	++++++	7.755e-05	0.00485436	rs12025416
cg10488685	1	117635550	0.1037	0.022	++++++	2.371e-06	0.000420688			TTF2	NM_003594	Body
cg13933734	1	119550484	0.1134	0.0262	++++++	1.53e-05	0.00156282	rs7554185					chr1:119549144-119551320	Island
cg20823455	1	120166605	0.0893	0.0222	++++++	5.721e-05	0.00391605			ZNF697	NM_001080470	Body	chr1:120165302-120166626	Island
cg00464946	1	120195038	0.1075	0.0205	++++++	1.467e-07	5.89843e-05						chr1:120190377-120191251	S_Shelf
cg14614754	1	120289923	0.0804	0.0203	++++++	7.498e-05	0.00474936		rs11802728
cg07568313	1	120508705	-0.0777	0.0193	------	5.57e-05	0.00384311			NOTCH2	NM_024408	Body
cg15554023	1	144008937	0.0615	0.0135	++++++	5.145e-06	0.000727266
cg17853087	1	144533354	0.0794	0.0179	++++++	9.083e-06	0.0010829						chr1:144533703-144534030	N_Shore
cg19913118	1	145471701	0.0734	0.0159	++++++	3.972e-06	0.000609856			POLR3GL;ANKRD34A	NM_032305;NM_001039888	TSS1500;5'UTR	chr1:145472980-145474702	N_Shore
cg08916374	1	145471727	0.0652	0.0153	++++++	2.125e-05	0.00197162			POLR3GL;ANKRD34A	NM_032305;NM_001039888	TSS1500;5'UTR	chr1:145472980-145474702	N_Shore
cg10976961	1	145474899	0.0689	0.0154	++++++	7.31e-06	0.000929715			ANKRD34A	NM_001039888	3'UTR	chr1:145472980-145474702	S_Shore
cg19259649	1	145571288	-0.0895	0.0181	------	8.138e-07	0.000197624						chr1:145575130-145576219	N_Shelf
cg00702489	1	147735346	0.0919	0.0212	++++++	1.387e-05	0.00146024						chr1:147735449-147735751	N_Shore
cg13233788	1	150533690	-0.0838	0.0197	------	2.139e-05	0.0019771						chr1:150534075-150534301	N_Shore
cg21937128	1	150971889	0.0935	0.0237	++++++	7.917e-05	0.00492753			FAM63A;FAM63A;FAM63A;FAM63A;FAM63A	NM_001163258;NM_018379;NM_001040217;NM_001163260;NM_001163259	Body;Body;Body;Body;Body
cg24262376	1	151137274	0.0806	0.0206	++++++	8.91e-05	0.00536109	rs76736830		SCNM1;LYSMD1;LYSMD1	NM_024041;NM_212551;NM_001136543	TSS1500;Body;Body
cg11205312	1	151137619	0.087	0.0232	++++++	0.0001772	0.00859521			SCNM1;LYSMD1;LYSMD1	NM_024041;NM_001136543;NM_212551	TSS1500;Body;1stExon							X
cg06902698	1	151137676	0.1393	0.0316	++++++	1.038e-05	0.00118805			SCNM1;LYSMD1;LYSMD1	NM_024041;NM_001136543;NM_212551	TSS1500;Body;1stExon							X
cg07958619	1	151222193	0.0753	0.0162	++++++	3.432e-06	0.000545303	rs45496403
cg26050734	1	151689032	0.0789	0.0158	++++++	5.976e-07	0.000158576			TNRC4;TNRC4	NM_007185;NM_007185	5'UTR;1stExon
cg26093148	1	151690075	0.0722	0.0179	++++++	5.418e-05	0.00378035			TNRC4	NM_007185	TSS1500	chr1:151693991-151694282	N_Shelf
cg13910040	1	153438468	-0.087	0.0192	------	6.195e-06	0.000830432
cg08127462	1	153514264	0.0609	0.016	++++++	0.0001343	0.00710834			S100A5	NM_002962	TSS200
cg26008365	1	153958797	-0.0912	0.0238	------	0.0001301	0.0069678			RAB13;RAB13	NM_002870;NM_002870	1stExon;5'UTR
cg06811467	1	154299179	0.1256	0.0203	++++++	5.631e-10	1.13998e-06			ATP8B2;ATP8B2	NM_020452;NM_001005855	TSS1500;5'UTR	chr1:154300975-154301528	N_Shore
cg13549904	1	154438143	0.0842	0.0194	++++++	1.409e-05	0.0014774			IL6R;IL6R	NM_000565;NM_181359	3'UTR;3'UTR
cg00048381	1	154587507	0.1005	0.0209	++++++	1.565e-06	0.000313162	rs4845383		ADAR	NM_001025107	5'UTR
cg02992639	1	155098827	0.1123	0.023	++++++	1.095e-06	0.000243799						chr1:155098434-155100451	Island
cg10861146	1	155099324	0.0796	0.0179	++++++	8.817e-06	0.00106279			EFNA1;EFNA1	NM_182685;NM_004428	TSS1500;TSS1500	chr1:155098434-155100451	Island
cg06203102	1	155148157	0.0789	0.0188	++++++	2.687e-05	0.00230117			TRIM46	NM_025058	Body	chr1:155147185-155147444	S_Shore
cg01412907	1	155152367	0.0816	0.0199	++++++	4.192e-05	0.00315057			TRIM46	NM_025058	Body
cg24457118	1	155167337	-0.0975	0.0186	------	1.506e-07	6.01552e-05			THBS3	NM_007112	Body	chr1:155163434-155163818	S_Shelf
cg01428953	1	155177237	0.0713	0.0191	++++++	0.0001848	0.00886133	rs35703697		THBS3;MTX1;MTX1	NM_007112;NM_198883;NM_002455	Body;TSS1500;TSS1500	chr1:155178547-155178980	N_Shore
cg22941637	1	155248588	0.0815	0.0155	++++++	1.553e-07	6.1266e-05			HCN3	NM_020897	Body	chr1:155246991-155247748	S_Shore
cg26876647	1	155291345	0.0694	0.0158	++++++	1.136e-05	0.00126906			RUSC1;RUSC1;C1orf104	NM_001105203;NM_001105204;NM_001039517	5'UTR;5'UTR;5'UTR	chr1:155292469-155295433	N_Shore
cg13855589	1	155348145	0.0947	0.0212	++++++	8.189e-06	0.00101131			ASH1L	NM_018489	Body
cg08256691	1	155881846	0.1197	0.0216	++++++	3.127e-08	1.94858e-05			RIT1	NM_006912	TSS1500
cg20847292	1	155931629	0.0725	0.0143	++++++	4.218e-07	0.000124711			ARHGEF2;ARHGEF2;ARHGEF2	NM_004723;NM_001162383;NM_001162384	Body;Body;Body
cg24406391	1	155938911	0.093	0.0163	++++++	1.269e-08	1.01475e-05			ARHGEF2;ARHGEF2;ARHGEF2	NM_004723;NM_001162383;NM_001162384	Body;Body;Body
cg07384080	1	156148190	0.1009	0.0209	++++++	1.403e-06	0.000291863
cg11580676	1	156211415	-0.0597	0.014	------	2.067e-05	0.00193293			BGLAP	NM_199173	TSS1500	chr1:156215368-156215899	N_Shelf
cg09996284	1	156211851	-0.069	0.0174	------	7.342e-05	0.00467824			BGLAP	NM_199173	TSS200	chr1:156215368-156215899	N_Shelf
cg15900987	1	156212578	-0.0772	0.0129	------	2.383e-09	3.11e-06			BGLAP	NM_199173	Body	chr1:156215368-156215899	N_Shelf
cg20156116	1	156699437	0.0747	0.0173	++++++	1.568e-05	0.00158873			C1orf66;C1orf66	NM_001142560;NM_015997	Body;Body	chr1:156698111-156698916	S_Shore
cg01416295	1	156710278	0.0912	0.0228	++++++	6.505e-05	0.00429133	rs73002710		MRPL24;MRPL24	NM_024540;NM_145729	5'UTR;5'UTR	chr1:156710798-156711146	N_Shore
cg03761113	1	157811724	0.1197	0.0195	++++++	7.737e-10	1.38708e-06			CD5L	NM_005894	TSS200
cg11139878	1	157811790	0.0906	0.0175	++++++	2.289e-07	8.05742e-05			CD5L	NM_005894	TSS200
cg09905199	1	159158497	-0.0935	0.0156	------	2.258e-09	2.98441e-06			CADM3;CADM3	NM_001127173;NM_021189	Body;Body	chr1:159158228-159158498	Island
cg16109680	1	159161344	0.0646	0.0141	++++++	4.644e-06	0.000675927			CADM3;CADM3	NM_001127173;NM_021189	Body;Body	chr1:159158228-159158498	S_Shelf
cg15549973	1	159823687	-0.0772	0.0188	------	3.95e-05	0.00302344			C1orf204	NM_001134233	Body	chr1:159824006-159825011	N_Shore
cg10970143	1	159866558	0.1089	0.0192	++++++	1.401e-08	1.08074e-05			CCDC19	NM_012337	Body	chr1:159869901-159870143	N_Shelf
cg05750926	1	159886341	0.0773	0.0208	++++++	0.000206	0.00954803
cg04705952	1	160066587	0.0836	0.0187	++++++	8.129e-06	0.00100556			IGSF8	NM_052868	Body	chr1:160068040-160068430	N_Shore
cg24437523	1	160085568	-0.0761	0.0163	------	3.127e-06	0.000511329			ATP1A2;ATP1A2	NM_000702;NM_000702	1stExon;5'UTR
cg10711303	1	160097232	-0.1021	0.0214	------	1.807e-06	0.00034575		rs76300773	ATP1A2	NM_000702	Body
cg13109911	1	160178210	0.0513	0.013	++++++	7.63e-05	0.00480073			PEA15	NM_003768	5'UTR	chr1:160175132-160175702	S_Shelf
cg09416175	1	160185511	0.0779	0.0174	++++++	7.474e-06	0.000943664			DCAF8;DCAF8;DCAF8	NM_015726;NR_028103;NR_028104	3'UTR;Body;Body
cg24659538	1	160222618	0.1003	0.02	++++++	5.537e-07	0.000150389			DCAF8;DCAF8;DCAF8;DCAF8;DCAF8	NR_028106;NR_028103;NR_028104;NR_028105;NM_015726	Body;Body;Body;Body;5'UTR
cg00881010	1	160336712	0.0579	0.0151	++++++	0.0001272	0.00686832			NHLH1	NM_005598	TSS200	chr1:160340604-160340843	N_Shelf
cg10841756	1	161059267	0.1395	0.0366	++++++	0.0001397	0.00730196			PVRL4;PVRL4	NM_030916;NM_030916	5'UTR;1stExon
cg10493436	1	161168957	0.1045	0.02	++++++	1.846e-07	6.97739e-05			NDUFS2;ADAMTS4	NM_004550;NM_005099	TSS200;TSS200	chr1:161171809-161172256	N_Shelf
cg14382215	1	161169007	0.0909	0.015	++++++	1.265e-09	1.93725e-06			NDUFS2;ADAMTS4	NM_004550;NM_005099	TSS200;TSS200	chr1:161171809-161172256	N_Shelf
cg23274951	1	161171632	0.0841	0.019	++++++	9.201e-06	0.00109351			NDUFS2;NDUFS2	NM_004550;NM_001166159	5'UTR;TSS1500	chr1:161171809-161172256	N_Shore
cg13788685	1	161283646	0.0851	0.0195	++++++	1.33e-05	0.00141822			SDHC;SDHC;LOC642502;SDHC;SDHC	NM_001035512;NM_001035513;NM_001089593;NM_001035511;NM_003001	TSS1500;TSS1500;TSS1500;TSS1500;TSS1500	chr1:161283775-161284007	N_Shore
cg05033369	1	161676469	0.0872	0.0209	++++++	3.024e-05	0.0025025			FCRLA	NM_032738	TSS1500
cg03391019	1	161927947	0.0999	0.0234	++++++	1.952e-05	0.00185976			ATF6	NM_007348	Body
cg17468569	1	162041135	0.0623	0.015	++++++	3.357e-05	0.00270001	rs78020643		NOS1AP;NOS1AP	NM_014697;NM_001164757	Body;Body	chr1:162039450-162040052	S_Shore
cg11378389	1	162043035	0.0753	0.0201	++++++	0.0001759	0.00854814			NOS1AP;NOS1AP	NM_014697;NM_001164757	Body;Body	chr1:162039450-162040052	S_Shelf
cg17501906	1	162583287	-0.0964	0.0212	------	5.253e-06	0.000738758
cg01367097	1	163037784	0.1013	0.021	++++++	1.458e-06	0.000298369			RGS4;RGS4;RGS4	NM_001102445;NM_001113381;NM_005613	TSS1500;TSS1500;TSS1500
cg18181229	1	164545699	0.1179	0.0306	++++++	0.0001152	0.00640709			PBX1	NM_002585	Body	chr1:164545540-164545917	Island					X
cg11155784	1	164572163	-0.0631	0.015	------	2.511e-05	0.00219992			PBX1	NM_002585	Body
cg14031054	1	164681652	0.0829	0.0202	++++++	3.882e-05	0.00298848			PBX1	NM_002585	Body
cg24644113	1	166841227	0.1058	0.026	++++++	4.908e-05	0.00352526			TADA1	NM_053053	Body	chr1:166844996-166845773	N_Shelf
cg17801546	1	167090974	-0.1243	0.0218	------	1.263e-08	1.0135e-05			DUSP27	NM_001080426	Body	chr1:167090575-167091010	Island					X
cg13210595	1	167471264	0.0964	0.0218	++++++	9.971e-06	0.00115622	rs858538		CD247;CD247	NM_198053;NM_000734	Body;Body
cg09032544	1	167487295	-0.1196	0.0304	------	8.421e-05	0.00514628			CD247;CD247	NM_198053;NM_000734	Body;Body
cg16883263	1	168756086	-0.0848	0.0221	------	0.0001213	0.00664572			MGC4473	NR_024160	TSS200
cg16959606	1	169074934	0.0889	0.0206	++++++	1.623e-05	0.00162445			ATP1B1;ATP1B1	NM_001677;NM_001001787	TSS1500;TSS1500	chr1:169074766-169076411	Island
cg13104274	1	169078316	0.0914	0.0229	++++++	6.497e-05	0.00428741			ATP1B1;ATP1B1	NM_001001787;NM_001677	Body;Body	chr1:169074766-169076411	S_Shore
cg21183846	1	171283203	0.1084	0.0253	++++++	1.839e-05	0.00178071			FMO4	NM_002022	TSS1500
cg12623034	1	171306733	0.0713	0.0191	++++++	0.0001899	0.00902454			TOP1P1;FMO4	NR_002719;NM_002022	TSS1500;Body
cg13446689	1	172328377	-0.1181	0.023	------	2.813e-07	9.26537e-05			DNM3;DNM3	NM_015569;NM_001136127	Body;Body							X
cg06753086	1	172879281	0.1051	0.0236	++++++	8.813e-06	0.00106279	rs16845100
cg16290996	1	173835989	0.0618	0.0163	++++++	0.0001512	0.00771551			GAS5;SNORD78;SNORD76;SNORD77;SNORD44;SNORD79	NR_002578;NR_003944;NR_003942;NR_003943;NR_002750;NR_003939	Body;TSS1500;TSS200;TSS1500;TSS1500;TSS1500	chr1:173837172-173837917	N_Shore
cg07828612	1	174417175	0.0683	0.0184	++++++	0.0002051	0.00952547			GPR52;RABGAP1L	NM_005684;NM_014857	TSS200;Body
cg05768419	1	174417967	0.0809	0.0192	++++++	2.578e-05	0.00223643			GPR52;RABGAP1L	NM_005684;NM_014857	1stExon;Body
cg02367655	1	178064623	0.0896	0.0192	++++++	2.979e-06	0.000494532	rs76102146		RASAL2;LOC100302401	NM_170692;NR_027982	Body;TSS1500	chr1:178062712-178063846	S_Shore
cg24358781	1	178067721	0.0785	0.0166	++++++	2.276e-06	0.000409971			RASAL2	NM_170692	Body	chr1:178062712-178063846	S_Shelf
cg24593832	1	178545287	0.1022	0.0168	++++++	1.122e-09	1.78409e-06
cg17717169	1	178621037	0.0873	0.0198	++++++	9.936e-06	0.0011541
cg26784929	1	178908942	0.0997	0.0209	++++++	1.835e-06	0.000349817
cg00852924	1	179061154	-0.0821	0.0121	------	1.228e-11	6.14022e-08			TOR3A	NM_022371	Body							X
cg26677004	1	179787968	0.0695	0.0165	++++++	2.53e-05	0.00221097
cg01022200	1	180881086	-0.0943	0.0196	------	1.542e-06	0.000310055			KIAA1614	NM_020950	TSS1500	chr1:180881316-180882592	N_Shore
cg23217419	1	180881088	-0.099	0.0193	------	2.958e-07	9.61327e-05			KIAA1614	NM_020950	TSS1500	chr1:180881316-180882592	N_Shore
cg06692785	1	180882681	-0.07	0.0182	------	0.000117	0.00647769			KIAA1614	NM_020950	Body	chr1:180881316-180882592	S_Shore
cg06986584	1	180904677	0.1288	0.0318	++++++	5.179e-05	0.00366598			KIAA1614	NM_020950	Body	chr1:180904316-180904711	Island					X
cg21220403	1	181075209	0.0729	0.0147	++++++	7.581e-07	0.000188623						chr1:181073917-181075002	S_Shore
cg17331950	1	181075666	0.0677	0.0144	++++++	2.658e-06	0.000455831						chr1:181073917-181075002	S_Shore					X
cg24106020	1	181452827	0.0812	0.0194	++++++	2.905e-05	0.00243264		rs58365250	CACNA1E;CACNA1E	NM_000721;NM_000721	5'UTR;1stExon	chr1:181452706-181453073	Island
cg06987672	1	181453051	0.0921	0.0219	++++++	2.7e-05	0.00230801			CACNA1E	NM_000721	1stExon	chr1:181452706-181453073	Island
cg10573505	1	181454164	0.0873	0.023	++++++	0.000146	0.00753166			CACNA1E	NM_000721	Body	chr1:181454974-181455261	N_Shore
cg22622057	1	182053203	-0.0867	0.0168	------	2.537e-07	8.6232e-05	rs10797752
cg17214089	1	182354912	-0.083	0.0199	------	2.973e-05	0.00247693			GLUL;GLUL;GLUL	NM_001033056;NM_002065;NM_001033044	Body;Body;Body
cg03393238	1	182365068	0.0947	0.0218	++++++	1.439e-05	0.00149939						chr1:182359697-182361563	S_Shelf
cg27298324	1	182587340	0.0879	0.0182	++++++	1.429e-06	0.000294175						chr1:182584177-182584545	S_Shelf
cg10521480	1	182721424	0.0584	0.0156	++++++	0.0001746	0.00851088
cg12689670	1	183009347	-0.0773	0.017	------	5.158e-06	0.000728359			LAMC1	NM_002293	Body
cg05262549	1	183256588	0.0742	0.0156	++++++	2.076e-06	0.000381902			NMNAT2;NMNAT2	NM_170706;NM_015039	Body;Body
cg11824191	1	183274124	0.0662	0.0146	++++++	5.527e-06	0.000764851			NMNAT2;NMNAT2	NM_170706;NM_015039	TSS200;Body							X
cg16373880	1	183274638	0.1378	0.0228	++++++	1.615e-09	2.3112e-06			NMNAT2;NMNAT2	NM_015039;NM_170706	Body;TSS1500
cg12136256	1	183952796	0.1065	0.0251	++++++	2.127e-05	0.00197172			GLT25D2	NM_015101	Body
cg17927730	1	185013789	0.0942	0.0208	++++++	6.046e-06	0.000815728			RNF2	NM_007212	TSS1500	chr1:185014369-185015220	N_Shore
cg03221073	1	186157555	0.0895	0.0215	++++++	3.104e-05	0.00255141			HMCN1;MIR548F1	NM_031935;NR_031642	Body;Body
cg04929165	1	186807235	0.0727	0.0179	++++++	4.695e-05	0.00342262			PLA2G4A	NM_024420	5'UTR
cg18146927	1	200835888	0.0566	0.0147	++++++	0.0001244	0.00677531
cg18535415	1	200983238	0.1174	0.0211	++++++	2.664e-08	1.71604e-05			KIF21B	NM_017596	Body							X
cg07561747	1	200983313	0.1522	0.027	++++++	1.763e-08	1.26576e-05			KIF21B	NM_017596	Body							X
cg17889623	1	200990247	0.1157	0.023	++++++	4.902e-07	0.000137274	rs77749716		KIF21B	NM_017596	Body	chr1:200992282-200992839	N_Shelf
cg27386431	1	200990482	0.1318	0.0243	++++++	6.133e-08	3.09269e-05			KIF21B	NM_017596	Body	chr1:200992282-200992839	N_Shore
cg06912814	1	201139740	0.0738	0.0157	++++++	2.435e-06	0.00042855						chr1:201139874-201140504	N_Shore
cg19233001	1	201346876	0.066	0.0164	++++++	6.034e-05	0.00406526			TNNT2;TNNT2;TNNT2;TNNT2	NM_000364;NM_001001430;NM_001001432;NM_001001431	TSS200;TSS200;TSS200;TSS200
cg24935896	1	201431492	0.0719	0.0192	++++++	0.0001825	0.00877842												X
cg26915799	1	201852272	0.0748	0.0202	++++++	0.0002057	0.00953946			IPO9	NM_018085	3'UTR
cg26107476	1	202054898	0.0759	0.019	++++++	6.221e-05	0.00414948
cg02124912	1	202091933	0.1031	0.02	++++++	2.41e-07	8.34177e-05			GPR37L1	NM_004767	TSS200							X
cg13359031	1	202317382	0.105	0.0226	++++++	3.3e-06	0.000529762			PPP1R12B;PPP1R12B;PPP1R12B;PPP1R12B	NM_001167857;NM_001167858;NM_032105;NM_002481	TSS1500;TSS1500;TSS1500;TSS1500	chr1:202317657-202318196	N_Shore
cg24376793	1	202545589	0.0912	0.0239	++++++	0.0001329	0.00706126			PPP1R12B;PPP1R12B;PPP1R12B;PPP1R12B	NM_032105;NM_002481;NM_032104;NM_032103	3'UTR;Body;3'UTR;Body
cg10330057	1	203005307	0.0604	0.0138	++++++	1.14e-05	0.00127182
cg08644365	1	203120194	0.0732	0.0197	++++++	0.0001996	0.00935271			ADORA1;ADORA1	NM_001048230;NM_000674	Body;Body
cg13579607	1	203289788	0.0561	0.0145	++++++	0.0001129	0.00631387
cg07947930	1	203444945	0.0834	0.0204	++++++	4.401e-05	0.00327092			PRELP;PRELP;PRELP;PRELP	NM_201348;NM_002725;NM_201348;NM_002725	1stExon;1stExon;5'UTR;5'UTR
cg13056222	1	204219199	0.0579	0.0147	++++++	8.549e-05	0.00519924			PLEKHA6	NM_014935	Body
cg18222590	1	204290972	-0.0622	0.0163	------	0.0001379	0.00724346	rs35170796		PLEKHA6	NM_014935	5'UTR
cg20240347	1	204465584	0.1973	0.0396	++++++	6.063e-07	0.00016027						chr1:204463293-204464086	S_Shore					X
cg14181289	1	204799888	0.0907	0.0195	++++++	3.244e-06	0.000525286	rs78368296		NFASC;NFASC;NFASC;NFASC;NFASC	NM_015090;NM_001160333;NM_001005388;NM_001005389;NM_001160332	5'UTR;5'UTR;5'UTR;5'UTR;5'UTR	chr1:204797610-204797930	S_Shore
cg12616766	1	204919702	0.1181	0.0205	++++++	8.091e-09	7.41255e-06			NFASC;NFASC;NFASC;NFASC;NFASC;NFASC	NM_001005389;NM_001160333;NM_001005388;NM_001160331;NM_015090;NM_001160332	Body;Body;Body;Body;Body;Body
cg20484653	1	204955033	0.0692	0.018	++++++	0.0001246	0.0067782			NFASC;NFASC;NFASC;NFASC	NM_001005388;NM_001160331;NM_015090;NM_001160332	Body;Body;Body;Body	chr1:204950982-204951210	S_Shelf
cg17449235	1	204966235	0.0896	0.0204	++++++	1.101e-05	0.00123763			NFASC;NFASC;NFASC;NFASC	NM_001005388;NM_001160331;NM_015090;NM_001160332	Body;Body;Body;Body
cg03732545	1	205012130	0.0948	0.0186	++++++	3.266e-07	0.000103311			CNTN2	NM_005076	TSS1500
cg17860158	1	205012569	0.1199	0.024	++++++	5.756e-07	0.000154617			CNTN2	NM_005076	5'UTR
cg25603742	1	205014730	0.0993	0.0213	++++++	3.219e-06	0.000522257			CNTN2	NM_005076	5'UTR
cg06617202	1	205038787	-0.1071	0.0228	------	2.762e-06	0.000468035			CNTN2	NM_005076	Body	chr1:205038784-205039153	Island					X
cg27529555	1	205325859	0.0678	0.0136	++++++	6.534e-07	0.00016822			KLHDC8A;KLHDC8A	NM_018203;NM_018203	5'UTR;1stExon
cg08473693	1	205342340	0.095	0.0216	++++++	1.077e-05	0.0012189
cg16308270	1	205344150	0.0794	0.0179	++++++	9.373e-06	0.00110982		rs76451440
cg01364826	1	205392200	0.0744	0.0197	++++++	0.0001643	0.00816415			LEMD1	NM_001001552	TSS1500
cg01966390	1	205428207	-0.0575	0.0143	------	5.503e-05	0.00381273						chr1:205424829-205426556	S_Shore
cg18271913	1	205561852	-0.0726	0.0172	------	2.453e-05	0.00216326			MFSD4	NM_181644	Body	chr1:205561089-205561473	S_Shore
cg17723122	1	205641542	0.0948	0.0252	++++++	0.0001689	0.00831704			SLC45A3	NM_033102	5'UTR
cg08924343	1	206331857	0.0743	0.0181	++++++	3.911e-05	0.00300467			CTSE;CTSE	NM_001910;NM_148964	3'UTR;3'UTR
cg02589695	1	206730999	0.0522	0.0127	++++++	4.063e-05	0.00307927			RASSF5;RASSF5;RASSF5	NM_182663;NM_182664;NM_182665	Body;Body;1stExon	chr1:206730397-206730908	S_Shore
cg13245983	1	206765088	0.0902	0.0198	++++++	5.35e-06	0.000749099			LGTN	NM_006893	3'UTR
cg26812585	1	206863604	-0.0899	0.0164	------	4.392e-08	2.45985e-05			MAPKAPK2;MAPKAPK2	NM_032960;NM_004759	Body;Body	chr1:206858091-206859651	S_Shelf
cg01104277	1	207977596	0.0509	0.0134	++++++	0.0001357	0.00716144
cg09788693	1	208063733	-0.0843	0.0166	------	3.947e-07	0.000118963		rs76119408	CD34;CD34	NM_001025109;NM_001773	Body;Body
cg14094320	1	209578715	0.075	0.0178	++++++	2.574e-05	0.00223436		rs74155482
cg17594670	1	209749962	0.0661	0.0164	++++++	5.284e-05	0.00371559
cg12141218	1	209799248	-0.1507	0.0297	------	3.95e-07	0.000118963		rs2179402	LAMB3;LAMB3;LAMB3	NM_001017402;NM_001127641;NM_000228	Body;Body;Body	chr1:209799149-209799354	Island
cg21170029	1	209799330	-0.0915	0.0147	------	5.004e-10	1.05956e-06			LAMB3;LAMB3;LAMB3	NM_001017402;NM_001127641;NM_000228	Body;Body;Body	chr1:209799149-209799354	Island
cg26880525	1	209877941	0.1192	0.0305	++++++	9.51e-05	0.00558561			HSD11B1;HSD11B1	NM_181755;NM_005525	5'UTR;TSS1500
cg14561217	1	210425254	0.1411	0.0315	++++++	7.691e-06	0.000964314
cg00085790	1	211722100	0.0688	0.0173	++++++	6.994e-05	0.00453032
cg26192309	1	211765568	0.0657	0.016	++++++	4.031e-05	0.00306453	rs79209310
cg11790673	1	212845129	0.0727	0.0173	++++++	2.642e-05	0.00227578
cg13921308	1	214166160	0.085	0.0225	++++++	0.0001545	0.00783191			PROX1	NM_002763	5'UTR	chr1:214162508-214162737	S_Shelf
cg17934948	1	215255716	0.0734	0.0184	++++++	6.493e-05	0.00428545	rs12742758		KCNK2;KCNK2;KCNK2	NM_014217;NM_001017425;NM_001017424	TSS1500;TSS1500;Body	chr1:215256051-215256636	N_Shore
cg13916421	1	215287668	0.0749	0.0171	++++++	1.248e-05	0.00135622			KCNK2;KCNK2;KCNK2	NM_014217;NM_001017425;NM_001017424	Body;Body;Body
cg17488628	1	220717700	0.0826	0.0172	++++++	1.487e-06	0.000302513			MARK1	NM_018650	Body
cg03536711	1	221509067	0.0819	0.0202	++++++	5.166e-05	0.00366115	rs73111435		LOC400804	NR_024236	Body
cg09866695	1	221747446	-0.0777	0.0199	------	9.178e-05	0.00546957
cg19672873	1	222910534	0.104	0.0171	++++++	1.23e-09	1.90628e-06			FAM177B	NM_207468	TSS200
cg09025215	1	223316219	0.0413	0.0111	++++++	0.0001943	0.00918108			TLR5	NM_003268	5'UTR	chr1:223316185-223316689	Island					X
cg11147878	1	223408268	0.1031	0.0206	++++++	5.872e-07	0.000156947			SUSD4;SUSD4	NM_017982;NM_001037175	Body;3'UTR
cg07363543	1	224691275	-0.0693	0.0182	------	0.0001452	0.00750345
cg21524899	1	225662606	0.0746	0.0183	++++++	4.466e-05	0.0033009						chr1:225662765-225663041	N_Shore
cg16598244	1	225671862	0.0646	0.0174	++++++	0.0001977	0.00929306
cg26187962	1	226011953	-0.0939	0.0203	------	3.755e-06	0.000583882			EPHX1;EPHX1	NM_000120;NM_001136018	TSS1500;5'UTR
cg23992403	1	226012347	-0.1221	0.0205	------	2.503e-09	3.19753e-06	rs2854448		EPHX1;EPHX1	NM_000120;NM_001136018	TSS1500;5'UTR
cg26341831	1	226036279	0.0694	0.0167	++++++	3.127e-05	0.00256422			TMEM63A	NM_014698	Body
cg11211263	1	226739902	0.1067	0.022	++++++	1.24e-06	0.000267891			C1orf95	NM_001003665	Body	chr1:226736354-226737412	S_Shelf
cg03312427	1	226778381	0.0643	0.0164	++++++	8.48e-05	0.00517305			C1orf95	NM_001003665	Body
cg20484086	1	227015727	-0.0653	0.0171	------	0.000139	0.00727729
cg21157446	1	227174076	0.079	0.0198	++++++	6.719e-05	0.00439612			CABC1	NM_020247	Body
cg26340147	1	227730820	-0.0874	0.0205	------	2.051e-05	0.0019223						chr1:227729515-227730492	S_Shore
cg12461930	1	228345378	-0.1041	0.0197	------	1.261e-07	5.28391e-05			GJC2	NM_020435	5'UTR	chr1:228345377-228346700	Island
cg19025525	1	228566824	-0.0881	0.0224	------	8.205e-05	0.00505147	rs4439356					chr1:228565949-228567121	Island					X
cg06757385	1	228644917	0.0885	0.0211	++++++	2.801e-05	0.00237091			HIST3H2BB	NM_175055	TSS1500	chr1:228645196-228646434	N_Shore
cg17515024	1	228644963	0.0794	0.0195	++++++	4.52e-05	0.00333014	rs72763954		HIST3H2BB	NM_175055	TSS1500	chr1:228645196-228646434	N_Shore
cg25734842	1	228657381	-0.0751	0.0165	------	5.004e-06	0.000714391						chr1:228657327-228657561	Island
cg26232657	1	228881457	0.1046	0.0208	++++++	4.721e-07	0.000133762			RHOU	NM_021205	3'UTR
cg24406771	1	229002047	0.1001	0.022	++++++	5.436e-06	0.000757308
cg06646021	1	229406520	0.0643	0.0158	++++++	4.932e-05	0.00353638			RAB4A	NM_004578	TSS1500	chr1:229406646-229407129	N_Shore					X
cg17425590	1	229830303	0.0832	0.0198	++++++	2.7e-05	0.00230801
cg27224809	1	230458334	0.0945	0.0224	++++++	2.479e-05	0.00218105			PGBD5	NM_024554	3'UTR
cg21547054	1	230458393	0.0905	0.0191	++++++	2.159e-06	0.000393681			PGBD5	NM_024554	3'UTR
cg17494334	1	230469330	0.0791	0.0181	++++++	1.263e-05	0.00136608	rs17841811		PGBD5	NM_024554	Body	chr1:230468504-230468850	S_Shore
cg07143559	1	230489903	0.0653	0.0163	++++++	6.184e-05	0.00413277			PGBD5	NM_024554	Body	chr1:230492716-230492945	N_Shelf
cg00075975	1	230491641	0.1824	0.0282	++++++	1.06e-10	3.35814e-07			PGBD5	NM_024554	Body	chr1:230492716-230492945	N_Shore
cg11570508	1	230492846	0.1617	0.0331	++++++	1.063e-06	0.000238594			PGBD5	NM_024554	Body	chr1:230492716-230492945	Island
cg20265878	1	230496611	0.0904	0.0218	++++++	3.382e-05	0.00271171			PGBD5	NM_024554	Body	chr1:230492716-230492945	S_Shelf
cg08458637	1	231747906	0.0984	0.0199	++++++	7.687e-07	0.000190347			TSNAX-DISC1;TSNAX-DISC1;TSNAX-DISC1;TSNAX-DISC1;TSNAX-DISC1;TSNAX-DISC1;TSNAX-DISC1;TSNAX-DISC1	NR_028398;NR_028394;NR_028397;NR_028395;NR_028399;NR_028393;NR_028400;NR_028396	Body;Body;Body;Body;Body;Body;Body;Body
cg18202834	1	232689426	0.0783	0.0204	++++++	0.0001276	0.00687918
cg02385474	1	233394797	0.0743	0.0191	++++++	0.0001032	0.00591323			PCNXL2	NM_014801	Body
cg19856705	1	234667500	-0.0659	0.0173	------	0.0001458	0.00752602
cg25141943	1	234743775	0.1224	0.0232	++++++	1.395e-07	5.69268e-05			IRF2BP2;IRF2BP2	NM_001077397;NM_182972	Body;Body	chr1:234744276-234747024	N_Shore
cg01819912	1	235572023	0.107	0.0223	++++++	1.595e-06	0.000317025			TBCE;TBCE	NM_001079515;NM_003193	Body;Body
cg06714284	1	235812840	-0.0588	0.0156	------	0.0001604	0.00803578			GNG4;GNG4;GNG4	NM_004485;NM_001098721;NM_001098722	5'UTR;5'UTR;5'UTR	chr1:235811841-235814066	Island
cg21963768	1	235818030	0.1264	0.022	++++++	9.015e-09	8.05843e-06						chr1:235811841-235814066	S_Shelf
cg00783712	1	239974513	0.0924	0.0206	++++++	7.16e-06	0.000917388			CHRM3	NM_000740	5'UTR
cg23210268	1	240776187	0.0939	0.0228	++++++	3.936e-05	0.00301718			GREM2	NM_022469	TSS1500
cg14032033	1	241371615	0.0944	0.0232	++++++	4.739e-05	0.0034432	rs10926432		RGS7	NM_002924	Body
cg26687670	1	241804939	0.0932	0.0198	++++++	2.491e-06	0.00043602			OPN3	NM_014322	TSS1500	chr1:241802960-241803649	S_Shore
cg00962740	1	243507532	0.0801	0.0186	++++++	1.668e-05	0.00165688		rs79762798	SDCCAG8	NM_006642	Body
cg04221461	1	243877024	0.112	0.0201	++++++	2.505e-08	1.65807e-05			AKT3;AKT3	NM_005465;NM_181690	Body;Body
cg15896892	1	244213886	0.1126	0.0234	++++++	1.555e-06	0.000311612			ZNF238	NM_205768	TSS1500	chr1:244211034-244212088	S_Shore
cg01105418	1	244214593	0.2302	0.0297	++++++	9.956e-15	2.29549e-10			ZNF238;ZNF238	NM_205768;NM_205768	1stExon;5'UTR	chr1:244213397-244213619	S_Shore
cg23829949	1	244214679	0.1229	0.0212	++++++	7.016e-09	6.78115e-06			ZNF238;ZNF238	NM_205768;NM_205768	1stExon;5'UTR	chr1:244213397-244213619	S_Shore
cg23028740	1	244545617	0.0798	0.0178	++++++	7.814e-06	0.000975316			C1orf100	NM_001012970	Body
cg25471644	1	245704602	0.1364	0.0222	++++++	7.426e-10	1.34581e-06			KIF26B	NM_018012	Body
cg04014586	1	245704710	0.1482	0.0238	++++++	4.627e-10	1.00014e-06			KIF26B	NM_018012	Body
cg25606066	1	245844087	0.1425	0.02	++++++	9.213e-13	7.64707e-09			KIF26B	NM_018012	Body
cg15520955	1	245844133	0.2237	0.0322	++++++	3.66e-12	2.23376e-08			KIF26B	NM_018012	Body
cg16276225	1	247097993	0.0816	0.0185	++++++	1.062e-05	0.00120752						chr1:247094485-247095667	S_Shelf
cg17273415	1	247373510	0.094	0.0231	++++++	4.884e-05	0.00351288						chr1:247373735-247374304	N_Shore
cg16710146	1	247496575	0.0634	0.016	++++++	7.104e-05	0.00457948						chr1:247494249-247495840	S_Shore
cg17044090	1	247550885	0.0645	0.0153	++++++	2.505e-05	0.00219647
cg11024603	2	318799	0.0787	0.0175	++++++	7.091e-06	0.000912235	rs35465943					chr2:314828-315170	S_Shelf
cg03990819	2	434332	0.076	0.0179	++++++	2.076e-05	0.00193829												X
cg08813888	2	662396	-0.1382	0.0319	------	1.507e-05	0.00154962	rs72003364					chr2:660666-660909	S_Shore					X
cg05018648	2	794683	0.0888	0.0229	++++++	0.0001061	0.00603524
cg22745354	2	928720	0.0807	0.0182	++++++	9.743e-06	0.00114126		rs58169732
cg22060041	2	1796155	0.0751	0.0194	++++++	0.0001071	0.00607547			MYT1L	NM_015025	Body
cg09022325	2	1796228	0.0952	0.0212	++++++	7.068e-06	0.000910971			MYT1L	NM_015025	Body
cg14651742	2	1822072	0.0988	0.0208	++++++	2.044e-06	0.000377521			MYT1L	NM_015025	Body
cg18807003	2	1822412	0.0796	0.0202	++++++	8.295e-05	0.00508952	rs12614408		MYT1L	NM_015025	Body
cg22200744	2	2030359	0.0641	0.0151	++++++	2.287e-05	0.00205798			MYT1L	NM_015025	5'UTR
cg02179341	2	2188203	0.0972	0.0202	++++++	1.483e-06	0.000302144			MYT1L	NM_015025	5'UTR	chr2:2189200-2190138	N_Shore
cg21069434	2	2192072	0.0801	0.0162	++++++	7.136e-07	0.000180084			MYT1L	NM_015025	5'UTR	chr2:2193510-2193716	N_Shore
cg05960850	2	2192366	0.0669	0.0142	++++++	2.561e-06	0.00044341			MYT1L	NM_015025	5'UTR	chr2:2193510-2193716	N_Shore
cg02304095	2	2328709	0.0799	0.0203	++++++	8.185e-05	0.00504352			MYT1L;LOC730811	NM_015025;NR_024468	5'UTR;Body
cg01395254	2	2336428	0.0785	0.0204	++++++	0.0001189	0.00654968			MYT1L	NM_015025	TSS1500
cg06588782	2	2337093	0.0795	0.019	++++++	2.939e-05	0.00245468
cg07930673	2	2650283	0.1036	0.0189	++++++	4.359e-08	2.44797e-05						chr2:2654108-2654358	N_Shelf
cg14508405	2	2893142	0.1028	0.0224	++++++	4.505e-06	0.0006637
cg06571123	2	2893167	0.1027	0.0244	++++++	2.66e-05	0.00228559
cg10413688	2	3066520	0.1233	0.0273	++++++	6.458e-06	0.000852331						chr2:3063372-3063672	S_Shelf
cg03072692	2	3128984	0.103	0.0264	++++++	9.342e-05	0.00551838
cg27420005	2	3197996	0.0726	0.0177	++++++	3.987e-05	0.00304055			TSSC1	NM_003310	Body
cg18455731	2	3215537	0.171	0.0287	++++++	2.504e-09	3.19753e-06			TSSC1	NM_003310	Body
cg23271998	2	3260576	0.0782	0.0186	++++++	2.67e-05	0.00229086			TSSC1	NM_003310	Body
cg26355228	2	3260869	0.0871	0.022	++++++	7.592e-05	0.00478117			TSSC1	NM_003310	Body
cg16182685	2	3260980	0.0934	0.0221	++++++	2.324e-05	0.00208269			TSSC1	NM_003310	Body
cg26467554	2	3293469	0.0921	0.0233	++++++	7.935e-05	0.00493491			TSSC1	NM_003310	Body	chr2:3291107-3291503	S_Shore
cg04588356	2	3473852	-0.0699	0.0147	------	1.869e-06	0.000354184			TTC15	NM_016030	Body
cg06173889	2	5835853	0.0883	0.023	++++++	0.000123	0.00671316			SOX11;SOX11	NM_003108;NM_003108	3'UTR;1stExon	chr2:5836068-5837643	N_Shore
cg25803107	2	6072744	0.0687	0.0183	++++++	0.0001769	0.00858468			LOC150622	NR_026832	TSS200
cg25686172	2	6072801	0.0764	0.0199	++++++	0.0001203	0.00660401			LOC150622	NR_026832	TSS200
cg08862033	2	6120613	0.1057	0.0197	++++++	7.543e-08	3.63403e-05			LOC400940	NR_026833	TSS1500
cg08058160	2	7073095	0.099	0.0227	++++++	1.346e-05	0.00142867			RNF144A	NM_014746	5'UTR
cg03094121	2	7906757	0.1129	0.0193	++++++	5.317e-09	5.53977e-06						chr2:7907330-7907740	N_Shore
cg01924952	2	8627933	-0.1021	0.0197	------	2.271e-07	8.01469e-05
cg19177744	2	8711042	-0.0981	0.0248	------	7.347e-05	0.00467943
cg10367409	2	8711177	-0.085	0.0227	------	0.0001808	0.00871382
cg27580229	2	8714248	-0.098	0.0206	------	1.97e-06	0.000368113
cg23541422	2	8714363	-0.1173	0.0242	------	1.257e-06	0.000270018
cg14093127	2	8714417	-0.099	0.0232	------	1.905e-05	0.00182599		rs12999015
cg01365608	2	8819479	0.082	0.0208	++++++	8.218e-05	0.00505423						chr2:8818928-8819586	Island
cg08844325	2	9459368	-0.0819	0.018	------	5.497e-06	0.000762989	rs4627537		ASAP2;ASAP2	NM_001135191;NM_003887	Body;Body	chr2:9459243-9459454	Island
cg00522231	2	9549277	0.0809	0.0212	++++++	0.0001375	0.00722885			ITGB1BP1;ITGB1BP1	NM_004763;NM_022334	Body;Body
cg23421599	2	9713081	0.0935	0.0201	++++++	3.454e-06	0.000548379
cg07589202	2	10081532	0.0965	0.0223	++++++	1.469e-05	0.0015211
cg02189784	2	10281159	0.1003	0.0191	++++++	1.521e-07	6.04634e-05			C2orf48	NM_182626	TSS1500
cg23005797	2	10302462	0.0876	0.0209	++++++	2.756e-05	0.00234094			C2orf48	NM_182626	Body
cg02101833	2	10471388	-0.0675	0.0182	------	0.000212	0.00971868			HPCAL1;HPCAL1	NM_002149;NM_134421	5'UTR;5'UTR
cg21546821	2	10975271	0.0761	0.0203	++++++	0.000173	0.00845872
cg03402693	2	11055702	0.1262	0.0263	++++++	1.655e-06	0.000325059						chr2:11053661-11053952	S_Shore
cg03969301	2	11056425	0.0725	0.0176	++++++	3.674e-05	0.0028715		rs76341441				chr2:11051858-11053476	S_Shelf
cg11241151	2	11123476	0.0887	0.0194	++++++	4.938e-06	0.000707588	rs10495577
cg02479842	2	11123536	0.0789	0.0191	++++++	3.742e-05	0.00290324
cg03257743	2	11123616	0.087	0.023	++++++	0.0001547	0.00784013
cg05206661	2	11271531	0.1054	0.0263	++++++	6.06e-05	0.00407616
cg15704155	2	11272399	0.0641	0.0164	++++++	9.39e-05	0.00553471			C2orf50	NM_182500	TSS1500
cg22387781	2	11636031	0.0806	0.0209	++++++	0.000117	0.00647769
cg25649765	2	11672761	0.1021	0.0199	++++++	2.87e-07	9.40089e-05			GREB1	NM_014668	TSS1500
cg09001939	2	11810534	-0.0736	0.018	------	4.308e-05	0.00321851			NTSR2	NM_012344	TSS1500	chr2:11809606-11810433	S_Shore
cg15374751	2	11925224	0.211	0.0407	++++++	2.198e-07	7.88421e-05			LPIN1	NM_145693	Body	chr2:11924983-11925253	Island					X
cg23391473	2	12911008	0.0872	0.0166	++++++	1.529e-07	6.05494e-05
cg11710595	2	15260455	0.1011	0.0225	++++++	6.651e-06	0.000870471		rs74387927
cg10090418	2	16767476	0.1338	0.0217	++++++	6.742e-10	1.26608e-06			FAM49A	NM_030797	Body
cg04134235	2	16804749	0.095	0.0223	++++++	1.966e-05	0.00186838			FAM49A	NM_030797	5'UTR
cg24103799	2	16834516	-0.0678	0.0156	------	1.301e-05	0.00139626			FAM49A	NM_030797	5'UTR
cg10502303	2	16847831	0.0726	0.0162	++++++	7.621e-06	0.000959014			FAM49A	NM_030797	TSS1500
cg10106284	2	16847988	0.0727	0.0181	++++++	5.892e-05	0.00399815			FAM49A	NM_030797	TSS1500
cg07709606	2	17699243	0.0733	0.0189	++++++	0.0001074	0.00608915			RAD51AP2	NM_001099218	1stExon
cg20313628	2	17700224	0.0704	0.0173	++++++	4.92e-05	0.00353143			RAD51AP2	NM_001099218	TSS1500
cg26632171	2	17997117	0.0698	0.0186	++++++	0.0001704	0.00837203			MSGN1	NM_001105569	TSS1500
cg03377767	2	17997138	0.0708	0.0171	++++++	3.411e-05	0.00272758			MSGN1	NM_001105569	TSS1500
cg13471188	2	20638399	0.0754	0.0184	++++++	4.059e-05	0.00307848
cg25840926	2	20647987	0.2132	0.0331	++++++	1.112e-10	3.49619e-07			RHOB;RHOB	NM_004040;NM_004040	1stExon;3'UTR	chr2:20646428-20647988	Island					X
cg27282397	2	20793466	-0.0798	0.0209	------	0.0001325	0.00704993	rs75998307
cg00450990	2	23751324	0.112	0.0181	++++++	6.334e-10	1.23413e-06			KLHL29	NM_052920	5'UTR	chr2:23749086-23749291	S_Shelf
cg08965143	2	24308246	-0.093	0.0218	------	1.933e-05	0.00184717			TP53I3;TP53I3	NM_004881;NM_147184	TSS1500;TSS1500	chr2:24307026-24307678	S_Shore
cg18128666	2	24806720	0.0951	0.0215	++++++	9.634e-06	0.00113265			NCOA1;NCOA1;NCOA1	NM_147223;NM_003743;NM_147233	TSS1500;TSS1500;TSS1500
cg15423357	2	25149977	-0.1169	0.0306	------	0.0001294	0.00693657
cg13828701	2	25457215	-0.0855	0.0211	------	5.204e-05	0.00367803			DNMT3A;DNMT3A;DNMT3A	NM_022552;NM_175629;NM_153759	Body;Body;Body
cg26544247	2	25473781	0.0511	0.0135	++++++	0.0001534	0.00779614			DNMT3A;DNMT3A;DNMT3A	NM_022552;NM_175629;NM_153759	Body;Body;Body	chr2:25474757-25475598	N_Shore
cg15843262	2	25473895	0.0588	0.0146	++++++	5.984e-05	0.0040401			DNMT3A;DNMT3A;DNMT3A	NM_022552;NM_175629;NM_153759	Body;Body;Body	chr2:25474757-25475598	N_Shore
cg04058399	2	25481271	0.0875	0.0185	++++++	2.22e-06	0.000401978			DNMT3A;DNMT3A	NM_022552;NM_175629	Body;Body
cg15302376	2	25560263	0.0666	0.0153	++++++	1.374e-05	0.0014506			DNMT3A;DNMT3A;DNMT3A	NM_022552;NM_175630;NM_175629	5'UTR;5'UTR;5'UTR	chr2:25563309-25563661	N_Shelf
cg08369014	2	25809988	0.0756	0.0181	++++++	3.06e-05	0.00252224		rs76965091	DTNB;DTNB;DTNB;DTNB;DTNB	NM_183361;NM_033148;NM_183360;NM_033147;NM_021907	Body;Body;Body;Body;Body
cg25446789	2	25810393	0.0812	0.0174	++++++	2.84e-06	0.000477183			DTNB;DTNB;DTNB;DTNB;DTNB	NM_183361;NM_033148;NM_183360;NM_033147;NM_021907	Body;Body;Body;Body;Body
cg24599709	2	26578508	0.0857	0.0222	++++++	0.000116	0.00644209			SELI	NM_033505	Body
cg12045002	2	27069975	0.1	0.0197	++++++	3.65e-07	0.000112793	rs72850570		DPYSL5	NM_020134	TSS1500	chr2:27070302-27072922	N_Shore
cg12368169	2	27073192	0.0913	0.0222	++++++	3.881e-05	0.00298826			DPYSL5	NM_020134	5'UTR	chr2:27070302-27072922	S_Shore
cg05979400	2	27295591	-0.0473	0.0118	------	6.2e-05	0.00414013			LOC100128731	NM_001134693	TSS1500	chr2:27294139-27294915	S_Shore
cg01051318	2	27440764	0.0618	0.0145	++++++	2.001e-05	0.00189038			CAD	NM_004341	Body	chr2:27440128-27440786	Island
cg00303811	2	27483693	0.0982	0.0193	++++++	3.731e-07	0.000114698			SLC30A3	NM_003459	Body	chr2:27484873-27488189	N_Shore
cg07197831	2	27503157	0.0731	0.0186	++++++	8.59e-05	0.00521653			DNAJC5G	NM_173650	3'UTR
cg17689799	2	27529540	-0.0791	0.0184	------	1.663e-05	0.00165231			TRIM54;TRIM54	NM_032546;NM_187841	3'UTR;3'UTR	chr2:27529083-27531465	Island
cg10494615	2	27589756	0.0868	0.0229	++++++	0.0001502	0.00768433			EIF2B4;EIF2B4;EIF2B4	NM_001034116;NM_172195;NM_015636	Body;Body;Body	chr2:27592845-27594099	N_Shelf
cg27639613	2	28408263	0.092	0.0209	++++++	1.019e-05	0.00117407			BRE;BRE;BRE;BRE;BRE	NM_199192;NM_199193;NM_199191;NM_004899;NM_199194	Body;Body;Body;Body;Body
cg10446433	2	28442539	0.0832	0.021	++++++	7.584e-05	0.00477831			BRE;BRE;BRE;BRE;BRE	NM_199192;NM_199193;NM_199191;NM_004899;NM_199194	Body;Body;Body;Body;Body
cg19626761	2	28624649	0.0701	0.0168	++++++	3.072e-05	0.00252962			FOSL2	NM_005253	Body
cg19262818	2	28931852	0.0936	0.0216	++++++	1.42e-05	0.00148518
cg13597316	2	29287853	-0.0593	0.0136	------	1.234e-05	0.00134452	rs1975713		C2orf71	NM_001029883	Body
cg21249563	2	29297717	0.0864	0.0214	++++++	5.463e-05	0.00379897	rs17007554		C2orf71	NM_001029883	TSS1500
cg03801871	2	30453395	0.0776	0.0189	++++++	4.049e-05	0.00307483			LBH	NM_030915	TSS1500	chr2:30453566-30455655	N_Shore
cg08251399	2	31457608	0.0781	0.0149	++++++	1.693e-07	6.54819e-05			EHD3	NM_014600	1stExon	chr2:31456740-31457653	Island
cg07185119	2	31459843	0.0907	0.0208	++++++	1.275e-05	0.00137547			EHD3	NM_014600	Body	chr2:31456740-31457653	S_Shelf
cg03172098	2	33588519	0.0884	0.022	++++++	5.874e-05	0.00399181			LTBP1;LTBP1;LTBP1;LTBP1;LTBP1	NM_000627;NM_206943;NM_001166265;NM_001166266;NM_001166264	Body;Body;Body;Body;Body
cg19570155	2	36765605	0.0684	0.0177	++++++	0.0001087	0.00614523			CRIM1	NM_016441	Body
cg07490719	2	39744451	0.0657	0.017	++++++	0.0001159	0.00643998
cg25161170	2	39888273	0.0813	0.0215	++++++	0.0001592	0.00799303
cg05854601	2	40351367	0.0835	0.0222	++++++	0.000165	0.00818619			SLC8A1;SLC8A1;SLC8A1;SLC8A1	NM_001112801;NM_001112802;NM_021097;NM_001112800	Body;Body;Body;Body
cg19015847	2	40447561	0.0842	0.0226	++++++	0.0002005	0.00938112			SLC8A1;SLC8A1;SLC8A1;SLC8A1	NM_001112801;NM_001112802;NM_021097;NM_001112800	Body;Body;Body;Body
cg10201712	2	40960283	0.0794	0.0204	++++++	9.916e-05	0.00574819	rs1541575
cg00777375	2	42327026	0.0756	0.0203	++++++	0.0002002	0.00937236						chr2:42328300-42328827	N_Shore
cg19427338	2	42566455	-0.1013	0.0211	------	1.527e-06	0.000307934
cg07317846	2	42648344	0.0874	0.022	++++++	6.918e-05	0.00449583	rs77075548
cg25455659	2	42670937	0.0773	0.0206	++++++	0.000179	0.00865824			KCNG3;KCNG3	NM_133329;NM_172344	3'UTR;3'UTR
cg21129729	2	42719678	0.0937	0.0217	++++++	1.617e-05	0.00162214			KCNG3;KCNG3	NM_133329;NM_172344	Body;Body	chr2:42719784-42722166	N_Shore
cg23859635	2	42795262	0.1329	0.0223	++++++	2.721e-09	3.42199e-06			MTA3	NM_020744	TSS1500	chr2:42795847-42796230	N_Shore					X
cg00326842	2	43189943	0.0678	0.0169	++++++	5.976e-05	0.00403798
cg00360761	2	43398079	0.2075	0.0441	++++++	2.523e-06	0.000438641						chr2:43398040-43398276	Island
cg01264539	2	44587797	0.0892	0.0195	++++++	4.77e-06	0.000689523			PREPL;PREPL;PREPL;C2orf34;PREPL;PREPL;PREPL;PREPL;PREPL	NM_006036;NM_006036;NM_001171617;NM_024766;NM_001171603;NM_001042385;NM_001171606;NM_001171613;NM_001042386	1stExon;5'UTR;5'UTR;TSS1500;5'UTR;TSS1500;5'UTR;5'UTR;TSS1500	chr2:44588954-44589358	N_Shore
cg00076774	2	45016971	0.0742	0.0158	++++++	2.76e-06	0.000467909												X
cg18556455	2	45178474	0.0861	0.0231	++++++	0.0001966	0.00926024						chr2:45179364-45180394	N_Shore					X
cg03075156	2	45986586	0.0611	0.0164	++++++	0.0001861	0.00890104	rs4952769		PRKCE	NM_005400	Body
cg09999348	2	46398848	0.0693	0.0168	++++++	3.901e-05	0.00299865			PRKCE	NM_005400	Body
cg00409434	2	46414317	-0.0714	0.0193	------	0.0002147	0.00981102			PRKCE	NM_005400	3'UTR
cg25941751	2	46613544	-0.0828	0.022	------	0.0001651	0.00818919			EPAS1	NM_001430	3'UTR
cg22307974	2	46768111	0.064	0.016	++++++	6.227e-05	0.00415215						chr2:46769471-46769676	N_Shore
cg17411016	2	47100912	0.0723	0.0151	++++++	1.787e-06	0.000343222												X
cg25927444	2	47236103	0.1183	0.0238	++++++	6.366e-07	0.000165331			TTC7A	NM_020458	Body
cg20090162	2	47261900	-0.1166	0.0196	------	2.829e-09	3.5152e-06	rs6717654		TTC7A	NM_020458	Body
cg18282041	2	47316605	0.1093	0.0224	++++++	1.063e-06	0.000238594			C2orf61	NM_001163561	Body
cg15110473	2	47716517	0.0782	0.0182	++++++	1.793e-05	0.00174677
cg02590088	2	47761452	0.083	0.0176	++++++	2.33e-06	0.000416266			KCNK12	NM_022055	Body
cg22162312	2	47793276	0.1053	0.0261	++++++	5.614e-05	0.0038664			KCNK12	NM_022055	Body	chr2:47796923-47799166	N_Shelf
cg18984200	2	48787750	0.0469	0.0115	++++++	4.664e-05	0.0034066
cg05015185	2	50574624	0.0992	0.0251	++++++	7.89e-05	0.00491514			NRXN1;NRXN1;NRXN1;NRXN1	NM_004801;NM_138735;NM_138735;NM_001135659	Body;1stExon;5'UTR;Body	chr2:50574045-50574817	Island
cg03295083	2	50574912	0.0977	0.0254	++++++	0.0001186	0.00653576			NRXN1;NRXN1;NRXN1	NM_004801;NM_001135659;NM_138735	Body;Body;TSS200	chr2:50574045-50574817	S_Shore
cg17091056	2	54315563	-0.143	0.0254	------	1.772e-08	1.26576e-05
cg24528602	2	54840292	-0.073	0.0176	------	3.371e-05	0.00270707			SPTBN1;SPTBN1	NM_178313;NM_003128	Body;Body
cg22654940	2	54856752	0.1222	0.0272	++++++	7.089e-06	0.000912235			SPTBN1;SPTBN1	NM_178313;NM_003128	Body;Body	chr2:54856098-54856487	S_Shore
cg08314781	2	55131029	0.0609	0.0162	++++++	0.0001695	0.00833768	rs6742763		EML6	NM_001039753	Body
cg10536955	2	55197220	0.0837	0.0203	++++++	3.578e-05	0.00281769			EML6	NM_001039753	Body
cg15913875	2	55199843	0.1069	0.0238	++++++	7.08e-06	0.000912029			RTN4;RTN4;RTN4;RTN4;RTN4	NM_207520;NM_153828;NM_207521;NM_007008;NM_020532	3'UTR;3'UTR;3'UTR;3'UTR;3'UTR
cg02986924	2	55200201	0.1065	0.0239	++++++	8.53e-06	0.00104059			RTN4;RTN4;RTN4;RTN4;RTN4	NM_207520;NM_153828;NM_207521;NM_007008;NM_020532	3'UTR;3'UTR;3'UTR;3'UTR;3'UTR
cg23240589	2	55217063	0.0758	0.019	++++++	6.961e-05	0.00451464			RTN4;RTN4;RTN4;RTN4;RTN4	NM_207520;NM_020532;NM_153828;NM_207521;NM_007008	Body;Body;Body;Body;Body
cg15742777	2	55339218	0.0922	0.0187	++++++	8.703e-07	0.000206984
cg22177451	2	57986550	0.0883	0.0197	++++++	7.423e-06	0.000940464
cg26093711	2	58273654	0.0789	0.0209	++++++	0.000158	0.00794913			VRK2;VRK2;VRK2;VRK2;VRK2;VRK2	NM_001130483;NM_001130481;NM_001130480;NM_001136027;NM_001130482;NM_006296	TSS200;TSS200;TSS200;TSS200;TSS200;TSS200	chr2:58273642-58274422	Island
cg14992656	2	58676652	0.1117	0.0254	++++++	1.098e-05	0.0012366	rs7580235
cg26149739	2	60737387	0.0612	0.0166	++++++	0.0002202	0.00998539			BCL11A;BCL11A;BCL11A	NM_022893;NM_138559;NM_018014	Body;Body;Body
cg00543073	2	60773386	0.109	0.0215	++++++	4.107e-07	0.000122273			BCL11A;BCL11A;BCL11A	NM_022893;NM_138559;NM_018014	Body;Body;Body	chr2:60776596-60778157	N_Shelf
cg19375539	2	64008069	0.0678	0.0168	++++++	5.354e-05	0.00375019
cg13354241	2	64447091	0.092	0.0219	++++++	2.662e-05	0.00228683
cg19105595	2	66017147	0.0938	0.0222	++++++	2.358e-05	0.00210408
cg05877497	2	66667946	-0.116	0.0265	------	1.224e-05	0.0013389			MEIS1	NM_002398	Body
cg26537478	2	66668012	-0.0732	0.0188	------	9.805e-05	0.00571199			MEIS1	NM_002398	Body
cg01271812	2	66671478	-0.1087	0.0256	------	2.197e-05	0.00200746			MEIS1	NM_002398	Body	chr2:66672431-66673636	N_Shore
cg09535924	2	66671659	-0.1325	0.0233	------	1.337e-08	1.043e-05			MEIS1	NM_002398	Body	chr2:66672431-66673636	N_Shore
cg12082609	2	66671727	-0.0966	0.0237	------	4.483e-05	0.00330993			MEIS1	NM_002398	Body	chr2:66672431-66673636	N_Shore
cg06275642	2	68546038	0.1375	0.03	++++++	4.476e-06	0.000661513	rs72835646		CNRIP1;CNRIP1	NM_015463;NM_001111101	Body;Body	chr2:68546339-68547111	N_Shore					X
cg09721047	2	68962012	0.0769	0.017	++++++	6.084e-06	0.000819789			ARHGAP25;ARHGAP25;ARHGAP25;ARHGAP25	NM_001166277;NM_001166277;NM_001007231;NM_001007231	5'UTR;1stExon;1stExon;5'UTR
cg03375371	2	69665094	0.0582	0.0153	++++++	0.0001504	0.00768982			NFU1;NFU1;NFU1;NFU1	NM_015700;NM_001002755;NM_001002757;NM_001002756	TSS1500;TSS1500;TSS1500;TSS1500	chr2:69664291-69664816	S_Shore
cg09868768	2	70188605	0.0925	0.0246	++++++	0.0001751	0.00852724			ASPRV1	NM_152792	1stExon	chr2:70188511-70188726	Island
cg09948350	2	70189092	0.1015	0.0252	++++++	5.692e-05	0.00390135	rs77274135		ASPRV1;ASPRV1	NM_152792;NM_152792	5'UTR;1stExon	chr2:70188511-70188726	S_Shore
cg27223728	2	70784562	0.1051	0.0232	++++++	5.757e-06	0.000787121						chr2:70780049-70781577	S_Shelf
cg24938166	2	70941682	0.0664	0.016	++++++	3.51e-05	0.00277944			ADD2;ADD2;ADD2;ADD2;ADD2	NM_017482;NM_017484;NM_017483;NM_017488;NM_001617	5'UTR;5'UTR;5'UTR;5'UTR;5'UTR
cg03170698	2	71694016	-0.0965	0.0203	------	2.057e-06	0.000379416			DYSF;DYSF;DYSF;DYSF;DYSF;DYSF;DYSF;DYSF;DYSF;DYSF;DYSF;DYSF;DYSF;DYSF	NM_001130979;NM_001130980;NM_001130987;NM_001130986;NM_001130976;NM_001130983;NM_001130981;NM_001130985;NM_001130455;NM_001130978;NM_001130982;NM_003494;NM_001130977;NM_001130984	Body;Body;1stExon;1stExon;Body;1stExon;Body;1stExon;1stExon;Body;1stExon;Body;Body;1stExon	chr2:71693164-71694127	Island
cg24803346	2	73201477	0.0668	0.0178	++++++	0.0001718	0.0084169			SFXN5	NM_144579	Body
cg22830638	2	73209573	-0.0709	0.0172	------	3.687e-05	0.00287732			SFXN5	NM_144579	Body
cg20584546	2	73248097	-0.0754	0.0174	------	1.503e-05	0.00154628	rs6546797		SFXN5	NM_144579	Body
cg07926733	2	74208590	-0.1096	0.0244	------	7.016e-06	0.000906239						chr2:74211214-74212314	N_Shelf
cg14481315	2	74227474	0.0779	0.0204	++++++	0.0001318	0.00702349	rs77024306					chr2:74229477-74229996	N_Shelf						X
cg08864042	2	74607470	0.1321	0.0305	++++++	1.46e-05	0.00151405			DCTN1;DCTN1;DCTN1;DCTN1	NM_004082;NM_004082;NM_001135040;NM_001135040	5'UTR;1stExon;1stExon;5'UTR
cg01753375	2	74607600	0.08	0.0178	++++++	6.915e-06	0.000896261			DCTN1;DCTN1	NM_004082;NM_001135040	TSS200;TSS200
cg13312337	2	74612759	0.0627	0.0165	++++++	0.0001422	0.00739075			LOC100189589	NR_024463	TSS200
cg01638101	2	74612812	0.1096	0.0204	++++++	7.32e-08	3.56067e-05			LOC100189589	NR_024463	TSS200
cg04500896	2	74775717	0.0934	0.0146	++++++	1.776e-10	5.01406e-07			LOXL3	NM_032603	Body	chr2:74776016-74776897	N_Shore
cg01656789	2	74803718	0.0917	0.0227	++++++	5.293e-05	0.00371821			C2orf65	NM_138804	Body
cg01477253	2	74885882	0.0959	0.0206	++++++	3.368e-06	0.000537811			SEMA4F	NM_004263	Body	chr2:74881359-74882019	S_Shelf
cg08308032	2	75005912	0.0818	0.0147	++++++	2.644e-08	1.70653e-05												X
cg01200965	2	75065513	0.0953	0.0232	++++++	3.97e-05	0.00303371			HK2	NM_000189	Body	chr2:75060879-75062664	S_Shelf					X
cg17528218	2	77747049	0.0949	0.0238	++++++	6.923e-05	0.00449767			LRRTM4;LRRTM4	NM_001134745;NM_024993	Body;Body
cg26157270	2	80532937	0.0934	0.0201	++++++	3.226e-06	0.000522942		rs74368920	CTNNA2;CTNNA2;LRRTM1	NM_004389;NM_001164883;NM_178839	Body;Body;TSS1500	chr2:80531367-80531719	S_Shore
cg19905213	2	81122587	0.0991	0.0196	++++++	4.222e-07	0.000124711	rs35568862
cg04140212	2	85829138	-0.066	0.0148	------	8.261e-06	0.00101674			TMEM150A;TMEM150A;TMEM150A	NM_001031738;NM_153342;NR_033179	5'UTR;5'UTR;Body	chr2:85829266-85830237	N_Shore
cg05318142	2	85999498	-0.1221	0.0328	------	0.0001932	0.00914055			ATOH8	NM_032827	Body							X
cg08284638	2	86255154	0.1073	0.0261	++++++	4.047e-05	0.00307388			POLR1A	NM_015425	Body
cg22834052	2	86362424	0.105	0.0193	++++++	4.924e-08	2.67129e-05			SNORD94;PTCD3	NR_004378;NM_017952	TSS1500;Body
cg01287788	2	86362935	0.0705	0.0159	++++++	9.71e-06	0.001139			SNORD94;PTCD3	NR_004378;NM_017952	TSS200;Body
cg01878308	2	86719502	0.0747	0.0177	++++++	2.534e-05	0.0022126			KDM3A;KDM3A	NM_001146688;NM_018433	3'UTR;3'UTR
cg08725083	2	86790844	0.0666	0.018	++++++	0.0002154	0.00982894			VPS24;VPS24	NM_001005753;NM_016079	TSS1500;TSS1500	chr2:86789974-86790642	S_Shore
cg07873325	2	88355771	0.0803	0.0175	++++++	4.211e-06	0.000634578			KRCC1	NM_016618	TSS1500	chr2:88354840-88355574	S_Shore
cg22058452	2	95662214	-0.1	0.0244	------	4.058e-05	0.00307829						chr2:95663958-95664256	N_Shore
cg17844035	2	96427173	0.0704	0.0153	++++++	4.504e-06	0.0006637
cg08402572	2	97510201	0.0911	0.0191	++++++	1.947e-06	0.000365131			ANKRD23	NM_144994	TSS1500
cg27300870	2	99438264	0.0608	0.0155	++++++	9.173e-05	0.00546894			C2orf55	NM_207362	Body	chr2:99438297-99439884	N_Shore
cg04101806	2	100722584	0.0527	0.0135	++++++	9.925e-05	0.00575122			AFF3;AFF3	NM_001025108;NM_002285	TSS1500;5'UTR	chr2:100720385-100720741	S_Shore
cg15552493	2	102387391	0.1011	0.0197	++++++	2.832e-07	9.32056e-05			MAP4K4;MAP4K4;MAP4K4	NM_145687;NM_004834;NM_145686	Body;Body;Body
cg00528490	2	102394306	0.1197	0.0236	++++++	3.984e-07	0.000119726			MAP4K4;MAP4K4;MAP4K4	NM_145687;NM_004834;NM_145686	Body;Body;Body
cg09999582	2	103352711	0.0621	0.016	++++++	0.0001052	0.00599637			MFSD9	NM_032718	Body	chr2:103353138-103353414	N_Shore
cg25448407	2	105191693	0.1053	0.0202	++++++	1.97e-07	7.26737e-05
cg08571918	2	105275920	0.139	0.0328	++++++	2.261e-05	0.00204433	rs57903242					chr2:105275588-105275940	Island					X
cg22365240	2	105374995	-0.0542	0.0146	------	0.0002012	0.00940327												X
cg15073784	2	105406666	-0.0769	0.0186	------	3.398e-05	0.00272033	rs72830470
cg03674282	2	106048792	0.084	0.0197	++++++	2.06e-05	0.00192856			FHL2	NM_201557	5'UTR
cg12499316	2	106242236	0.1421	0.0266	++++++	8.86e-08	4.12972e-05	rs5833142											X
cg15488963	2	106262226	0.072	0.0191	++++++	0.0001579	0.00794699
cg04373487	2	106743960	0.1183	0.0222	++++++	9.945e-08	4.5009e-05			UXS1	NM_025076	Body
cg17469471	2	106806559	0.1096	0.0225	++++++	1.092e-06	0.000243392	rs76251808		UXS1	NM_025076	Body	chr2:106809942-106811175	N_Shelf
cg24936095	2	109204230	-0.0935	0.0187	------	5.933e-07	0.000157972			LIMS1	NM_004987	TSS1500
cg08390901	2	109747264	0.0843	0.0169	++++++	5.89e-07	0.000157199			LOC100287216;SH3RF3	NR_029193;NM_001099289	TSS1500;Body	chr2:109744585-109746833	S_Shore
cg17837492	2	110092156	0.0804	0.0152	++++++	1.339e-07	5.50614e-05			SH3RF3	NM_001099289	Body
cg07549187	2	112900937	0.1356	0.022	++++++	6.964e-10	1.29025e-06			FBLN7;FBLN7	NM_153214;NM_001128165	Body;Body	chr2:112895792-112897841	S_Shelf
cg13026994	2	115526766	0.1002	0.0216	++++++	3.347e-06	0.000535854			DPP10	NM_020868	Body
cg25101327	2	119981142	-0.0498	0.0125	------	6.661e-05	0.00436923			STEAP3;STEAP3;STEAP3	NM_001008410;NM_018234;NM_182915	TSS1500;TSS1500;TSS1500	chr2:119981079-119981818	Island
cg21595233	2	121130053	0.1054	0.0242	++++++	1.33e-05	0.00141822												X
cg09563922	2	121200209	-0.0748	0.0178	------	2.717e-05	0.00231872						chr2:121200503-121200788	N_Shore
cg02176858	2	122286796	0.0827	0.0218	++++++	0.0001445	0.00747472			CLASP1;CLASP1;CLASP1	NM_001142273;NM_015282;NM_001142274	Body;Body;Body	chr2:122287620-122288332	N_Shore
cg13277493	2	124783698	0.0801	0.0187	++++++	1.772e-05	0.00173159			CNTNAP5	NM_130773	Body	chr2:124782252-124783255	S_Shore
cg08129583	2	127413367	-0.0729	0.0189	------	0.0001153	0.0064118			GYPC;GYPC	NM_016815;NM_002101	TSS1500;TSS1500	chr2:127413696-127414171	N_Shore
cg19153828	2	127782651	0.1829	0.0445	++++++	3.979e-05	0.00303724						chr2:127782613-127782829	Island					X
cg19590598	2	127782813	0.123	0.0294	++++++	2.82e-05	0.00238249						chr2:127782613-127782829	Island
cg24587400	2	127811805	0.1689	0.0335	++++++	4.688e-07	0.000133351		rs75539206	BIN1;BIN1;BIN1;BIN1;BIN1;BIN1;BIN1;BIN1;BIN1;BIN1	NM_139348;NM_139347;NM_139346;NM_139351;NM_139345;NM_004305;NM_139350;NM_139344;NM_139343;NM_139349	Body;Body;Body;Body;Body;Body;Body;Body;Body;Body
cg06021088	2	127822551	0.0544	0.0137	++++++	7.501e-05	0.00475054			BIN1;BIN1;BIN1;BIN1;BIN1;BIN1;BIN1;BIN1;BIN1;BIN1	NM_139348;NM_139347;NM_139346;NM_139351;NM_139345;NM_004305;NM_139350;NM_139344;NM_139343;NM_139349	Body;Body;Body;Body;Body;Body;Body;Body;Body;Body
cg17924227	2	128425025	0.0922	0.0224	++++++	3.932e-05	0.00301522			LIMS2;LIMS2;LIMS2	NM_001136037;NM_001161403;NM_001161404	Body;Body;5'UTR	chr2:128421719-128422182	S_Shelf
cg12815916	2	131114432	0.1388	0.0309	++++++	7.208e-06	0.000920723			PTPN18;PTPN18	NM_001142370;NM_014369	Body;Body	chr2:131113090-131114277	S_Shore					X
cg17084937	2	131722722	0.0788	0.0194	++++++	4.626e-05	0.00338719			ARHGEF4;ARHGEF4	NM_032995;NM_015320	Body;Body	chr2:131720819-131721867	S_Shore
cg03183618	2	134964228	0.1126	0.0204	++++++	3.597e-08	2.13258e-05
cg14356440	2	135050894	0.1417	0.0238	++++++	2.758e-09	3.43727e-06			MGAT5	NM_002410	Body
cg17339905	2	135808617	0.1014	0.021	++++++	1.448e-06	0.000297701			RAB3GAP1	NM_012233	TSS1500
cg09772299	2	136783103	0.0888	0.0159	++++++	2.316e-08	1.56289e-05												X
cg05766948	2	136783356	0.1385	0.0334	++++++	3.331e-05	0.00268482
cg10095539	2	139258744	0.1128	0.0288	++++++	9.137e-05	0.00545592			SPOPL	NM_001001664	TSS1500	chr2:139259033-139259912	N_Shore
cg25349939	2	144855085	0.0909	0.0217	++++++	2.777e-05	0.00235444			GTDC1;GTDC1;GTDC1	NM_001006636;NM_001164629;NM_024659	Body;Body;Body
cg07780074	2	145090814	0.0903	0.0231	++++++	9.24e-05	0.00549136			GTDC1	NM_001164629	TSS1500	chr2:145089453-145090397	S_Shore
cg02188160	2	145823182	0.0855	0.0221	++++++	0.0001073	0.00608515	rs35543969
cg00770316	2	146509846	-0.0761	0.0163	------	3.002e-06	0.000497952
cg08403885	2	149373142	0.0762	0.0188	++++++	4.959e-05	0.00355021
cg03304664	2	151282496	-0.0632	0.0123	------	2.875e-07	9.40984e-05
cg04758026	2	152159591	0.0895	0.0221	++++++	5.083e-05	0.00361901
cg18587465	2	152784175	0.0974	0.0179	++++++	5.345e-08	2.83408e-05			CACNB4;CACNB4;CACNB4;CACNB4	NM_001005747;NM_000726;NM_001145798;NM_001005746	Body;Body;Body;Body
cg08719380	2	152830505	0.0835	0.0223	++++++	0.0001848	0.00886133			CACNB4;CACNB4;CACNB4;CACNB4	NM_000726;NM_001145798;NM_001005746;NM_001005747	Body;Body;Body;TSS200
cg22923154	2	153266693	0.0782	0.0189	++++++	3.617e-05	0.00283978			FMNL2	NM_052905	Body
cg16794471	2	153271840	0.0911	0.021	++++++	1.495e-05	0.00154148			FMNL2	NM_052905	Body
cg04915300	2	157314925	-0.0819	0.0203	------	5.316e-05	0.00373177			GPD2;GPD2	NM_000408;NM_001083112	5'UTR;5'UTR
cg07362003	2	157682747	0.0963	0.0216	++++++	8.4e-06	0.00103048
cg02833117	2	158182968	0.0952	0.0235	++++++	4.892e-05	0.00351681			ERMN;ERMN	NM_020711;NM_001009959	TSS1500;Body							X
cg01715901	2	158297684	0.0849	0.019	++++++	7.613e-06	0.000958298			CYTIP	NM_004288	Body
cg13287763	2	158666076	0.0722	0.0177	++++++	4.68e-05	0.00341468			ACVR1;ACVR1	NM_001105;NM_001111067	5'UTR;5'UTR
cg20438915	2	159317294	0.0734	0.0193	++++++	0.0001419	0.00738163			PKP4;PKP4	NM_003628;NM_001005476	5'UTR;5'UTR	chr2:159313172-159313416	S_Shelf
cg08081424	2	159749591	0.0523	0.0128	++++++	4.443e-05	0.00329094
cg22758493	2	161439541	-0.0682	0.0158	------	1.687e-05	0.00167056	rs78635152
cg10610181	2	168572517	0.065	0.0171	++++++	0.0001404	0.00732932						chr2:168572549-168572834	N_Shore
cg23269346	2	168727330	0.0872	0.0224	++++++	9.9e-05	0.00574672			B3GALT1	NM_020981	3'UTR
cg07290257	2	169433391	0.0661	0.0174	++++++	0.0001444	0.00747048			LASS6	NM_203463	Body
cg09045552	2	169506620	0.0891	0.0179	++++++	6.187e-07	0.000162307	rs59187526		LASS6	NM_203463	Body
cg20956411	2	172042383	0.0812	0.0189	++++++	1.716e-05	0.0016912			TLK1	NM_001136554	5'UTR
cg07130890	2	172949281	0.0546	0.0139	++++++	8.729e-05	0.00527778			DLX1;DLX1	NM_178120;NM_001038493	TSS1500;TSS1500	chr2:172949242-172950126	Island
cg21335378	2	173150101	-0.104	0.0173	------	1.77e-09	2.48168e-06
cg16797009	2	173472347	0.1077	0.0228	++++++	2.309e-06	0.000413939
cg00489325	2	174117393	0.11	0.0214	++++++	2.858e-07	9.37639e-05			ZAK	NM_016653	Body
cg10142566	2	175645413	0.1162	0.0252	++++++	3.912e-06	0.000603546
cg08579540	2	175652652	0.1032	0.022	++++++	2.605e-06	0.00044914
cg26585590	2	175681227	0.0951	0.0207	++++++	4.132e-06	0.000627917			CHN1;CHN1	NM_001822;NM_001025201	Body;Body
cg08717880	2	177014849	0.0535	0.0145	++++++	0.000216	0.00984766			HOXD4;MIR10B	NM_014621;NR_029609	TSS1500;TSS200	chr2:177014948-177015214	N_Shore
cg21182526	2	179260782	0.1015	0.021	++++++	1.265e-06	0.000271455			MIR548N;OSBPL6;OSBPL6	NR_031666;NM_032523;NM_145739	Body;3'UTR;3'UTR
cg20587874	2	179269232	0.0599	0.0149	++++++	5.439e-05	0.0037899			MIR548N	NR_031666	Body
cg07835482	2	182656091	0.1061	0.0216	++++++	9.446e-07	0.000219498
cg19742470	2	182850059	-0.0886	0.0217	------	4.332e-05	0.00323237			PPP1R1C	NM_001080545	TSS1500
cg21471828	2	183086277	0.0902	0.0184	++++++	9.195e-07	0.000215841			PDE1A;PDE1A	NM_005019;NM_001003683	Body;Body
cg05918312	2	183370084	0.0936	0.0212	++++++	1.038e-05	0.00118805			PDE1A;PDE1A	NM_005019;NM_001003683	Body;Body
cg21218363	2	189247165	0.0954	0.023	++++++	3.43e-05	0.00273487			GULP1	NM_016315	5'UTR
cg15920887	2	190928430	-0.0926	0.0243	------	0.0001361	0.00717889			MSTN	NM_005259	TSS1500
cg15635368	2	191208116	0.0977	0.0234	++++++	2.943e-05	0.00245703			INPP1;INPP1	NM_002194;NM_001128928	TSS200;TSS200	chr2:191208306-191209000	N_Shore
cg02598071	2	191271975	0.0969	0.021	++++++	3.933e-06	0.00060611			MFSD6	NM_017694	TSS1500	chr2:191272484-191273671	N_Shore
cg04144521	2	191276183	0.0867	0.0194	++++++	8.064e-06	0.00100033	rs75506826		MFSD6	NM_017694	5'UTR	chr2:191272484-191273671	S_Shelf
cg12226475	2	191426880	0.0858	0.0225	++++++	0.0001378	0.00724004	rs13031452
cg11508595	2	192135315	0.0798	0.0197	++++++	4.868e-05	0.00350441			MYO1B;MYO1B;MYO1B	NM_012223;NM_001130158;NM_001161819	5'UTR;5'UTR;5'UTR
cg23477168	2	192750645	0.126	0.0274	++++++	4.4e-06	0.000655208						chr2:192746684-192746996	S_Shelf
cg04174777	2	192955734	0.1001	0.0192	++++++	1.974e-07	7.27566e-05			TMEFF2	NM_016192	Body
cg09501959	2	193058203	0.1012	0.0245	++++++	3.631e-05	0.00284754			TMEFF2	NM_016192	Body	chr2:193058995-193060812	N_Shore
cg18112235	2	196451226	0.0823	0.0196	++++++	2.751e-05	0.00233908
cg16616765	2	197456534	0.12	0.0239	++++++	4.897e-07	0.000137227			HECW2	NM_020760	5'UTR	chr2:197457392-197458522	N_Shore
cg09496748	2	198029215	0.1226	0.0268	++++++	4.949e-06	0.000708143			ANKRD44	NM_153697	Body	chr2:198029068-198029438	Island					X
cg24151841	2	201332878	0.0986	0.0257	++++++	0.0001216	0.00665776			SPATS2L;SPATS2L;SPATS2L;SPATS2L	NM_001100422;NM_015535;NM_001100424;NM_001100423	Body;Body;Body;Body							X
cg08380379	2	201652352	0.094	0.0216	++++++	1.31e-05	0.00140229			AOX2P	NR_001557	Body
cg10637955	2	201675829	0.0738	0.0199	++++++	0.0002176	0.00990211	rs78244989		BZW1	NM_014670	TSS1500	chr2:201675989-201677306	N_Shore
cg25567938	2	201993795	0.0808	0.02	++++++	5.245e-05	0.00369693			CFLAR;CFLAR;CFLAR	NM_001127184;NM_001127183;NM_003879	5'UTR;5'UTR;5'UTR
cg10089801	2	203036235	-0.0911	0.0232	------	8.455e-05	0.0051625						chr2:203036051-203036296	Island
cg25320169	2	206641630	0.0498	0.0122	++++++	4.332e-05	0.00323237			NRP2;NRP2;NRP2;NRP2;NRP2	NM_201267;NM_201279;NM_018534;NM_003872;NM_201266	3'UTR;Body;3'UTR;Body;Body
cg01491071	2	206789816	0.0764	0.02	++++++	0.0001366	0.00719521	rs72945179					chr2:206790632-206790834	N_Shore
cg02577773	2	208027870	0.0937	0.0232	++++++	5.454e-05	0.00379589			KLF7	NM_003709	Body	chr2:208030852-208031477	N_Shelf
cg23830590	2	208692466	0.1088	0.0196	++++++	2.679e-08	1.71843e-05			PLEKHM3	NM_001080475	3'UTR
cg08095437	2	209055151	0.0807	0.0182	++++++	9.527e-06	0.00112293			C2orf80	NM_001099334	TSS1500
cg17875657	2	210360812	0.085	0.0187	++++++	5.668e-06	0.000777879			MAP2	NM_001039538	5'UTR
cg01218350	2	210517441	0.0979	0.0224	++++++	1.22e-05	0.00133628			MAP2;MAP2;MAP2;MAP2	NM_031847;NM_002374;NM_031845;NM_001039538	5'UTR;5'UTR;5'UTR;5'UTR
cg06580419	2	215276156	0.0728	0.019	++++++	0.0001245	0.0067782			VWC2L	NM_001080500	TSS1500
cg19536559	2	215276325	0.0795	0.0214	++++++	0.0001977	0.00929306			VWC2L	NM_001080500	TSS200
cg12535109	2	216708370	0.1078	0.0227	++++++	2.108e-06	0.000386931
cg13500113	2	216947149	0.0951	0.0207	++++++	4.431e-06	0.000657936			TMEM169;TMEM169;TMEM169;PECR;TMEM169	NM_001142311;NM_001142312;NM_138390;NM_018441;NM_001142310	5'UTR;5'UTR;5'UTR;TSS1500;5'UTR	chr2:216946324-216946734	S_Shore
cg03698716	2	216947594	0.0766	0.0203	++++++	0.0001648	0.00818214			TMEM169;TMEM169;TMEM169;PECR;TMEM169	NM_001142311;NM_001142312;NM_138390;NM_018441;NM_001142310	5'UTR;5'UTR;5'UTR;TSS1500;5'UTR	chr2:216946324-216946734	S_Shore
cg20968678	2	216948982	0.1212	0.0213	++++++	1.334e-08	1.04262e-05			TMEM169;TMEM169;TMEM169;TMEM169	NM_001142311;NM_001142312;NM_138390;NM_001142310	5'UTR;5'UTR;5'UTR;5'UTR	chr2:216946324-216946734	S_Shelf
cg07035022	2	217204775	0.0513	0.0129	++++++	6.997e-05	0.00453091				NM_020814	Body
cg22124215	2	217232992	0.0673	0.0167	++++++	5.799e-05	0.00395184				NM_020814	Body	chr2:217236025-217237129	N_Shelf
cg10987071	2	217276744	0.0955	0.0206	++++++	3.631e-06	0.00056945			SMARCAL1;SMARCAL1	NM_014140;NM_001127207	TSS1500;TSS1500	chr2:217277037-217277557	N_Shore
cg06523618	2	218464166	0.0938	0.0219	++++++	1.826e-05	0.00177226			DIRC3	NR_026597	Body
cg09859492	2	218723349	0.0629	0.0164	++++++	0.0001241	0.00676341			TNS1	NM_022648	Body							X
cg20225999	2	218843435	0.1414	0.0272	++++++	1.96e-07	7.24982e-05						chr2:218843460-218843742	N_Shore					X	X
cg07616871	2	218843504	0.0733	0.0182	++++++	5.905e-05	0.0040037						chr2:218843460-218843742	Island					X
cg05783384	2	218843735	0.1427	0.0276	++++++	2.402e-07	8.34177e-05						chr2:218843460-218843742	Island					X
cg24166100	2	218886643	-0.0688	0.017	------	5.145e-05	0.00365188
cg24541021	2	218896725	-0.0864	0.0168	------	2.806e-07	9.26438e-05						chr2:218898490-218898835	N_Shore
cg03291396	2	219252533	0.122	0.0219	++++++	2.536e-08	1.66071e-05			SLC11A1	NM_000578	Body	chr2:219252421-219252631	Island					X
cg14645545	2	219252551	0.1202	0.0218	++++++	3.461e-08	2.07328e-05			SLC11A1	NM_000578	Body	chr2:219252421-219252631	Island					X
cg04656051	2	219252614	0.0653	0.0161	++++++	4.817e-05	0.00347916	rs17221959		SLC11A1	NM_000578	Body	chr2:219252421-219252631	Island					X
cg21554771	2	220148163	0.0883	0.0206	++++++	1.876e-05	0.00180642			DNAJB2;DNAJB2	NM_001039550;NM_006736	Body;Body	chr2:220143879-220144633	S_Shelf
cg26512226	2	220282165	0.0805	0.0162	++++++	6.752e-07	0.00017223	rs13399661		DES	NM_001927	TSS1500	chr2:220283200-220283750	N_Shore
cg19286687	2	220282243	0.081	0.0156	++++++	2.262e-07	8.0031e-05			DES	NM_001927	TSS1500	chr2:220283200-220283750	N_Shore
cg26259363	2	220282281	0.0877	0.0219	++++++	6.239e-05	0.00415882			DES	NM_001927	TSS1500	chr2:220283200-220283750	N_Shore
cg10062065	2	220308747	0.1034	0.0246	++++++	2.743e-05	0.00233494			SPEG	NM_005876	Body	chr2:220309637-220309893	N_Shore
cg15971761	2	220309434	0.0711	0.0164	++++++	1.484e-05	0.00153319			SPEG	NM_005876	Body	chr2:220309637-220309893	N_Shore
cg02529035	2	220377885	0.0495	0.0119	++++++	3.222e-05	0.00262192			ACCN4;ACCN4	NM_182847;NM_018674	TSS1500;TSS1500	chr2:220377743-220377946	Island
cg04209751	2	220386322	-0.078	0.0166	------	2.467e-06	0.000432731		rs57263013	ACCN4;ACCN4	NM_182847;NM_018674	Body;Body	chr2:220387075-220388075	N_Shore
cg26142972	2	220402858	-0.0653	0.0158	------	3.43e-05	0.00273487			ACCN4;ACCN4	NM_018674;NM_182847	3'UTR;3'UTR	chr2:220404156-220405283	N_Shore
cg22065526	2	220436921	0.0699	0.0171	++++++	4.343e-05	0.00323883			OBSL1;INHA	NM_015311;NM_002191	TSS1500;TSS200	chr2:220434859-220436179	S_Shore
cg08274552	2	220491834	0.091	0.0188	++++++	1.334e-06	0.000281459			SLC4A3;SLC4A3	NM_201574;NM_005070	TSS1500;TSS1500	chr2:220492105-220492748	N_Shore
cg07769947	2	220601262	0.0823	0.0213	++++++	0.0001134	0.00633585
cg18325834	2	220898951	0.1212	0.0186	++++++	6.469e-11	2.2752e-07
cg23035024	2	221701682	0.0763	0.0178	++++++	1.776e-05	0.00173509
cg14652038	2	222343519	0.091	0.0227	++++++	6.134e-05	0.00410928		rs73087994	EPHA4	NM_004438	Body
cg19375530	2	223185848	0.1106	0.023	++++++	1.582e-06	0.000315547						chr2:223183013-223185468	S_Shore
cg09410512	2	224564400	0.1092	0.0185	++++++	3.623e-09	4.22359e-06
cg02225786	2	224808252	0.0807	0.0166	++++++	1.091e-06	0.0002433			WDFY1	NM_020830	Body	chr2:224808923-224810219	N_Shore
cg22925840	2	225043045	0.0709	0.017	++++++	2.957e-05	0.00246608
cg08954476	2	225862523	0.1268	0.0245	++++++	2.213e-07	7.911e-05			DOCK10	NM_014689	Body
cg05208400	2	227538347	-0.0723	0.0159	------	5.232e-06	0.000737053
cg08166272	2	227663151	0.068	0.0167	++++++	4.596e-05	0.00337058		rs66948046	IRS1	NM_005544	1stExon	chr2:227662082-227664912	Island
cg06064269	2	230136510	0.0825	0.0173	++++++	1.932e-06	0.000362974			PID1;PID1	NM_001100818;NM_017933	TSS1500;TSS1500	chr2:230135708-230136004	S_Shore
cg15603812	2	230447056	0.1079	0.0219	++++++	8.112e-07	0.000197412	rs75138698		DNER	NM_139072	Body
cg18346707	2	231732249	0.1497	0.0209	++++++	7.704e-13	7.21573e-09			ITM2C;ITM2C;ITM2C	NM_001012516;NM_030926;NM_001012514	Body;Body;Body	chr2:231729631-231730821	S_Shore
cg01385669	2	232230258	0.0643	0.0165	++++++	9.921e-05	0.00574971
cg07328664	2	233125062	-0.1027	0.017	------	1.468e-09	2.13395e-06			DIS3L2	NM_152383	Body
cg08158719	2	233417922	-0.0728	0.0194	------	0.0001806	0.00871102			EIF4E2	NM_004846	Body	chr2:233415005-233415811	S_Shelf
cg01837804	2	233708964	0.1055	0.0231	++++++	5.046e-06	0.000718695			GIGYF2;GIGYF2;GIGYF2;GIGYF2	NM_015575;NM_001103147;NM_001103146;NM_001103148	Body;Body;Body;Body
cg08698580	2	233708989	0.102	0.0214	++++++	1.919e-06	0.000361513			GIGYF2;GIGYF2;GIGYF2;GIGYF2	NM_015575;NM_001103147;NM_001103146;NM_001103148	Body;Body;Body;Body
cg08697797	2	234668834	0.0925	0.0211	++++++	1.137e-05	0.00126984	rs873478		UGT1A10;UGT1A6;UGT1A8;UGT1A4;UGT1A3;UGT1A6;UGT1A9;UGT1A7;UGT1A1;UGT1A5	NM_019075;NM_205862;NM_019076;NM_007120;NM_019093;NM_001072;NM_021027;NM_019077;NM_000463;NM_019078	Body;Body;Body;Body;Body;Body;Body;Body;TSS200;Body
cg20558320	2	235210313	-0.0774	0.0187	------	3.399e-05	0.00272061
cg16167060	2	235934945	0.0686	0.0183	++++++	0.0001708	0.00838474	rs61260198		SH3BP4	NM_014521	5'UTR
cg10926413	2	235940023	0.0768	0.0189	++++++	4.848e-05	0.00349365			SH3BP4	NM_014521	5'UTR
cg26176204	2	236401677	-0.0607	0.016	------	0.0001463	0.00754057			AGAP1;AGAP1	NM_014914;NM_001037131	TSS1500;TSS1500	chr2:236401799-236403946	N_Shore					X
cg16960943	2	236417185	0.1036	0.0242	++++++	1.824e-05	0.00177073			AGAP1;AGAP1	NM_014914;NM_001037131	Body;Body
cg19531032	2	236514047	0.0786	0.019	++++++	3.533e-05	0.00279231			AGAP1;AGAP1	NM_014914;NM_001037131	Body;Body
cg14165096	2	236715897	-0.0693	0.0138	------	4.885e-07	0.000136983			AGAP1;AGAP1	NM_014914;NM_001037131	Body;Body
cg02604967	2	237035495	0.0838	0.0218	++++++	0.0001193	0.006563						chr2:237032557-237032856	S_Shelf
cg14737125	2	237039826	0.0985	0.0196	++++++	5.038e-07	0.000139762
cg21532103	2	238535538	0.0797	0.0188	++++++	2.259e-05	0.00204386			LRRFIP1	NM_001137550	TSS1500	chr2:238535561-238536840	N_Shore
cg03504039	2	238578435	0.0932	0.0204	++++++	4.708e-06	0.000683085			LRRFIP1	NM_001137550	Body
cg17032848	2	238647755	-0.1012	0.0217	------	3.165e-06	0.000516525			LRRFIP1;LRRFIP1;LRRFIP1;LRRFIP1;LRRFIP1	NM_001137553;NM_004735;NM_001137550;NM_001137552;NM_001137551	Body;Body;Body;Body;Body	chr2:238643905-238644109	S_Shelf
cg04723343	2	238647913	-0.0938	0.0147	------	1.808e-10	5.06991e-07			LRRFIP1;LRRFIP1;LRRFIP1;LRRFIP1;LRRFIP1	NM_001137553;NM_004735;NM_001137550;NM_001137552;NM_001137551	Body;Body;Body;Body;Body	chr2:238643905-238644109	S_Shelf
cg14819160	2	238794922	-0.0982	0.0214	------	4.479e-06	0.000661513	rs302671		RAMP1	NM_005855	Body
cg10846682	2	238805257	-0.0844	0.0201	------	2.607e-05	0.00225311			RAMP1	NM_005855	Body
cg23981124	2	239041785	0.0902	0.0209	++++++	1.533e-05	0.00156434	rs935412		ESPNL	NM_194312	3'UTR	chr2:239039528-239040318	S_Shore
cg12308675	2	239169537	-0.0831	0.0206	------	5.524e-05	0.00382154			PER2	NM_022817	Body
cg03560586	2	239334908	0.0745	0.0197	++++++	0.0001589	0.00798183			ASB1	NM_001040445	TSS1500	chr2:239335160-239336263	N_Shore
cg16477879	2	239348171	0.0957	0.0244	++++++	8.701e-05	0.00526622			ASB1	NM_001040445	Body	chr2:239344401-239344627	S_Shelf
cg19246018	2	240031588	0.0835	0.0225	++++++	0.0002019	0.00942325	rs62189555		HDAC4	NM_006037	Body	chr2:240033147-240033453	N_Shore
cg01942751	2	240031635	0.0782	0.0208	++++++	0.0001713	0.00840034			HDAC4	NM_006037	Body	chr2:240033147-240033453	N_Shore
cg25828346	2	240062051	0.0624	0.0167	++++++	0.0001838	0.0088297			HDAC4	NM_006037	Body	chr2:240061326-240061602	S_Shore
cg27587095	2	240062186	0.0737	0.0172	++++++	1.94e-05	0.00185087			HDAC4	NM_006037	Body	chr2:240061326-240061602	S_Shore
cg10515232	2	240062353	0.1192	0.0245	++++++	1.154e-06	0.000253535			HDAC4	NM_006037	Body	chr2:240061326-240061602	S_Shore
cg09234543	2	240090592	0.0938	0.0252	++++++	0.0001937	0.00915585			HDAC4	NM_006037	Body
cg02713801	2	240112249	-0.0995	0.0209	------	1.916e-06	0.000361276			HDAC4	NM_006037	Body	chr2:240112234-240112435	Island
cg14823429	2	240187023	0.0882	0.0224	++++++	8.361e-05	0.00512093			HDAC4	NM_006037	Body
cg09322899	2	240280217	-0.1099	0.0213	------	2.541e-07	8.62973e-05			HDAC4	NM_006037	5'UTR
cg15637254	2	240280257	-0.0959	0.0208	------	4.096e-06	0.000624505			HDAC4	NM_006037	5'UTR
cg01647308	2	240302797	0.0983	0.0223	++++++	1.057e-05	0.00120316			HDAC4	NM_006037	5'UTR
cg04156729	2	240646190	-0.1185	0.0202	------	4.101e-09	4.63359e-06		rs73110216				chr2:240649998-240650205	N_Shelf
cg07105412	2	241197370	0.0796	0.0193	++++++	3.59e-05	0.00282553
cg17676994	2	241405196	-0.1064	0.0196	------	6.083e-08	3.0787e-05	rs2271772		GPC1	NM_002081	Body	chr2:241403950-241404194	S_Shore
cg00469269	2	241534583	-0.0994	0.0178	------	2.356e-08	1.58473e-05			CAPN10;CAPN10;CAPN10;CAPN10	NM_021251;NM_023083;NM_023085;NM_023089	Body;Body;Body;Body	chr2:241535684-241535953	N_Shore
cg25942789	2	241696788	0.0763	0.0156	++++++	9.958e-07	0.000228441			KIF1A	NM_004321	Body
cg13716566	2	241772244	0.0509	0.0123	++++++	3.515e-05	0.00278233						chr2:241771655-241772194	S_Shore
cg25118192	2	241819325	0.109	0.024	++++++	5.366e-06	0.000750327
cg01255646	2	241819381	0.0746	0.0173	++++++	1.599e-05	0.00161188	rs34247385
cg04874782	2	241900108	-0.0621	0.0151	------	4.044e-05	0.00307272
cg26058474	2	241975035	0.0989	0.0181	++++++	4.846e-08	2.65675e-05			SNED1	NM_001080437	Body	chr2:241974906-241975143	Island
cg25241559	2	241989379	0.1029	0.0241	++++++	1.88e-05	0.0018086			SNED1	NM_001080437	Body	chr2:241989164-241989461	Island
cg21773665	2	242027464	0.1379	0.0224	++++++	7.886e-10	1.40328e-06			MTERFD2;SNED1;MTERFD2;MTERFD2	NR_028050;NM_001080437;NR_028051;NR_028049	Body;Body;Body;Body
cg25488284	2	242048127	0.1279	0.026	++++++	8.494e-07	0.000203556	rs77995541		PASK	NM_015148	Body							X
cg01440556	2	242165309	0.102	0.0227	++++++	6.753e-06	0.000880343
cg16844818	2	242306625	0.0931	0.0193	++++++	1.462e-06	0.000298745			FARP2	NM_014808	5'UTR
cg21249771	2	242484705	0.0942	0.025	++++++	0.0001642	0.00816309						chr2:242480444-242481818	S_Shelf
cg09514933	2	242605566	0.0996	0.0241	++++++	3.689e-05	0.00287834			ATG4B;ATG4B	NM_013325;NM_178326	Body;Body	chr2:242606078-242606560	N_Shore
cg25428929	2	242606353	0.0687	0.0161	++++++	1.96e-05	0.00186524			ATG4B;ATG4B	NM_013325;NM_178326	Body;Body	chr2:242606078-242606560	Island
cg20805133	2	242802192	0.1197	0.0274	++++++	1.252e-05	0.0013588			PDCD1	NM_005018	TSS1500	chr2:242805752-242806034	N_Shelf
cg24290756	2	242811552	0.0626	0.0162	++++++	0.0001154	0.0064165			C2orf85	NM_173821	TSS1500	chr2:242815056-242815599	N_Shelf
cg22924060	2	242811871	0.0593	0.0124	++++++	1.59e-06	0.000316183			C2orf85	NM_173821	TSS200	chr2:242815056-242815599	N_Shelf
cg02756915	2	242824714	-0.0616	0.016	------	0.0001181	0.00651686						chr2:242823446-242823970	S_Shore
cg03384440	3	523375	0.076	0.0184	++++++	3.678e-05	0.00287354
cg13049624	3	1050278	0.0825	0.0203	++++++	4.92e-05	0.00353143
cg05209917	3	1134730	0.09	0.0196	++++++	4.149e-06	0.000629961			CNTN6;CNTN6	NM_014461;NM_014461	5'UTR;1stExon
cg12997538	3	2553085	0.0976	0.0259	++++++	0.0001646	0.00817612	rs75460542		CNTN4	NM_175607	5'UTR
cg00586732	3	7755472	0.0858	0.0208	++++++	3.723e-05	0.00289291			GRM7;GRM7	NM_000844;NM_181874	Body;3'UTR
cg22371859	3	9005479	0.095	0.0251	++++++	0.0001538	0.00780787			RAD18	NM_020165	TSS1500	chr3:9004864-9005270	S_Shore
cg24817003	3	9406960	0.0855	0.0212	++++++	5.59e-05	0.00385307			THUMPD3;THUMPD3	NM_015453;NM_001114092	Body;Body	chr3:9404683-9404938	S_Shelf
cg22535057	3	9542104	-0.0602	0.0128	------	2.606e-06	0.00044914			LHFPL4	NM_198560	3'UTR							X
cg25146976	3	9550667	-0.0884	0.0231	------	0.0001332	0.00707177	rs2648422		LHFPL4	NM_198560	Body
cg20530843	3	9976241	0.1195	0.0263	++++++	5.359e-06	0.000750106			CRELD1;CRELD1;CRELD1	NM_001031717;NM_001077415;NM_015513	Body;Body;1stExon	chr3:9974379-9975722	S_Shore
cg19553158	3	10233247	0.0832	0.0212	++++++	8.63e-05	0.00523546			IRAK2	NM_001570	Body
cg21838625	3	10378056	0.1145	0.0258	++++++	9.148e-06	0.00108971			ATP2B2;ATP2B2	NM_001683;NM_001001331	Body;Body
cg16929739	3	11178593	0.0928	0.0203	++++++	4.941e-06	0.000707588			HRH1	NM_001098213	TSS200
cg12179658	3	11178652	0.0621	0.0164	++++++	0.0001524	0.00776243			HRH1	NM_001098213	TSS200
cg18190847	3	11195751	0.0659	0.0175	++++++	0.0001642	0.00816309			HRH1;HRH1	NM_001098213;NM_001098212	5'UTR;TSS1500	chr3:11195901-11196552	N_Shore
cg25214561	3	11494984	0.1196	0.0183	++++++	6.205e-11	2.21377e-07			ATG7;ATG7;ATG7	NM_001136031;NM_001144912;NM_006395	Body;Body;Body
cg02309841	3	11758425	0.0971	0.0186	++++++	1.645e-07	6.39232e-05			VGLL4	NM_014667	5'UTR	chr3:11760638-11762078	N_Shelf
cg25423174	3	12236303	0.0691	0.0187	++++++	0.0002188	0.00994255
cg02571874	3	12799985	-0.0632	0.0147	------	1.765e-05	0.00172678		rs57634225	TMEM40	NM_018306	5'UTR
cg12292584	3	12949457	-0.1069	0.0183	------	4.952e-09	5.31048e-06			IQSEC1;IQSEC1	NM_001134382;NM_014869	Body;Body	chr3:12949699-12950025	N_Shore
cg18050295	3	12949921	-0.1269	0.0244	------	1.981e-07	7.29498e-05			IQSEC1;IQSEC1	NM_001134382;NM_014869	Body;Body	chr3:12949699-12950025	Island
cg05278650	3	13009132	-0.1178	0.0312	------	0.0001628	0.0081217			IQSEC1;IQSEC1	NM_001134382;NM_014869	Body;TSS200	chr3:13008648-13009210	Island					X
cg17534899	3	13009509	0.1083	0.0254	++++++	2.013e-05	0.00189826			IQSEC1;IQSEC1	NM_001134382;NM_014869	Body;TSS1500	chr3:13008648-13009210	S_Shore
cg12579534	3	13083684	-0.0768	0.0148	------	1.969e-07	7.26737e-05			IQSEC1	NM_001134382	Body
cg01368900	3	13113959	0.0943	0.02	++++++	2.523e-06	0.000438641	rs73813122		IQSEC1	NM_001134382	Body	chr3:13114627-13115245	N_Shore
cg01659586	3	13114343	0.1246	0.0207	++++++	1.835e-09	2.53007e-06			IQSEC1	NM_001134382	Body	chr3:13114627-13115245	N_Shore
cg00895132	3	13318410	-0.0413	0.0111	------	0.0001933	0.00914215
cg23247185	3	14530356	0.0847	0.019	++++++	8.575e-06	0.00104209			SLC6A6;SLC6A6	NM_003043;NM_001134367	3'UTR;3'UTR
cg24827726	3	14581937	0.0733	0.0184	++++++	6.78e-05	0.00442491			GRIP2	NM_001080423	Body
cg02275418	3	15372726	0.0805	0.0199	++++++	5.354e-05	0.00375019			SH3BP5;SH3BP5	NM_004844;NM_001018009	Body;5'UTR	chr3:15373314-15374209	N_Shore
cg22230912	3	16331335	0.0896	0.0172	++++++	1.753e-07	6.71145e-05			OXNAD1	NM_138381	Body
cg19480937	3	16467544	0.0701	0.0182	++++++	0.0001149	0.00639555	rs34510127		RFTN1	NM_015150	Body
cg13487156	3	16467610	0.0655	0.0175	++++++	0.0001821	0.00876121			RFTN1	NM_015150	Body
cg09706245	3	16537879	0.0954	0.0184	++++++	2.135e-07	7.70845e-05			RFTN1	NM_015150	5'UTR
cg22626825	3	16766180	0.0926	0.0174	++++++	1.014e-07	4.56426e-05
cg14521077	3	16843952	0.0724	0.0186	++++++	9.423e-05	0.00554786
cg20271057	3	16974160	0.0798	0.0184	++++++	1.458e-05	0.00151273			PLCL2;PLCL2	NM_001144382;NM_015184	Body;TSS1500
cg05769535	3	17229223	0.0835	0.0217	++++++	0.000117	0.00647769			TBC1D5;TBC1D5;TBC1D5	NM_014744;NM_001134380;NM_001134381	Body;Body;Body
cg18560178	3	23478304	0.0703	0.0187	++++++	0.0001635	0.00814194			UBE2E2	NM_152653	Body
cg19763108	3	24187579	0.0835	0.0177	++++++	2.255e-06	0.000407072			THRB;THRB;THRB	NM_000461;NM_001128176;NM_001128177	Body;Body;Body
cg13244293	3	25832283	0.0864	0.0205	++++++	2.393e-05	0.00212434	rs80030058		NGLY1;OXSM;OXSM;OXSM	NM_001145294;NR_026937;NM_017897;NM_001145391	TSS1500;Body;5'UTR;5'UTR
cg07047471	3	27353034	0.0725	0.0187	++++++	0.0001044	0.0059606			NEK10	NM_199347	Body
cg02344497	3	27472828	0.0742	0.0182	++++++	4.543e-05	0.0033453			SLC4A7	NM_003615	Body
cg15171154	3	30722557	0.1256	0.023	++++++	4.473e-08	2.49511e-05			TGFBR2;TGFBR2	NM_001024847;NM_003242	Body;Body							X
cg14993614	3	32023069	0.0651	0.0159	++++++	4.245e-05	0.00318233			OSBPL10;OSBPL10;ZNF860	NM_017784;NM_017784;NM_001137674	1stExon;5'UTR;TSS200	chr3:32021969-32023364	Island
cg16165903	3	32023351	0.048	0.0129	++++++	0.0002041	0.00948858			ZNF860;ZNF860;OSBPL10	NM_001137674;NM_001137674;NM_017784	5'UTR;1stExon;TSS200	chr3:32021969-32023364	Island
cg21145686	3	32149153	0.0759	0.0135	++++++	1.826e-08	1.29763e-05			GPD1L	NM_015141	Body	chr3:32147826-32148874	S_Shore
cg11236746	3	33096255	-0.0866	0.0187	------	3.544e-06	0.00055967			GLB1;GLB1;GLB1	NM_001079811;NM_001135602;NM_000404	Body;Body;Body
cg01456229	3	33688381	0.1317	0.0232	++++++	1.464e-08	1.11483e-05			CLASP2	NM_015097	Body
cg12886494	3	35720528	0.0813	0.0199	++++++	4.453e-05	0.00329482	rs1513474		ARPP-21;ARPP-21;ARPP-21	NM_016300;NM_001025068;NM_001025069	5'UTR;TSS1500;TSS1500
cg21113478	3	36782467	0.0911	0.0187	++++++	1.162e-06	0.000254753			DCLK3	NM_033403	TSS1500
cg00252934	3	36782736	0.1032	0.0197	++++++	1.659e-07	6.44069e-05			DCLK3	NM_033403	TSS1500
cg04479212	3	37495166	0.0805	0.0148	++++++	5.226e-08	2.79561e-05		rs2070480	ITGA9	NM_002207	Body	chr3:37493418-37494538	S_Shore
cg05620558	3	38040073	-0.07	0.0151	------	3.411e-06	0.000543006			VILL	NM_015873	Body	chr3:38040289-38040535	N_Shore
cg09841774	3	39233997	0.09	0.0177	++++++	3.915e-07	0.000118252			XIRP1;XIRP1	NM_194293;NM_194293	5'UTR;1stExon
cg01394385	3	39307922	0.1205	0.0206	++++++	4.734e-09	5.17021e-06			CX3CR1;CX3CR1;CX3CR1;CX3CR1	NM_001171174;NM_001171172;NM_001171171;NM_001337	Body;Body;Body;Body							X
cg24678732	3	40889142	0.0852	0.0147	++++++	6.223e-09	6.20827e-06
cg10772699	3	42191047	0.0669	0.0176	++++++	0.0001424	0.00739466			TRAK1	NM_001042646	Body
cg09887902	3	42311331	0.0744	0.0191	++++++	9.891e-05	0.00574355						chr3:42306149-42307520	S_Shelf
cg23517013	3	42544618	0.0742	0.0184	++++++	5.552e-05	0.0038358			VIPR1	NM_004624	Body	chr3:42542820-42544524	S_Shore
cg22304662	3	42694783	0.0953	0.0179	++++++	9.729e-08	4.42728e-05			ZBTB47	NM_145166	TSS1500	chr3:42695528-42696575	N_Shore
cg02316506	3	42694803	0.0881	0.0186	++++++	2.121e-06	0.000388287			ZBTB47	NM_145166	TSS1500	chr3:42695528-42696575	N_Shore
cg06399164	3	42695035	0.0921	0.0168	++++++	4.281e-08	2.42829e-05			ZBTB47	NM_145166	TSS200	chr3:42695528-42696575	N_Shore
cg07279802	3	42701042	-0.0807	0.0146	------	3.514e-08	2.09472e-05			ZBTB47	NM_145166	Body	chr3:42700092-42700355	S_Shore
cg27423228	3	43021399	-0.0673	0.0161	------	2.831e-05	0.00238899			FAM198A	NM_001129908	Body	chr3:43020702-43021354	S_Shore
cg10288995	3	43332555	-0.0808	0.0176	------	4.202e-06	0.000633912			SNRK;SNRK	NM_017719;NM_001100594	5'UTR;5'UTR
cg00181669	3	44000978	0.0911	0.0194	++++++	2.527e-06	0.000438805
cg05993589	3	44159455	0.0758	0.0188	++++++	5.723e-05	0.00391677
cg06020529	3	44170067	0.1289	0.0208	++++++	5.531e-10	1.13636e-06
cg25766774	3	45018909	0.0612	0.0157	++++++	9.226e-05	0.0054895			ZDHHC3;ZDHHC3;EXOSC7;ZDHHC3;EXOSC7	NM_001135179;NM_001135180;NM_015004;NM_016598;NR_023353	TSS1500;TSS1500;Body;TSS1500;Body	chr3:45017329-45018136	S_Shore
cg25799059	3	45134300	0.0696	0.0168	++++++	3.522e-05	0.00278575		rs6783273	CDCP1	NM_022842	Body
cg19455306	3	45154734	0.0992	0.0215	++++++	4.012e-06	0.000615087			CDCP1;CDCP1	NM_022842;NM_178181	Body;Body
cg02489202	3	45505334	0.1036	0.0145	++++++	8.714e-13	7.56624e-09			LARS2	NM_015340	Body
cg08534342	3	45636060	-0.0833	0.0184	------	5.98e-06	0.000808401			LIMD1	NM_014240	TSS1500	chr3:45635090-45635932	S_Shore
cg02336827	3	45636190	-0.087	0.0173	------	4.629e-07	0.000132399			LIMD1	NM_014240	TSS200	chr3:45635090-45635932	S_Shore
cg19145607	3	45983792	0.1337	0.0333	++++++	6.057e-05	0.00407546			CXCR6;FYCO1	NM_006564;NM_024513	TSS1500;Body
cg09088625	3	46246578	0.0976	0.0189	++++++	2.41e-07	8.34177e-05			CCR1	NM_001295	5'UTR
cg08081259	3	46604536	0.1059	0.0262	++++++	5.371e-05	0.0037583			LRRC2;LRRC2	NM_024750;NM_024512	5'UTR;5'UTR	chr3:46607346-46607806	N_Shelf
cg11365440	3	46608179	0.0772	0.0197	++++++	9.129e-05	0.00545211			LRRC2;LRRC2	NM_024750;NM_024512	5'UTR;TSS200	chr3:46607346-46607806	S_Shore
cg18704979	3	47054668	0.0822	0.0204	++++++	5.781e-05	0.00394217			LOC100129354	NR_024046	Body	chr3:47050486-47051609	S_Shelf
cg21598117	3	47952098	0.1117	0.0264	++++++	2.4e-05	0.00212824			MAP4;MAP4;MAP4;MAP4	NM_001134364;NM_030884;NM_002375;NM_001134365	Body;TSS1500;Body;TSS1500
cg22700215	3	47952841	0.1236	0.0195	++++++	2.432e-10	6.20007e-07			MAP4;MAP4;MAP4;MAP4	NM_001134364;NM_030884;NM_002375;NM_001134365	Body;TSS1500;Body;TSS1500
cg05070273	3	48310897	0.084	0.0223	++++++	0.0001672	0.00825783			ZNF589	NM_016089	3'UTR
cg12030667	3	48471659	-0.0624	0.0157	------	6.995e-05	0.00453032			PLXNB1;PLXNB1	NM_002673;NM_001130082	TSS1500;TSS200	chr3:48470230-48471389	S_Shore
cg21141812	3	48556323	0.0909	0.0245	++++++	0.0002078	0.00958969	rs2267846		PFKFB4	NM_004567	3'UTR
cg13444307	3	49593425	0.0714	0.0186	++++++	0.0001201	0.00659565			BSN	NM_003458	Body	chr3:49591578-49592534	S_Shore
cg03273952	3	49689542	0.1829	0.0299	++++++	9.417e-10	1.55087e-06			BSN	NM_003458	Body	chr3:49690022-49690329	N_Shore
cg00904548	3	49720819	0.0731	0.0175	++++++	2.873e-05	0.00241448			APEH	NM_001640	3'UTR	chr3:49723143-49724618	N_Shelf
cg03719380	3	49758394	0.0402	0.0107	++++++	0.0001655	0.00820021		rs2291544	AMIGO3;RNF123	NM_198722;NM_022064	TSS1500;Body	chr3:49755763-49757317	S_Shore
cg12874035	3	49908776	0.0952	0.0193	++++++	8.356e-07	0.000200919			CAMKV	NM_024046	TSS1500	chr3:49906737-49907482	S_Shore
cg11027707	3	49967669	0.0707	0.019	++++++	0.0001983	0.00930967			MON1A;MON1A	NM_001142501;NM_032355	TSS1500;TSS1500	chr3:49967121-49967472	S_Shore
cg13333267	3	50196135	0.0614	0.0142	++++++	1.609e-05	0.00161881			SEMA3F	NM_004186	5'UTR	chr3:50191971-50193130	S_Shelf
cg19938159	3	50196278	0.0741	0.02	++++++	0.0002058	0.00954303			SEMA3F	NM_004186	5'UTR	chr3:50191971-50193130	S_Shelf
cg23406136	3	50397379	0.0543	0.0133	++++++	4.243e-05	0.00318141			TMEM115	NM_007024	TSS1500	chr3:50396347-50397175	S_Shore
cg06092178	3	50708855	0.0886	0.0209	++++++	2.165e-05	0.00198829						chr3:50712068-50713007	N_Shelf
cg13139998	3	51740201	0.0798	0.0157	++++++	3.837e-07	0.000116575			GRM2;GRM2	NM_000839;NM_001130063	TSS1500;TSS1500	chr3:51740740-51741413	N_Shore
cg02218260	3	51742878	0.0812	0.0212	++++++	0.0001318	0.00702349			GRM2;GRM2	NM_000839;NM_001130063	5'UTR;5'UTR	chr3:51740740-51741413	S_Shore
cg04210566	3	52010381	0.1171	0.0217	++++++	6.385e-08	3.20033e-05			ABHD14A	NM_015407	Body	chr3:52008943-52009339	S_Shore
cg25461389	3	52080778	0.0647	0.0162	++++++	6.127e-05	0.00410592	rs76288789
cg05504759	3	52087583	0.1255	0.0203	++++++	6.265e-10	1.23226e-06			DUSP7	NM_001947	Body	chr3:52089652-52090845	N_Shelf
cg07615364	3	52088726	0.1361	0.0246	++++++	3.16e-08	1.958e-05			DUSP7	NM_001947	Body	chr3:52089652-52090845	N_Shore
cg07386061	3	52492874	0.1399	0.0207	++++++	1.296e-11	6.32776e-08			NISCH	NM_007184	Body	chr3:52489417-52490008	S_Shelf
cg17036641	3	52723544	0.083	0.0191	++++++	1.466e-05	0.00151875	rs1062164		GNL3;GNL3;GNL3;SNORD19B	NM_206826;NM_014366;NM_206825;NR_003687	Body;Body;Body;TSS1500	chr3:52719934-52720335	S_Shelf
cg02722625	3	52726624	0.1007	0.0201	++++++	5.504e-07	0.000150136			GNL3;GNL3;GNL3;SNORD69	NM_206826;NM_014366;NM_206825;NR_003057	Body;Body;Body;TSS200
cg13641778	3	52879742	0.0639	0.0139	++++++	4.199e-06	0.00063369			TMEM110	NM_198563	Body
cg07687398	3	53198666	0.135	0.021	++++++	1.306e-10	3.89935e-07			PRKCD;PRKCD	NM_212539;NM_006254	5'UTR;5'UTR	chr3:53194716-53196133	S_Shelf
cg10460643	3	53205536	0.1123	0.0284	++++++	7.545e-05	0.00476604			PRKCD;PRKCD	NM_212539;NM_006254	5'UTR;5'UTR
cg20107640	3	53230203	-0.0682	0.0173	------	7.854e-05	0.0048986	rs4687708					chr3:53229990-53230204	Island
cg24342051	3	53527884	0.0769	0.0159	++++++	1.257e-06	0.000270018			CACNA1D;CACNA1D;CACNA1D	NM_001128839;NM_001128840;NM_000720	TSS1500;TSS1500;TSS1500	chr3:53527927-53530106	N_Shore
cg14843888	3	53530247	0.0788	0.0181	++++++	1.283e-05	0.00138123			CACNA1D;CACNA1D;CACNA1D	NM_001128839;NM_000720;NM_001128840	Body;Body;Body	chr3:53527927-53530106	S_Shore
cg02298472	3	55513773	0.0823	0.0219	++++++	0.0001687	0.00830818			WNT5A	NM_003392	Body	chr3:55515152-55515613	N_Shore
cg08099115	3	55649447	0.0812	0.0217	++++++	0.0001756	0.00853956			ERC2	NM_015576	3'UTR
cg15012214	3	56810320	0.1445	0.0229	++++++	2.977e-10	7.26765e-07			ARHGEF3;ARHGEF3;ARHGEF3	NM_001128615;NM_019555;NM_001128616	Body;Body;TSS1500							X
cg19142341	3	56962421	0.0862	0.0213	++++++	5.151e-05	0.00365426			ARHGEF3	NM_001128615	Body
cg12194336	3	58067906	0.0977	0.0165	++++++	2.931e-09	3.60952e-06			FLNB;FLNB;FLNB;FLNB	NM_001164319;NM_001164317;NM_001164318;NM_001457	Body;Body;Body;Body
cg09627520	3	58410836	0.1316	0.0284	++++++	3.507e-06	0.000555094			PXK	NM_017771	3'UTR
cg19444648	3	62056226	0.092	0.021	++++++	1.174e-05	0.00129893			PTPRG	NM_002841	Body
cg24008577	3	62353504	0.0746	0.0165	++++++	5.77e-06	0.000787969						chr3:62354291-62355012	N_Shore
cg22679474	3	63929152	0.1249	0.0203	++++++	7.406e-10	1.34581e-06			ATXN7;ATXN7	NM_000333;NM_001128149	Body;Body
cg27413632	3	63963913	0.1167	0.0228	++++++	3.049e-07	9.82406e-05			ATXN7;ATXN7	NM_000333;NM_001128149	Body;Body
cg18450254	3	64200005	-0.084	0.0181	------	3.632e-06	0.00056945			PRICKLE2	NM_198859	5'UTR
cg25818214	3	64211155	0.0976	0.0242	++++++	5.387e-05	0.00376568			PRICKLE2	NM_198859	TSS200
cg22118297	3	64547310	0.1263	0.0225	++++++	1.923e-08	1.35708e-05			ADAMTS9	NM_182920	Body
cg14187266	3	64547346	0.0929	0.022	++++++	2.357e-05	0.00210408			ADAMTS9	NM_182920	Body
cg21527616	3	64547373	0.085	0.0217	++++++	8.798e-05	0.0053079			ADAMTS9	NM_182920	Body
cg01172682	3	65342216	-0.0604	0.0141	------	1.931e-05	0.0018461			MAGI1;MAGI1	NM_001033057;NM_015520	Body;3'UTR	chr3:65342203-65342884	Island
cg07165029	3	65715359	-0.0514	0.013	------	7.406e-05	0.00470834			MAGI1;MAGI1;MAGI1	NM_015520;NM_001033057;NM_004742	Body;Body;Body
cg20514998	3	66430767	-0.0962	0.0255	------	0.0001626	0.0081166			LRIG1	NM_015541	Body
cg00503690	3	66431055	-0.1007	0.0186	------	6.429e-08	3.21075e-05			LRIG1	NM_015541	Body
cg21385480	3	66454763	-0.1237	0.0206	------	1.764e-09	2.48165e-06			LRIG1	NM_015541	Body
cg17247149	3	66455638	-0.1447	0.0273	------	1.138e-07	4.92911e-05			LRIG1	NM_015541	Body
cg13496790	3	66455738	-0.1403	0.0196	------	8.425e-13	7.56624e-09			LRIG1	NM_015541	Body
cg09533390	3	68053273	0.0898	0.0182	++++++	7.82e-07	0.000192835			FAM19A1	NM_213609	TSS200	chr3:68056899-68057167	N_Shelf
cg00505318	3	69130918	0.0765	0.0184	++++++	3.211e-05	0.0026181			UBA3;UBA3	NM_198195;NM_003968	TSS1500;TSS1500	chr3:69129058-69129515	S_Shore
cg01998750	3	69434842	0.0871	0.0203	++++++	1.817e-05	0.00176641			FRMD4B	NM_015123	Body	chr3:69434926-69435583	N_Shore
cg07164133	3	69436007	0.0762	0.0172	++++++	9.746e-06	0.00114129			FRMD4B	NM_015123	TSS1500	chr3:69434926-69435583	S_Shore
cg27316754	3	69441348	0.0938	0.0245	++++++	0.0001336	0.00708213
cg17185404	3	70374240	0.0509	0.0136	++++++	0.0001904	0.00904623
cg24863254	3	70901479	0.0936	0.0214	++++++	1.262e-05	0.00136535
cg06033488	3	71057560	0.0972	0.0234	++++++	3.363e-05	0.00270326			FOXP1	NM_032682	Body
cg20525486	3	71111923	0.0904	0.024	++++++	0.0001612	0.00806709			FOXP1	NM_032682	Body	chr3:71113896-71114102	N_Shore
cg00196474	3	71702735	0.0961	0.0209	++++++	4.361e-06	0.000651036
cg16975095	3	71942852	0.0787	0.0154	++++++	3.06e-07	9.8293e-05
cg00089814	3	72641008	-0.0905	0.0201	------	6.617e-06	0.000867938
cg13050115	3	73503670	0.0795	0.0191	++++++	3.001e-05	0.00249142			PDZRN3	NM_015009	Body
cg11379756	3	74581248	0.1017	0.0179	++++++	1.273e-08	1.01484e-05	rs34347792
cg14526375	3	86703014	0.0851	0.0187	++++++	5.204e-06	0.000733856
cg08848003	3	98299487	0.1037	0.0257	++++++	5.477e-05	0.003805			CPOX	NM_000097	3'UTR
cg02657160	3	98311063	0.0952	0.0202	++++++	2.498e-06	0.000436325			CPOX	NM_000097	Body	chr3:98311909-98312696	N_Shore
cg06186245	3	100245062	0.092	0.0204	++++++	6.9e-06	0.000895286			TMEM45A	NM_018004	5'UTR
cg14769570	3	101546814	-0.0769	0.016	------	1.564e-06	0.000313113			FAM55C;FAM55C;NFKBIZ	NM_145037;NM_001134456;NM_001005474	3'UTR;3'UTR;TSS200
cg04539418	3	107525320	0.0858	0.0182	++++++	2.368e-06	0.00042034		rs74900719	BBX;BBX	NM_020235;NM_001142568	3'UTR;3'UTR
cg01894366	3	107700616	-0.1174	0.0208	------	1.783e-08	1.27143e-05
cg21480966	3	108180898	0.1052	0.0197	++++++	9.09e-08	4.20567e-05	rs35537264		MYH15	NM_014981	Body							X
cg01135165	3	108191083	0.0994	0.0205	++++++	1.302e-06	0.000276535			MYH15	NM_014981	Body
cg02919122	3	112109797	0.0678	0.018	++++++	0.0001664	0.00822909
cg14090995	3	112713515	0.0764	0.0199	++++++	0.0001183	0.00652442			GTPBP8;GTPBP8	NM_138485;NM_014170	Body;Body	chr3:112709666-112710270	S_Shelf
cg21609087	3	112739297	0.0799	0.0182	++++++	1.094e-05	0.0012331			C3orf17;C3orf17;C3orf17	NR_027796;NR_027794;NM_015412	TSS1500;TSS1500;TSS1500	chr3:112738244-112738653	S_Shore
cg18548864	3	112995278	-0.0648	0.015	------	1.539e-05	0.00156777			BOC	NM_033254	Body
cg11138929	3	113251189	0.0652	0.0172	++++++	0.0001478	0.00759337			SIDT1	NM_017699	TSS200	chr3:113251699-113252290	N_Shore
cg01837533	3	113753924	0.0791	0.0199	++++++	6.988e-05	0.00452856			KIAA1407	NM_020817	Body
cg11153239	3	115343529	0.1041	0.0281	++++++	0.0002116	0.00971107			GAP43;GAP43	NM_002045;NM_001130064	Body;5'UTR
cg19836595	3	115395513	0.0902	0.0223	++++++	5.207e-05	0.0036789	rs28399391		GAP43;GAP43	NM_002045;NM_001130064	Body;Body
cg23034014	3	115485166	0.0878	0.021	++++++	2.958e-05	0.00246608
cg24661457	3	119017682	0.0979	0.022	++++++	8.413e-06	0.00103116			CDGAP	NM_020754	Body	chr3:119012891-119013724	S_Shelf
cg14144559	3	120626135	0.082	0.021	++++++	9.626e-05	0.00562984			STXBP5L	NM_014980	TSS1500	chr3:120626880-120627579	N_Shore
cg07378309	3	121312164	0.0705	0.0154	++++++	4.477e-06	0.000661513			FBXO40	NM_016298	TSS200
cg15066489	3	121613396	0.1343	0.019	++++++	1.563e-12	1.15834e-08			SLC15A2;SLC15A2	NM_001145998;NM_021082	1stExon;1stExon
cg16232327	3	122399411	-0.0806	0.02	------	5.441e-05	0.00379002			PARP14	NM_017554	TSS1500	chr3:122399655-122400190	N_Shore
cg17633431	3	122712138	0.1025	0.0245	++++++	2.987e-05	0.00248477		rs72972417	SEMA5B	NM_001031702	5'UTR
cg04830808	3	122712224	0.0885	0.0231	++++++	0.0001324	0.00704552	rs79842691		SEMA5B	NM_001031702	5'UTR
cg13428477	3	122748086	0.0694	0.0166	++++++	2.972e-05	0.00247676	rs1444814	rs7625031				chr3:122745183-122746986	S_Shore
cg07046870	3	122803153	-0.1091	0.0211	------	2.245e-07	7.96332e-05			PDIA5;PDIA5	NM_006810;NR_028444	Body;Body
cg07366462	3	123162899	0.0888	0.0189	++++++	2.766e-06	0.000468331			ADCY5	NM_183357	Body	chr3:123166218-123168567	N_Shelf
cg01246398	3	123165872	0.0808	0.0168	++++++	1.493e-06	0.000303437			ADCY5	NM_183357	Body	chr3:123166218-123168567	N_Shore
cg19534753	3	123340306	0.0886	0.019	++++++	2.944e-06	0.000489701		rs76536019	MYLK;MYLK;MYLK;MYLK;MYLK;MYLK	NM_053031;NM_053028;NM_053025;NM_053027;NM_053032;NM_053026	TSS1500;Body;Body;Body;TSS1500;Body
cg25425705	3	123782393	0.0629	0.0139	++++++	5.646e-06	0.000776298
cg19928195	3	123813191	0.0696	0.018	++++++	0.0001133	0.00633112			KALRN;KALRN;KALRN	NM_001024660;NR_028136;NM_003947	TSS1500;TSS1500;TSS1500
cg24323597	3	123813504	0.1035	0.0218	++++++	1.997e-06	0.000371486			KALRN;KALRN;KALRN	NR_028136;NM_001024660;NM_003947	TSS200;TSS200;TSS200
cg00198586	3	123861151	0.0778	0.0173	++++++	6.71e-06	0.000876811			KALRN;KALRN;KALRN	NR_028136;NM_001024660;NM_003947	Body;Body;Body
cg21425296	3	123967656	0.0758	0.0183	++++++	3.34e-05	0.00269051			KALRN;KALRN	NM_001024660;NM_003947	Body;Body
cg10464130	3	123991925	0.0682	0.0167	++++++	4.304e-05	0.0032161	rs77584265		KALRN;KALRN	NM_001024660;NM_003947	Body;Body	chr3:123987726-123987946	S_Shelf
cg03508390	3	124120796	0.0605	0.0158	++++++	0.0001221	0.00667457	rs3772744		KALRN;KALRN	NM_001024660;NM_003947	Body;Body
cg06786219	3	124499653	-0.1041	0.0169	------	7.167e-10	1.32196e-06	rs3772827		ITGB5	NM_002213	Body
cg11928064	3	124537810	0.1513	0.0245	++++++	6.936e-10	1.29025e-06			ITGB5	NM_002213	Body
cg00589181	3	124560306	0.0976	0.0217	++++++	6.774e-06	0.000882395			ITGB5	NM_002213	Body
cg25351572	3	124578367	0.0923	0.0195	++++++	2.321e-06	0.000415552			ITGB5	NM_002213	Body
cg11591485	3	124839640	0.1343	0.0263	++++++	3.281e-07	0.000103706			SLC12A8	NM_024628	Body
cg24838136	3	124887734	-0.1038	0.0171	------	1.399e-09	2.06621e-06			SLC12A8	NM_024628	Body
cg14857193	3	125852009	0.0686	0.0143	++++++	1.506e-06	0.000305182			ALDH1L1	NM_012190	Body
cg22572820	3	126554736	0.1325	0.0219	++++++	1.324e-09	1.99538e-06			CHCHD6	NM_032343	Body
cg24448870	3	126668133	-0.0688	0.0161	------	1.994e-05	0.00188506			CHCHD6	NM_032343	Body	chr3:126668259-126668520	N_Shore
cg00307254	3	126706825	0.1358	0.0288	++++++	2.361e-06	0.000419636			PLXNA1	NM_032242	TSS1500	chr3:126707618-126708481	N_Shore
cg01529404	3	126755385	0.0923	0.0211	++++++	1.184e-05	0.0013079			PLXNA1	NM_032242	3'UTR	chr3:126752795-126753021	S_Shelf
cg03331387	3	127114962	0.1058	0.0183	++++++	6.892e-09	6.70036e-06
cg13641317	3	127255552	0.09	0.0192	++++++	2.79e-06	0.000470856
cg05091260	3	127391221	0.0745	0.0188	++++++	7.759e-05	0.00485467			ABTB1;PODXL2;ABTB1;ABTB1	NM_032548;NM_015720;NM_172028;NM_172027	TSS1500;Body;TSS1500;TSS1500	chr3:127391011-127392434	Island
cg14972564	3	127935096	-0.0745	0.0191	------	9.705e-05	0.00566726			EEFSEC	NM_021937	Body
cg13740709	3	128712555	0.0926	0.0205	++++++	6.438e-06	0.000850642			KIAA1257	NM_020741	5'UTR	chr3:128712404-128713058	Island
cg19796351	3	129239142	0.0905	0.0167	++++++	5.711e-08	2.95899e-05			IFT122;IFT122;IFT122;IFT122	NM_018262;NM_052990;NM_052985;NM_052989	3'UTR;3'UTR;3'UTR;3'UTR
cg12415479	3	129311698	-0.0974	0.0258	------	0.0001561	0.00788412			PLXND1	NM_015103	Body
cg13636462	3	130368097	0.1018	0.027	++++++	0.0001643	0.00816415			COL6A6	NM_001102608	Body
cg05979170	3	131974369	0.0944	0.0199	++++++	2.094e-06	0.000384702
cg23074996	3	132855933	0.0822	0.0199	++++++	3.644e-05	0.00285342			TMEM108;TMEM108	NM_001136469;NM_023943	5'UTR;5'UTR
cg07594954	3	132990608	0.1371	0.0198	++++++	3.936e-12	2.33357e-08			TMEM108;TMEM108	NM_001136469;NM_023943	Body;Body
cg15425937	3	133097784	0.0778	0.0191	++++++	4.758e-05	0.00344916			TMEM108;TMEM108	NM_001136469;NM_023943	Body;Body
cg07858973	3	133255001	-0.0925	0.0154	------	2.033e-09	2.75065e-06
cg21466315	3	133294854	0.092	0.024	++++++	0.0001284	0.00690348	rs74387627		CDV3;CDV3;CDV3	NM_017548;NM_001134423;NM_001134422	Body;Body;Body	chr3:133292203-133292908	S_Shore
cg26335760	3	133606960	-0.0572	0.0153	------	0.0001803	0.00870084			RAB6B	NM_016577	Body
cg19793598	3	133615597	0.0688	0.0155	++++++	9.08e-06	0.00108286			RAB6B	NM_016577	TSS1500	chr3:133613566-133615174	S_Shore
cg17650523	3	134093850	0.0646	0.0169	++++++	0.0001307	0.00698821			AMOTL2	NM_016201	TSS1500	chr3:134092257-134093741	S_Shore
cg21658225	3	134518358	-0.0934	0.021	------	8.472e-06	0.00103625			EPHB1	NM_004441	Body	chr3:134514085-134515980	S_Shelf
cg04470499	3	135222830	0.0999	0.0252	++++++	7.573e-05	0.00477715
cg20865082	3	139557385	0.1369	0.021	++++++	6.957e-11	2.42627e-07		rs79697417
cg03914735	3	140953689	0.0697	0.017	++++++	3.919e-05	0.00300859			ACPL2;ACPL2	NM_001037172;NM_152282	5'UTR;5'UTR	chr3:140949911-140950963	S_Shelf
cg08113027	3	142683329	0.0737	0.0178	++++++	3.573e-05	0.00281536			PAQR9	NM_198504	TSS1500	chr3:142681137-142683268	S_Shore
cg26399662	3	142840837	-0.0801	0.0199	------	5.823e-05	0.00396624			CHST2	NM_004267	Body	chr3:142837885-142840838	Island
cg04558907	3	143316736	0.0903	0.0184	++++++	8.63e-07	0.000205838			SLC9A9	NM_173653	Body
cg26335577	3	144309719	0.1044	0.0193	++++++	6.715e-08	3.31765e-05
cg04121771	3	149191624	-0.0935	0.0221	------	2.3e-05	0.00206699			TM4SF4	NM_004617	TSS1500
cg14691963	3	149322659	0.1096	0.0197	++++++	2.519e-08	1.66071e-05			WWTR1;WWTR1;WWTR1	NM_015472;NM_001168278;NM_001168280	Body;Body;Body
cg23017915	3	149374535	-0.0873	0.0195	------	7.277e-06	0.000926684			WWTR1;WWTR1;WWTR1	NM_015472;NM_001168278;NM_001168280	Body;Body;Body	chr3:149374709-149376300	N_Shore
cg19974283	3	149510376	0.0764	0.0196	++++++	9.539e-05	0.00559631			C3orf16;C3orf16	NM_001144960;NM_001144960	5'UTR;1stExon
cg17795586	3	151047735	0.1183	0.0216	++++++	4.359e-08	2.44797e-05			MED12L;P2RY13	NM_053002;NM_176894	Body;TSS1500
cg03906843	3	151157436	0.1153	0.0224	++++++	2.68e-07	8.95524e-05			IGSF10	NM_178822	Body
cg00085438	3	152049980	0.0803	0.0192	++++++	2.76e-05	0.00234374			MBNL1;MBNL1;MBNL1;MBNL1;MBNL1;MBNL1;MBNL1	NM_207295;NM_207293;NM_021038;NM_207292;NM_207296;NM_207297;NM_207294	Body;Body;Body;Body;Body;Body;Body
cg06197751	3	153912866	-0.0559	0.0132	------	2.305e-05	0.00206969			SGEF	NM_015595	Body
cg07895499	3	156409317	0.0803	0.0167	++++++	1.535e-06	0.000308797			TIPARP	NM_015508	Body
cg11931463	3	156807379	0.0884	0.0196	++++++	6.667e-06	0.00087229	rs73170828	rs77996009				chr3:156806688-156807069	S_Shore
cg08504812	3	157260627	0.1032	0.0232	++++++	8.963e-06	0.00107623			C3orf55;C3orf55;C3orf55;C3orf55	NM_001130001;NM_001099777;NM_001130002;NR_024016	TSS1500;TSS1500;TSS1500;TSS1500	chr3:157260666-157261224	N_Shore
cg00010946	3	157819282	0.0523	0.0128	++++++	4.392e-05	0.00326598			SHOX2;SHOX2;SHOX2	NM_001163678;NM_006884;NM_003030	Body;Body;Body	chr3:157821232-157821604	N_Shore
cg08697665	3	158450590	0.0499	0.0131	++++++	0.0001323	0.00704471			RARRES1;RARRES1	NM_206963;NM_002888	TSS1500;TSS1500	chr3:158449795-158450597	Island					X
cg13419925	3	158518910	0.0977	0.0219	++++++	8.01e-06	0.000994695			MFSD1;MFSD1	NM_022736;NM_001167903	TSS1500;TSS1500	chr3:158519509-158520329	N_Shore					X
cg24324441	3	158519002	0.1515	0.0282	++++++	7.667e-08	3.67427e-05			MFSD1;MFSD1	NM_022736;NM_001167903	TSS1500;TSS1500	chr3:158519509-158520329	N_Shore					X
cg11632438	3	158519176	0.0929	0.0219	++++++	2.282e-05	0.00205437			MFSD1;MFSD1	NM_022736;NM_001167903	TSS1500;TSS1500	chr3:158519509-158520329	N_Shore					X
cg17255703	3	158787141	0.1029	0.0223	++++++	4.104e-06	0.000625265			IQCJ;IQCJ;IQCJ;IQCJ	NM_001042706;NM_001042705;NM_001042705;NM_001042706	1stExon;5'UTR;1stExon;5'UTR
cg12919294	3	158962196	0.0829	0.0209	++++++	7.22e-05	0.00462758			IQCJ;IQCJ	NM_001042706;NM_001042705	Body;Body
cg06780080	3	158991378	0.0988	0.0219	++++++	6.323e-06	0.000842958			SCHIP1	NM_014575	TSS200
cg15442746	3	159711862	0.0941	0.0182	++++++	2.236e-07	7.94498e-05			IL12A	NM_000882	Body
cg19465002	3	159733028	0.1266	0.0263	++++++	1.516e-06	0.00030661
cg16845623	3	161090978	0.0653	0.0157	++++++	3.168e-05	0.0025917			C3orf57	NM_001040100	TSS1500	chr3:161089626-161090649	S_Shore
cg21787176	3	164908619	0.0895	0.023	++++++	9.804e-05	0.00571199			SLITRK3	NM_014926	5'UTR
cg17346500	3	167809723	-0.0855	0.0204	------	2.673e-05	0.00229296			GOLIM4	NM_014498	Body	chr3:167812829-167814102	N_Shelf
cg04561804	3	169683976	0.119	0.0313	++++++	0.0001439	0.00745111			LOC100128164;SEC62;LOC100128164	NR_024409;NM_003262;NR_027622	Body;TSS1500;Body	chr3:169684394-169685006	N_Shore
cg25446191	3	170077545	0.0898	0.0209	++++++	1.79e-05	0.00174466			SKIL;SKIL;SKIL;SKIL	NM_001145097;NM_005414;NM_001145098;NM_001145097	5'UTR;5'UTR;5'UTR;1stExon	chr3:170074786-170076070	S_Shore
cg06023994	3	170137871	0.073	0.0193	++++++	0.0001526	0.0077688			CLDN11	NM_005602	Body	chr3:170136242-170137886	Island
cg10180092	3	171002363	-0.1034	0.0194	------	9.719e-08	4.42728e-05			TNIK;TNIK;TNIK;TNIK;TNIK;TNIK;TNIK;TNIK	NM_001161563;NM_001161566;NM_001161560;NM_001161565;NM_001161561;NM_015028;NM_001161562;NM_001161564	Body;Body;Body;Body;Body;Body;Body;Body
cg23513600	3	171171401	0.061	0.0152	++++++	6.071e-05	0.00408025			TNIK;TNIK;TNIK;TNIK;TNIK;TNIK;TNIK;TNIK;TNIK	NM_001161563;NM_001161566;NM_001161560;NR_027767;NM_001161565;NM_001161561;NM_015028;NM_001161562;NM_001161564	Body;Body;Body;Body;Body;Body;Body;Body;Body							X
cg17566735	3	171527257	0.0784	0.0175	++++++	7.611e-06	0.000958298			PLD1;PLD1	NM_001130081;NM_002662	5'UTR;5'UTR	chr3:171527617-171528458	N_Shore
cg02099877	3	172416062	-0.0795	0.02	------	6.989e-05	0.00452856	rs11348088		NCEH1;NCEH1;NCEH1;NCEH1	NM_001146278;NM_020792;NM_001146276;NM_001146277	5'UTR;Body;Body;5'UTR
cg18526008	3	177076224	-0.0795	0.0176	------	6.116e-06	0.000823032		rs6764432
cg20187173	3	177370839	0.0671	0.0181	++++++	0.0002033	0.00946093
cg25218649	3	179834799	0.0941	0.0193	++++++	1.109e-06	0.000246256		rs62290529
cg14761246	3	182968758	0.1915	0.026	++++++	1.901e-13	2.32042e-09			MCF2L2	NM_015078	Body	chr3:182971429-182972635	N_Shelf
cg20585088	3	182970927	-0.1355	0.0359	------	0.0001624	0.00811052			MCF2L2;B3GNT5	NM_015078;NM_032047	Body;TSS200	chr3:182971429-182972635	N_Shore					X
cg07269557	3	182975699	0.1656	0.0236	++++++	2.237e-12	1.59535e-08			MCF2L2;B3GNT5	NM_015078;NM_032047	Body;5'UTR	chr3:182971429-182972635	S_Shelf					X
cg22909901	3	182981707	0.1403	0.0213	++++++	4.861e-11	1.81747e-07			MCF2L2;B3GNT5	NM_015078;NM_032047	Body;5'UTR							X
cg05573306	3	183894763	0.0644	0.0161	++++++	6.599e-05	0.00433473			AP2M1;AP2M1	NM_004068;NM_001025205	5'UTR;5'UTR	chr3:183892455-183893184	S_Shore					X
cg06192549	3	183894778	0.1012	0.0197	++++++	2.675e-07	8.94907e-05			AP2M1;AP2M1	NM_004068;NM_001025205	5'UTR;5'UTR	chr3:183892455-183893184	S_Shore					X
cg19141258	3	183993368	0.0665	0.0175	++++++	0.0001405	0.00733178			ECE2;ECE2;ECE2;ECE2	NM_014693;NM_001100120;NM_001037324;NM_001100121	Body;TSS1500;TSS1500;TSS1500	chr3:183993905-183994347	N_Shore
cg04729574	3	183993394	0.0448	0.0121	++++++	0.0002149	0.00981584			ECE2;ECE2;ECE2;ECE2	NM_014693;NM_001100120;NM_001037324;NM_001100121	Body;TSS1500;TSS1500;TSS1500	chr3:183993905-183994347	N_Shore
cg01317029	3	184063497	0.0679	0.0155	++++++	1.216e-05	0.00133296			FAM131A;FAM131A	NM_001171093;NM_144635	3'UTR;3'UTR
cg05424422	3	184102870	0.0876	0.0211	++++++	3.28e-05	0.00265402			CHRD	NM_003741	Body	chr3:184104308-184104519	N_Shore
cg19402939	3	184104481	0.1221	0.0322	++++++	0.0001519	0.00774362			CHRD	NM_003741	Body	chr3:184104308-184104519	Island					X
cg02913568	3	184444946	0.1119	0.0221	++++++	4.07e-07	0.000121461
cg01999701	3	184456165	0.1183	0.0203	++++++	5.26e-09	5.51257e-06												X
cg11644349	3	184661427	0.107	0.0228	++++++	2.773e-06	0.000468942			VPS8;VPS8	NM_015303;NM_001009921	Body;Body
cg04400533	3	185788716	0.0837	0.018	++++++	3.409e-06	0.000542896			ETV5	NM_004454	Body
cg22240394	3	186211630	0.0687	0.017	++++++	5.224e-05	0.00368714	rs77722160
cg15026574	3	186683429	0.0884	0.0205	++++++	1.571e-05	0.00159138			ST6GAL1;ST6GAL1	NM_173216;NM_173217	5'UTR;5'UTR
cg07337602	3	186714361	0.0876	0.0214	++++++	4.173e-05	0.00314198			ST6GAL1;ST6GAL1	NM_173216;NM_173217	5'UTR;5'UTR
cg05410198	3	186915302	0.0791	0.0185	++++++	1.966e-05	0.00186838			RTP1;RTP1	NM_153708;NM_153708	1stExon;5'UTR	chr3:186917411-186917756	N_Shelf
cg08749917	3	186915320	0.0715	0.0172	++++++	3.252e-05	0.0026396			RTP1	NM_153708	1stExon	chr3:186917411-186917756	N_Shelf
cg17394304	3	187453973	-0.0568	0.0146	------	9.866e-05	0.00573304			BCL6;BCL6;BCL6;BCL6	NM_001706;NM_001130845;NM_001130845;NM_001134738	5'UTR;5'UTR;1stExon;TSS1500	chr3:187455330-187455843	N_Shore
cg01141438	3	189836207	0.0759	0.0183	++++++	3.247e-05	0.00263658			LEPREL1;LEPREL1	NM_001134418;NM_018192	5'UTR;Body	chr3:189838080-189838879	N_Shore					X
cg19066520	3	191046547	0.1211	0.0275	++++++	1.079e-05	0.0012205			CCDC50;UTS2D;CCDC50	NM_178335;NM_198152;NM_174908	TSS1500;5'UTR;TSS1500	chr3:191046948-191047710	N_Shore
cg01526748	3	191930926	0.0725	0.0184	++++++	8.071e-05	0.00499789			FGF12;FGF12	NM_021032;NM_004113	Body;Body
cg14991595	3	192561922	0.0746	0.0189	++++++	7.564e-05	0.00477558			C3orf59	NM_178496	Body
cg17165055	3	192584827	0.0853	0.0226	++++++	0.0001587	0.00797565			C3orf59	NM_178496	Body
cg00198594	3	192734341	-0.0782	0.0154	------	4.003e-07	0.000120123
cg05820087	3	193272561	-0.0856	0.022	------	0.0001036	0.00592797			ATP13A4	NM_032279	1stExon
cg09540676	3	193721417	-0.0638	0.0159	------	6.107e-05	0.00409781						chr3:193720953-193721291	S_Shore
cg14473575	3	193788394	-0.0715	0.0166	------	1.684e-05	0.00166798						chr3:193788481-193789266	N_Shore
cg11134430	3	193987426	-0.0831	0.02	------	3.205e-05	0.00261424						chr3:193987425-193987758	Island
cg02523270	3	193987651	-0.0837	0.0208	------	5.483e-05	0.00380587						chr3:193987425-193987758	Island
cg08991643	3	194014928	0.114	0.0264	++++++	1.545e-05	0.00157233						chr3:194014480-194014983	Island					X
cg11114465	3	194360708	0.0861	0.0211	++++++	4.417e-05	0.00327811
cg25816127	3	194600959	-0.094	0.0178	------	1.285e-07	5.33828e-05
cg11796219	3	194854342	0.1174	0.0261	++++++	7.131e-06	0.000916245	rs58247461		C3orf21	NM_152531	Body
cg00494544	3	195268648	0.0687	0.0165	++++++	3.163e-05	0.00258863		rs73890864	PPP1R2	NM_006241	Body	chr3:195269553-195270363	N_Shore
cg26033513	3	195595933	0.1406	0.0301	++++++	3.08e-06	0.000506838			TNK2;TNK2	NM_001010938;NM_005781	Body;Body	chr3:195595722-195595973	Island
cg16047223	3	195610084	0.1676	0.0355	++++++	2.283e-06	0.00041052			TNK2;TNK2	NM_001010938;NM_005781	Body;Body	chr3:195613588-195613966	N_Shelf
cg09821211	3	195954098	0.0803	0.0181	++++++	9.168e-06	0.00109116			OSTalpha	NM_152672	Body
cg07436424	3	196665784	0.0952	0.0235	++++++	5.263e-05	0.00370396	rs4916587		NCBP2;NCBP2	NM_001042540;NM_007362	Body;Body	chr3:196668695-196670054	N_Shelf
cg01149239	3	196746085	0.0793	0.0194	++++++	4.414e-05	0.00327706			MFI2;MFI2	NM_033316;NM_005929	3'UTR;Body
cg10802528	3	197105334	0.0595	0.014	++++++	2.282e-05	0.00205437
cg19798702	3	197247751	0.0932	0.0226	++++++	3.637e-05	0.00285063			BDH1;BDH1;BDH1	NM_203314;NM_203315;NM_004051	Body;Body;Body
cg18005867	4	206232	0.1001	0.027	++++++	0.0002078	0.00958969			ZNF876P	NR_027481	TSS200	chr4:206377-206892	N_Shore
cg15577924	4	515663	0.0821	0.0212	++++++	0.0001046	0.00596955			PIGG;PIGG	NM_017733;NM_001127178	Body;Body
cg00562118	4	644805	0.0728	0.0195	++++++	0.0001846	0.00885685			PDE6B;PDE6B	NM_000283;NM_001145291	Body;Body	chr4:645236-645579	N_Shore
cg08462372	4	757312	0.0971	0.0222	++++++	1.254e-05	0.00135882			PCGF3	NM_006315	Body	chr4:752029-753788	S_Shelf
cg01555352	4	860838	0.0861	0.0185	++++++	3.068e-06	0.000505465			GAK	NM_005255	Body
cg00704873	4	868858	0.1012	0.0206	++++++	9.291e-07	0.000216868			GAK	NM_005255	Body	chr4:870695-870969	N_Shore
cg06839424	4	1007283	-0.2172	0.0552	------	8.454e-05	0.0051625			FGFRL1;FGFRL1;FGFRL1	NM_001004358;NM_001004356;NM_021923	Body;Body;Body	chr4:1007037-1007288	Island
cg04145890	4	1007657	-0.0707	0.0163	------	1.491e-05	0.00153774			FGFRL1;FGFRL1;FGFRL1	NM_001004358;NM_001004356;NM_021923	Body;Body;Body	chr4:1005930-1006282	S_Shore
cg26275662	4	1021107	-0.0801	0.0163	------	8.749e-07	0.000207365						chr4:1021106-1021338	Island
cg09555706	4	1160897	0.0475	0.0124	++++++	0.0001355	0.00715179			SPON2;SPON2	NM_012445;NM_001128325	3'UTR;3'UTR	chr4:1161127-1161682	N_Shore
cg12656666	4	1161653	0.0521	0.0135	++++++	0.0001173	0.00649083			SPON2;SPON2	NM_001128325;NM_012445	Body;Body	chr4:1161127-1161682	Island
cg14466863	4	1188421	-0.0434	0.011	------	7.565e-05	0.00477558			LOC100130872-SPON2	NR_033182	Body	chr4:1188185-1189162	Island
cg11372934	4	1195318	-0.1055	0.025	------	2.502e-05	0.00219435			LOC100130872;LOC100130872-SPON2	NR_024569;NR_033182	Body;Body
cg01874672	4	1204956	0.0417	0.0109	++++++	0.0001301	0.0069678						chr4:1205817-1206203	N_Shore
cg00875911	4	1224246	0.1493	0.0305	++++++	9.583e-07	0.00022206			CTBP1;CTBP1	NM_001328;NM_001012614	Body;Body	chr4:1224451-1224728	N_Shore
cg08442934	4	1773246	-0.0807	0.0195	------	3.57e-05	0.00281353						chr4:1772006-1772265	S_Shore
cg03008204	4	1828697	0.0865	0.0221	++++++	9.145e-05	0.00545852			LETM1	NM_012318	Body	chr4:1828588-1828802	Island
cg07698591	4	1840877	0.072	0.018	++++++	6.125e-05	0.00410524			LETM1	NM_012318	Body	chr4:1843080-1843352	N_Shelf
cg16500874	4	1844807	-0.1102	0.0204	------	6.972e-08	3.4191e-05	rs4865437		LETM1	NM_012318	Body	chr4:1843080-1843352	S_Shore
cg27150476	4	1844878	-0.1038	0.0183	------	1.515e-08	1.13492e-05			LETM1	NM_012318	Body	chr4:1843080-1843352	S_Shore
cg15007448	4	1970207	0.1026	0.0203	++++++	4.04e-07	0.000120884			WHSC1;WHSC1;WHSC1;WHSC1	NM_001042424;NM_133330;NM_133331;NM_133335	Body;Body;Body;Body
cg21962115	4	2065749	-0.1015	0.0166	------	9.134e-10	1.5163e-06			NAT8L	NM_178557	Body	chr4:2065542-2066398	Island
cg10457066	4	2065925	-0.1003	0.0222	------	6.139e-06	0.000825592	rs11248082	rs34406159	NAT8L	NM_178557	3'UTR	chr4:2065542-2066398	Island
cg12179884	4	2066003	-0.1112	0.0196	------	1.289e-08	1.02286e-05			NAT8L	NM_178557	3'UTR	chr4:2065542-2066398	Island
cg07795964	4	2066320	-0.1275	0.0251	------	3.737e-07	0.000114797			NAT8L	NM_178557	3'UTR	chr4:2065542-2066398	Island
cg23036449	4	2561631	-0.1071	0.0275	------	9.99e-05	0.00577518		rs5855742
cg10745272	4	2819770	0.0648	0.0159	++++++	4.473e-05	0.00330431			SH3BP2;SH3BP2;SH3BP2;SH3BP2	NM_003023;NM_001145855;NM_001145856;NM_001122681	TSS1500;Body;TSS200;5'UTR	chr4:2819499-2820429	Island
cg14967987	4	3204843	0.1114	0.023	++++++	1.281e-06	0.000273615	rs75295648		HTT	NM_002111	Body
cg17988021	4	3239461	0.0838	0.0183	++++++	4.46e-06	0.0006605			HTT	NM_002111	Body
cg10325536	4	3512392	0.1178	0.0261	++++++	6.537e-06	0.000859073	rs73197125					chr4:3513448-3513847	N_Shore
cg15642673	4	3704880	0.0877	0.0223	++++++	8.134e-05	0.00502266
cg13131859	4	4323012	0.0956	0.0208	++++++	4.439e-06	0.000658417			ZNF509	NM_145291	Body
cg27641801	4	4429265	-0.0927	0.0212	------	1.198e-05	0.00131845			STX18	NM_016930	Body
cg02639540	4	4855348	0.1068	0.0274	++++++	9.442e-05	0.00555668						chr4:4854613-4855210	S_Shore
cg15494597	4	4856510	0.1063	0.0273	++++++	9.521e-05	0.00559128	rs79098248					chr4:4858389-4858893	N_Shore
cg08983064	4	4870123	0.0693	0.0164	++++++	2.284e-05	0.00205572						chr4:4868440-4869173	S_Shore
cg21434530	4	4870486	0.1519	0.0349	++++++	1.327e-05	0.00141647						chr4:4868440-4869173	S_Shore
cg17684202	4	4874548	0.1067	0.0249	++++++	1.822e-05	0.00177045						chr4:4873262-4873613	S_Shore
cg06453088	4	5887725	0.0727	0.0168	++++++	1.498e-05	0.00154304			CRMP1;CRMP1	NM_001014809;NM_001313	Body;Body	chr4:5889203-5890645	N_Shore
cg15460294	4	5896960	0.1219	0.0205	++++++	2.713e-09	3.42199e-06						chr4:5894071-5895116	S_Shore
cg09567511	4	6155914	-0.0873	0.0169	------	2.299e-07	8.07891e-05	rs4522942		JAKMIP1;JAKMIP1	NM_001099433;NM_144720	5'UTR;5'UTR
cg16417416	4	6284031	-0.1042	0.019	------	3.891e-08	2.26483e-05			WFS1;WFS1	NM_006005;NM_001145853	Body;Body
cg21878599	4	6539979	0.0863	0.0205	++++++	2.666e-05	0.00228838
cg14213692	4	6732388	0.0958	0.018	++++++	9.342e-08	4.28406e-05						chr4:6728911-6729200	S_Shelf
cg05474943	4	6732464	0.08	0.0182	++++++	1.153e-05	0.0012815						chr4:6728911-6729200	S_Shelf
cg09114672	4	7028038	0.1139	0.0221	++++++	2.469e-07	8.45439e-05			TBC1D14;TBC1D14;TBC1D14	NM_001113361;NM_020773;NM_001113363	Body;Body;Body	chr4:7026763-7027166	S_Shore
cg09424308	4	7046094	0.1565	0.0243	++++++	1.281e-10	3.86144e-07	rs72150766		CCDC96;TADA2B	NM_153376;NM_152293	TSS1500;Body	chr4:7043808-7045732	S_Shore
cg17840021	4	7164855	0.1406	0.0305	++++++	3.962e-06	0.000609222
cg25606172	4	7373343	0.082	0.0216	++++++	0.0001418	0.00737828			SORCS2	NM_020777	Body
cg26686068	4	7700686	-0.0682	0.0171	------	6.425e-05	0.00425003	rs6845903		SORCS2	NM_020777	Body
cg06651522	4	7862646	0.1159	0.0258	++++++	7.153e-06	0.000917084			AFAP1;AFAP1	NM_198595;NM_001134647	Body;Body
cg10135894	4	7862655	0.1158	0.0248	++++++	2.894e-06	0.000484687			AFAP1;AFAP1	NM_198595;NM_001134647	Body;Body
cg03984866	4	8161776	0.0528	0.0138	++++++	0.0001364	0.00718832			ABLIM2;ABLIM2;ABLIM2;ABLIM2;ABLIM2;ABLIM2;ABLIM2	NM_001130087;NM_032432;NM_001130086;NM_001130083;NM_001130084;NM_001130088;NM_001130085	TSS1500;TSS1500;TSS1500;TSS1500;TSS1500;TSS1500;TSS1500	chr4:8159728-8160893	S_Shore					X
cg17352995	4	8201128	-0.049	0.0111	------	1.066e-05	0.00121008		rs56345480	SH3TC1;SH3TC1	NM_018986;NM_018986	1stExon;5'UTR
cg07089232	4	8216813	-0.0705	0.0154	------	4.56e-06	0.000668244			SH3TC1	NM_018986	Body
cg02192528	4	8478146	0.0756	0.0189	++++++	6.577e-05	0.0043237			C4orf23	NM_152544	3'UTR
cg07935902	4	10024364	0.1644	0.0321	++++++	3.018e-07	9.76239e-05	rs75101489		SLC2A9;SLC2A9	NM_020041;NM_001001290	TSS1500;Body	chr4:10020481-10021026	S_Shelf					X
cg18009653	4	10076546	0.062	0.0165	++++++	0.0001694	0.00833474			WDR1;WDR1	NM_017491;NM_005112	3'UTR;3'UTR	chr4:10079335-10079555	N_Shelf
cg00123478	4	10458165	0.069	0.0171	++++++	5.393e-05	0.00376861			ZNF518B	NM_053042	5'UTR	chr4:10458129-10459353	Island
cg03288168	4	10784468	0.1479	0.0263	++++++	1.926e-08	1.35708e-05
cg06606539	4	11369730	0.088	0.02	++++++	1.07e-05	0.0012133			MIR572	NR_030298	TSS1500	chr4:11370229-11370886	N_Shore
cg25960403	4	11370015	0.1287	0.0231	++++++	2.551e-08	1.66463e-05			MIR572	NR_030298	TSS1500	chr4:11370229-11370886	N_Shore
cg08316983	4	14067054	0.0924	0.0222	++++++	3.235e-05	0.00263043
cg21573345	4	15009110	0.0942	0.0219	++++++	1.69e-05	0.00167273			CPEB2;CPEB2	NM_182646;NM_182485	Body;Body	chr4:15003059-15006761	S_Shelf
cg00545229	4	15429531	-0.0852	0.0192	------	9.113e-06	0.00108617			C1QTNF7;C1QTNF7;C1QTNF7	NM_031911;NM_001135170;NM_001135171	TSS200;Body;5'UTR
cg06818159	4	16628713	0.0852	0.0219	++++++	0.0001007	0.00580929			LDB2;LDB2	NM_001290;NM_001130834	Body;Body
cg27450010	4	16639181	0.1028	0.0186	++++++	3.012e-08	1.88541e-05		rs78854951	LDB2;LDB2	NM_001290;NM_001130834	Body;Body
cg25889581	4	16708336	0.0849	0.0214	++++++	7.377e-05	0.00469205			LDB2;LDB2	NM_001290;NM_001130834	Body;Body
cg14503564	4	16723393	0.1078	0.02	++++++	7.279e-08	3.55399e-05			LDB2;LDB2	NM_001290;NM_001130834	Body;Body
cg21734996	4	16760829	0.0814	0.0215	++++++	0.0001479	0.00759756			LDB2;LDB2	NM_001290;NM_001130834	Body;Body
cg26100083	4	16789759	0.073	0.0193	++++++	0.0001595	0.00800325			LDB2;LDB2	NM_001290;NM_001130834	Body;Body
cg00306311	4	17783936	0.0727	0.016	++++++	5.887e-06	0.000799474			FAM184B	NM_015688	TSS1500	chr4:17782642-17783624	S_Shore					X
cg17840047	4	18580125	0.0847	0.0214	++++++	7.748e-05	0.00485144
cg20928234	4	20255985	0.0785	0.0211	++++++	0.000207	0.00957407			SLIT2	NM_004787	Body	chr4:20253276-20256868	Island
cg23893620	4	20884385	-0.0755	0.0195	------	0.0001122	0.00628658	rs79251746		KCNIP4;KCNIP4;KCNIP4;KCNIP4;KCNIP4	NM_147183;NM_001035003;NM_025221;NM_001035004;NM_147182	Body;Body;TSS200;5'UTR;5'UTR
cg24586554	4	21120300	0.0659	0.0173	++++++	0.000137	0.00720896			KCNIP4;KCNIP4;KCNIP4;KCNIP4	NM_147183;NM_001035003;NM_001035004;NM_147182	Body;Body;5'UTR;5'UTR
cg18099096	4	23936764	-0.0816	0.0165	------	7.25e-07	0.000181914
cg23315637	4	24664006	0.1041	0.0248	++++++	2.681e-05	0.00229745
cg13285105	4	24722947	0.091	0.0204	++++++	8.539e-06	0.00104083		rs7677220
cg15339249	4	36282498	0.1186	0.0269	++++++	1.04e-05	0.00119001			DTHD1	NM_001136536	TSS1500
cg18672030	4	37668528	-0.1105	0.0241	------	4.524e-06	0.000665698			RELL1;RELL1	NM_001085400;NM_001085399	Body;Body
cg04710179	4	37891376	0.0592	0.0122	++++++	1.144e-06	0.000252407			TBC1D1	NM_015173	TSS1500	chr4:37891656-37893314	N_Shore
cg25608041	4	37891834	0.1483	0.0326	++++++	5.309e-06	0.000744615			TBC1D1	NM_015173	TSS1500	chr4:37891656-37893314	Island
cg08056778	4	38139045	0.1366	0.0297	++++++	4.172e-06	0.000631452			TBC1D1	NM_015173	3'UTR							X
cg22542373	4	38192482	0.0883	0.0197	++++++	7.803e-06	0.000974823	rs79339203
cg16747164	4	38754508	-0.0956	0.0191	------	5.942e-07	0.000157977
cg16196021	4	39366757	0.077	0.02	++++++	0.0001178	0.00650722			RFC1	NM_002913	Body	chr4:39367648-39368213	N_Shore
cg10925991	4	40324096	0.0641	0.0148	++++++	1.563e-05	0.00158599	rs34542495
cg13978856	4	40918191	0.0665	0.0171	++++++	9.927e-05	0.00575135			APBB2;APBB2;APBB2	NM_004307;NM_001166050;NM_173075	Body;Body;Body
cg15989892	4	41063747	0.085	0.0217	++++++	8.858e-05	0.00533556			APBB2;APBB2;APBB2	NM_004307;NM_173075;NM_001166050	5'UTR;5'UTR;5'UTR
cg08016336	4	41181318	0.0786	0.0168	++++++	3.048e-06	0.000503169			APBB2;APBB2;APBB2	NM_004307;NM_173075;NM_001166050	5'UTR;5'UTR;5'UTR
cg08273672	4	41262358	0.0725	0.0173	++++++	2.699e-05	0.00230801			UCHL1	NM_004181	Body	chr4:41258759-41259867	S_Shelf
cg00957901	4	41614842	0.1004	0.0263	++++++	0.000131	0.00699974			LIMCH1;LIMCH1;LIMCH1;LIMCH1;LIMCH1	NM_001112720;NM_014988;NM_001112718;NM_001112717;NM_001112719	TSS200;Body;Body;Body;TSS200
cg02502025	4	42151282	0.1099	0.022	++++++	5.794e-07	0.000155436	rs4501255		BEND4;BEND4	NM_207406;NM_001159547	Body;Body	chr4:42152766-42154984	N_Shore
cg00202441	4	47033126	0.1148	0.02	++++++	9.336e-09	8.2535e-06			GABRB1	NM_000812	TSS200	chr4:47034427-47034940	N_Shore
cg14724298	4	54424764	0.0816	0.0184	++++++	9.719e-06	0.00113942			LNX1;LNX1	NM_001126328;NM_032622	Body;TSS1500
cg03966785	4	55097476	-0.1254	0.0306	------	4.161e-05	0.0031375			PDGFRA	NM_006206	5'UTR	chr4:55096185-55100331	Island					X
cg24018190	4	74280794	0.0933	0.0221	++++++	2.439e-05	0.00215546	rs76593094		ALB	NM_000477	Body
cg03493768	4	76996690	0.0624	0.0158	++++++	7.832e-05	0.00489065			ART3;ART3;ART3	NM_001130016;NM_001130017;NM_001179	5'UTR;5'UTR;5'UTR
cg09640555	4	77406773	0.0875	0.0175	++++++	6.211e-07	0.000162628			SHROOM3	NM_020859	Body
cg01477861	4	77609841	0.0783	0.0182	++++++	1.708e-05	0.00168612			SHROOM3	NM_020859	Body	chr4:77610324-77610943	N_Shore
cg05919461	4	77688155	0.0908	0.0193	++++++	2.512e-06	0.000437665			SHROOM3	NM_020859	Body
cg21917090	4	77816250	0.0985	0.0208	++++++	2.117e-06	0.000388068			ANKRD56;ANKRD56	NM_001029870;NM_001029870	3'UTR;1stExon	chr4:77818015-77819600	N_Shore
cg01215215	4	77878910	0.0586	0.015	++++++	9.532e-05	0.00559378				NM_018243	Body
cg10104674	4	79052724	0.0738	0.0162	++++++	5.49e-06	0.000762783			FRAS1;FRAS1	NM_025074;NM_001166133	Body;Body
cg04129911	4	79543134	0.0671	0.0172	++++++	9.163e-05	0.00546455
cg03164800	4	80836552	0.1098	0.0227	++++++	1.4e-06	0.000291677			ANTXR2	NM_058172	Body
cg05007549	4	81103968	0.0887	0.02	++++++	8.999e-06	0.00107703						chr4:81104761-81105527	N_Shore					X
cg03311556	4	81108070	0.0932	0.0193	++++++	1.426e-06	0.000293995		rs35465605	PRDM8	NM_020226	5'UTR	chr4:81109887-81110460	N_Shore					X
cg05452645	4	81117647	0.1052	0.0192	++++++	4.274e-08	2.42829e-05			PRDM8;PRDM8	NM_001099403;NM_020226	TSS1500;5'UTR	chr4:81118137-81118603	N_Shore
cg06373870	4	81117853	0.0809	0.0218	++++++	0.0002031	0.00945692			PRDM8;PRDM8	NM_001099403;NM_020226	TSS1500;5'UTR	chr4:81118137-81118603	N_Shore
cg03463411	4	81118188	0.094	0.0245	++++++	0.0001267	0.00684756			PRDM8;PRDM8	NM_001099403;NM_020226	TSS1500;5'UTR	chr4:81118137-81118603	Island
cg27094229	4	82256560	0.0621	0.0149	++++++	3.04e-05	0.00251074
cg23095451	4	83437412	0.0799	0.0151	++++++	1.184e-07	5.05533e-05			TMEM150C	NM_001080506	5'UTR
cg13497089	4	83718406	0.096	0.0201	++++++	1.789e-06	0.000343256			SCD5;SCD5	NM_001037582;NM_024906	Body;Body	chr4:83719009-83720241	N_Shore
cg12219496	4	85604949	0.0846	0.0216	++++++	9.272e-05	0.00550189	rs13119098		WDFY3;WDFY3	NM_178585;NM_014991	TSS1500;Body
cg16043345	4	88571325	0.0775	0.0184	++++++	2.591e-05	0.00224162			DMP1;DMP1	NM_001079911;NM_004407	TSS200;TSS200
cg13782092	4	89673881	0.0905	0.0187	++++++	1.341e-06	0.000282649			FAM13A;FAM13A	NM_014883;NM_001015045	Body;Body
cg17236870	4	94122883	0.0787	0.0159	++++++	7.759e-07	0.000191787			GRID2	NM_001510	Body
cg19670474	4	94315842	0.0906	0.0214	++++++	2.301e-05	0.00206699			GRID2	NM_001510	Body
cg22490991	4	96465502	0.1346	0.0259	++++++	1.995e-07	7.3279e-05			UNC5C	NM_003728	Body	chr4:96469456-96469667	N_Shelf
cg03809403	4	100571622	0.0897	0.0204	++++++	1.126e-05	0.00125993						chr4:100573059-100573578	N_Shore
cg00575672	4	100644171	0.096	0.019	++++++	4.321e-07	0.00012611
cg15850122	4	100676482	0.078	0.0191	++++++	4.499e-05	0.00331879
cg18872881	4	102199803	0.1047	0.0243	++++++	1.605e-05	0.00161596			PPP3CA;PPP3CA;PPP3CA	NM_001130691;NM_000944;NM_001130692	Body;Body;Body
cg12168535	4	108931059	0.1251	0.0315	++++++	7.117e-05	0.00458572	rs79069320	rs71601073	HADH	NM_005327	Body
cg03005261	4	110480828	0.0551	0.0137	++++++	5.576e-05	0.00384598			CCDC109B	NM_017918	TSS1500	chr4:110480827-110482060	Island
cg21356998	4	113971324	0.0806	0.0181	++++++	7.992e-06	0.000992757			ANK2;ANK2;ANK2	NM_001148;NM_001127493;NM_020977	Body;Body;Body
cg25915539	4	114214080	0.1357	0.0284	++++++	1.734e-06	0.000336279		rs78421612	ANK2;ANK2;ANK2	NM_001148;NM_001127493;NM_020977	Body;Body;Body
cg05068452	4	115521241	0.0784	0.0195	++++++	5.675e-05	0.00389355			UGT8	NM_001128174	5'UTR	chr4:115519422-115520932	S_Shore
cg16298202	4	122680946	0.113	0.0222	++++++	3.781e-07	0.000115806			TMEM155	NM_152399	3'UTR
cg04476764	4	122682720	0.0903	0.0175	++++++	2.637e-07	8.85052e-05			TMEM155	NM_152399	Body	chr4:122685860-122686565	N_Shelf
cg20575196	4	122688967	0.0895	0.0207	++++++	1.466e-05	0.00151875	rs75706789					chr4:122685860-122686565	S_Shelf
cg12718671	4	122744383	-0.0855	0.0201	------	2.144e-05	0.00197908		rs77303476	CCNA2	NM_001237	Body	chr4:122744557-122745267	N_Shore
cg00024516	4	123506194	0.0867	0.0208	++++++	3.028e-05	0.00250382	rs35314525
cg23206160	4	140661865	0.0949	0.0215	++++++	1.047e-05	0.00119538			MAML3	NM_018717	Body							X
cg14699112	4	141170338	0.1166	0.0212	++++++	4.003e-08	2.32026e-05	rs76468427					chr4:141173834-141174567	N_Shelf					X
cg06968674	4	141177020	0.0833	0.0221	++++++	0.0001646	0.00817612			SCOC	NM_032547	TSS1500	chr4:141173834-141174567	S_Shelf
cg20424311	4	141221527	0.0761	0.0162	++++++	2.478e-06	0.000434294			SCOC	NM_032547	5'UTR
cg11513002	4	141674225	0.1152	0.0207	++++++	2.825e-08	1.79269e-05			TBC1D9	NM_015130	Body	chr4:141676920-141678170	N_Shelf
cg00563678	4	141968563	0.102	0.0176	++++++	6.586e-09	6.50783e-06			RNF150	NM_020724	Body
cg22495037	4	142055319	0.0687	0.016	++++++	1.79e-05	0.00174466			RNF150	NM_020724	TSS1500	chr4:142053327-142054601	S_Shore
cg00091953	4	143326541	-0.1321	0.0277	------	1.865e-06	0.000354073			INPP4B;INPP4B	NM_003866;NM_001101669	Body;Body
cg12710519	4	144275126	0.0991	0.0222	++++++	7.868e-06	0.000980582			GAB1;GAB1	NM_002039;NM_207123	Body;Body
cg19116959	4	146841472	-0.0776	0.0158	------	9.094e-07	0.000213954	rs75562738		ZNF827	NM_178835	Body
cg23650353	4	148993643	0.1306	0.0209	++++++	3.892e-10	8.87494e-07			ARHGAP10	NM_024605	3'UTR
cg11170998	4	150067050	0.1223	0.0221	++++++	3.347e-08	2.03674e-05
cg01012445	4	151504920	0.073	0.0176	++++++	3.413e-05	0.00272813			LRBA;MAB21L2	NM_006726;NM_006439	Body;1stExon	chr4:151504011-151505085	Island					X
cg09317554	4	151505084	0.0964	0.0218	++++++	9.851e-06	0.00114951			LRBA;MAB21L2	NM_006726;NM_006439	Body;1stExon	chr4:151504011-151505085	Island					X
cg20778600	4	152090378	0.0854	0.0207	++++++	3.605e-05	0.00283411			SH3D19;SH3D19;SH3D19	NM_001128924;NM_001128923;NM_001009555	Body;Body;Body
cg08167110	4	152543520	0.0741	0.0154	++++++	1.407e-06	0.000292317			FAM160A1	NM_001109977	Body
cg22367250	4	153199823	0.0828	0.0173	++++++	1.802e-06	0.000344953
cg17699047	4	153230630	0.0799	0.0216	++++++	0.0002168	0.0098722
cg07696354	4	153527031	0.0664	0.0172	++++++	0.0001184	0.0065282
cg25922624	4	154075471	0.0724	0.0164	++++++	1.059e-05	0.00120477			TRIM2	NM_001130067	5'UTR	chr4:154074383-154075045	S_Shore
cg07954414	4	154389148	0.0997	0.0174	++++++	1.078e-08	8.98229e-06	rs74425962		KIAA0922;KIAA0922	NM_015196;NM_001131007	Body;Body	chr4:154386834-154388183	S_Shore
cg13432241	4	154389285	0.0972	0.0156	++++++	5.14e-10	1.07195e-06		rs77813867	KIAA0922;KIAA0922	NM_015196;NM_001131007	Body;Body	chr4:154386834-154388183	S_Shore
cg06294766	4	154680314	0.0847	0.0174	++++++	1.061e-06	0.000238594			RNF175	NM_173662	Body	chr4:154680774-154681377	N_Shore
cg09973105	4	154681532	0.0604	0.0143	++++++	2.449e-05	0.00216108	rs10009844		RNF175	NM_173662	TSS200	chr4:154680774-154681377	S_Shore
cg25076295	4	154681619	0.0951	0.0206	++++++	3.816e-06	0.000591594			RNF175	NM_173662	TSS1500	chr4:154680774-154681377	S_Shore
cg06742678	4	158478835	0.068	0.0138	++++++	8.263e-07	0.000199608
cg00547103	4	159092089	-0.1246	0.0199	------	3.89e-10	8.87494e-07			FAM198B;FAM198B;FAM198B	NM_001031700;NM_001128424;NM_016613	Body;Body;Body
cg03304437	4	159092536	-0.1425	0.0195	------	2.442e-13	2.81519e-09			FAM198B;FAM198B;FAM198B	NM_001128424;NM_001031700;NM_016613	5'UTR;5'UTR;5'UTR
cg24811290	4	159092553	-0.0997	0.0169	------	3.394e-09	4.01299e-06			FAM198B;FAM198B;FAM198B	NM_001128424;NM_001031700;NM_016613	5'UTR;5'UTR;5'UTR
cg02363711	4	159141096	0.1299	0.0233	++++++	2.482e-08	1.65075e-05			TMEM144	NM_018342	Body
cg26161895	4	159697468	0.1268	0.0221	++++++	1.003e-08	8.6361e-06	rs79349810		FNIP2	NM_020840	Body
cg00245454	4	159746160	0.0641	0.0153	++++++	2.791e-05	0.00236389			FNIP2	NM_020840	Body
cg12144446	4	163704718	0.0911	0.0227	++++++	5.883e-05	0.00399531
cg05445244	4	164251942	0.0697	0.0167	++++++	2.871e-05	0.00241343			NPY1R	NM_000909	5'UTR	chr4:164252954-164253471	N_Shore
cg10943359	4	165304531	0.0992	0.0246	++++++	5.479e-05	0.003805				NM_001166373	TSS200	chr4:165304328-165305177	Island
cg02324432	4	166130172	0.0829	0.0221	++++++	0.0001716	0.00841008			KLHL2;KLHL2;KLHL2	NM_001161521;NM_001161522;NM_007246	TSS1500;TSS1500;Body	chr4:166128385-166129255	S_Shore
cg12389356	4	166382661	-0.0742	0.019	------	9.607e-05	0.00562507			CPE	NM_001873	Body
cg23337845	4	170641374	0.0731	0.0196	++++++	0.0001862	0.00890274			CLCN3;CLCN3	NM_173872;NM_001829	3'UTR;3'UTR
cg20554882	4	182660124	0.0911	0.0182	++++++	5.953e-07	0.000158168
cg14798745	4	184315677	0.2118	0.028	++++++	3.645e-14	5.81819e-10						chr4:184319564-184320198	N_Shelf
cg05465885	4	184318274	0.0867	0.0211	++++++	3.972e-05	0.00303412						chr4:184319564-184320198	N_Shore					X
cg00691974	4	185087958	0.0596	0.0158	++++++	0.0001637	0.00814701			ENPP6	NM_153343	Body	chr4:185089687-185089989	N_Shore
cg06612130	4	185269299	0.0979	0.023	++++++	2.129e-05	0.00197181
cg17006136	4	186559412	-0.1532	0.0266	------	7.982e-09	7.32887e-06			SORBS2;SORBS2;SORBS2;SORBS2;SORBS2;SORBS2;SORBS2;SORBS2	NM_001145670;NM_001145673;NM_001145671;NM_001145675;NM_003603;NM_021069;NM_001145672;NM_001145674	Body;Body;Body;Body;Body;Body;Body;Body	chr4:186560031-186560361	N_Shore					X
cg09556631	4	186659155	0.0829	0.017	++++++	1.024e-06	0.000232736	rs62334818		SORBS2;SORBS2;SORBS2;SORBS2;SORBS2;SORBS2	NM_003603;NM_021069;NM_001145670;NM_001145671;NM_001145672;NM_001145673	5'UTR;5'UTR;5'UTR;5'UTR;5'UTR;5'UTR
cg27368606	4	186768730	0.0928	0.0197	++++++	2.412e-06	0.000425964			SORBS2	NM_021069	5'UTR
cg20544605	4	186877497	0.0844	0.0179	++++++	2.512e-06	0.000437665	rs75984883		SORBS2;SORBS2	NM_021069;NM_021069	5'UTR;1stExon
cg19216056	4	186877550	0.1011	0.0198	++++++	3.456e-07	0.000108004			SORBS2;SORBS2	NM_021069;NM_021069	5'UTR;1stExon
cg03301671	4	187621790	-0.09	0.0182	------	7.247e-07	0.000181914		rs76937897	FAT1	NM_005245	Body
cg02715327	4	187981566	0.1384	0.0215	++++++	1.343e-10	3.98118e-07		rs57335877				chr4:187984505-187984762	N_Shelf
cg05694825	5	292125	0.0857	0.0211	++++++	4.725e-05	0.00343784			PDCD6	NM_013232	Body	chr5:293625-294130	N_Shore
cg12833872	5	501863	-0.0753	0.0188	------	6.292e-05	0.00418675			SLC9A3	NM_004174	Body	chr5:501835-502075	Island
cg22572362	5	501938	-0.1021	0.0251	------	4.846e-05	0.00349342			SLC9A3	NM_004174	Body	chr5:501835-502075	Island
cg13340126	5	502034	-0.0644	0.0148	------	1.358e-05	0.0014381			SLC9A3	NM_004174	Body	chr5:501835-502075	Island
cg07665521	5	600817	0.0916	0.022	++++++	3.193e-05	0.0026065						chr5:602124-602553	N_Shore
cg15165927	5	1033518	-0.1207	0.0175	------	4.574e-12	2.65955e-08			NKD2	NM_033120	Body
cg26489368	5	1033593	-0.1397	0.0239	------	5.326e-09	5.53977e-06			NKD2	NM_033120	Body
cg08770034	5	1118757	0.0702	0.0166	++++++	2.332e-05	0.00208626		rs75955994
cg11431775	5	1379609	0.0819	0.0202	++++++	4.962e-05	0.00355114
cg07143384	5	1379707	0.1099	0.0242	++++++	5.484e-06	0.000762482	rs4975544
cg15200711	5	1507775	-0.0904	0.0193	------	2.695e-06	0.000459688			LPCAT1	NM_024830	Body
cg06984201	5	1510512	0.0938	0.0242	++++++	0.0001101	0.00619904			LPCAT1	NM_024830	Body
cg14706317	5	1566432	-0.0874	0.019	------	4.414e-06	0.0006565						chr5:1570162-1570374	N_Shelf
cg23251701	5	2537228	0.0679	0.0168	++++++	5.411e-05	0.00377673
cg19473799	5	3511975	0.0938	0.0215	++++++	1.239e-05	0.0013482
cg25220990	5	4206669	0.0855	0.0197	++++++	1.478e-05	0.00152737
cg10935612	5	6450051	0.1075	0.0246	++++++	1.225e-05	0.00133893			UBE2QL1	NM_001145161	Body	chr5:6448753-6449629	S_Shore
cg17507667	5	6467423	0.092	0.0202	++++++	5.397e-06	0.000753646			UBE2QL1	NM_001145161	Body
cg01027728	5	6582542	0.0905	0.0242	++++++	0.0001878	0.00895448			LOC255167;LOC255167	NR_024423;NR_024424	Body;TSS1500	chr5:6582882-6583807	N_Shore
cg10888644	5	6755790	-0.0531	0.0139	------	0.00013	0.00696424			POLS	NM_006999	3'UTR	chr5:6755104-6755387	S_Shore
cg21962562	5	7331433	-0.0619	0.0135	------	4.529e-06	0.000665698
cg16555188	5	9838964	0.0676	0.0183	++++++	0.0002141	0.00979331			LOC285692	NR_027112	Body
cg24792692	5	10229929	0.0916	0.0218	++++++	2.709e-05	0.00231408	rs7716851		FAM173B	NM_199133	Body
cg26390400	5	10556455	0.1092	0.0208	++++++	1.552e-07	6.1266e-05
cg17320136	5	10567905	0.0654	0.017	++++++	0.0001213	0.00664572	rs79494251		ANKRD33B	NM_001164440	Body	chr5:10562816-10565680	S_Shelf
cg25612428	5	10649867	0.0907	0.0244	++++++	0.0002001	0.0093698			ANKRD33B	NM_001164440	Body	chr5:10649367-10650352	Island
cg08525713	5	13994787	0.0815	0.0209	++++++	9.91e-05	0.00574819		rs4569870
cg14678088	5	14155708	0.0922	0.0215	++++++	1.878e-05	0.00180709			TRIO	NM_007118	Body
cg23415916	5	14178469	-0.0742	0.0182	------	4.347e-05	0.00324123	rs80015249		TRIO	NM_007118	Body
cg12352902	5	14297202	0.0939	0.0214	++++++	1.087e-05	0.00122687			TRIO	NM_007118	Body
cg00975971	5	14744206	0.1465	0.0308	++++++	1.953e-06	0.00036576			ANKH	NM_054027	Body
cg11792786	5	14870083	0.0949	0.0227	++++++	2.913e-05	0.00243639			ANKH	NM_054027	Body	chr5:14871391-14871611	N_Shore
cg02729303	5	16508920	-0.1225	0.026	------	2.511e-06	0.000437665			FAM134B;FAM134B;FAM134B	NM_001034850;NM_019000;NM_019000	Body;1stExon;5'UTR
cg25537119	5	16785135	0.0891	0.0222	++++++	6.13e-05	0.00410727			MYO10	NM_012334	Body
cg11203538	5	16794797	0.11	0.0279	++++++	7.947e-05	0.00494101			MYO10	NM_012334	Body
cg19453893	5	16794840	0.0917	0.024	++++++	0.0001362	0.00717961			MYO10	NM_012334	Body
cg04154424	5	17204524	0.0801	0.0183	++++++	1.196e-05	0.00131695			LOC285696	NR_027253	Body
cg00132769	5	17276333	0.0825	0.0212	++++++	0.0001006	0.00580594			BASP1	NM_006317	3'UTR	chr5:17275369-17275638	S_Shore
cg04607251	5	19886482	0.0928	0.0212	++++++	1.18e-05	0.00130383	rs71610641		CDH18;CDH18	NM_001167667;NM_004934	5'UTR;5'UTR
cg08659179	5	27038707	0.1329	0.0298	++++++	8.193e-06	0.00101131			CDH9	NM_016279	TSS200							X
cg07254706	5	30870768	0.1052	0.0226	++++++	3.251e-06	0.000525599
cg18174828	5	31656228	0.1123	0.0251	++++++	7.954e-06	0.000988332
cg15686949	5	32532223	0.0644	0.0172	++++++	0.0001791	0.00866207
cg03642555	5	34502788	0.0809	0.0198	++++++	4.446e-05	0.00329257
cg07557630	5	34503180	0.1056	0.0202	++++++	1.68e-07	6.51612e-05
cg00275126	5	35902250	0.091	0.0172	++++++	1.195e-07	5.08138e-05	rs76810595
cg10994379	5	35939420	0.0832	0.0177	++++++	2.42e-06	0.000426827			CAPSL;CAPSL	NM_144647;NM_001042625	TSS1500;TSS1500
cg26294995	5	36067091	-0.0937	0.0209	------	7.461e-06	0.000942435			UGT3A2;UGT3A2;UGT3A2	NM_001168316;NR_031764;NM_174914	TSS200;TSS200;TSS200
cg26511075	5	36301436	-0.0768	0.0202	------	0.0001463	0.00754057			RANBP3L;RANBP3L	NM_145000;NM_001161429	1stExon;1stExon
cg10904740	5	36692236	-0.0592	0.0153	------	0.000111	0.00623534						chr5:36690207-36690658	S_Shore
cg14677130	5	38445916	-0.1826	0.0336	------	5.617e-08	2.92857e-05			EGFLAM;EGFLAM;EGFLAM;EGFLAM	NM_152403;NM_182801;NM_182798;NM_182799	Body;5'UTR;Body;Body
cg06495233	5	38671111	0.0815	0.0183	++++++	8.366e-06	0.00102783
cg21245816	5	43044675	0.09	0.0216	++++++	3.05e-05	0.00251649			LOC153684	NR_015447	Body	chr5:43042107-43043477	S_Shore
cg11391732	5	53751919	0.0942	0.0253	++++++	0.0002019	0.00942325			HSPB3	NM_006308	1stExon
cg07451803	5	53927032	-0.0624	0.0157	------	6.897e-05	0.00448294
cg22421804	5	54100067	0.1218	0.0234	++++++	1.941e-07	7.21814e-05
cg01026796	5	54602543	0.0772	0.0201	++++++	0.0001212	0.00664287			DHX29;SKIV2L2	NM_019030;NM_015360	Body;TSS1500	chr5:54603209-54603904	N_Shore
cg21620078	5	55307817	0.0757	0.0189	++++++	6.315e-05	0.00419598
cg19678610	5	55529375	0.0885	0.0203	++++++	1.278e-05	0.00137692	rs76412333		ANKRD55	NM_024669	TSS200
cg02402882	5	56620429	0.0758	0.0153	++++++	6.956e-07	0.000176673
cg22633111	5	56989399	0.0986	0.0235	++++++	2.732e-05	0.00232817
cg12942552	5	57749839	0.1174	0.0211	++++++	2.603e-08	1.68794e-05			PLK2	NM_006622	3'UTR
cg18804667	5	58883392	0.1137	0.03	++++++	0.0001534	0.00779614			PDE4D;PDE4D;PDE4D	NM_001165899;NM_006203;NM_001104631	Body;TSS1500;Body
cg27101034	5	60137757	0.0781	0.0207	++++++	0.0001677	0.00827366			ELOVL7;ELOVL7	NM_024930;NM_001104558	5'UTR;5'UTR	chr5:60139359-60140155	N_Shore
cg02488338	5	63798214	0.0659	0.0167	++++++	7.619e-05	0.00479662						chr5:63801781-63802605	N_Shelf
cg16630369	5	66307391	-0.0694	0.0177	------	8.874e-05	0.00534365			MAST4;MAST4	NM_015183;NM_001164664	Body;Body
cg25008444	5	67586258	0.1614	0.0305	++++++	1.195e-07	5.08138e-05			PIK3R1;PIK3R1;PIK3R1	NM_181523;NM_181504;NM_181524	Body;TSS1500;Body	chr5:67584213-67584451	S_Shore
cg22462657	5	68326727	0.0939	0.0203	++++++	3.645e-06	0.000570841
cg22517388	5	71014918	0.0545	0.0132	++++++	3.592e-05	0.00282657			CARTPT	NM_004291	TSS200	chr5:71014917-71015715	Island
cg04243968	5	71455811	0.1281	0.0202	++++++	2.465e-10	6.20007e-07			MAP1B	NM_005909	Body
cg02073775	5	71478626	0.0886	0.0211	++++++	2.589e-05	0.00224035			MAP1B	NM_005909	Body
cg27296759	5	71503901	0.0963	0.0204	++++++	2.279e-06	0.000410156			MAP1B	NM_005909	3'UTR
cg02279181	5	71957579	0.1086	0.0247	++++++	1.077e-05	0.0012189		rs34598024
cg06647928	5	73612203	0.0764	0.017	++++++	6.721e-06	0.000877143		rs34895652
cg08250738	5	73772012	0.1318	0.0218	++++++	1.471e-09	2.13395e-06
cg02577092	5	73778483	0.101	0.0259	++++++	9.53e-05	0.00559378
cg01303236	5	73934842	0.0683	0.016	++++++	2.079e-05	0.00193978			ENC1	NM_003633	5'UTR	chr5:73935725-73937551	N_Shore
cg11743470	5	74327277	0.1094	0.02	++++++	4.376e-08	2.4542e-05			GCNT4	NM_016591	TSS1500	chr5:74330736-74330954	N_Shelf
cg11926485	5	74346260	0.0683	0.0174	++++++	8.949e-05	0.00537867						chr5:74348241-74349681	N_Shore
cg11212234	5	74353351	0.0771	0.0184	++++++	2.837e-05	0.0023926						chr5:74348241-74349681	S_Shelf
cg26951839	5	77801011	0.0922	0.0207	++++++	8.562e-06	0.00104149			LHFPL2	NM_005779	Body
cg06759890	5	77806538	-0.1019	0.0176	------	7.411e-09	6.99017e-06			LHFPL2	NM_005779	5'UTR	chr5:77805753-77806313	S_Shore
cg15197065	5	78985562	0.108	0.0276	++++++	9.17e-05	0.00546794			CMYA5	NM_153610	TSS200							X
cg04154027	5	78985588	0.1677	0.0362	++++++	3.63e-06	0.00056945			CMYA5	NM_153610	TSS200							X
cg23279355	5	78985592	0.1509	0.0381	++++++	7.374e-05	0.0046915			CMYA5	NM_153610	TSS200							X
cg22172610	5	79141661	0.0636	0.0165	++++++	0.000114	0.00635996	rs17407068
cg18645625	5	79699531	0.0882	0.0236	++++++	0.0001844	0.00885033		rs77344911				chr5:79703436-79704444	N_Shelf
cg26416971	5	80529100	-0.0599	0.0149	------	5.877e-05	0.00399254			RNU5E;RNU5D;CKMT2;CKMT2;CKMT2	NR_002754;NR_002755;NM_001825;NM_001099735;NM_001099736	Body;Body;TSS200;TSS200;TSS200							X
cg11323506	5	80529135	-0.0699	0.0153	------	4.921e-06	0.000706186			RNU5E;RNU5D;CKMT2;CKMT2;CKMT2	NR_002754;NR_002755;NM_001825;NM_001099735;NM_001099736	Body;Body;TSS200;TSS200;TSS200							X
cg23425533	5	80529187	-0.0876	0.017	------	2.533e-07	8.61666e-05			RNU5E;RNU5D;CKMT2;CKMT2;CKMT2;CKMT2;CKMT2;CKMT2	NR_002754;NR_002755;NM_001099736;NM_001099736;NM_001099735;NM_001099735;NM_001825;NM_001825	Body;Body;1stExon;5'UTR;1stExon;5'UTR;5'UTR;1stExon
cg10978355	5	80529340	-0.0886	0.0194	------	4.935e-06	0.000707461			RNU5E;RNU5D;CKMT2;CKMT2;CKMT2	NR_002754;NR_002755;NM_001099736;NM_001099735;NM_001825	Body;Body;5'UTR;5'UTR;5'UTR
cg22565961	5	81017303	-0.072	0.019	------	0.0001487	0.00762639			SSBP2	NM_012446	Body
cg05905586	5	81048305	0.1129	0.0263	++++++	1.735e-05	0.00170628			SSBP2	NM_012446	TSS1500	chr5:81045904-81047849	S_Shore					X
cg05714396	5	81048495	0.1227	0.0235	++++++	1.728e-07	6.65024e-05			SSBP2	NM_012446	TSS1500	chr5:81045904-81047849	S_Shore					X
cg24012683	5	82228556	0.105	0.0244	++++++	1.633e-05	0.00163149
cg12826247	5	82262468	0.0713	0.0164	++++++	1.347e-05	0.001429
cg11284959	5	86205515	0.1117	0.0182	++++++	8.498e-10	1.47565e-06
cg27584762	5	86709126	0.0706	0.0191	++++++	0.0002132	0.00975752			CCNH	NM_001239	TSS1500	chr5:86708296-86708878	S_Shore
cg10635396	5	87049504	0.0901	0.0208	++++++	1.539e-05	0.00156777
cg11930114	5	87972127	0.0731	0.0184	++++++	7.241e-05	0.00463611			LOC645323;LOC645323	NR_024383;NR_015436	Body;Body	chr5:87973951-87974294	N_Shore
cg07219649	5	88027558	0.1019	0.0196	++++++	1.875e-07	7.06128e-05			MEF2C;MEF2C	NM_001131005;NM_002397	Body;Body
cg09077862	5	88244686	0.087	0.0211	++++++	3.712e-05	0.00288868
cg05211068	5	90575141	0.0955	0.024	++++++	7.134e-05	0.00459239						chr5:90576347-90576629	N_Shore
cg06778183	5	94129156	0.0739	0.019	++++++	0.0001025	0.00588368	rs7712065		MCTP1;MCTP1	NM_024717;NM_001002796	Body;Body
cg16396866	5	94616672	0.0645	0.016	++++++	5.837e-05	0.00397317			MCTP1	NM_024717	Body	chr5:94619459-94621121	N_Shelf
cg00335744	5	95298673	0.0767	0.0181	++++++	2.249e-05	0.00203792			ELL2	NM_012081	TSS1500	chr5:95296368-95297438	S_Shore
cg12893374	5	95555970	0.0852	0.0205	++++++	3.196e-05	0.00260792		rs75742527
cg06685875	5	95744021	0.0732	0.0194	++++++	0.000165	0.00818619			PCSK1	NM_000439	Body
cg25583619	5	96218069	0.101	0.0218	++++++	3.431e-06	0.000545303			ERAP2;ERAP2	NM_001130140;NM_022350	Body;Body
cg24736734	5	102114455	0.09	0.0162	++++++	2.537e-08	1.66071e-05
cg20131596	5	102201128	0.0906	0.0155	++++++	5.01e-09	5.35883e-06			PAM;PAM;PAM;PAM	NM_138821;NM_000919;NM_138766;NM_138822	TSS1500;TSS1500;TSS1500;TSS1500	chr5:102201583-102201912	N_Shore
cg23021168	5	102201137	0.0775	0.0161	++++++	1.477e-06	0.000301069			PAM;PAM;PAM;PAM	NM_138821;NM_000919;NM_138766;NM_138822	TSS1500;TSS1500;TSS1500;TSS1500	chr5:102201583-102201912	N_Shore
cg16634055	5	106709289	0.0838	0.022	++++++	0.0001408	0.00734005
cg25652953	5	106713261	0.087	0.0225	++++++	0.0001098	0.00618803			EFNA5	NM_001962	3'UTR
cg01240931	5	112074043	0.0926	0.0232	++++++	6.442e-05	0.00425721			APC;APC;APC	NM_000038;NM_001127510;NM_001127511	5'UTR;5'UTR;5'UTR							X
cg19062099	5	113744106	0.0719	0.0194	++++++	0.0002148	0.00981451		rs55835326	KCNN2	NM_021614	Body
cg14720024	5	115697696	0.0508	0.0132	++++++	0.0001202	0.00659939						chr5:115697134-115697589	S_Shore
cg26180242	5	120115250	0.1164	0.03	++++++	0.0001043	0.00595652
cg14652902	5	123571732	0.0865	0.0214	++++++	5.492e-05	0.00380771	rs56189528
cg01579600	5	123589203	0.1205	0.025	++++++	1.469e-06	0.000299733
cg23050394	5	123599727	0.0755	0.0201	++++++	0.0001711	0.0083945
cg11917750	5	123979287	0.1261	0.0246	++++++	2.894e-07	9.44224e-05			ZNF608	NM_020747	Body
cg24650940	5	123988226	0.1017	0.0175	++++++	6.413e-09	6.353e-06			ZNF608	NM_020747	Body	chr5:123987398-123987748	S_Shore
cg15839642	5	124036927	0.1001	0.0237	++++++	2.45e-05	0.00216108			ZNF608	NM_020747	Body
cg01578442	5	124223911	0.0941	0.0181	++++++	1.896e-07	7.10812e-05	rs34995588
cg04217498	5	124532763	0.0865	0.0234	++++++	0.0002154	0.00982894
cg07157169	5	126984994	0.0606	0.0159	++++++	0.0001324	0.00704552			CTXN3;CTXN3	NM_001048252;NM_001048252	1stExon;5'UTR
cg13701109	5	128795472	0.0675	0.0173	++++++	9.882e-05	0.00573912			ADAMTS19	NM_133638	TSS1500	chr5:128795503-128797417	N_Shore					X
cg06610705	5	129244050	0.0981	0.0186	++++++	1.245e-07	5.2403e-05			CHSY3	NM_175856	Body	chr5:129239553-129241612	S_Shelf
cg17578380	5	130847962	0.1297	0.0251	++++++	2.421e-07	8.359e-05			RAPGEF6;RAPGEF6;RAPGEF6;RAPGEF6;RAPGEF6;RAPGEF6	NM_001164388;NM_001164386;NM_001164390;NM_001164389;NM_001164387;NM_016340	Body;Body;Body;Body;Body;Body
cg07630327	5	131008111	0.1085	0.0254	++++++	2.012e-05	0.00189818			FNIP1;FNIP1	NM_133372;NM_001008738	Body;Body
cg07870237	5	131348431	-0.0627	0.0148	------	2.294e-05	0.00206204			ACSL6;ACSL6	NM_015256;NM_001009185	TSS1500;TSS1500	chr5:131346892-131347776	S_Shore
cg13948857	5	131763756	-0.0586	0.015	------	9.732e-05	0.00568041			C5orf56	NM_001013717	Body
cg25404410	5	132073916	0.0808	0.0178	++++++	5.387e-06	0.000752503			KIF3A	NM_007054	TSS1500	chr5:132072695-132073429	S_Shore
cg07828169	5	132114623	0.1035	0.0217	++++++	1.796e-06	0.000343963				NM_001098813	TSS1500	chr5:132112448-132113621	S_Shore
cg06943925	5	132145434	0.0849	0.0213	++++++	6.638e-05	0.00435621						chr5:132148854-132150918	N_Shelf					X
cg26717066	5	132581310	0.0839	0.0188	++++++	7.726e-06	0.000967826			FSTL4	NM_015082	Body
cg08705647	5	132608124	-0.1234	0.0207	------	2.685e-09	3.3973e-06			FSTL4	NM_015082	Body
cg11328455	5	132763296	0.0723	0.0189	++++++	0.0001276	0.00687918	rs75310044	rs35731356	MIR1289-2;FSTL4	NR_031621;NM_015082	Body;Body
cg14711145	5	133710015	0.0755	0.0197	++++++	0.0001259	0.00682209			UBE2B	NM_003337	Body	chr5:133707020-133707892	S_Shelf
cg09101941	5	133775258	0.0732	0.0195	++++++	0.0001715	0.00840717
cg05476182	5	133913122	0.0611	0.0159	++++++	0.0001174	0.00649204			PHF15	NM_015288	Body
cg10785340	5	134715577	0.0665	0.0163	++++++	4.391e-05	0.00326583			H2AFY;H2AFY;H2AFY;H2AFY	NM_004893;NM_001040158;NM_138610;NM_138609	Body;Body;Body;Body
cg01952185	5	134813213	0.071	0.0155	++++++	4.433e-06	0.000657998
cg11429111	5	134813329	0.0733	0.0173	++++++	2.183e-05	0.00199951
cg16104139	5	134829480	-0.0613	0.013	------	2.525e-06	0.000438641						chr5:134827285-134827644	S_Shore
cg26620710	5	134880436	-0.0757	0.0187	------	4.933e-05	0.00353648						chr5:134879443-134879819	S_Shore
cg04956382	5	137203640	0.0681	0.0178	++++++	0.0001324	0.00704552			MYOT;MYOT;MYOT;MYOT	NM_006790;NM_006790;NM_001135940;NM_001135940	1stExon;5'UTR;1stExon;5'UTR
cg24061122	5	137672901	0.0949	0.021	++++++	6.149e-06	0.000826268			FAM53C;FAM53C	NM_016605;NM_001135647	TSS1500;TSS1500	chr5:137673380-137674328	N_Shore
cg25388800	5	137990243	0.0815	0.0173	++++++	2.605e-06	0.00044914
cg02603307	5	138242149	0.1136	0.0217	++++++	1.699e-07	6.56527e-05			CTNNA1	NM_001903	Body
cg13985234	5	138582143	0.0534	0.0123	++++++	1.379e-05	0.0014544
cg17264541	5	138743684	0.0983	0.019	++++++	2.23e-07	7.93401e-05						chr5:138739492-138739912	S_Shelf
cg05187549	5	138904075	-0.0986	0.0185	------	9.245e-08	4.25839e-05
cg07354506	5	139048148	-0.1334	0.0255	------	1.621e-07	6.34062e-05			CXXC5	NM_016463	5'UTR	chr5:139047905-139048235	Island
cg02478589	5	139082468	0.0929	0.0177	++++++	1.577e-07	6.20359e-05						chr5:139081001-139081202	S_Shore
cg25643229	5	139120209	0.0683	0.0174	++++++	8.436e-05	0.00515393						chr5:139120010-139120220	Island
cg16049890	5	139123186	0.0527	0.0128	++++++	3.741e-05	0.00290324						chr5:139125902-139127711	N_Shelf
cg22183049	5	139143972	0.0935	0.0239	++++++	9.278e-05	0.00550274						chr5:139143965-139144177	Island
cg11953913	5	139562873	-0.0904	0.0171	------	1.263e-07	5.28391e-05			C5orf32	NM_032412	5'UTR
cg00078221	5	139927754	-0.1139	0.0206	------	3.426e-08	2.06244e-05			EIF4EBP3;ANKHD1-EIF4EBP3	NM_003732;NM_020690	Body;Body	chr5:139927157-139927491	S_Shore
cg18447299	5	140894884	-0.0741	0.0173	------	1.789e-05	0.00174451			DIAPH1;DIAPH1	NM_005219;NM_001079812	3'UTR;3'UTR	chr5:140892913-140893189	S_Shore
cg04640139	5	140997407	0.0961	0.0208	++++++	3.812e-06	0.000591195			DIAPH1;DIAPH1	NM_001079812;NM_005219	Body;Body	chr5:140998077-140998875	N_Shore
cg04550712	5	141223411	0.0911	0.0185	++++++	8.562e-07	0.000204805
cg18036140	5	141228991	-0.0907	0.0204	------	8.977e-06	0.00107659						chr5:141228930-141230084	Island
cg08759742	5	141292953	0.1098	0.0222	++++++	7.787e-07	0.000192364						chr5:141293784-141294049	N_Shore
cg12845808	5	141338604	0.0858	0.0166	++++++	2.197e-07	7.88421e-05			PCDH12;PCDH12	NM_016580;NM_016580	1stExon;5'UTR
cg02106466	5	141339777	0.0861	0.0208	++++++	3.356e-05	0.00270001			PCDH12	NM_016580	TSS1500
cg06866033	5	141391951	0.1064	0.0245	++++++	1.439e-05	0.00149939			GNPDA1	NM_005471	5'UTR	chr5:141392360-141392587	N_Shore
cg00542992	5	141595654	-0.1079	0.0221	------	1.111e-06	0.000246394
cg10588276	5	142228102	0.1152	0.0208	++++++	2.868e-08	1.81545e-05			ARHGAP26;ARHGAP26	NM_015071;NM_001135608	Body;Body
cg27576971	5	143093639	0.0946	0.0188	++++++	5.067e-07	0.000140286
cg18586212	5	146218708	0.1124	0.0219	++++++	2.775e-07	9.21997e-05			PPP2R2B;PPP2R2B;PPP2R2B;PPP2R2B;PPP2R2B;PPP2R2B;PPP2R2B	NM_181674;NM_001127381;NM_181677;NM_181676;NM_181675;NM_004576;NM_181678	Body;Body;Body;Body;Body;Body;Body
cg02760293	5	146258785	0.0843	0.0209	++++++	5.57e-05	0.00384311			PPP2R2B;PPP2R2B;PPP2R2B;PPP2R2B;PPP2R2B;PPP2R2B;PPP2R2B	NM_181674;NM_181677;NM_181678;NM_181675;NM_181676;NM_004576;NM_001127381	5'UTR;Body;5'UTR;TSS1500;Body;TSS1500;TSS1500	chr5:146257346-146258575	S_Shore
cg04833034	5	146832182	0.0693	0.0181	++++++	0.0001266	0.00684394			DPYSL3	NM_001387	Body	chr5:146832560-146833938	N_Shore
cg09714615	5	148033068	0.0869	0.0216	++++++	5.918e-05	0.00400924			HTR4;HTR4;HTR4;HTR4;HTR4;HTR4;HTR4	NM_000870;NM_001040172;NM_001040171;NM_001040169;NM_199453;NM_001040174;NM_001040173	5'UTR;5'UTR;5'UTR;5'UTR;5'UTR;5'UTR;5'UTR	chr5:148033472-148034080	N_Shore
cg19500607	5	148034319	0.0827	0.0174	++++++	2.135e-06	0.000390162			HTR4;HTR4;HTR4;HTR4;HTR4;HTR4;HTR4	NM_000870;NM_001040172;NM_001040174;NM_001040173;NM_001040169;NM_001040171;NM_199453	TSS1500;TSS1500;TSS1500;TSS1500;TSS1500;TSS1500;TSS1500	chr5:148033472-148034080	S_Shore
cg26474043	5	148442857	0.0918	0.0183	++++++	5.049e-07	0.000139881			SH3TC2	NM_024577	TSS200
cg00966557	5	149219027	0.0565	0.0151	++++++	0.0001867	0.00891945			PPARGC1B	NM_133263	Body
cg06024557	5	149432002	0.0844	0.0199	++++++	2.187e-05	0.00200185			HMGXB3	NM_014983	3'UTR
cg09892454	5	149433536	0.1168	0.0265	++++++	1.051e-05	0.00119896			CSF1R	NM_005211	3'UTR
cg14051336	5	149515317	-0.1038	0.0164	------	2.39e-10	6.20007e-07	rs66522314		PDGFRB	NM_002609	Body	chr5:149512300-149512530	S_Shelf
cg04117986	5	149517768	-0.0782	0.0175	------	8.194e-06	0.00101131			PDGFRB	NM_002609	5'UTR
cg25132276	5	149546087	0.1073	0.0261	++++++	4.028e-05	0.00306281			CDX1	NM_001804	TSS1500	chr5:149546027-149546988	Island					X
cg17512474	5	149546335	0.1117	0.0286	++++++	9.344e-05	0.00551838			CDX1	NM_001804	TSS200	chr5:149546027-149546988	Island					X
cg24460144	5	149569880	0.0736	0.0142	++++++	2.392e-07	8.32463e-05			SLC6A7;SLC6A7	NM_014228;NM_014228	5'UTR;1stExon	chr5:149569592-149569945	Island
cg11201401	5	149569938	0.068	0.0164	++++++	3.279e-05	0.00265373			SLC6A7	NM_014228	Body	chr5:149569592-149569945	Island
cg02414785	5	149570702	0.061	0.0158	++++++	0.0001164	0.00645825			SLC6A7	NM_014228	Body	chr5:149569592-149569945	S_Shore
cg20710697	5	149601938	0.0639	0.0167	++++++	0.0001307	0.00698821			CAMK2A;CAMK2A	NM_171825;NM_015981	3'UTR;3'UTR
cg19769715	5	149636363	0.082	0.0182	++++++	6.933e-06	0.000897473			CAMK2A;CAMK2A	NM_015981;NM_171825	Body;Body
cg01604883	5	149674905	0.1144	0.0189	++++++	1.422e-09	2.08534e-06						chr5:149676978-149677751	N_Shelf
cg16546703	5	149682795	-0.0548	0.0147	------	0.0001889	0.00899247			ARSI	NM_001012301	TSS1500	chr5:149681702-149682601	S_Shore
cg26504529	5	149999033	0.0933	0.0198	++++++	2.418e-06	0.000426827	rs79017989		SYNPO;SYNPO	NM_001166208;NM_001166209	Body;Body
cg07433178	5	149999249	0.0508	0.0137	++++++	0.0001993	0.00934288			SYNPO;SYNPO	NM_001166208;NM_001166209	Body;Body
cg15599668	5	150005953	0.1068	0.0176	++++++	1.295e-09	1.97474e-06	rs80179123		SYNPO;SYNPO	NM_001166208;NM_001166209	Body;Body	chr5:150004670-150004984	S_Shore
cg27039501	5	150029215	0.1387	0.0263	++++++	1.408e-07	5.72883e-05			SYNPO;SYNPO;SYNPO;SYNPO	NM_001166208;NM_001109974;NM_007286;NM_001166209	Body;Body;Body;Body	chr5:150028945-150029457	Island
cg25306198	5	150131024	0.0879	0.023	++++++	0.0001286	0.00691154			DCTN4;DCTN4;DCTN4	NM_001135644;NM_016221;NM_001135643	Body;Body;Body
cg16521454	5	150158951	-0.0581	0.0153	------	0.0001458	0.00752602	rs72806000		C5orf62	NM_032947	Body	chr5:150158223-150158654	S_Shore						X
cg22178392	5	150459690	0.0892	0.0157	++++++	1.442e-08	1.10009e-05			TNIP1	NM_006058	5'UTR	chr5:150460086-150460864	N_Shore
cg25658464	5	150861640	0.0919	0.0223	++++++	3.686e-05	0.00287732			SLC36A1	NM_078483	Body
cg23146663	5	151066662	0.0952	0.0203	++++++	2.691e-06	0.000459213			SPARC	NM_003118	TSS200
cg25913233	5	151066683	0.0779	0.0183	++++++	2.08e-05	0.00194028			SPARC	NM_003118	TSS200
cg22116670	5	151066730	0.0867	0.0204	++++++	2.098e-05	0.001954			SPARC	NM_003118	TSS1500
cg21146273	5	152869193	0.1053	0.0249	++++++	2.387e-05	0.00212129			GRIA1;GRIA1	NM_000827;NM_001114183	TSS1500;TSS1500
cg16281600	5	152869431	0.074	0.0162	++++++	5.092e-06	0.000723401			GRIA1;GRIA1	NM_000827;NM_001114183	TSS1500;TSS1500
cg27633096	5	154245989	0.0876	0.0178	++++++	8.018e-07	0.000196276			CNOT8	NM_004779	Body
cg08295410	5	156990663	0.0784	0.0155	++++++	4.197e-07	0.000124238			ADAM19	NM_033274	Body
cg22586996	5	158523907	0.0906	0.024	++++++	0.0001656	0.00820321			EBF1	NM_024007	Body	chr5:158523906-158524598	Island					X
cg18043514	5	158531132	0.0767	0.0162	++++++	2.161e-06	0.000393699						chr5:158531375-158531648	N_Shore
cg13913407	5	159797918	0.0409	0.011	++++++	0.0001972	0.00928112			C1QTNF2	NM_031908	TSS1500	chr5:159797388-159797697	S_Shore
cg01069159	5	161275865	0.097	0.0226	++++++	1.782e-05	0.00173931			GABRA1;GABRA1;GABRA1;GABRA1;GABRA1	NM_001127643;NM_000806;NM_001127644;NM_001127646;NM_001127645	5'UTR;5'UTR;5'UTR;TSS200;5'UTR
cg16658460	5	166711687	0.1177	0.019	++++++	6.376e-10	1.23651e-06			ODZ2	NM_001122679	TSS200
cg16190746	5	167000745	0.0953	0.0232	++++++	4.101e-05	0.0031007			ODZ2	NM_001122679	Body
cg24180759	5	167551234	0.0811	0.0168	++++++	1.328e-06	0.000280621			ODZ2	NM_001122679	Body
cg07569575	5	168691938	0.1022	0.0233	++++++	1.214e-05	0.00133112			SLIT3;MIR585	NM_003062;NR_030311	Body;TSS1500
cg25076039	5	169128937	0.0912	0.0219	++++++	3.119e-05	0.00255968	rs2161404		DOCK2	NM_004946	Body
cg18932278	5	169407941	0.0895	0.0209	++++++	1.841e-05	0.00178223			FAM196B;DOCK2	NM_001129891;NM_004946	TSS200;Body
cg19523338	5	169535704	0.0674	0.016	++++++	2.58e-05	0.00223723			FOXI1;FOXI1	NM_144769;NM_012188	3'UTR;3'UTR	chr5:169533080-169533534	S_Shelf
cg00224471	5	169918864	-0.0927	0.0209	------	9.414e-06	0.00111309			KCNIP1	NM_001034838	Body
cg04731624	5	171067585	-0.084	0.0165	------	3.821e-07	0.000116344
cg01753263	5	171879957	0.1256	0.0165	++++++	3.02e-14	5.19599e-10			SH3PXD2B	NM_001017995	Body	chr5:171881182-171881547	N_Shore					X
cg18111129	5	171960310	0.1373	0.0245	++++++	2.222e-08	1.51672e-05		rs79467241
cg16186131	5	172030484	0.0922	0.0175	++++++	1.307e-07	5.40264e-05
cg08853304	5	172030548	0.0896	0.0165	++++++	6.112e-08	3.08585e-05
cg17924225	5	172030564	0.0821	0.0161	++++++	3.222e-07	0.000102309
cg12355887	5	172305927	-0.0664	0.0159	------	3.011e-05	0.00249722			ERGIC1	NM_001031711	Body
cg24699021	5	172305986	-0.0611	0.0154	------	7.129e-05	0.0045906			ERGIC1	NM_001031711	Body
cg17038235	5	172370524	0.0647	0.0144	++++++	6.998e-06	0.000904477			ERGIC1	NM_001031711	Body
cg03032025	5	173316748	0.114	0.0268	++++++	2.038e-05	0.00191314			CPEB4	NM_030627	1stExon	chr5:173314931-173315979	S_Shore
cg18757087	5	173317332	0.1788	0.0299	++++++	2.375e-09	3.10934e-06			CPEB4	NM_030627	1stExon	chr5:173314931-173315979	S_Shore					X
cg06889108	5	173317342	0.1711	0.0302	++++++	1.483e-08	1.12107e-05			CPEB4	NM_030627	1stExon	chr5:173314931-173315979	S_Shore					X
cg09828010	5	173533377	0.0922	0.021	++++++	1.167e-05	0.00129291			HMP19	NM_015980	Body
cg23148467	5	174150813	0.0784	0.0212	++++++	0.0002136	0.00977367			MSX2	NM_002449	TSS1500	chr5:174151478-174152364	N_Shore
cg19590445	5	174155345	0.1052	0.0253	++++++	3.174e-05	0.00259507			MSX2	NM_002449	Body	chr5:174158680-174159729	N_Shelf
cg17747551	5	174944792	0.1053	0.0193	++++++	5.23e-08	2.79561e-05			SFXN1	NM_022754	Body
cg17405853	5	175084085	0.0677	0.0163	++++++	3.5e-05	0.00277363			HRH2	NM_001131055	TSS1500	chr5:175085004-175085756	N_Shore
cg11131902	5	175084710	0.0742	0.0194	++++++	0.0001283	0.00689989			HRH2	NM_001131055	TSS1500	chr5:175085004-175085756	N_Shore
cg17200850	5	175107097	0.1054	0.0211	++++++	5.727e-07	0.000154037			HRH2;HRH2	NM_001131055;NM_022304	5'UTR;TSS1500
cg15622912	5	175225021	0.059	0.015	++++++	8.19e-05	0.00504373			CPLX2	NM_006650	5'UTR	chr5:175223609-175224679	S_Shore
cg01284438	5	175250977	0.1031	0.0179	++++++	8.788e-09	7.92859e-06			CPLX2	NM_006650	5'UTR
cg08670383	5	175257943	0.1112	0.0213	++++++	1.82e-07	6.90427e-05			CPLX2	NM_006650	5'UTR
cg12152193	5	175954583	0.082	0.021	++++++	9.725e-05	0.00567734		rs59065142	RNF44	NM_014901	3'UTR
cg19416326	5	175955353	-0.0812	0.0184	------	1.061e-05	0.00120672			RNF44	NM_014901	3'UTR
cg26405376	5	175961105	-0.0799	0.0129	------	6.135e-10	1.21883e-06			RNF44	NM_014901	5'UTR	chr5:175963498-175965116	N_Shelf
cg17805072	5	176033790	0.0716	0.018	++++++	6.789e-05	0.0044287	rs73332105		GPRIN1	NM_052899	5'UTR	chr5:176036458-176037557	N_Shelf
cg06904667	5	176160570	0.0854	0.0176	++++++	1.245e-06	0.000268552		rs72811241
cg24575624	5	176241161	0.1118	0.0214	++++++	1.84e-07	6.97377e-05			UNC5A	NM_133369	Body	chr5:176244559-176245284	N_Shelf
cg24600724	5	176289552	0.0544	0.014	++++++	9.767e-05	0.00569465			UNC5A	NM_133369	Body
cg24886356	5	176300261	0.08	0.0178	++++++	7.025e-06	0.000907119			UNC5A	NM_133369	Body	chr5:176296541-176296933	S_Shelf
cg25429640	5	176302913	0.0667	0.017	++++++	9.042e-05	0.00542043			UNC5A	NM_133369	Body	chr5:176304965-176305166	N_Shelf
cg25461508	5	176784715	0.0712	0.0149	++++++	1.884e-06	0.000355889			RGS14	NM_006480	TSS200
cg17654660	5	176784965	0.0354	0.0093	++++++	0.0001486	0.00762503			RGS14;RGS14	NM_006480;NM_006480	5'UTR;1stExon
cg01348086	5	176785296	0.0617	0.0137	++++++	6.476e-06	0.000854032			RGS14	NM_006480	Body
cg04160694	5	176886312	0.0814	0.0169	++++++	1.377e-06	0.000288333			DBN1;DBN1	NM_080881;NM_004395	Body;Body	chr5:176881221-176883117	S_Shelf
cg17037976	5	176917390	0.0711	0.0155	++++++	4.767e-06	0.000689523			PDLIM7;PDLIM7;PDLIM7	NM_005451;NM_213636;NM_203352	Body;3'UTR;Body	chr5:176918574-176919659	N_Shore
cg21410283	5	176918593	0.0628	0.0158	++++++	6.934e-05	0.00450135	rs35317177		PDLIM7;PDLIM7;PDLIM7	NM_005451;NM_213636;NM_203352	Body;Body;Body	chr5:176918574-176919659	Island					X
cg01634213	5	176982179	0.0851	0.0206	++++++	3.553e-05	0.00280279			FAM193B;FAM193B	NR_024019;NM_019057	TSS1500;TSS1500	chr5:176980789-176981789	S_Shore
cg20559537	5	177539937	0.0785	0.021	++++++	0.0001833	0.0088118			N4BP3	NM_015111	TSS1500	chr5:177540207-177541234	N_Shore
cg11264947	5	177980944	0.0648	0.0154	++++++	2.459e-05	0.00216809			COL23A1	NM_173465	Body
cg23513686	5	178208550	0.0711	0.0181	++++++	9.015e-05	0.00540972
cg12865675	5	179156985	0.0885	0.0185	++++++	1.73e-06	0.00033566	rs12054833		CANX;CANX	NM_001746;NM_001024649	3'UTR;3'UTR	chr5:179159467-179160534	N_Shelf
cg11964461	5	179606623	0.1059	0.0165	++++++	1.474e-10	4.30797e-07			RASGEF1C	NM_175062	5'UTR
cg14314729	5	179815975	-0.0805	0.0165	------	1.112e-06	0.000246394						chr5:179816662-179817005	N_Shore
cg16049690	5	180486679	-0.0952	0.0244	------	9.288e-05	0.00550274			BTNL9	NM_152547	Body	chr5:180486154-180486892	Island
cg17645074	6	474500	0.0734	0.0186	++++++	7.914e-05	0.0049264
cg21084119	6	625381	-0.1457	0.0334	------	1.278e-05	0.00137692			EXOC2	NM_018303	Body
cg21690793	6	792658	0.0897	0.0222	++++++	5.458e-05	0.0037974
cg23580626	6	792722	0.0819	0.0214	++++++	0.0001255	0.0068102
cg18010085	6	1297024	0.0922	0.0182	++++++	4.287e-07	0.000125793
cg09046168	6	2891973	0.1205	0.0245	++++++	8.443e-07	0.000202659			SERPINB9	NM_004155	Body	chr6:2891929-2892182	Island
cg22376758	6	2892050	0.0965	0.021	++++++	4.478e-06	0.000661513			SERPINB9	NM_004155	Body	chr6:2891929-2892182	Island
cg10863922	6	2892150	0.1098	0.0235	++++++	2.91e-06	0.000486777			SERPINB9	NM_004155	Body	chr6:2891929-2892182	Island
cg01345354	6	2892152	0.1257	0.0229	++++++	4.027e-08	2.32767e-05			SERPINB9	NM_004155	Body	chr6:2891929-2892182	Island
cg24815973	6	3140901	0.0915	0.0201	++++++	5.35e-06	0.000749099			BPHL;BPHL;BPHL;BPHL	NR_026648;NM_004332;NR_026650;NR_026649	Body;Body;Body;Body	chr6:3140555-3140785	S_Shore
cg20410114	6	3160502	0.0701	0.0179	++++++	9.03e-05	0.00541559						chr6:3162832-3163523	N_Shelf
cg10475489	6	3269808	0.108	0.0246	++++++	1.14e-05	0.00127182	rs8790		SLC22A23;SLC22A23	NM_015482;NM_021945	3'UTR;3'UTR
cg03657281	6	3270030	0.109	0.0265	++++++	3.85e-05	0.00296935	rs3813488		SLC22A23;SLC22A23	NM_015482;NM_021945	3'UTR;3'UTR
cg16887070	6	3324467	0.0622	0.0165	++++++	0.0001632	0.00813384			SLC22A23;SLC22A23	NM_021945;NM_015482	Body;Body
cg10091752	6	3455459	0.1426	0.0281	++++++	3.948e-07	0.000118963			SLC22A23	NM_015482	Body	chr6:3456061-3457963	N_Shore
cg13318241	6	3455537	0.1541	0.0281	++++++	4.085e-08	2.35791e-05			SLC22A23	NM_015482	Body	chr6:3456061-3457963	N_Shore
cg09911316	6	3610600	0.1009	0.0175	++++++	7.399e-09	6.99017e-06
cg03330552	6	3849028	0.0746	0.0172	++++++	1.368e-05	0.00144574			FAM50B	NM_012135	TSS1500	chr6:3849271-3851048	N_Shore
cg17283752	6	4909143	0.1163	0.0254	++++++	4.565e-06	0.000668741			CDYL;CDYL;CDYL;CDYL	NM_004824;NR_026590;NM_001143971;NM_001143970	Body;Body;Body;Body
cg14723921	6	5969260	-0.0523	0.0141	------	0.0001967	0.00926284
cg20731340	6	6614072	0.0916	0.0201	++++++	4.977e-06	0.000711271			LOC285780;LY86	NR_026970;NM_004271	Body;Body
cg18201198	6	6623578	0.1002	0.0209	++++++	1.611e-06	0.000319593			LOC285780;LY86	NR_026970;NM_004271	TSS1500;Body
cg07601536	6	7248983	-0.0644	0.0134	------	1.645e-06	0.000323554			RREB1;RREB1;RREB1;RREB1	NM_001003698;NM_001003700;NM_001168344;NM_001003699	Body;Body;Body;Body	chr6:7246665-7247572	S_Shore
cg14267151	6	8066098	0.0855	0.0203	++++++	2.572e-05	0.00223436			MUTED	NM_201280	TSS1500	chr6:8064046-8064765	S_Shore
cg06134678	6	9139720	0.0938	0.0237	++++++	7.82e-05	0.00488473
cg21690760	6	9842702	-0.0781	0.0185	------	2.408e-05	0.0021331	rs80348934
cg12695465	6	10556147	0.2112	0.0303	++++++	3.018e-12	1.92695e-08	rs56342502	rs55736740	GCNT2;GCNT2;GCNT2	NM_001491;NM_001491;NM_145649	5'UTR;1stExon;Body							X
cg07264048	6	10556326	0.1699	0.0236	++++++	6.479e-13	6.55825e-09	rs56406435	rs55775119	GCNT2;GCNT2;GCNT2	NM_001491;NM_001491;NM_145649	5'UTR;1stExon;Body							X
cg08027484	6	10556523	0.2033	0.0331	++++++	8.128e-10	1.42934e-06	rs55844309	rs56042211	GCNT2;GCNT2;GCNT2	NM_001491;NM_001491;NM_145649	5'UTR;1stExon;Body							X
cg15972264	6	11279680	0.1714	0.0417	++++++	3.948e-05	0.00302344			NEDD9	NM_001142393	Body
cg03217471	6	11687689	0.0809	0.0216	++++++	0.000178	0.00862193
cg16533359	6	11710597	0.1055	0.0198	++++++	9.663e-08	4.41176e-05
cg19252245	6	11816198	0.0811	0.0216	++++++	0.0001734	0.00847328
cg04174651	6	11850038	0.0668	0.0152	++++++	1.168e-05	0.00129298
cg03309393	6	12491383	0.0853	0.0202	++++++	2.492e-05	0.00218882
cg00846554	6	12748001	0.0809	0.0178	++++++	5.679e-06	0.000778616			PHACTR1	NM_030948	Body	chr6:12749877-12750499	N_Shore
cg27365342	6	12881417	0.0986	0.016	++++++	7.941e-10	1.40328e-06			PHACTR1	NM_030948	Body
cg12230983	6	15439701	-0.0597	0.015	------	6.628e-05	0.00435034			JARID2	NM_004973	Body
cg15806039	6	15501269	-0.1107	0.0208	------	1.019e-07	4.57144e-05		rs78517322	JARID2	NM_004973	Body	chr6:15496804-15497336	S_Shelf
cg10975897	6	15504844	-0.0787	0.0159	------	7.511e-07	0.000187218	rs56186721		JARID2	NM_004973	Body
cg01875052	6	15521020	0.0902	0.0221	++++++	4.466e-05	0.0033009			JARID2	NM_004973	3'UTR	chr6:15517282-15517557	S_Shelf
cg11938455	6	15622032	-0.0852	0.0172	------	7.711e-07	0.000190828			DTNBP1;DTNBP1;DTNBP1	NM_183041;NM_183040;NM_032122	Body;Body;Body
cg21152351	6	16057773	0.0706	0.0176	++++++	6.187e-05	0.00413411
cg23204680	6	16352745	0.1117	0.0161	++++++	3.389e-12	2.13104e-08			ATXN1;ATXN1	NM_001128164;NM_000332	5'UTR;5'UTR
cg24067911	6	16729610	0.0742	0.0187	++++++	7.201e-05	0.00461962			ATXN1;ATXN1	NM_001128164;NM_000332	5'UTR;5'UTR
cg00464814	6	16758889	0.1022	0.0226	++++++	6.267e-06	0.000836302			ATXN1;ATXN1	NM_001128164;NM_000332	5'UTR;5'UTR	chr6:16760178-16762985	N_Shore
cg14972827	6	17045947	0.0772	0.018	++++++	1.851e-05	0.00178857
cg04876424	6	17280551	0.073	0.0165	++++++	9.442e-06	0.00111513			RBM24	NM_001143942	TSS1500	chr6:17280739-17282334	N_Shore
cg15059225	6	17312156	0.1025	0.0218	++++++	2.699e-06	0.00046001
cg22753611	6	17472892	0.0761	0.02	++++++	0.0001389	0.00727729			CAP2	NM_006366	Body
cg15414930	6	17985564	0.0796	0.0198	++++++	5.652e-05	0.00388484			KIF13A;KIF13A;KIF13A;KIF13A	NM_022113;NM_001105567;NM_001105568;NM_001105566	Body;Body;Body;Body	chr6:17987415-17988405	N_Shore
cg08751913	6	18387077	0.0647	0.0168	++++++	0.0001213	0.00664572			RNF144B	NM_182757	TSS1500	chr6:18387450-18387846	N_Shore
cg06128123	6	21846231	0.0827	0.0188	++++++	1.087e-05	0.00122687			FLJ22536	NR_015410	Body
cg22800743	6	21954586	0.1112	0.0169	++++++	4.847e-11	1.81747e-07	rs75103995		FLJ22536	NR_015410	Body
cg10558740	6	22148738	0.0893	0.0215	++++++	3.358e-05	0.00270029			FLJ22536	NR_015410	Body
cg04747539	6	22887383	0.0861	0.0228	++++++	0.0001531	0.00778757
cg21069965	6	25230306	0.0773	0.0207	++++++	0.0001897	0.00901607
cg14652095	6	26018185	0.0945	0.0178	++++++	1.171e-07	5.0153e-05			HIST1H1A	NM_005325	TSS200	chr6:26020671-26021125	N_Shelf					X
cg18278486	6	26987575	0.1068	0.0253	++++++	2.36e-05	0.00210541			LOC100270746;C6orf41	NR_026776;NR_026775	Body;Body	chr6:26987598-26988074	N_Shore
cg19747271	6	28553390	0.107	0.019	++++++	1.659e-08	1.20369e-05			SCAND3	NM_052923	Body	chr6:28554863-28555124	N_Shore
cg23534802	6	28555742	0.0787	0.0172	++++++	5.036e-06	0.000717725			SCAND3	NM_052923	TSS1500	chr6:28554863-28555124	S_Shore
cg12896170	6	28890069	0.0946	0.0201	++++++	2.423e-06	0.000426998			TRIM27	NM_006510	Body	chr6:28890951-28892013	N_Shore
cg00609961	6	28911199	0.0776	0.019	++++++	4.364e-05	0.0032504
cg20103692	6	29454672	-0.0668	0.018	------	0.0002102	0.00966713			MAS1L	NM_052967	1stExon
cg05812266	6	29595194	0.0782	0.0198	++++++	7.696e-05	0.00482835			GABBR1;GABBR1;GABBR1	NM_021904;NM_021903;NM_001470	Body;Body;Body	chr6:29595298-29595795	N_Shore					X
cg24302412	6	29595196	0.0945	0.0191	++++++	7.561e-07	0.000188238			GABBR1;GABBR1;GABBR1	NM_021904;NM_021903;NM_001470	Body;Body;Body	chr6:29595298-29595795	N_Shore					X
cg03127104	6	29599250	0.0596	0.0154	++++++	0.0001092	0.00616426			GABBR1;GABBR1	NM_021904;NM_001470	Body;Body	chr6:29600192-29600661	N_Shore
cg12991385	6	29599259	0.0618	0.0143	++++++	1.471e-05	0.00152279	rs79665842		GABBR1;GABBR1	NM_021904;NM_001470	Body;Body	chr6:29600192-29600661	N_Shore					X
cg20704602	6	29635371	0.0965	0.0222	++++++	1.388e-05	0.00146092			MOG;MOG;MOG;MOG;MOG;MOG;MOG;MOG;MOG;MOG;MOG	NM_206813;NM_001170418;NM_206814;NM_206811;NM_206810;NM_206809;NM_001170417;NM_001008229;NM_001008228;NM_206812;NM_002433	3'UTR;Body;3'UTR;Body;Body;Body;Body;Body;Body;Body;Body
cg26453130	6	30010907	0.0567	0.0153	++++++	0.0002074	0.00958189			NCRNA00171	NR_026751	Body
cg04884612	6	30231639	0.0801	0.0186	++++++	1.67e-05	0.00165807	rs3132658		HLA-L	NR_027822	Body	chr6:30227320-30228255	S_Shelf
cg16055914	6	30231887	0.087	0.0186	++++++	2.94e-06	0.000489701			HLA-L	NR_027822	Body	chr6:30227320-30228255	S_Shelf
cg13036546	6	30460576	0.0905	0.0241	++++++	0.0001749	0.0085215			HLA-E	NM_005516	3'UTR	chr6:30457369-30458175	S_Shelf
cg05235540	6	30582174	0.1223	0.0214	++++++	1.033e-08	8.71363e-06			PPP1R10	NM_002714	5'UTR	chr6:30584885-30585677	N_Shelf
cg04694022	6	30582352	0.0808	0.0208	++++++	0.0001066	0.00605538			PPP1R10	NM_002714	5'UTR	chr6:30584885-30585677	N_Shelf					X
cg25461130	6	30614081	0.0824	0.019	++++++	1.486e-05	0.00153449	rs11758851		C6orf136;C6orf136;C6orf136	NM_001161376;NM_145029;NM_001109938	TSS1500;TSS1500;TSS1500	chr6:30614721-30615643	N_Shore
cg22752886	6	30619221	0.0977	0.0212	++++++	4.169e-06	0.000631229			C6orf136;C6orf136;C6orf136	NM_001161376;NM_145029;NM_001109938	Body;Body;Body	chr6:30614721-30615643	S_Shelf
cg09703123	6	30658281	-0.0938	0.0177	------	1.202e-07	5.1007e-05			NRM	NM_007243	Body	chr6:30654392-30654934	S_Shelf
cg27214030	6	30658303	-0.108	0.0176	------	7.754e-10	1.38708e-06			NRM	NM_007243	Body	chr6:30654392-30654934	S_Shelf
cg15677364	6	30687221	0.0746	0.0166	++++++	6.901e-06	0.000895286			TUBB	NM_178014	TSS1500	chr6:30687941-30688213	N_Shore
cg15878619	6	30687373	0.0649	0.013	++++++	5.816e-07	0.000155825			TUBB	NM_178014	TSS1500	chr6:30687941-30688213	N_Shore
cg26721803	6	30690844	0.0642	0.0136	++++++	2.42e-06	0.000426827			TUBB	NM_178014	Body	chr6:30688624-30689530	S_Shore
cg16254746	6	30698843	0.0641	0.0166	++++++	0.0001075	0.00609399			FLOT1	NM_005803	Body
cg19110902	6	30698936	0.0658	0.0152	++++++	1.428e-05	0.00149092			FLOT1	NM_005803	Body
cg08180596	6	30700616	0.0657	0.0162	++++++	4.976e-05	0.00355932			FLOT1	NM_005803	Body
cg06934971	6	30700632	0.0723	0.018	++++++	6.054e-05	0.00407477			FLOT1	NM_005803	Body
cg06206827	6	30709045	0.1008	0.0182	++++++	3.146e-08	1.95703e-05			FLOT1	NM_005803	Body	chr6:30710307-30712440	N_Shore
cg13695585	6	30853014	0.0828	0.0168	++++++	8.595e-07	0.000205239			DDR1;DDR1	NM_013993;NM_001954	5'UTR;5'UTR	chr6:30852102-30852676	S_Shore
cg20955507	6	30853258	0.0744	0.0169	++++++	1.087e-05	0.00122687			DDR1;DDR1	NM_013993;NM_001954	5'UTR;5'UTR	chr6:30852102-30852676	S_Shore
cg25607383	6	30853569	0.0808	0.0153	++++++	1.164e-07	4.99563e-05			DDR1;DDR1	NM_013993;NM_001954	5'UTR;5'UTR	chr6:30852102-30852676	S_Shore
cg16215084	6	30853948	0.1878	0.0253	++++++	1.101e-13	1.47397e-09			DDR1;DDR1	NM_013993;NM_001954	5'UTR;5'UTR	chr6:30852102-30852676	S_Shore					X
cg25251478	6	30853959	0.1203	0.0193	++++++	4.826e-10	1.0324e-06			DDR1;DDR1	NM_013993;NM_001954	5'UTR;5'UTR	chr6:30852102-30852676	S_Shore					X
cg26321999	6	30854011	0.1457	0.0262	++++++	2.714e-08	1.73476e-05			DDR1;DDR1	NM_013993;NM_001954	5'UTR;5'UTR	chr6:30852102-30852676	S_Shore					X
cg09810078	6	30860265	0.1565	0.0344	++++++	5.245e-06	0.000738383			DDR1;DDR1;DDR1	NM_013993;NM_001954;NM_013994	Body;Body;Body
cg08448622	6	31026105	0.0984	0.0225	++++++	1.191e-05	0.00131423			HCG22	NR_003948	Body
cg02357491	6	31105744	0.0723	0.0188	++++++	0.0001179	0.00650928		rs35474509	PSORS1C1;PSORS1C2	NM_014068;NM_014069	Body;Body
cg09121623	6	31465344	0.0725	0.0173	++++++	2.888e-05	0.00242134			MICB	NM_005931	TSS1500	chr6:31465460-31466188	N_Shore
cg02481669	6	31496733	-0.0893	0.02	------	7.846e-06	0.000978428	rs3130054		MCCD1	NM_001011700	TSS200
cg10703453	6	31589789	0.065	0.0165	++++++	7.818e-05	0.00488422			SNORA38;BAT2	NR_002971;NM_080686	TSS1500;5'UTR	chr6:31587779-31589024	S_Shore
cg10683435	6	31600931	0.083	0.0198	++++++	2.896e-05	0.00242658		rs60734487	BAT2	NM_080686	Body	chr6:31599519-31599761	S_Shore
cg13123009	6	31681882	0.056	0.0108	++++++	2.202e-07	7.89174e-05			LY6G6E;LY6G6D;LY6G6E	NR_024541;NM_021246;NR_003673	TSS200;TSS1500;TSS200
cg11522612	6	31687637	0.0639	0.0167	++++++	0.0001333	0.00707527			LY6G6C	NM_025261	Body	chr6:31691425-31691718	N_Shelf
cg16672203	6	31744391	0.1191	0.0209	++++++	1.108e-08	9.08768e-06			C6orf27	NM_025258	Body
cg15369633	6	31744398	0.1017	0.0232	++++++	1.204e-05	0.0013233			C6orf27	NM_025258	Body
cg11191955	6	31849272	0.0635	0.0144	++++++	1.019e-05	0.00117407			EHMT2;EHMT2	NM_006709;NM_025256	Body;Body
cg03819671	6	32014003	-0.0786	0.0192	------	4.196e-05	0.003153			TNXB;TNXB	NM_032470;NM_019105	TSS200;Body
cg12286154	6	32015215	-0.0988	0.017	------	6.771e-09	6.61192e-06			TNXB;TNXB	NM_019105;NM_032470	Body;TSS1500
cg19004565	6	32086893	0.1398	0.0224	++++++	3.946e-10	8.92057e-07			ATF6B;ATF6B	NM_004381;NM_001136153	Body;Body
cg12735838	6	32086902	0.133	0.0273	++++++	1.063e-06	0.000238594			ATF6B;ATF6B	NM_004381;NM_001136153	Body;Body
cg14300347	6	32096845	-0.1118	0.0272	------	4.017e-05	0.00305724	rs35245338		ATF6B;ATF6B;FKBPL	NM_004381;NM_001136153;NM_022110	TSS1500;TSS1500;Body	chr6:32097820-32098086	N_Shore
cg27068095	6	32119016	0.0753	0.0173	++++++	1.415e-05	0.00148145			PRRT1	NM_030651	Body	chr6:32116590-32117229	S_Shore					X
cg20266593	6	32119041	0.0761	0.0198	++++++	0.0001214	0.00664944			PRRT1	NM_030651	Body	chr6:32116590-32117229	S_Shore
cg12883279	6	32120773	0.0921	0.0227	++++++	4.922e-05	0.00353165			PPT2;PRRT1;PPT2	NM_005155;NM_030651;NM_138717	TSS1500;TSS1500;TSS1500	chr6:32121829-32122529	N_Shore
cg25426302	6	32120826	0.1526	0.0294	++++++	2.052e-07	7.47027e-05			PPT2;PRRT1;PPT2	NM_005155;NM_030651;NM_138717	TSS1500;TSS1500;TSS1500	chr6:32121829-32122529	N_Shore					X
cg17113856	6	32120895	0.1218	0.024	++++++	3.671e-07	0.000113166			PPT2;PRRT1;PPT2	NM_005155;NM_030651;NM_138717	TSS1500;TSS1500;TSS1500	chr6:32121829-32122529	N_Shore					X
cg06108383	6	32120899	0.1159	0.0247	++++++	2.66e-06	0.000455985			PPT2;PRRT1;PPT2	NM_005155;NM_030651;NM_138717	TSS1500;TSS1500;TSS1500	chr6:32121829-32122529	N_Shore					X
cg02956248	6	32120901	0.1323	0.0318	++++++	3.074e-05	0.00253076			PPT2;PRRT1;PPT2	NM_005155;NM_030651;NM_138717	TSS1500;TSS1500;TSS1500	chr6:32121829-32122529	N_Shore					X
cg23359665	6	32120907	0.1137	0.0257	++++++	9.98e-06	0.00115685			PPT2;PRRT1;PPT2	NM_005155;NM_030651;NM_138717	TSS1500;TSS1500;TSS1500	chr6:32121829-32122529	N_Shore					X
cg20328456	6	32121113	0.1086	0.026	++++++	3.03e-05	0.00250447			PPT2;PPT2;PRRT1	NM_138717;NM_005155;NM_030651	TSS200;TSS1500;TSS1500	chr6:32121829-32122529	N_Shore					X
cg00110832	6	32121130	0.0734	0.0187	++++++	9.052e-05	0.00542329			PPT2;PPT2;PRRT1	NM_138717;NM_005155;NM_030651	TSS200;TSS1500;TSS1500	chr6:32121829-32122529	N_Shore
cg05133205	6	32121249	0.1226	0.0285	++++++	1.653e-05	0.00164711		rs56224618	PPT2;PPT2	NM_138717;NM_005155	TSS200;TSS1500	chr6:32121829-32122529	N_Shore
cg11884274	6	32164927	0.0518	0.0133	++++++	9.938e-05	0.00575246			NOTCH4	NM_004557	Body	chr6:32163292-32164383	S_Shore
cg17039645	6	32294503	0.1077	0.0273	++++++	8.131e-05	0.00502218	rs9268246		C6orf10	NM_006781	Body
cg00777968	6	32811647	-0.0779	0.0209	------	0.0001953	0.00921679			PSMB8;PSMB8	NM_004159;NM_148919	Body;1stExon	chr6:32811494-32811839	Island
cg24154161	6	32820421	-0.0943	0.0228	------	3.654e-05	0.00286071			TAP1	NM_000593	Body	chr6:32820849-32822370	N_Shore
cg06791592	6	32823292	0.1087	0.0288	++++++	0.0001599	0.00801847			PSMB9;PSMB9	NM_002800;NM_148954	Body;Body	chr6:32820849-32822370	S_Shore
cg07623567	6	32909523	-0.0887	0.0227	------	9.588e-05	0.00561691			HLA-DMB	NM_002118	TSS1500							X
cg19053046	6	33048254	0.1058	0.0275	++++++	0.0001221	0.00667457			HLA-DPB1	NM_002121	Body	chr6:33048416-33048814	N_Shore					X
cg17588455	6	33048485	0.1208	0.0314	++++++	0.0001208	0.00662445	rs41553416		HLA-DPB1	NM_002121	Body	chr6:33048416-33048814	Island					X
cg01132696	6	33048558	0.1873	0.0459	++++++	4.5e-05	0.00331894		rs77062860	HLA-DPB1	NM_002121	Body	chr6:33048416-33048814	Island					X
cg09676013	6	33080500	-0.0674	0.0158	------	1.992e-05	0.00188445			HLA-DPB2	NR_001435	Body
cg11445939	6	33172028	-0.0615	0.0138	------	8.848e-06	0.00106436			HSD17B8;SLC39A7;SLC39A7	NM_014234;NM_001077516;NM_006979	TSS1500;3'UTR;3'UTR	chr6:33172289-33172823	N_Shore					X
cg13809627	6	33228341	0.0841	0.0227	++++++	0.0002044	0.00949934			VPS52	NM_022553	Body
cg20528813	6	33228355	0.1151	0.0229	++++++	4.706e-07	0.000133588			VPS52	NM_022553	Body
cg13882090	6	33246094	0.0453	0.0123	++++++	0.000216	0.00984766			B3GALT4	NM_003782	1stExon	chr6:33244677-33245554	S_Shore
cg05141234	6	33265267	-0.0577	0.0136	------	2.325e-05	0.00208314			RGL2;RGL2	NR_028387;NM_004761	Body;Body	chr6:33266302-33267582	N_Shore
cg26514099	6	33397710	0.0615	0.0135	++++++	5.285e-06	0.000742001			SYNGAP1	NM_006772	Body	chr6:33396050-33396296	S_Shore
cg10535500	6	33398610	0.0684	0.0163	++++++	2.587e-05	0.00224035			SYNGAP1	NM_006772	Body	chr6:33396050-33396296	S_Shelf
cg08937273	6	33419496	0.0817	0.0205	++++++	6.587e-05	0.00432753			SYNGAP1	NM_006772	Body	chr6:33422046-33422530	N_Shelf
cg26486174	6	34202568	0.0745	0.0143	++++++	1.765e-07	6.74256e-05						chr6:34202567-34206193	Island
cg00438946	6	34215475	0.0496	0.0125	++++++	6.93e-05	0.00450016			C6orf1;C6orf1;C6orf1	NM_178508;NM_001008703;NM_001008704	5'UTR;5'UTR;5'UTR	chr6:34216408-34217348	N_Shore
cg06623698	6	34434325	0.0808	0.02	++++++	5.448e-05	0.00379363			PACSIN1	NM_020804	5'UTR	chr6:34433411-34434371	Island
cg09661926	6	35911587	0.0844	0.0176	++++++	1.63e-06	0.000321518			SLC26A8;SLC26A8	NM_138718;NM_052961	3'UTR;3'UTR
cg11075561	6	36088380	0.0866	0.0179	++++++	1.383e-06	0.00028886
cg10750959	6	36107350	0.0842	0.0164	++++++	2.786e-07	9.22771e-05			MAPK13	NM_002754	3'UTR
cg24425727	6	36645648	0.0995	0.0232	++++++	1.764e-05	0.00172621			CDKN1A;CDKN1A	NM_078467;NM_000389	TSS1500;TSS1500	chr6:36646244-36648465	N_Shore
cg23309670	6	36756830	0.1203	0.0238	++++++	4.278e-07	0.000125793			CPNE5	NM_020939	Body
cg16332927	6	37461350	-0.0516	0.0122	------	2.236e-05	0.00202924			C6orf129	NM_138493	Body
cg24249695	6	37896180	-0.1028	0.0179	------	8.427e-09	7.66007e-06			ZFAND3	NM_021943	Body
cg24242280	6	38104580	0.0787	0.0203	++++++	0.0001047	0.00597444			ZFAND3	NM_021943	Body
cg08802652	6	39076528	0.1048	0.0238	++++++	1.063e-05	0.001208			C6orf64	NM_018322	Body							X
cg04658077	6	40494446	0.0893	0.0215	++++++	3.227e-05	0.00262547			LRFN2	NM_020737	5'UTR
cg25748868	6	41131213	0.0974	0.0226	++++++	1.64e-05	0.0016373			TREM2	NM_018965	TSS1500							X
cg10696677	6	41681327	0.0957	0.0231	++++++	3.381e-05	0.00271143			TFEB;TFEB	NM_001167827;NM_007162	5'UTR;5'UTR
cg11854981	6	42219847	-0.0705	0.0158	------	8.182e-06	0.00101091			TRERF1	NM_033502	Body
cg11336178	6	42931581	0.0727	0.0181	++++++	6.069e-05	0.00407957			GNMT	NM_018960	3'UTR	chr6:42928218-42928810	S_Shelf
cg11171825	6	42939029	0.0604	0.014	++++++	1.74e-05	0.00170917			PEX6	NM_000287	Body							X
cg26456259	6	43933763	0.0873	0.0221	++++++	7.974e-05	0.00495557	rs73422231
cg17044843	6	44240377	0.1052	0.0209	++++++	4.773e-07	0.000134753			TMEM151B	NM_001137560	Body	chr6:44238131-44238689	S_Shore
cg11443888	6	44244590	0.0663	0.0173	++++++	0.0001257	0.00681392			TMEM151B	NM_001137560	3'UTR	chr6:44243085-44244481	S_Shore
cg07097026	6	44257942	0.0677	0.0151	++++++	7.45e-06	0.000941779			TCTE1	NM_182539	5'UTR	chr6:44253897-44254150	S_Shelf
cg18699466	6	45415640	0.0598	0.0157	++++++	0.0001438	0.00744779			RUNX2;RUNX2;RUNX2	NM_001015051;NM_001024630;NM_004348	Body;Body;Body
cg04326499	6	45627080	0.0744	0.0176	++++++	2.322e-05	0.00208269						chr6:45630986-45631814	N_Shelf
cg17142149	6	46293016	0.1035	0.022	++++++	2.453e-06	0.000430457			RCAN2	NM_005822	Body
cg06665622	6	46293571	0.0813	0.019	++++++	1.954e-05	0.00186123	rs1372570		RCAN2	NM_005822	TSS200
cg00782811	6	46293734	0.0796	0.0173	++++++	4.123e-06	0.000627009			RCAN2	NM_005822	TSS1500
cg04652496	6	46294097	0.0737	0.019	++++++	0.0001091	0.00615945			RCAN2	NM_005822	TSS1500
cg09906752	6	46621499	0.0676	0.0179	++++++	0.0001641	0.00816007			CYP39A1;SLC25A27	NM_016593;NM_004277	TSS1500;Body	chr6:46620541-46621189	S_Shore
cg03587887	6	46660194	0.0846	0.0227	++++++	0.0001978	0.00929461			TDRD6;TDRD6	NM_001010870;NM_001168359	1stExon;1stExon	chr6:46655262-46656738	S_Shelf
cg10770662	6	46890102	0.0879	0.02	++++++	1.085e-05	0.00122595		rs76613681	GPR116;GPR116	NM_001098518;NM_015234	TSS1500;5'UTR
cg03558010	6	46890220	0.1429	0.0328	++++++	1.333e-05	0.00141956			GPR116;GPR116	NM_001098518;NM_015234	TSS1500;5'UTR
cg18442187	6	50794722	0.0698	0.0187	++++++	0.0001883	0.00897111			TFAP2B	NM_003221	Body	chr6:50791110-50791573	S_Shelf
cg04063348	6	52109347	0.0916	0.0236	++++++	0.0001015	0.00584407	rs11465538		IL17F	NM_052872	TSS200
cg26020069	6	52382441	0.085	0.0211	++++++	5.719e-05	0.00391597			TRAM2	NM_012288	Body
cg19490899	6	52855923	0.0949	0.0219	++++++	1.472e-05	0.00152307			GSTA4	NM_001512	Body	chr6:52859565-52859767	N_Shelf
cg26980034	6	53530624	0.0907	0.0216	++++++	2.681e-05	0.00229745			KLHL31	NM_001003760	TSS200							X
cg13840445	6	53530628	0.1049	0.0219	++++++	1.707e-06	0.00033244			KLHL31	NM_001003760	TSS200							X
cg24410453	6	53919041	0.0905	0.0195	++++++	3.32e-06	0.000531988			C6orf142	NM_138569	Body
cg26926765	6	54127349	0.085	0.0199	++++++	1.959e-05	0.00186471			C6orf142	NM_138569	Body
cg17566175	6	56389866	0.0974	0.0181	++++++	6.887e-08	3.3825e-05			DST;DST;DST;DST;DST	NM_015548;NM_001144770;NM_183380;NM_001144771;NM_001144769	Body;Body;Body;Body;Body
cg05537607	6	56400181	0.0733	0.0188	++++++	9.941e-05	0.00575246			DST;DST;DST;DST;DST	NM_015548;NM_001144770;NM_183380;NM_001144771;NM_001144769	Body;Body;Body;Body;Body
cg00325139	6	57178623	0.0939	0.0201	++++++	2.938e-06	0.000489701
cg23032674	6	70992911	-0.0798	0.0206	------	0.0001056	0.00601421			COL9A1;COL9A1	NM_001851;NM_078485	Body;TSS200	chr6:70992040-70992912	Island
cg03021496	6	71997462	0.097	0.0194	++++++	5.879e-07	0.000157006			OGFRL1	NM_024576	TSS1500	chr6:71998106-71999109	N_Shore
cg03389928	6	73493830	0.0861	0.0191	++++++	6.791e-06	0.000883778	rs6900269		KCNQ5;KCNQ5;KCNQ5;KCNQ5;KCNQ5	NM_001160130;NM_001160133;NM_001160134;NM_019842;NM_001160132	Body;Body;Body;Body;Body
cg26265281	6	75583742	0.0781	0.0197	++++++	7.666e-05	0.00481463
cg10997190	6	75589206	0.0913	0.0198	++++++	4.068e-06	0.000622217
cg24627332	6	76059450	-0.0848	0.0192	------	1.029e-05	0.00118166			FILIP1	NM_015687	Body
cg15162000	6	77265160	0.0763	0.0192	++++++	7.005e-05	0.00453467
cg24433016	6	80713408	0.0737	0.0197	++++++	0.0001757	0.00854042			TTK;TTK	NM_001166691;NM_003318	TSS1500;TSS1500	chr6:80714149-80714568	N_Shore
cg14152974	6	83893273	0.0798	0.0215	++++++	0.0002086	0.00961592			PGM3	NM_015599	Body
cg07839742	6	84761960	0.0806	0.021	++++++	0.0001266	0.00684394			MRAP2	NM_138409	5'UTR
cg18019509	6	86370111	0.0855	0.0177	++++++	1.34e-06	0.000282581
cg06073695	6	89843846	0.0795	0.0189	++++++	2.628e-05	0.00226599
cg09757525	6	90928574	0.086	0.0232	++++++	0.0002066	0.00956409			BACH2;BACH2	NM_021813;NM_001170794	5'UTR;5'UTR
cg14366428	6	97259243	0.088	0.0234	++++++	0.000173	0.00845872			GPR63;GPR63	NM_030784;NM_001143957	5'UTR;5'UTR
cg23316191	6	106041074	0.1346	0.0186	++++++	5.09e-13	5.55902e-09
cg19064302	6	106536036	0.072	0.0188	++++++	0.0001292	0.00693033			PRDM1	NM_001198	Body	chr6:106534136-106534385	S_Shore
cg03717151	6	107956627	0.0809	0.0216	++++++	0.0001773	0.00859806			SOBP	NM_018013	Body	chr6:107955163-107956693	Island
cg12115991	6	108438047	-0.0713	0.0188	------	0.0001509	0.00770684						chr6:108437998-108441208	Island
cg13720362	6	108492271	-0.0605	0.0136	------	8.085e-06	0.00100191			NR2E1	NM_003269	Body	chr6:108485671-108490539	S_Shore
cg26808436	6	108492696	-0.0757	0.0187	------	5.312e-05	0.00372959			NR2E1	NM_003269	Body	chr6:108491033-108491410	S_Shore
cg20731469	6	108495678	-0.09	0.0189	------	1.821e-06	0.000347849			NR2E1	NM_003269	Body	chr6:108495654-108495986	Island
cg13725172	6	109267293	-0.0508	0.0093	------	4.187e-08	2.40341e-05			ARMC2	NM_032131	Body
cg15445958	6	110266125	0.0858	0.0195	++++++	1.131e-05	0.00126518
cg06011067	6	110677913	0.0843	0.0216	++++++	9.648e-05	0.00564112			C6orf186	NM_001123364	Body	chr6:110678854-110679108	N_Shore
cg11002698	6	111135096	0.0956	0.0189	++++++	4.163e-07	0.000123408			CDK19	NM_015076	Body	chr6:111135515-111136913	N_Shore
cg12760508	6	111200500	0.0977	0.021	++++++	3.199e-06	0.000520029			AMD1;AMD1	NM_001033059;NM_001634	5'UTR;Body	chr6:111195383-111197576	S_Shelf
cg12557114	6	112375870	0.0867	0.0226	++++++	0.0001227	0.00670031			WISP3;WISP3	NM_198239;NM_003880	Body;Body
cg16689724	6	112430512	0.089	0.0227	++++++	8.819e-05	0.00531636			LAMA4;LAMA4;LAMA4	NM_001105207;NM_001105206;NM_002290	3'UTR;3'UTR;3'UTR
cg13938098	6	112575966	0.0656	0.0163	++++++	5.686e-05	0.00389917			LAMA4;LAMA4;LAMA4;LAMA4;LAMA4	NM_001105209;NM_001105206;NM_001105207;NM_002290;NM_001105208	TSS200;TSS200;TSS200;TSS200;TSS200	chr6:112575091-112575483	S_Shore
cg10910512	6	112576009	0.088	0.021	++++++	2.913e-05	0.00243639			LAMA4;LAMA4;LAMA4;LAMA4;LAMA4	NM_001105209;NM_001105206;NM_001105207;NM_002290;NM_001105208	TSS200;TSS200;TSS200;TSS200;TSS200	chr6:112575091-112575483	S_Shore
cg19203457	6	114181798	0.1069	0.0243	++++++	1.053e-05	0.00120025			MARCKS	NM_002356	3'UTR	chr6:114179734-114181226	S_Shore					X
cg06526681	6	116573109	0.0757	0.0148	++++++	2.962e-07	9.61874e-05			TSPYL4;TSPYL4	NM_021648;NM_021648	3'UTR;1stExon	chr6:116574906-116575367	N_Shore
cg21166999	6	117746793	0.0977	0.0219	++++++	8.612e-06	0.00104628	rs45606237		ROS1	NM_002944	1stExon
cg22795331	6	117785611	0.0793	0.0183	++++++	1.411e-05	0.00147875
cg17346176	6	119239700	0.1	0.0212	++++++	2.29e-06	0.000411422			MCM9	NM_153255	Body
cg14413700	6	119470389	0.0905	0.0213	++++++	2.185e-05	0.00200046			FAM184A	NM_001100411	TSS200
cg22254606	6	119479475	0.0596	0.0158	++++++	0.0001633	0.00813784	rs76809295
cg19722656	6	119669372	0.0489	0.0123	++++++	7.293e-05	0.00466197			MAN1A1	NM_005907	Body	chr6:119669589-119671424	N_Shore
cg19097322	6	123100553	0.0679	0.0165	++++++	3.981e-05	0.00303764			FABP7	NM_001446	TSS200
cg15042332	6	123100722	0.0743	0.0163	++++++	5.464e-06	0.000760443			FABP7;FABP7	NM_001446;NM_001446	5'UTR;1stExon
cg01502919	6	124122318	0.0778	0.0172	++++++	6.458e-06	0.000852331	rs76450731					chr6:124124177-124125309	N_Shore
cg22366943	6	124882293	0.1275	0.0331	++++++	0.0001186	0.00653576			NKAIN2	NM_001040214	Body
cg18674487	6	125203651	0.0771	0.0192	++++++	5.918e-05	0.00400924
cg10310144	6	125635749	0.112	0.0243	++++++	3.864e-06	0.000598142
cg02027561	6	126110790	0.1112	0.0185	++++++	1.877e-09	2.57941e-06			NCOA7;NCOA7	NM_181782;NM_001122842	TSS1500;TSS1500	chr6:126111537-126112480	N_Shore
cg25468064	6	128388820	0.0916	0.0225	++++++	4.621e-05	0.00338532	rs35130272		PTPRK;PTPRK	NM_002844;NM_001135648	Body;Body
cg06646780	6	130182053	0.0897	0.0173	++++++	2.273e-07	8.01469e-05			C6orf191	NM_001010876	Body
cg18084999	6	130182478	0.1366	0.0245	++++++	2.535e-08	1.66071e-05			C6orf191	NM_001010876	TSS200
cg12845215	6	130182510	0.1009	0.0214	++++++	2.497e-06	0.000436325			C6orf191	NM_001010876	TSS200
cg22102078	6	130182512	0.1217	0.0251	++++++	1.295e-06	0.000275471			C6orf191	NM_001010876	TSS200
cg17626734	6	130182551	0.1039	0.0213	++++++	1.107e-06	0.000245943			C6orf191	NM_001010876	TSS200
cg00239660	6	130182620	0.1338	0.0235	++++++	1.25e-08	1.00928e-05			C6orf191	NM_001010876	TSS1500
cg08358392	6	130339410	0.0731	0.0173	++++++	2.323e-05	0.00208269			L3MBTL3;L3MBTL3	NM_001007102;NM_032438	TSS1500;TSS1500	chr6:130340556-130342450	N_Shore
cg06374472	6	132891457	0.072	0.0169	++++++	2.077e-05	0.00193835	rs34807567		TAAR6	NM_175067	TSS200
cg11843623	6	133188565	0.0998	0.0212	++++++	2.437e-06	0.00042855
cg01805282	6	133563764	0.0589	0.0157	++++++	0.0001744	0.00850413			EYA4;EYA4;EYA4	NM_004100;NM_172105;NM_172103	5'UTR;5'UTR;5'UTR	chr6:133563701-133563905	Island
cg00603110	6	134395621	0.0753	0.015	++++++	5.279e-07	0.000144803
cg05876824	6	134438569	0.0751	0.0186	++++++	5.189e-05	0.00367055
cg18566177	6	134491483	0.0718	0.018	++++++	6.701e-05	0.00438784			SGK1;SGK1;SGK1;SGK1	NM_001143676;NM_001143678;NM_005627;NM_001143677	Body;Body;Body;Body
cg09404376	6	134499189	0.0961	0.0193	++++++	6.589e-07	0.000169112			SGK1;SGK1	NM_001143677;NM_001143676	TSS200;Body	chr6:134497536-134497756	S_Shore
[truncated: 3,406 more rows]

## Sheet: Entorhinal_AD_sign
ID_REF	CHR	MAPINFO	Effect	StdErr	Direction	P.value	pValues_BH	Probe_SNPs	Probe_SNPs_10	UCSC_REFGENE_NAME	UCSC_REFGENE_ACCESSION	UCSC_REFGENE_GROUP	UCSC_CPG_ISLANDS_NAME	RELATION_TO_UCSC_CPG_ISLAND		Cross-region AD-DMP	Region Specific AD-DMP	aDMP in this region	sDMP in this region
cg17104258	1	167090646	-0.3023	0.062	---	1.069e-06	0.00869904			DUSP27	NM_001080426	Body	chr1:167090575-167091010	Island
cg12757676	2	100799558	-0.1323	0.0267	---	7.283e-07	0.0068542
cg03183618	2	134964228	0.2235	0.0386	+++	6.82e-09	0.000233526
cg14012610	3	48673451	-0.1771	0.0356	---	6.322e-07	0.00624696			SLC26A6;SLC26A6;SLC26A6	NM_134426;NM_022911;NM_134263	TSS1500;TSS1500;TSS1500	chr3:48672406-48673160	S_Shore
cg13903087	3	55644986	0.2178	0.0438	+++	6.528e-07	0.00630051			ERC2	NM_015576	3'UTR
cg14761246	3	182968758	0.2487	0.0496	+++	5.23e-07	0.00571192			MCF2L2	NM_015078	Body	chr3:182971429-182972635	N_Shelf
cg14798745	4	184315677	0.3105	0.0591	+++	1.517e-07	0.00251831						chr4:184319564-184320198	N_Shelf
cg07363961	5	539880	-0.1724	0.0352	---	9.465e-07	0.00801657						chr5:537303-537522	S_Shelf
cg07298437	5	176074358	0.1668	0.0333	+++	5.477e-07	0.00578946			TSPAN17;TSPAN17;TSPAN17	NM_001006616;NM_012171;NM_130465	TSS200;TSS200;TSS200	chr5:176074138-176074623	Island
cg20148994	7	130125585	0.2007	0.0366	+++	4.291e-08	0.00104755			MEST	NM_177524	TSS1500	chr7:130126017-130126801	N_Shore
cg05066959	8	41519308	0.6252	0.0858	+++	3.256e-13	1.35129e-07		rs72638959	ANK1;ANK1;ANK1;ANK1;ANK1;ANK1;ANK1;MIR486;ANK1	NM_020476;NM_020478;NM_001142445;NM_020475;NM_020480;NM_020477;NM_001142446;NR_030161;NM_000037	Body;Body;Body;Body;Body;Body;Body;TSS1500;Body
cg11823178	8	41519399	0.5743	0.0815	+++	1.851e-12	3.84096e-07			ANK1;ANK1;ANK1;ANK1;ANK1;ANK1;ANK1;MIR486;ANK1	NM_020476;NM_020478;NM_001142445;NM_020475;NM_020480;NM_020477;NM_001142446;NR_030161;NM_000037	Body;Body;Body;Body;Body;Body;Body;TSS1500;Body						X
cg00230302	9	21802598	-0.1272	0.0247	---	2.519e-07	0.00372369			MTAP	NM_002451	TSS200	chr9:21802524-21802981	Island
cg22738219	10	13043313	-0.2754	0.055	---	5.58e-07	0.00578946			CCDC3	NM_031455	1stExon	chr10:13043094-13043781	Island
cg07571519	10	73472315	0.2641	0.0441	+++	2.107e-09	0.000109305			C10orf105;C10orf105;CDH23	NM_001164375;NM_001168390;NM_022124	3'UTR;3'UTR;Body
cg18456331	10	77188318	0.2404	0.0438	+++	3.955e-08	0.00102587						chr10:77191061-77191571	N_Shelf
cg18923906	10	82225771	0.1625	0.032	+++	3.891e-07	0.00474948			TSPAN14;TSPAN14	NM_001128309;NM_030927	5'UTR;5'UTR
cg09563805	11	66498959	0.1919	0.0357	+++	7.574e-08	0.00165438						chr11:66494937-66496387	S_Shelf
cg03784363	12	38938054	0.2231	0.0451	+++	7.432e-07	0.0068542	rs80120024
cg25015813	12	127226110	-0.1672	0.0338	---	7.609e-07	0.00686489
cg06653632	12	129281444	0.3062	0.0518	+++	3.318e-09	0.000153002			SLC15A4	NM_145648	Body	chr12:129280256-129280486	S_Shore
cg05767299	12	133100546	-0.2274	0.0468	---	1.162e-06	0.00927399			FBRSL1	NM_001142641	Body	chr12:133102168-133102604	N_Shore
cg05397697	14	90042217	0.2402	0.0415	+++	7.315e-09	0.000233526			PRO1768;FOXN3	NR_024620;NM_001085471	TSS1500;5'UTR
cg00851830	14	100201016	0.2264	0.0443	+++	3.138e-07	0.00406974						chr14:100204040-100204262	N_Shelf
cg21221455	15	63342288	0.1666	0.0323	+++	2.602e-07	0.00372369			TPM1;TPM1;TPM1;TPM1;TPM1;TPM1;TPM1	NM_001018007;NM_001018020;NM_001018004;NM_001018005;NM_000366;NM_001018008;NM_001018006	Body;Body;Body;Body;Body;Body;Body	chr15:63340256-63341464	S_Shore
cg13851211	16	50321678	0.2587	0.0529	+++	1.002e-06	0.0083169			ADCY7	NM_001114	TSS200
cg27630153	16	88845038	0.3839	0.0779	+++	8.396e-07	0.0072593			FAM38A	NM_001142864	Body	chr16:88844943-88845205	Island
cg03169557	16	89598950	0.4658	0.0824	+++	1.554e-08	0.000429956			SPG7;SPG7	NM_003119;NM_199367	Body;Body						X
cg25018458	17	980014	0.2553	0.0479	+++	9.686e-08	0.00200992	rs62067903		ABR;ABR;ABR	NM_021962;NM_001092;NM_001159746	Body;Body;Body	chr17:981508-981748	N_Shore				X
cg05417607	17	1373605	0.5379	0.088	+++	9.757e-10	5.78472e-05		rs56091302	MYO1C;MYO1C;MYO1C	NM_001080779;NM_033375;NM_001080950	Body;Body;Body	chr17:1375216-1375460	N_Shore
cg22656126	17	1637206	0.3925	0.0795	+++	7.909e-07	0.00698373			WDR81;WDR81;WDR81;WDR81	NM_001163673;NM_152348;NM_001163811;NM_001163809	Body;Body;Body;Body	chr17:1637053-1637492	Island
cg06753513	17	3977385	0.1986	0.0394	+++	4.715e-07	0.00528864			ZZEF1	NM_015113	Body
cg22090150	17	4098227	0.3443	0.0677	+++	3.678e-07	0.00462553			ANKFY1;ANKFY1	NM_016376;NM_020740	Body;Body						X
cg15890075	17	18011923	-0.1485	0.0275	---	6.447e-08	0.00148645			MYO15A	NM_016239	TSS200
cg04901053	17	18012014	-0.1422	0.0278	---	3.134e-07	0.00406974			MYO15A	NM_016239	TSS200
cg27492942	17	36885965	0.2233	0.0443	+++	4.691e-07	0.00528864	rs79807502		CISD3;MLLT6	NM_001136498;NM_005937	TSS1500;3'UTR	chr17:36886108-36886525	N_Shore
cg04658038	17	64800166	0.1763	0.034	+++	2.192e-07	0.00336931		rs79894920	PRKCA	NM_002737	3'UTR
cg15642209	17	66290505	-0.1588	0.0299	---	1.041e-07	0.00205729			ARSG	NM_014960	5'UTR	chr17:66286541-66288532	S_Shore
cg05810363	17	74475270	0.6972	0.1021	+++	8.684e-12	1.20133e-06			RHBDF2;RHBDF2	NM_001005498;NM_024599	Body;Body	chr17:74475239-74475452	Island
cg13076843	17	74475294	0.3389	0.0553	+++	8.941e-10	5.78472e-05			RHBDF2;RHBDF2	NM_001005498;NM_024599	Body;Body	chr17:74475239-74475452	Island
cg12163800	17	74475355	0.2971	0.0566	+++	1.494e-07	0.00251831			RHBDF2;RHBDF2	NM_001005498;NM_024599	Body;Body	chr17:74475239-74475452	Island
cg12309456	17	74475402	0.3941	0.0636	+++	5.78e-10	4.79757e-05			RHBDF2;RHBDF2	NM_001005498;NM_024599	Body;Body	chr17:74475239-74475452	Island
cg09123026	17	74480528	0.434	0.0667	+++	7.847e-11	8.14156e-06		rs73365303	RHBDF2;RHBDF2	NM_024599;NM_001005498	5'UTR;5'UTR
cg07012687	17	80195180	0.202	0.0384	+++	1.441e-07	0.00251831			SLC16A3;SLC16A3;SLC16A3	NM_004207;NM_001042423;NM_001042422	Body;Body;Body	chr17:80195043-80195866	Island
cg18102633	19	17487776	0.474	0.0809	+++	4.611e-09	0.000173967			PLVAP	NM_031310	1stExon	chr19:17487895-17488125	N_Shore
cg20618448	19	49962324	0.4951	0.0859	+++	8.405e-09	0.000249157			ALDH16A1;ALDH16A1	NM_153329;NM_001145396	Body;Body	chr19:49965027-49965366	N_Shelf
cg14025831	20	3873404	0.2356	0.0453	+++	1.958e-07	0.00312538			PANK2;PANK2;PANK2	NM_153638;NM_024960;NM_153640	Body;5'UTR;5'UTR	chr20:3869453-3870570	S_Shelf

## Sheet: Cerebellum_AD_sign
ID_REF	CHR	MAPINFO	Effect	StdErr	Direction	P.value	pValues_BH	Probe_SNPs	Probe_SNPs_10	UCSC_REFGENE_NAME	UCSC_REFGENE_ACCESSION	UCSC_REFGENE_GROUP	UCSC_CPG_ISLANDS_NAME	RELATION_TO_UCSC_CPG_ISLAND		Cross-region AD-DMP	Region Specific AD-DMP	aDMP in this region	sDMP in this region
cg00192882	17	19291120	-0.147	0.0236	----	4.9e-10	0.000203357			MFAP4	NM_002404	TSS1500

## Sheet: Sex Chromosomes
Temporal Cortex
ID_REF	CHR	MAPINFO	Effect	StdErr	Direction	P.value	pValues_BH	Probe_SNPs	Probe_SNPs_10	UCSC_REFGENE_NAME	UCSC_REFGENE_ACCESSION	UCSC_REFGENE_GROUP	UCSC_CPG_ISLANDS_NAME	RELATION_TO_UCSC_CPG_ISLAND
cg03035653	X	99662932	0.2315	0.0503	+++	4.094e-06	0.00322895			PCDH19;PCDH19	NM_001105243;NM_020766	1stExon;1stExon	chrX:99661653-99665358	Island
cg06452970	X	13835264	0.2466	0.0542	+++	5.362e-06	0.00375143			GPM6B;GPM6B;GPM6B;GPM6B;GPM6B;GPM6B;GPM6B	NM_005278;NM_005278;NM_001001996;NM_001001994;NM_001001995;NM_001001996;NM_001001995	1stExon;5'UTR;5'UTR;Body;5'UTR;1stExon;1stExon
cg10530733	X	53078631	0.2495	0.0559	+++	8.158e-06	0.0047166			GPR173;GPR173	NM_018969;NM_018969	1stExon;5'UTR
cg01353903	X	99662650	0.193	0.0442	+++	1.281e-05	0.00610501			PCDH19;PCDH19	NM_001105243;NM_020766	1stExon;1stExon	chrX:99661653-99665358	Island
Entorhinal Cortex
ID_REF	CHR	MAPINFO	Effect	StdErr	Direction	P.value	pValues_BH	Probe_SNPs	Probe_SNPs_10	UCSC_REFGENE_NAME	UCSC_REFGENE_ACCESSION	UCSC_REFGENE_GROUP	UCSC_CPG_ISLANDS_NAME	RELATION_TO_UCSC_CPG_ISLAND
cg23391060	X	153029535	-0.293	0.0553	--	1.18e-07	0.00238872			PLXNB3;PLXNB3	NM_005393;NM_001163257	TSS200;TSS200	chrX:153032468-153033354	N_Shelf
